# Supplementary material for: Combined transcriptomic and proteomic analyses define conserved host signatures during innate immune perturbations in DF-1 chicken fibroblasts
Source: Front Cell Infect Microbiol. 2026 May 29;16:1813484. doi: 10.3389/fcimb.2026.1813484 (PMC13259848; doi:10.3389/fcimb.2026.1813484)
Supplement: Supplementary file 2 [file DataSheet2.zip]

Archive with 9 entries (8 files):
- Supplementary-File-2/
- Supplementary-File-2/IFN.mzQC
- __MACOSX/Supplementary-File-2/._IFN.mzQC
- Supplementary-File-2/IBDV.mzQC
- __MACOSX/Supplementary-File-2/._IBDV.mzQC
- Supplementary-File-2/RNASeq-PTXQC-MS-Quality-Control.pdf
- __MACOSX/Supplementary-File-2/._RNASeq-PTXQC-MS-Quality-Control.pdf
- Supplementary-File-2/pIpC.mzQC
- __MACOSX/Supplementary-File-2/._pIpC.mzQC
