# Supplementary material for: Combined transcriptomic and proteomic analyses define conserved host signatures during innate immune perturbations in DF-1 chicken fibroblasts
Source: Front Cell Infect Microbiol. 2026 May 29;16:1813484. doi: 10.3389/fcimb.2026.1813484 (PMC13259848; doi:10.3389/fcimb.2026.1813484)
Supplement: Supplementary file 2 [file DataSheet2.zip › Supplementary-File-2/IFN.mzQC]

{
  "mzQC": {
    "version": "1.0.0",
    "creationDate": "2026-01-20T13:58:56Z",
    "contactName": "orf",
    "runQualities": [
      {
        "metadata": {
          "label": "IFN_slice_1",
          "inputFiles": [
            {
              "name": "IFN_slice_1.raw",
              "location": "file:///???/IFN_slice_1.raw",
              "fileFormat": {
                "accession": "MS:1000563",
                "name": "Thermo RAW format"
              }
            }
          ],
          "analysisSoftware": [
            {
              "accession": "MS:1003162",
              "name": "PTX-QC",
              "version": "1.1.3",
              "uri": "https://github.com/cbielow/PTXQC/",
              "description": "\"Proteomics (PTX) - QualityControl (QC) software for QC report generation and visualization.\" [DOI:10.1021/acs.jproteome.5b00780, PMID:26653327, https://github.com/cbielow/PTXQC/]"
            }
          ]
        },
        "qualityMetrics": [
          {
            "accession": "MS:1002406",
            "name": "count of identified clusters",
            "description": "\"The number of protein clusters that have been identified, which must match the number of clusters that pass the threshold in the file.\" [DOI:10.1002/pmic.201400080, PMID:25092112]",
            "value": 1030
          }
        ]
      },
      {
        "metadata": {
          "label": "IFN_slice_10",
          "inputFiles": [
            {
              "name": "IFN_slice_10.raw",
              "location": "file:///???/IFN_slice_10.raw",
              "fileFormat": {
                "accession": "MS:1000563",
                "name": "Thermo RAW format"
              }
            }
          ],
          "analysisSoftware": [
            {
              "accession": "MS:1003162",
              "name": "PTX-QC",
              "version": "1.1.3",
              "uri": "https://github.com/cbielow/PTXQC/",
              "description": "\"Proteomics (PTX) - QualityControl (QC) software for QC report generation and visualization.\" [DOI:10.1021/acs.jproteome.5b00780, PMID:26653327, https://github.com/cbielow/PTXQC/]"
            }
          ]
        },
        "qualityMetrics": [
          {
            "accession": "MS:1002406",
            "name": "count of identified clusters",
            "description": "\"The number of protein clusters that have been identified, which must match the number of clusters that pass the threshold in the file.\" [DOI:10.1002/pmic.201400080, PMID:25092112]",
            "value": 815
          }
        ]
      },
      {
        "metadata": {
          "label": "IFN_slice_2",
          "inputFiles": [
            {
              "name": "IFN_slice_2.raw",
              "location": "file:///???/IFN_slice_2.raw",
              "fileFormat": {
                "accession": "MS:1000563",
                "name": "Thermo RAW format"
              }
            }
          ],
          "analysisSoftware": [
            {
              "accession": "MS:1003162",
              "name": "PTX-QC",
              "version": "1.1.3",
              "uri": "https://github.com/cbielow/PTXQC/",
              "description": "\"Proteomics (PTX) - QualityControl (QC) software for QC report generation and visualization.\" [DOI:10.1021/acs.jproteome.5b00780, PMID:26653327, https://github.com/cbielow/PTXQC/]"
            }
          ]
        },
        "qualityMetrics": [
          {
            "accession": "MS:1002406",
            "name": "count of identified clusters",
            "description": "\"The number of protein clusters that have been identified, which must match the number of clusters that pass the threshold in the file.\" [DOI:10.1002/pmic.201400080, PMID:25092112]",
            "value": 956
          }
        ]
      },
      {
        "metadata": {
          "label": "IFN_slice_3",
          "inputFiles": [
            {
              "name": "IFN_slice_3.raw",
              "location": "file:///???/IFN_slice_3.raw",
              "fileFormat": {
                "accession": "MS:1000563",
                "name": "Thermo RAW format"
              }
            }
          ],
          "analysisSoftware": [
            {
              "accession": "MS:1003162",
              "name": "PTX-QC",
              "version": "1.1.3",
              "uri": "https://github.com/cbielow/PTXQC/",
              "description": "\"Proteomics (PTX) - QualityControl (QC) software for QC report generation and visualization.\" [DOI:10.1021/acs.jproteome.5b00780, PMID:26653327, https://github.com/cbielow/PTXQC/]"
            }
          ]
        },
        "qualityMetrics": [
          {
            "accession": "MS:1002406",
            "name": "count of identified clusters",
            "description": "\"The number of protein clusters that have been identified, which must match the number of clusters that pass the threshold in the file.\" [DOI:10.1002/pmic.201400080, PMID:25092112]",
            "value": 1008
          }
        ]
      },
      {
        "metadata": {
          "label": "IFN_slice_4",
          "inputFiles": [
            {
              "name": "IFN_slice_4.raw",
              "location": "file:///???/IFN_slice_4.raw",
              "fileFormat": {
                "accession": "MS:1000563",
                "name": "Thermo RAW format"
              }
            }
          ],
          "analysisSoftware": [
            {
              "accession": "MS:1003162",
              "name": "PTX-QC",
              "version": "1.1.3",
              "uri": "https://github.com/cbielow/PTXQC/",
              "description": "\"Proteomics (PTX) - QualityControl (QC) software for QC report generation and visualization.\" [DOI:10.1021/acs.jproteome.5b00780, PMID:26653327, https://github.com/cbielow/PTXQC/]"
            }
          ]
        },
        "qualityMetrics": [
          {
            "accession": "MS:1002406",
            "name": "count of identified clusters",
            "description": "\"The number of protein clusters that have been identified, which must match the number of clusters that pass the threshold in the file.\" [DOI:10.1002/pmic.201400080, PMID:25092112]",
            "value": 1126
          }
        ]
      },
      {
        "metadata": {
          "label": "IFN_slice_5",
          "inputFiles": [
            {
              "name": "IFN_slice_5.raw",
              "location": "file:///???/IFN_slice_5.raw",
              "fileFormat": {
                "accession": "MS:1000563",
                "name": "Thermo RAW format"
              }
            }
          ],
          "analysisSoftware": [
            {
              "accession": "MS:1003162",
              "name": "PTX-QC",
              "version": "1.1.3",
              "uri": "https://github.com/cbielow/PTXQC/",
              "description": "\"Proteomics (PTX) - QualityControl (QC) software for QC report generation and visualization.\" [DOI:10.1021/acs.jproteome.5b00780, PMID:26653327, https://github.com/cbielow/PTXQC/]"
            }
          ]
        },
        "qualityMetrics": [
          {
            "accession": "MS:1002406",
            "name": "count of identified clusters",
            "description": "\"The number of protein clusters that have been identified, which must match the number of clusters that pass the threshold in the file.\" [DOI:10.1002/pmic.201400080, PMID:25092112]",
            "value": 866
          }
        ]
      },
      {
        "metadata": {
          "label": "IFN_slice_6",
          "inputFiles": [
            {
              "name": "IFN_slice_6.raw",
              "location": "file:///???/IFN_slice_6.raw",
              "fileFormat": {
                "accession": "MS:1000563",
                "name": "Thermo RAW format"
              }
            }
          ],
          "analysisSoftware": [
            {
              "accession": "MS:1003162",
              "name": "PTX-QC",
              "version": "1.1.3",
              "uri": "https://github.com/cbielow/PTXQC/",
              "description": "\"Proteomics (PTX) - QualityControl (QC) software for QC report generation and visualization.\" [DOI:10.1021/acs.jproteome.5b00780, PMID:26653327, https://github.com/cbielow/PTXQC/]"
            }
          ]
        },
        "qualityMetrics": [
          {
            "accession": "MS:1002406",
            "name": "count of identified clusters",
            "description": "\"The number of protein clusters that have been identified, which must match the number of clusters that pass the threshold in the file.\" [DOI:10.1002/pmic.201400080, PMID:25092112]",
            "value": 884
          }
        ]
      },
      {
        "metadata": {
          "label": "IFN_slice_7",
          "inputFiles": [
            {
              "name": "IFN_slice_7.raw",
              "location": "file:///???/IFN_slice_7.raw",
              "fileFormat": {
                "accession": "MS:1000563",
                "name": "Thermo RAW format"
              }
            }
          ],
          "analysisSoftware": [
            {
              "accession": "MS:1003162",
              "name": "PTX-QC",
              "version": "1.1.3",
              "uri": "https://github.com/cbielow/PTXQC/",
              "description": "\"Proteomics (PTX) - QualityControl (QC) software for QC report generation and visualization.\" [DOI:10.1021/acs.jproteome.5b00780, PMID:26653327, https://github.com/cbielow/PTXQC/]"
            }
          ]
        },
        "qualityMetrics": [
          {
            "accession": "MS:1002406",
            "name": "count of identified clusters",
            "description": "\"The number of protein clusters that have been identified, which must match the number of clusters that pass the threshold in the file.\" [DOI:10.1002/pmic.201400080, PMID:25092112]",
            "value": 951
          }
        ]
      },
      {
        "metadata": {
          "label": "IFN_slice_8",
          "inputFiles": [
            {
              "name": "IFN_slice_8.raw",
              "location": "file:///???/IFN_slice_8.raw",
              "fileFormat": {
                "accession": "MS:1000563",
                "name": "Thermo RAW format"
              }
            }
          ],
          "analysisSoftware": [
            {
              "accession": "MS:1003162",
              "name": "PTX-QC",
              "version": "1.1.3",
              "uri": "https://github.com/cbielow/PTXQC/",
              "description": "\"Proteomics (PTX) - QualityControl (QC) software for QC report generation and visualization.\" [DOI:10.1021/acs.jproteome.5b00780, PMID:26653327, https://github.com/cbielow/PTXQC/]"
            }
          ]
        },
        "qualityMetrics": [
          {
            "accession": "MS:1002406",
            "name": "count of identified clusters",
            "description": "\"The number of protein clusters that have been identified, which must match the number of clusters that pass the threshold in the file.\" [DOI:10.1002/pmic.201400080, PMID:25092112]",
            "value": 949
          }
        ]
      },
      {
        "metadata": {
          "label": "IFN_slice_9",
          "inputFiles": [
            {
              "name": "IFN_slice_9.raw",
              "location": "file:///???/IFN_slice_9.raw",
              "fileFormat": {
                "accession": "MS:1000563",
                "name": "Thermo RAW format"
              }
            }
          ],
          "analysisSoftware": [
            {
              "accession": "MS:1003162",
              "name": "PTX-QC",
              "version": "1.1.3",
              "uri": "https://github.com/cbielow/PTXQC/",
              "description": "\"Proteomics (PTX) - QualityControl (QC) software for QC report generation and visualization.\" [DOI:10.1021/acs.jproteome.5b00780, PMID:26653327, https://github.com/cbielow/PTXQC/]"
            }
          ]
        },
        "qualityMetrics": [
          {
            "accession": "MS:1002406",
            "name": "count of identified clusters",
            "description": "\"The number of protein clusters that have been identified, which must match the number of clusters that pass the threshold in the file.\" [DOI:10.1002/pmic.201400080, PMID:25092112]",
            "value": 828
          }
        ]
      }
    ],
    "controlledVocabularies": [
      {
        "name": "Proteomics Standards Initiative Mass Spectrometry Ontology",
        "uri": "https://github.com/HUPO-PSI/psi-ms-CV/releases/download/v4.1.231/psi-ms.obo",
        "version": "4.1.231"
      }
    ]
  }
} 
