# Supplementary material for: Combined transcriptomic and proteomic analyses define conserved host signatures during innate immune perturbations in DF-1 chicken fibroblasts
Source: Front Cell Infect Microbiol. 2026 May 29;16:1813484. doi: 10.3389/fcimb.2026.1813484 (PMC13259848; doi:10.3389/fcimb.2026.1813484)
Supplement: Supplementary file 3 [file Table1.xlsx]

## Sheet: Table S1
Table list	Description
IFN	IFN expression statistics
IFN-CPM2-FC2-FDR0.01-Coding	IFN expression statistics of protein-coding genes filtered for fold changes and CPM greater than 2 and a FDR lower than 0.01
IFN-FC2-CPM2-FDR0.01-NonCoding	IFN expression statistics of non-coding genes filtered for fold changes and CPM greater than 2 and a FDR lower than 0.01
Poly(I:C)	Poly(I:C) expression statistics
Poly(I:C)-FC2-CPM2-FDR0.01-Coding	Poly(I:C) expression statistics of protein-coding genes filtered for fold changes and CPM greater than 2 and a FDR lower than 0.01
Poly(I:C)-FC2-CPM2-FDR0.01-NonCoding	Poly(I:C) expression statistics of non coding genes filtered for fold changes and CPM greater than 2 and a FDR lower than 0.01
IBDV	IBDV expression statistics
IBDV-FC2-CPM2-FDR0.01-Coding	IBDV expression statistics of protein-coding genes filtered for fold changes and CPM greater than 2 and a FDR lower than 0.01
IBDV-FC2-CPM2-FDR0.01-NonCoding	IBDV expression statistics of non-coding genes filtered for fold changes and CPM greater than 2 and a FDR lower than 0.01
Shaw-IFN	Expression statistics generated from the study of Shaw et al.,
Shaw-IFN-FC2-CPM2-FDR.01-Coding	Expression statistics generated from the study of Shaw et al., of protein-coding genes filtered for fold changes and CPM greater than 2 and a FDR lower than 0.01
Shaw-IFN-FC2-CPM2-FDR.01-NC	Expression statistics generated from the study of Shaw et al., of non-coding genes filtered for fold changes and CPM greater than 2 and a FDR lower than 0.01
Giotis-IFN	Expression statistics generated from the study of Giotis et al.,
Giotis-IFN-FC2-CPM2-FDR.01-Coding	Expression statistics generated from the study of Giotis et al., of protein-coding genes filtered for fold changes and CPM greater than 2 and a FDR lower than 0.01
Giotis-IFN-FC2-CPM2-FDR.01-NC	Expression statistics generated from the study of Giotis et al., of non-coding genes filtered for fold changes and CPM greater than 2 and a FDR lower than 0.01

## Sheet: IFN
Gene Name	sampleA	sampleB	logFC	logCPM	PValue	FDR	Gene Type
IFIT5	IFN	Mock	9.38546	10.0707	1.40794e-267	1.71952e-263	protein-coding
CMPK2	IFN	Mock	8.65725	8.1337	3.42684e-206	2.0926e-202	protein-coding
MX1	IFN	Mock	9.23353	6.65567	1.32463e-177	5.39259e-174	protein-coding
USP41	IFN	Mock	4.6749	8.94334	1.4212e-148	4.33928e-145	protein-coding
EPSTI1	IFN	Mock	7.03422	7.35117	2.82944e-141	6.91119e-138	protein-coding
SNX10	IFN	Mock	6.03728	5.14415	2.52173e-129	5.13298e-126	protein-coding
MOV10	IFN	Mock	4.17913	5.73445	9.88926e-127	1.72539e-123	protein-coding
IRF1	IFN	Mock	4.23529	6.10327	7.7418e-125	1.18188e-121	protein-coding
LOC416147	IFN	Mock	6.87236	5.27891	6.86625e-118	9.31751e-115	protein-coding
LOC422513	IFN	Mock	4.59577	6.55758	7.97198e-116	9.73618e-113	protein-coding
OASL	IFN	Mock	10.7159	9.29029	2.61024e-110	2.89807e-107	protein-coding
DTX3L	IFN	Mock	4.05977	4.96034	3.0804e-105	3.13508e-102	protein-coding
RSAD2	IFN	Mock	10.5113	3.20522	1.28376e-102	1.20605e-99	protein-coding
LY6E	IFN	Mock	7.4602	9.8113	1.00981e-100	8.80916e-98	protein-coding
SAMD9L	IFN	Mock	9.84118	4.9654	1.95577e-90	1.59239e-87	protein-coding
ZNFX1	IFN	Mock	4.315	6.65045	3.18251e-86	2.42925e-83	protein-coding
IFIH1	IFN	Mock	3.89801	5.45041	1.12846e-85	8.10698e-83	protein-coding
TRAFD1	IFN	Mock	2.78353	6.18785	3.26415e-79	2.21473e-76	protein-coding
LYGL	IFN	Mock	5.77238	6.77332	2.22552e-78	1.43054e-75	protein-coding
IFI6	IFN	Mock	10.2597	9.75002	2.20544e-77	1.34675e-74	protein-coding
PARP12	IFN	Mock	3.13373	5.67018	3.90454e-73	2.27077e-70	protein-coding
ZC3HAV1	IFN	Mock	3.33579	6.8526	7.03845e-73	3.9073e-70	protein-coding
TLR3	IFN	Mock	3.84831	5.0065	1.73823e-71	9.23001e-69	protein-coding
OLFML1	IFN	Mock	5.23194	2.98121	2.59022e-71	1.3181e-68	protein-coding
EIF2AK2	IFN	Mock	3.40164	6.38843	1.48807e-67	7.26952e-65	protein-coding
PML	IFN	Mock	3.46902	5.74953	1.50999e-65	7.09289e-63	protein-coding
DHX58	IFN	Mock	4.0927	5.02993	4.18933e-65	1.89498e-62	protein-coding
PARP9	IFN	Mock	3.45688	5.59264	4.67804e-65	2.04046e-62	protein-coding
NMI	IFN	Mock	3.04863	8.22959	2.84601e-63	1.19856e-60	protein-coding
PHF11	IFN	Mock	2.61671	6.52193	2.53253e-60	1.03099e-57	protein-coding
TRIM25	IFN	Mock	3.61122	6.61774	2.79349e-58	1.10054e-55	protein-coding
LOC417192	IFN	Mock	5.21484	5.29456	8.27622e-55	3.15867e-52	protein-coding
PMLL	IFN	Mock	3.33534	4.55653	1.34639e-53	4.98288e-51	protein-coding
ITGB3	IFN	Mock	3.91901	3.85502	4.15253e-52	1.49161e-49	protein-coding
PXK	IFN	Mock	3.08013	5.13665	1.59253e-50	5.55702e-48	protein-coding
NT5C3B	IFN	Mock	3.55727	7.11916	1.43105e-48	4.85483e-46	protein-coding
LOC100858381	IFN	Mock	6.93524	6.3223	5.49432e-48	1.81357e-45	protein-coding
MITD1	IFN	Mock	2.37508	5.74343	6.43781e-47	2.06908e-44	protein-coding
LOC101750271	IFN	Mock	5.55271	2.64994	6.17209e-46	1.93281e-43	misc_RNA
GBP1	IFN	Mock	3.82656	3.84674	2.41822e-45	7.38342e-43	protein-coding
PARP14	IFN	Mock	4.20672	5.76984	2.94037e-45	8.75873e-43	protein-coding
TOR4A	IFN	Mock	2.99602	4.01896	4.29579e-45	1.24915e-42	protein-coding
DDX60	IFN	Mock	5.89568	2.93561	7.30686e-45	2.07532e-42	protein-coding
IFITM5	IFN	Mock	6.63322	2.74501	1.02109e-44	2.83423e-42	protein-coding
IRF7	IFN	Mock	3.06315	4.92242	5.3121e-44	1.4417e-41	protein-coding
STAT1	IFN	Mock	3.47769	8.20962	5.62725e-44	1.49404e-41	protein-coding
HELZ2	IFN	Mock	5.42281	5.39996	2.19926e-43	5.7148e-41	protein-coding
LOC107055361	IFN	Mock	7.45223	8.367	4.44824e-43	1.1318e-40	protein-coding
LIPG	IFN	Mock	-2.37579	7.96648	1.04763e-42	2.61116e-40	protein-coding
ADAR	IFN	Mock	1.9296	6.0955	1.60662e-41	3.92433e-39	protein-coding
LOC112530987	IFN	Mock	2.67803	4.89576	1.50166e-38	3.59602e-36	protein-coding
C10H15ORF48	IFN	Mock	4.56145	4.04575	1.33846e-36	3.14359e-34	protein-coding
CD274	IFN	Mock	6.98254	1.93055	1.84243e-36	4.24557e-34	protein-coding
LOC107053353	IFN	Mock	4.10195	8.08163	6.746e-36	1.52572e-33	protein-coding
SAMHD1	IFN	Mock	1.99696	5.89394	1.76387e-34	3.91676e-32	protein-coding
STAT2	IFN	Mock	2.62787	5.6033	1.95227e-34	4.2577e-32	protein-coding
ID2	IFN	Mock	2.32678	5.71405	7.01241e-34	1.5025e-31	protein-coding
MSX2	IFN	Mock	1.98932	6.18821	7.85513e-34	1.65405e-31	protein-coding
CAMKK2	IFN	Mock	2.15945	5.61383	9.33842e-34	1.93305e-31	protein-coding
MIR7B	IFN	Mock	11.0114	1.82568	1.01894e-33	2.07405e-31	miRNA
GCH1	IFN	Mock	1.87538	5.39638	3.47798e-32	6.96337e-30	protein-coding
MXI1	IFN	Mock	1.78423	6.52123	1.01825e-31	2.00579e-29	protein-coding
GFPT2	IFN	Mock	1.73993	4.89457	1.36744e-31	2.65088e-29	protein-coding
LOC415756	IFN	Mock	3.85047	6.84438	1.9774e-30	3.77344e-28	protein-coding
CNP	IFN	Mock	1.90737	8.16934	4.5914e-30	8.62689e-28	protein-coding
PIGY	IFN	Mock	-1.91757	6.0629	1.6545e-29	3.06157e-27	protein-coding
CALCOCO2	IFN	Mock	1.7581	7.72156	6.39843e-29	1.16633e-26	protein-coding
C1R	IFN	Mock	1.70507	6.43483	8.13044e-29	1.46025e-26	protein-coding
ACSBG2	IFN	Mock	-2.11464	6.55663	2.02239e-28	3.57963e-26	protein-coding
KCNJ5	IFN	Mock	2.31649	5.48055	2.34454e-27	4.09055e-25	protein-coding
OGFR	IFN	Mock	2.32905	5.96263	2.99908e-27	5.15885e-25	protein-coding
LOC112531629	IFN	Mock	-10.3389	1.16114	4.01198e-27	6.80531e-25	snoRNA
TNFRSF1B	IFN	Mock	1.63131	5.76667	2.40608e-26	4.0254e-24	protein-coding
RP9	IFN	Mock	1.57981	5.0936	3.55629e-26	5.86931e-24	protein-coding
PIGA	IFN	Mock	2.34345	3.90613	4.17245e-26	6.79442e-24	protein-coding
ID1	IFN	Mock	2.24512	7.39421	5.41363e-26	8.69955e-24	protein-coding
BCO1	IFN	Mock	3.81622	2.84559	9.3583e-26	1.48432e-23	protein-coding
LOC107053357	IFN	Mock	2.53929	2.89479	1.26809e-25	1.96147e-23	lncRNA
LOC101749705	IFN	Mock	3.22216	2.2259	1.26878e-25	1.96147e-23	lncRNA
ERAP1	IFN	Mock	1.90219	5.37919	6.96866e-25	1.06385e-22	protein-coding
TMEM173	IFN	Mock	4.89787	3.89583	7.80364e-25	1.17662e-22	protein-coding
LOC121106625	IFN	Mock	3.45494	4.38325	9.15177e-25	1.36306e-22	protein-coding
RBM43	IFN	Mock	1.69322	4.27804	1.06304e-24	1.56421e-22	protein-coding
CASP7	IFN	Mock	1.93101	4.18452	3.54803e-24	5.15858e-22	protein-coding
GIP	IFN	Mock	7.33702	3.09096	7.32309e-24	1.0522e-21	protein-coding
MXD4	IFN	Mock	-2.21867	3.24644	8.37668e-24	1.18959e-21	protein-coding
SLBP	IFN	Mock	1.76161	6.40349	8.9603e-24	1.25784e-21	protein-coding
LOC107052152	IFN	Mock	3.72739	3.19276	1.16503e-23	1.61688e-21	protein-coding
IRF9	IFN	Mock	2.19074	6.06918	2.45151e-23	3.36407e-21	protein-coding
B4GALNT4	IFN	Mock	1.6431	5.20795	3.58643e-23	4.86678e-21	protein-coding
LOC417973	IFN	Mock	5.89792	1.80741	4.54584e-23	6.10092e-21	protein-coding
ZDHHC4	IFN	Mock	2.15785	2.9889	8.08571e-23	1.07338e-20	protein-coding
XAF1	IFN	Mock	2.68028	2.82231	1.39923e-22	1.8375e-20	protein-coding
IRF8	IFN	Mock	1.42295	6.78933	4.08134e-22	5.3027e-20	protein-coding
EIF2AK3	IFN	Mock	-2.46379	4.72211	5.87674e-22	7.55501e-20	protein-coding
LY96	IFN	Mock	5.58809	3.00744	1.31041e-21	1.66708e-19	protein-coding
LOC107053000	IFN	Mock	6.73613	0.274143	1.58774e-21	1.99907e-19	lncRNA
ACSL5	IFN	Mock	1.70186	3.88028	2.93479e-21	3.6574e-19	protein-coding
LOC121107760	IFN	Mock	4.57961	0.860465	3.86576e-21	4.76895e-19	lncRNA
ID3	IFN	Mock	1.95231	5.31472	4.08298e-21	4.98655e-19	protein-coding
LOC121106446	IFN	Mock	2.08811	3.67768	4.3421e-21	5.25051e-19	protein-coding
SMCHD1	IFN	Mock	2.6697	6.00147	1.53005e-20	1.83201e-18	protein-coding
LOC418108	IFN	Mock	1.83416	5.77257	2.47017e-20	2.92895e-18	protein-coding
PTGES	IFN	Mock	2.88632	2.98494	3.68278e-20	4.32478e-18	protein-coding
MIR1453	IFN	Mock	-8.93269	-0.193093	5.89793e-20	6.86014e-18	miRNA
STOML1	IFN	Mock	2.65421	6.50475	6.77005e-20	7.80025e-18	protein-coding
GBP4L	IFN	Mock	3.51811	4.11709	2.13333e-19	2.43499e-17	protein-coding
KLHL10	IFN	Mock	2.67576	2.20685	2.53807e-19	2.87014e-17	protein-coding
LOC112533389	IFN	Mock	10.1132	0.944351	2.63636e-19	2.95394e-17	snoRNA
MIR1576	IFN	Mock	-8.81129	-0.306842	3.43495e-19	3.81374e-17	miRNA
IFI35	IFN	Mock	2.48274	8.13587	4.22709e-19	4.65094e-17	protein-coding
TMEM116	IFN	Mock	-1.37258	4.62025	5.69e-19	6.20465e-17	protein-coding
DENND2D	IFN	Mock	2.44002	2.32944	6.32331e-19	6.83421e-17	protein-coding
UBE2L6	IFN	Mock	3.59499	6.94533	1.67443e-18	1.79384e-16	protein-coding
NBN	IFN	Mock	1.99422	4.93033	1.86584e-18	1.98152e-16	protein-coding
MYD88	IFN	Mock	1.3413	5.65576	1.89251e-18	1.99252e-16	protein-coding
ATOH8	IFN	Mock	1.66855	4.99086	1.94529e-18	2.03059e-16	protein-coding
LOC770612	IFN	Mock	2.56807	10.9266	2.16415e-18	2.2399e-16	protein-coding
TAPBPL	IFN	Mock	1.67531	3.29234	2.27524e-18	2.33509e-16	protein-coding
TTC31	IFN	Mock	2.54064	5.20754	2.55479e-18	2.60013e-16	protein-coding
VAT1	IFN	Mock	1.73492	4.34972	3.71967e-18	3.75441e-16	protein-coding
TAP1	IFN	Mock	3.12921	4.85635	4.01655e-18	4.02083e-16	protein-coding
LOC107055203	IFN	Mock	4.94514	1.26678	4.90304e-18	4.86836e-16	lncRNA
MIR23B	IFN	Mock	-8.68442	-0.426502	5.91799e-18	5.81734e-16	miRNA
LOC107049469	IFN	Mock	2.93019	4.42686	5.98538e-18	5.81734e-16	protein-coding
F2RL2	IFN	Mock	-1.67074	3.97672	6.00168e-18	5.81734e-16	protein-coding
TAP2	IFN	Mock	3.14433	4.94439	1.41426e-17	1.36003e-15	protein-coding
LOC121106623	IFN	Mock	3.1992	2.52032	1.52661e-17	1.45661e-15	protein-coding
DLGAP1	IFN	Mock	-2.57467	1.93771	2.51542e-17	2.38146e-15	protein-coding
ITPKA	IFN	Mock	1.81228	3.7836	2.88298e-17	2.70845e-15	protein-coding
TRANK1	IFN	Mock	2.65441	4.75484	3.77221e-17	3.5168e-15	protein-coding
TGM2	IFN	Mock	4.85542	0.074069	4.67654e-17	4.32686e-15	protein-coding
MIR1643	IFN	Mock	-9.21097	0.0799984	5.26406e-17	4.83383e-15	miRNA
VCAM1	IFN	Mock	3.12862	2.54262	6.17683e-17	5.62967e-15	protein-coding
LMO2	IFN	Mock	2.6621	2.61904	7.39322e-17	6.6884e-15	protein-coding
UGT2A1	IFN	Mock	-1.38934	7.43278	8.60538e-17	7.72776e-15	protein-coding
LOC107052884	IFN	Mock	8.54138	-0.569105	1.33662e-16	1.19154e-14	lncRNA
NT5C1B	IFN	Mock	1.45092	5.21106	1.55419e-16	1.37546e-14	protein-coding
USP25	IFN	Mock	1.23651	5.5159	3.87308e-16	3.40302e-14	protein-coding
CMTR1	IFN	Mock	2.77629	5.72469	1.07261e-15	9.35698e-14	protein-coding
SYNJ2BP	IFN	Mock	1.60633	5.636	2.75736e-15	2.38834e-13	protein-coding
CMTM6	IFN	Mock	1.46939	4.78487	3.46032e-15	2.97612e-13	protein-coding
GVINP1	IFN	Mock	4.21964	0.992692	3.87747e-15	3.31158e-13	protein-coding
SAMD11	IFN	Mock	-1.69545	3.92453	7.42644e-15	6.29855e-13	protein-coding
ACKR4	IFN	Mock	3.80413	0.411222	7.57225e-15	6.37792e-13	protein-coding
CPNE2	IFN	Mock	-1.31546	4.50417	8.26907e-15	6.91714e-13	protein-coding
USP16	IFN	Mock	1.22993	6.05893	1.11679e-14	9.27847e-13	protein-coding
SNAI1	IFN	Mock	1.36982	7.10228	1.8349e-14	1.51416e-12	protein-coding
BCL2L10	IFN	Mock	1.40733	6.80529	2.00611e-14	1.64434e-12	protein-coding
ASPG	IFN	Mock	1.32511	4.83558	2.35535e-14	1.91773e-12	protein-coding
C1S	IFN	Mock	1.38449	7.33731	2.58661e-14	2.09207e-12	protein-coding
IL4I1	IFN	Mock	6.33333	-0.11971	2.62061e-14	2.10563e-12	protein-coding
CRLF2	IFN	Mock	6.1182	-0.303604	3.71811e-14	2.95988e-12	protein-coding
EPB41L3	IFN	Mock	4.28967	-0.076911	3.73227e-14	2.95988e-12	protein-coding
CCL19	IFN	Mock	6.42392	-0.757286	4.2041e-14	3.31256e-12	protein-coding
GNAO1	IFN	Mock	-1.36716	4.80979	1.14689e-13	8.97881e-12	protein-coding
PDCD4	IFN	Mock	-1.52576	4.95571	1.57189e-13	1.22277e-11	protein-coding
NANP	IFN	Mock	1.1541	5.32192	2.35116e-13	1.81738e-11	protein-coding
DDX27	IFN	Mock	1.17377	8.26462	2.43703e-13	1.87191e-11	protein-coding
PGS1	IFN	Mock	1.03008	5.54613	2.85694e-13	2.18074e-11	protein-coding
ENTPD8L1	IFN	Mock	1.558	3.37637	3.34562e-13	2.53789e-11	protein-coding
LOC425462	IFN	Mock	2.55328	2.25246	3.43265e-13	2.58784e-11	protein-coding
DECR1	IFN	Mock	1.23611	7.20202	3.63583e-13	2.7242e-11	protein-coding
BDKRB2	IFN	Mock	-1.37206	4.39592	3.69009e-13	2.74799e-11	protein-coding
FADS1	IFN	Mock	-1.38237	5.43809	4.28355e-13	3.1706e-11	protein-coding
RNF19B	IFN	Mock	2.11225	3.52744	5.04056e-13	3.70845e-11	protein-coding
LOC112532450	IFN	Mock	9.51351	0.308311	5.67e-13	4.14657e-11	snoRNA
BF2	IFN	Mock	2.16822	6.59161	7.08337e-13	5.14936e-11	protein-coding
KIAA0319L	IFN	Mock	-1.50745	6.10678	7.59364e-13	5.48764e-11	protein-coding
CKB	IFN	Mock	1.4962	6.10188	7.73971e-13	5.5603e-11	protein-coding
SREBF1	IFN	Mock	-1.17988	6.2231	1.36605e-12	9.75644e-11	protein-coding
TMEM170B	IFN	Mock	-1.22904	4.06386	1.43599e-12	1.01964e-10	protein-coding
TRAF7	IFN	Mock	-1.27123	7.17571	1.88176e-12	1.32843e-10	protein-coding
PNPT1	IFN	Mock	1.01392	5.44355	2.50731e-12	1.75987e-10	protein-coding
ASPA	IFN	Mock	1.32354	3.44693	2.68526e-12	1.874e-10	protein-coding
SCD	IFN	Mock	-1.37181	7.73287	3.14477e-12	2.18222e-10	protein-coding
EFHD1	IFN	Mock	1.30706	8.44246	4.73702e-12	3.26854e-10	protein-coding
FBXO25	IFN	Mock	-1.31564	3.53289	5.04933e-12	3.46446e-10	protein-coding
TMPRSS2	IFN	Mock	5.45386	0.226149	5.95481e-12	4.06291e-10	protein-coding
FADS2	IFN	Mock	-2.08412	6.63929	6.84742e-12	4.64598e-10	protein-coding
C19orf12	IFN	Mock	1.1448	5.79647	7.90425e-12	5.3334e-10	protein-coding
PATL2	IFN	Mock	2.06436	3.04083	9.69306e-12	6.50447e-10	protein-coding
TMEM140	IFN	Mock	1.7064	3.13611	1.02794e-11	6.86023e-10	protein-coding
LOC100857191	IFN	Mock	8.09326	-0.943327	1.16731e-11	7.74799e-10	protein-coding
CRYBA1	IFN	Mock	-1.55145	3.53269	1.21718e-11	8.03533e-10	protein-coding
CAMK2A	IFN	Mock	-1.73054	4.6825	1.27368e-11	8.36314e-10	protein-coding
LOC121109863	IFN	Mock	-1.46217	3.70597	1.59308e-11	1.04044e-09	protein-coding
TGM4	IFN	Mock	5.84933	-0.589311	1.60924e-11	1.04541e-09	protein-coding
AHR1B	IFN	Mock	1.24559	5.21197	1.63465e-11	1.0563e-09	protein-coding
ETV4	IFN	Mock	-0.908202	5.61492	1.78654e-11	1.14837e-09	protein-coding
ATG13	IFN	Mock	-1.02508	5.79141	1.95364e-11	1.2483e-09	protein-coding
FGL1A	IFN	Mock	-2.23037	4.16304	1.96245e-11	1.2483e-09	protein-coding
SORT1	IFN	Mock	-1.10917	5.79765	2.10355e-11	1.33112e-09	protein-coding
ENTPD2L	IFN	Mock	1.40019	3.39514	2.45171e-11	1.54344e-09	protein-coding
GADD45G	IFN	Mock	1.86562	3.7218	3.35531e-11	2.10146e-09	protein-coding
PSME1	IFN	Mock	1.14235	4.76076	3.75219e-11	2.33803e-09	protein-coding
SLC2A6	IFN	Mock	5.16993	1.34331	5.96889e-11	3.70041e-09	protein-coding
CORO2A	IFN	Mock	-2.27373	1.22615	6.09883e-11	3.76187e-09	protein-coding
TRPV2	IFN	Mock	-1.22048	4.21	7.10038e-11	4.35763e-09	protein-coding
BTN1A1	IFN	Mock	1.40008	4.96095	7.16643e-11	4.37618e-09	protein-coding
KLF9	IFN	Mock	-1.41664	3.00941	7.938e-11	4.82322e-09	protein-coding
DLEC1	IFN	Mock	2.49644	2.80169	8.93422e-11	5.40166e-09	protein-coding
BF1	IFN	Mock	2.85235	3.34741	1.11214e-10	6.69094e-09	protein-coding
FBXO32	IFN	Mock	-1.99059	2.96847	1.14973e-10	6.88318e-09	protein-coding
PLK2	IFN	Mock	1.09294	5.50512	1.18661e-10	7.06929e-09	protein-coding
C1QTNF2	IFN	Mock	-2.30237	1.32362	1.28479e-10	7.61704e-09	protein-coding
TOR1AIP2	IFN	Mock	0.99922	5.22957	1.30978e-10	7.72768e-09	protein-coding
DLG2	IFN	Mock	1.40778	3.14663	1.6475e-10	9.67349e-09	protein-coding
CD40	IFN	Mock	0.953388	5.80877	1.72975e-10	1.01078e-08	protein-coding
TOX3	IFN	Mock	3.4147	0.432834	2.50495e-10	1.45681e-08	protein-coding
IL8L2	IFN	Mock	2.14642	4.54623	3.14778e-10	1.82198e-08	protein-coding
LOC124417067	IFN	Mock	1.52877	3.3727	4.1282e-10	2.37819e-08	protein-coding
WBSCR17	IFN	Mock	-1.56363	4.39901	4.56007e-10	2.61465e-08	protein-coding
EDA	IFN	Mock	-1.25099	3.55322	4.87349e-10	2.78131e-08	protein-coding
COMMD8	IFN	Mock	1.3995	6.58101	4.99889e-10	2.8396e-08	protein-coding
ADD2	IFN	Mock	-2.11857	2.65873	5.54813e-10	3.137e-08	protein-coding
LOC107051395	IFN	Mock	2.01738	1.38102	5.65204e-10	3.18103e-08	protein-coding
SOCS3	IFN	Mock	1.18152	4.013	6.70299e-10	3.75521e-08	protein-coding
BDKRB1	IFN	Mock	2.0694	1.83967	7.08821e-10	3.95289e-08	protein-coding
NCOA7	IFN	Mock	1.212	4.79901	8.90276e-10	4.94225e-08	protein-coding
CARD8	IFN	Mock	0.899138	4.65497	1.39218e-09	7.69355e-08	protein-coding
BFAR	IFN	Mock	0.807955	5.57129	1.44841e-09	7.96823e-08	protein-coding
LOC101750112	IFN	Mock	2.46818	3.05022	1.53842e-09	8.42546e-08	protein-coding
KIF5C	IFN	Mock	1.28631	6.20912	1.58652e-09	8.6451e-08	protein-coding
KAZN	IFN	Mock	1.18046	3.49224	1.59269e-09	8.6451e-08	protein-coding
GJC2	IFN	Mock	-1.63607	3.04251	1.61858e-09	8.74675e-08	protein-coding
HAS2	IFN	Mock	1.72248	3.19411	2.08596e-09	1.12229e-07	protein-coding
MRGBP	IFN	Mock	0.971962	6.27357	2.4475e-09	1.31102e-07	protein-coding
FLT4	IFN	Mock	2.44019	1.29749	2.64457e-09	1.4104e-07	protein-coding
ADRA1B	IFN	Mock	0.853505	4.84675	2.81283e-09	1.49361e-07	protein-coding
LOC101749275	IFN	Mock	0.88171	6.07976	2.87866e-09	1.52195e-07	protein-coding
SLC22A4	IFN	Mock	-1.24123	3.64661	3.18057e-09	1.67432e-07	protein-coding
IFT27	IFN	Mock	0.989695	5.52672	5.28236e-09	2.76882e-07	protein-coding
RUBCN	IFN	Mock	1.44405	3.025	6.08553e-09	3.17618e-07	protein-coding
APAF1	IFN	Mock	1.53002	3.30048	6.82108e-09	3.54493e-07	protein-coding
FSTL5	IFN	Mock	2.08714	1.76023	6.87581e-09	3.55823e-07	protein-coding
LSS	IFN	Mock	-1.35886	7.06255	7.0105e-09	3.61263e-07	protein-coding
BCAP29	IFN	Mock	1.08795	7.59598	7.05964e-09	3.62266e-07	protein-coding
TCP11X2	IFN	Mock	-1.06263	4.23133	7.9451e-09	4.05998e-07	protein-coding
SOCS1	IFN	Mock	0.992592	6.71086	8.70626e-09	4.4304e-07	protein-coding
LOC100859898	IFN	Mock	-1.56384	2.39496	9.11902e-09	4.62118e-07	lncRNA
HOXA7	IFN	Mock	-0.772665	5.65444	9.2083e-09	4.64715e-07	protein-coding
KCNS2	IFN	Mock	-3.42601	0.315729	9.45405e-09	4.75154e-07	protein-coding
CASP18	IFN	Mock	0.872361	4.78543	1.05901e-08	5.3007e-07	protein-coding
ADH1C	IFN	Mock	-0.779588	5.81522	1.33177e-08	6.63873e-07	protein-coding
GKAP1	IFN	Mock	1.14141	5.00851	1.54134e-08	7.65217e-07	protein-coding
CTH	IFN	Mock	-0.790651	5.51463	1.56296e-08	7.72809e-07	protein-coding
HHLA2	IFN	Mock	-1.58832	6.6983	1.67094e-08	8.2287e-07	protein-coding
DOK2	IFN	Mock	-0.838729	5.40779	1.83623e-08	9.00639e-07	protein-coding
IL7	IFN	Mock	3.48136	-0.277707	1.88099e-08	9.18902e-07	protein-coding
SLA	IFN	Mock	-1.05161	3.61334	1.97024e-08	9.58665e-07	protein-coding
LOC112533211	IFN	Mock	3.07538	0.997487	2.47044e-08	1.1955e-06	protein-coding
KYAT3	IFN	Mock	-1.15388	3.28349	2.48153e-08	1.1955e-06	protein-coding
LUM	IFN	Mock	-1.60106	5.32973	2.49508e-08	1.1955e-06	protein-coding
LOC107053940	IFN	Mock	-1.84331	1.37439	2.49612e-08	1.1955e-06	lncRNA
RBP5	IFN	Mock	1.61455	2.27718	2.58892e-08	1.2351e-06	protein-coding
LOC101751961	IFN	Mock	1.85018	1.29431	2.74062e-08	1.30238e-06	lncRNA
RFX5	IFN	Mock	1.82192	4.08958	2.75624e-08	1.30473e-06	protein-coding
MYO3AL	IFN	Mock	-1.19115	4.75698	2.98519e-08	1.40765e-06	protein-coding
TMEM168	IFN	Mock	1.26453	4.84414	3.10628e-08	1.45912e-06	protein-coding
LOC124417968	IFN	Mock	2.79286	-0.384245	3.12252e-08	1.46113e-06	lncRNA
OSGIN1	IFN	Mock	1.0689	5.58144	3.36701e-08	1.56951e-06	protein-coding
B3GNT7	IFN	Mock	2.33066	0.347525	3.43619e-08	1.59567e-06	protein-coding
CD44	IFN	Mock	0.828541	6.14035	3.78489e-08	1.75094e-06	protein-coding
RASSF5	IFN	Mock	1.8063	1.06869	4.08582e-08	1.88302e-06	protein-coding
AACS	IFN	Mock	-1.53038	5.8836	4.21592e-08	1.93568e-06	protein-coding
PRDX1	IFN	Mock	1.3115	12.4635	4.43812e-08	2.03006e-06	protein-coding
MGAT3	IFN	Mock	-1.07121	4.03455	4.64483e-08	2.11669e-06	protein-coding
ASL	IFN	Mock	1.43924	3.58627	4.94562e-08	2.24539e-06	protein-coding
LOC107054808	IFN	Mock	0.888054	5.03821	5.63969e-08	2.55102e-06	lncRNA
ETV5	IFN	Mock	-0.973349	4.02451	5.988e-08	2.69858e-06	protein-coding
PPM1J	IFN	Mock	1.56814	2.51922	6.28516e-08	2.82209e-06	protein-coding
CCDC82	IFN	Mock	-1.41179	2.74908	7.35857e-08	3.29195e-06	protein-coding
GPR146	IFN	Mock	-1.17893	2.93475	7.41988e-08	3.30726e-06	protein-coding
B2M	IFN	Mock	1.80552	8.7503	7.70994e-08	3.42406e-06	protein-coding
FMR1	IFN	Mock	1.26217	6.30772	7.95387e-08	3.51959e-06	protein-coding
CYSLTR1	IFN	Mock	-1.57256	1.67167	8.30679e-08	3.66249e-06	protein-coding
SMC6	IFN	Mock	0.850152	5.40939	9.94061e-08	4.36707e-06	protein-coding
INSIG1	IFN	Mock	-1.45126	6.80526	1.0184e-07	4.45796e-06	protein-coding
SLC16A9	IFN	Mock	1.14093	3.54983	1.27308e-07	5.55292e-06	protein-coding
CECR5L	IFN	Mock	1.03782	3.06108	1.3377e-07	5.814e-06	protein-coding
STEAP1	IFN	Mock	2.02282	0.577488	1.54574e-07	6.69438e-06	protein-coding
RAB30	IFN	Mock	-1.10708	3.46959	1.56247e-07	6.74289e-06	protein-coding
SPATA5L1	IFN	Mock	0.937077	5.16485	1.57482e-07	6.77228e-06	protein-coding
FHL5	IFN	Mock	0.786741	4.84231	1.62255e-07	6.95305e-06	protein-coding
PDGFA	IFN	Mock	-1.19136	4.68082	1.63677e-07	6.98946e-06	protein-coding
LOC121106938	IFN	Mock	-1.12945	3.60904	1.80005e-07	7.65994e-06	protein-coding
PSAT1	IFN	Mock	-1.11716	6.32766	1.81795e-07	7.70926e-06	protein-coding
TSNARE1	IFN	Mock	-1.33834	2.14811	1.89556e-07	8.01054e-06	protein-coding
MSMO1	IFN	Mock	-1.49449	9.01289	1.98549e-07	8.36164e-06	protein-coding
B3GNT4	IFN	Mock	2.56858	0.597553	2.18908e-07	9.18735e-06	protein-coding
LOC101751426	IFN	Mock	1.42056	4.35303	2.34097e-07	9.79117e-06	lncRNA
LPAR6	IFN	Mock	2.13837	0.511345	2.38266e-07	9.93153e-06	protein-coding
HES1	IFN	Mock	-1.3072	4.80417	2.63641e-07	1.09519e-05	protein-coding
TGFBR2L	IFN	Mock	-2.08462	1.98025	2.96017e-07	1.22551e-05	protein-coding
CLDN5	IFN	Mock	1.62391	1.55796	2.98228e-07	1.23049e-05	protein-coding
CASP6	IFN	Mock	0.820609	4.04413	3.19921e-07	1.31555e-05	protein-coding
ANGPTL2	IFN	Mock	-0.986982	8.23327	3.25018e-07	1.33203e-05	protein-coding
CAPN6	IFN	Mock	-1.44337	5.03312	3.36628e-07	1.37499e-05	protein-coding
WIPI1	IFN	Mock	-0.81447	7.33894	3.47007e-07	1.41267e-05	protein-coding
RNF24	IFN	Mock	-0.949085	4.50229	3.99895e-07	1.62256e-05	protein-coding
ARRDC2	IFN	Mock	1.13028	3.37744	5.55499e-07	2.23998e-05	protein-coding
OTUD4	IFN	Mock	1.10177	5.39245	5.55731e-07	2.23998e-05	protein-coding
GPM6B	IFN	Mock	-1.11504	6.79456	6.28561e-07	2.5252e-05	protein-coding
TUBB6	IFN	Mock	0.988378	9.32309	6.53123e-07	2.61527e-05	protein-coding
RRM2	IFN	Mock	0.946046	8.25469	6.84184e-07	2.7307e-05	protein-coding
NGF	IFN	Mock	-1.3977	3.62654	7.02045e-07	2.78907e-05	protein-coding
PRMT1	IFN	Mock	1.39984	3.44096	7.03376e-07	2.78907e-05	protein-coding
SLC40A1	IFN	Mock	0.887001	5.85438	7.05702e-07	2.78924e-05	protein-coding
GATSL2	IFN	Mock	-0.876789	4.30479	7.1267e-07	2.80769e-05	protein-coding
YPEL1	IFN	Mock	-1.34854	2.56433	7.55199e-07	2.96568e-05	protein-coding
IGF2BP2	IFN	Mock	0.883187	3.98066	7.87291e-07	3.08179e-05	protein-coding
LOC107054815	IFN	Mock	2.21474	2.52178	7.97357e-07	3.11122e-05	lncRNA
RALYL	IFN	Mock	-1.69042	2.09583	8.23527e-07	3.2031e-05	protein-coding
FAM129A	IFN	Mock	-1.24073	4.98306	8.84296e-07	3.42854e-05	protein-coding
ETV7	IFN	Mock	2.24452	2.08183	9.40789e-07	3.63603e-05	protein-coding
STEAP4	IFN	Mock	-0.854143	4.88618	9.54265e-07	3.67648e-05	protein-coding
TOR1B	IFN	Mock	0.69961	6.02477	1.00422e-06	3.85677e-05	protein-coding
SH3PXD2A	IFN	Mock	-1.13137	5.60439	1.01259e-06	3.87671e-05	protein-coding
FAM198B	IFN	Mock	2.56978	0.184989	1.09013e-06	4.16055e-05	protein-coding
LOC107054947	IFN	Mock	0.937704	5.15849	1.10933e-06	4.22062e-05	protein-coding
METTL4	IFN	Mock	0.850437	3.79532	1.16125e-06	4.40445e-05	protein-coding
NAMPTP1	IFN	Mock	0.873069	6.66711	1.20885e-06	4.57081e-05	protein-coding
PLD5	IFN	Mock	-1.37665	1.84029	1.21607e-06	4.58392e-05	protein-coding
DNAJA4	IFN	Mock	0.825838	6.60634	1.22739e-06	4.61234e-05	protein-coding
SLC2A12	IFN	Mock	-2.09233	0.293859	1.30548e-06	4.89074e-05	protein-coding
C1orf112	IFN	Mock	0.786802	4.03759	1.31513e-06	4.91182e-05	protein-coding
KPNA7	IFN	Mock	4.45234	0.0750126	1.33711e-06	4.9787e-05	protein-coding
DHCR24	IFN	Mock	-1.45601	6.84897	1.43765e-06	5.33678e-05	protein-coding
BAK1	IFN	Mock	0.708164	6.75714	1.45544e-06	5.38647e-05	protein-coding
HYAL3	IFN	Mock	1.60541	2.7861	1.51111e-06	5.57557e-05	protein-coding
LOC107055472	IFN	Mock	0.834449	4.88469	1.54108e-06	5.66902e-05	protein-coding
PAK1	IFN	Mock	0.713991	7.33279	1.58139e-06	5.79986e-05	protein-coding
UBA2	IFN	Mock	0.748575	7.61827	1.59082e-06	5.81698e-05	protein-coding
IFI27L2	IFN	Mock	2.17709	7.30654	1.72993e-06	6.30677e-05	protein-coding
BCAS3	IFN	Mock	-0.972515	2.89098	1.97764e-06	7.18221e-05	protein-coding
OTP	IFN	Mock	2.25368	-0.0882838	1.98183e-06	7.18221e-05	protein-coding
STX10	IFN	Mock	0.640639	5.53141	2.03209e-06	7.34258e-05	protein-coding
NRXN1	IFN	Mock	1.30033	2.05359	2.25577e-06	8.12678e-05	protein-coding
TRPV3	IFN	Mock	1.59768	1.28418	2.3428e-06	8.41547e-05	protein-coding
LOC112532277	IFN	Mock	1.09159	4.02768	2.38673e-06	8.54813e-05	protein-coding
LPAR1	IFN	Mock	-0.928551	4.6271	2.41634e-06	8.62888e-05	protein-coding
LRRTM4	IFN	Mock	-1.42541	2.23526	2.50035e-06	8.90285e-05	protein-coding
LIPA	IFN	Mock	0.749739	8.02489	2.71276e-06	9.63108e-05	protein-coding
CRISPLD2	IFN	Mock	-1.16383	3.178	2.7263e-06	9.65109e-05	protein-coding
SH3GL2	IFN	Mock	-1.46116	2.8311	2.76395e-06	9.7561e-05	protein-coding
PDCD1LG2	IFN	Mock	2.26912	0.64427	2.79056e-06	9.82164e-05	protein-coding
IFT57	IFN	Mock	-1.13169	4.36333	2.84151e-06	9.97224e-05	protein-coding
LRBA	IFN	Mock	-0.914973	6.23274	2.91275e-06	0.000101704	protein-coding
LOC101748987	IFN	Mock	-0.960715	3.97237	2.91463e-06	0.000101704	protein-coding
DNAJA1	IFN	Mock	0.687414	6.31395	3.06055e-06	0.000106491	protein-coding
TNFRSF11B	IFN	Mock	0.782675	6.32822	3.17993e-06	0.000110331	protein-coding
LOC112532239	IFN	Mock	-1.45161	3.77209	3.28943e-06	0.000113807	snoRNA
LOC112532232	IFN	Mock	1.09535	4.60514	3.3083e-06	0.000114136	snoRNA
MVD	IFN	Mock	-1.25591	7.53979	3.39251e-06	0.000116712	protein-coding
PNPLA3	IFN	Mock	-0.685256	4.99081	3.6018e-06	0.000123564	protein-coding
KIF25	IFN	Mock	-1.17744	2.8341	3.66835e-06	0.000125494	protein-coding
LACTB	IFN	Mock	0.791286	3.67532	3.97859e-06	0.000135728	protein-coding
C12orf4	IFN	Mock	0.722349	5.02742	4.11047e-06	0.000139836	protein-coding
AHR2	IFN	Mock	1.43808	1.34946	4.17293e-06	0.000141567	protein-coding
TJP2	IFN	Mock	0.856543	4.27361	4.25703e-06	0.00014402	protein-coding
TMEM52	IFN	Mock	1.98256	-0.0297023	4.30759e-06	0.000145328	protein-coding
WHAMM	IFN	Mock	0.724168	4.20859	4.49638e-06	0.000151279	protein-coding
MTAP	IFN	Mock	-0.70606	4.88962	4.63617e-06	0.000155554	protein-coding
GMEB2	IFN	Mock	0.713141	5.18312	4.96624e-06	0.000166172	protein-coding
NSDHL	IFN	Mock	-1.26678	7.18271	5.12186e-06	0.000170572	protein-coding
POSTN	IFN	Mock	-1.29977	4.81598	5.12569e-06	0.000170572	protein-coding
CRMP1	IFN	Mock	-1.4528	2.2756	5.14791e-06	0.000170846	protein-coding
TP53INP2	IFN	Mock	-1.25426	4.75601	5.22554e-06	0.000172952	protein-coding
LOC107054034	IFN	Mock	-1.08646	5.20717	5.28107e-06	0.000174318	lncRNA
RAB31	IFN	Mock	-0.916222	6.27598	5.58308e-06	0.00018379	protein-coding
FOXC2	IFN	Mock	0.682898	5.16091	5.91053e-06	0.000194047	protein-coding
HELB	IFN	Mock	1.2636	2.82696	6.42487e-06	0.000210367	protein-coding
FAM149A	IFN	Mock	1.23834	3.47122	6.50715e-06	0.000212492	protein-coding
PPP1R3G	IFN	Mock	1.24471	2.73788	6.80767e-06	0.000221712	protein-coding
COL7A1	IFN	Mock	-1.52433	4.86895	6.98533e-06	0.000226893	protein-coding
JMY	IFN	Mock	-1.39137	3.24208	7.37391e-06	0.00023888	protein-coding
LIMD2	IFN	Mock	-0.975613	4.46149	7.62556e-06	0.000246378	protein-coding
LOC107049174	IFN	Mock	-0.820577	3.71804	7.86956e-06	0.000253591	protein-coding
SPRY2	IFN	Mock	-0.965166	4.85153	7.94004e-06	0.000255189	protein-coding
SMAD3	IFN	Mock	-0.664162	5.95366	8.37508e-06	0.000268464	protein-coding
PLIN2	IFN	Mock	0.735256	6.648	8.82687e-06	0.000282206	protein-coding
FBXO31	IFN	Mock	-0.710139	4.06952	9.03825e-06	0.000288192	protein-coding
ST14	IFN	Mock	1.02333	4.44108	9.06129e-06	0.000288192	protein-coding
FGFR1OP2	IFN	Mock	0.649035	5.09568	9.44459e-06	0.000299602	protein-coding
TRIM36	IFN	Mock	-1.47371	1.7626	9.51397e-06	0.000301021	protein-coding
APCDD1	IFN	Mock	-1.10277	5.66349	9.67006e-06	0.000305169	protein-coding
GLT8D2	IFN	Mock	-0.745104	5.55839	1.0635e-05	0.000334755	protein-coding
CAPN14	IFN	Mock	0.997733	3.47221	1.08398e-05	0.000340326	protein-coding
ARHGEF18	IFN	Mock	0.980045	3.73914	1.11011e-05	0.000347635	protein-coding
RANBP9	IFN	Mock	-0.667692	5.90229	1.11958e-05	0.000348918	protein-coding
CHST15	IFN	Mock	-0.857851	5.29925	1.11992e-05	0.000348918	protein-coding
NATD1	IFN	Mock	-1.12316	2.9577	1.20753e-05	0.000375257	protein-coding
ALAS1	IFN	Mock	0.651928	5.27988	1.23064e-05	0.000381469	protein-coding
CSF2RA	IFN	Mock	0.88675	2.97582	1.2404e-05	0.000383451	protein-coding
TRMT13	IFN	Mock	0.933813	3.26888	1.24332e-05	0.000383451	protein-coding
CD81	IFN	Mock	0.849093	7.37942	1.26277e-05	0.00038847	protein-coding
FAM89A	IFN	Mock	-0.669008	5.31624	1.32386e-05	0.000406237	protein-coding
NUB1	IFN	Mock	0.639729	6.73461	1.33157e-05	0.000407579	protein-coding
PRRX2	IFN	Mock	0.677707	5.55408	1.37508e-05	0.000419846	protein-coding
RNF145	IFN	Mock	-0.754928	4.71351	1.38685e-05	0.000422384	protein-coding
LOC121110330	IFN	Mock	-1.65227	4.7443	1.39895e-05	0.00042501	lncRNA
PPP1R3C	IFN	Mock	1.54223	3.10421	1.4297e-05	0.000433275	protein-coding
DEPDC7	IFN	Mock	1.10251	2.85713	1.52858e-05	0.000462093	protein-coding
OIP5	IFN	Mock	-0.593982	5.21446	1.56294e-05	0.000471312	protein-coding
HMGCS1	IFN	Mock	-1.44801	7.61474	1.59832e-05	0.000480794	protein-coding
KDM5B	IFN	Mock	-0.843219	4.83295	1.67757e-05	0.000503396	protein-coding
MAP2	IFN	Mock	-1.08368	3.61917	1.69267e-05	0.00050668	protein-coding
ENTPD1	IFN	Mock	-1.30623	4.5815	1.71434e-05	0.000511912	protein-coding
LOC101752152	IFN	Mock	-1.51234	0.993508	1.91939e-05	0.000571744	lncRNA
CYP4V2	IFN	Mock	-0.927381	3.86768	1.99071e-05	0.000591547	protein-coding
ENOX1	IFN	Mock	-1.38844	2.08413	2.09134e-05	0.000619942	protein-coding
LOC107049353	IFN	Mock	-1.37687	1.50688	2.21205e-05	0.000654134	lncRNA
ADAMTS10	IFN	Mock	-1.24443	3.67003	2.26286e-05	0.000667543	protein-coding
NCF4	IFN	Mock	0.896413	3.11643	2.29113e-05	0.000674254	protein-coding
NME5	IFN	Mock	-0.931241	2.9829	2.33475e-05	0.000685439	protein-coding
HSPA8	IFN	Mock	0.713161	11.1633	2.35972e-05	0.000691109	protein-coding
ATP10A	IFN	Mock	1.22356	5.22164	2.38042e-05	0.000695504	protein-coding
UBE2H	IFN	Mock	-0.606179	5.64971	2.39315e-05	0.000697227	protein-coding
MIR1454	IFN	Mock	1.24218	4.50001	2.39773e-05	0.000697227	miRNA
UNC13D	IFN	Mock	-0.886152	3.37547	2.42012e-05	0.000702063	protein-coding
CYP51A1	IFN	Mock	-1.05856	8.29421	2.5161e-05	0.000728179	protein-coding
C1orf198	IFN	Mock	-1.02957	7.86297	2.56555e-05	0.000740735	protein-coding
PM20D2	IFN	Mock	0.740248	3.61367	2.63218e-05	0.000756943	protein-coding
LOC121106747	IFN	Mock	2.00038	-0.308315	2.63408e-05	0.000756943	lncRNA
SARAF	IFN	Mock	0.638028	6.18466	2.87485e-05	0.00082419	protein-coding
FOXO6	IFN	Mock	-0.722918	4.63171	2.99713e-05	0.000857236	protein-coding
CTXN1	IFN	Mock	-1.38451	2.88817	3.05499e-05	0.000871744	protein-coding
AK4	IFN	Mock	-0.672009	5.29031	3.07596e-05	0.00087568	protein-coding
IL13RA1	IFN	Mock	-1.56245	1.36359	3.0853e-05	0.000876296	protein-coding
KLHL38	IFN	Mock	-1.46666	1.10693	3.21652e-05	0.000911446	protein-coding
RIPK1	IFN	Mock	0.600478	5.48879	3.23892e-05	0.000915671	protein-coding
CCBE1	IFN	Mock	-1.13326	5.82812	3.29799e-05	0.000930217	protein-coding
TMEM131L	IFN	Mock	-0.975381	3.965	3.30742e-05	0.000930726	protein-coding
TFAP2B	IFN	Mock	-0.993635	3.40797	3.43157e-05	0.000963442	protein-coding
ACLY	IFN	Mock	-1.06887	7.91843	3.47705e-05	0.000973973	protein-coding
MIR1608	IFN	Mock	-1.88837	1.96932	3.56168e-05	0.000994229	miRNA
DPT	IFN	Mock	-0.643602	7.13217	3.56565e-05	0.000994229	protein-coding
ACAA1	IFN	Mock	0.654475	4.35184	3.66617e-05	0.00101993	protein-coding
HTR1B	IFN	Mock	0.762842	5.4217	3.67529e-05	0.00102014	protein-coding
METTL24	IFN	Mock	-3.61708	-0.357245	3.82383e-05	0.00105897	protein-coding
DNAJC7	IFN	Mock	0.699277	7.70321	4.00588e-05	0.00110583	protein-coding
TAPBP	IFN	Mock	1.32375	6.67387	4.01116e-05	0.00110583	protein-coding
LTBP2	IFN	Mock	-1.01503	2.82458	4.14181e-05	0.00113928	protein-coding
LOC112530237	IFN	Mock	1.40924	4.01234	4.16022e-05	0.00114177	snoRNA
CDK19	IFN	Mock	-1.0301	3.98549	4.17719e-05	0.00114386	protein-coding
HSPB9	IFN	Mock	3.17205	6.96349	4.24672e-05	0.0011603	protein-coding
ARPC1B	IFN	Mock	1.05086	8.36983	4.29955e-05	0.00117211	protein-coding
DIXDC1	IFN	Mock	-1.66886	1.48006	4.31353e-05	0.0011733	protein-coding
EPDR1	IFN	Mock	-0.690502	5.08897	4.43335e-05	0.00120137	protein-coding
NR1H4	IFN	Mock	-1.82891	0.170157	4.4364e-05	0.00120137	protein-coding
MMP23A	IFN	Mock	-1.2196	2.40186	4.4763e-05	0.00120949	protein-coding
KLHL24	IFN	Mock	-1.06351	4.46233	5.0163e-05	0.00135027	protein-coding
HIC1	IFN	Mock	1.83476	0.523302	5.01943e-05	0.00135027	protein-coding
TMTC2	IFN	Mock	-0.997988	2.79703	5.06482e-05	0.00135949	protein-coding
LOC107052318	IFN	Mock	-1.14832	2.18204	5.47442e-05	0.00146621	lncRNA
ARRDC1	IFN	Mock	0.840968	2.75655	5.62028e-05	0.00150198	protein-coding
UBASH3B	IFN	Mock	-1.30781	6.00182	5.78078e-05	0.0015415	protein-coding
PDE8A	IFN	Mock	-0.777378	3.05878	5.97138e-05	0.00158886	protein-coding
BOK	IFN	Mock	-0.891879	3.99454	6.00789e-05	0.00159509	protein-coding
LOC121107082	IFN	Mock	-0.751076	3.77842	6.2277e-05	0.00164987	lncRNA
GPT2	IFN	Mock	-1.30844	2.18029	6.46047e-05	0.00170783	protein-coding
LOC121107430	IFN	Mock	1.11469	2.13926	6.71885e-05	0.0017723	protein-coding
LOC107052215	IFN	Mock	2.17043	0.754716	6.90685e-05	0.00181796	protein-coding
ARMC3	IFN	Mock	1.62962	0.557572	7.22879e-05	0.00189861	protein-coding
SLC9A3R2	IFN	Mock	-0.553326	5.77045	7.4199e-05	0.00194462	protein-coding
FAM107B	IFN	Mock	-1.02299	4.89036	7.54848e-05	0.00197408	protein-coding
PRODH	IFN	Mock	-0.859052	5.15959	7.69451e-05	0.00200797	protein-coding
MIR6664	IFN	Mock	9.98899	0.880522	7.94496e-05	0.00206891	miRNA
LOC124417465	IFN	Mock	-1.43326	1.70805	8.54068e-05	0.00221931	lncRNA
ABLIM1	IFN	Mock	-1.63539	3.01081	8.63105e-05	0.00223494	protein-coding
GRIK1	IFN	Mock	1.67906	0.725169	8.63746e-05	0.00223494	protein-coding
MIR6550	IFN	Mock	9.93204	0.788072	8.75112e-05	0.00225957	miRNA
HSF3	IFN	Mock	-0.657136	3.87842	8.95107e-05	0.00230632	protein-coding
TMEM63A	IFN	Mock	0.804337	4.00197	9.09488e-05	0.00233844	protein-coding
LRRC15	IFN	Mock	1.18068	5.74477	9.1141e-05	0.00233846	protein-coding
CTNS	IFN	Mock	0.776997	3.71548	9.22992e-05	0.00236212	protein-coding
LOC101748546	IFN	Mock	-0.771604	4.08725	9.24501e-05	0.00236212	lncRNA
LOC101751137	IFN	Mock	1.13359	2.27036	9.35758e-05	0.00238589	lncRNA
WASF1	IFN	Mock	-1.10727	1.64022	9.37987e-05	0.00238659	protein-coding
PLEKHB2	IFN	Mock	-0.683222	6.72196	9.53045e-05	0.00241986	protein-coding
MMAB	IFN	Mock	-0.740551	5.29333	0.000101575	0.00257349	protein-coding
FAM26E	IFN	Mock	-1.33599	2.02905	0.000101776	0.00257349	protein-coding
SHISA9	IFN	Mock	-0.968734	2.03129	0.00010257	0.00258821	protein-coding
AKR1B10	IFN	Mock	0.851772	7.82624	0.00010328	0.00260074	protein-coding
SLCO4A1	IFN	Mock	-0.679218	5.30091	0.000105323	0.00264673	protein-coding
TRERF1	IFN	Mock	0.663891	4.14184	0.000106616	0.00267372	protein-coding
MIR6667	IFN	Mock	9.15185	0.0621413	0.000106992	0.00267765	miRNA
SESN3	IFN	Mock	-1.56908	0.318521	0.000107371	0.00268165	protein-coding
CASP1	IFN	Mock	0.669268	6.26805	0.00010885	0.00271303	protein-coding
MARCO	IFN	Mock	-1.44192	1.22617	0.000111585	0.0027755	protein-coding
LOC112530132	IFN	Mock	1.39763	0.630502	0.000111811	0.0027755	protein-coding
IL18	IFN	Mock	-0.831001	4.45535	0.000113295	0.00280664	protein-coding
PDLIM3	IFN	Mock	-0.79535	4.90348	0.000114232	0.00282413	protein-coding
MIR3536	IFN	Mock	9.07804	-0.00904515	0.000114669	0.0028292	miRNA
GNPDA2	IFN	Mock	-0.594521	5.39078	0.000117731	0.00289889	protein-coding
TGFBR3	IFN	Mock	-0.998795	3.39062	0.000118009	0.00289988	protein-coding
MIR12262	IFN	Mock	8.90356	-0.163458	0.000118632	0.00290934	miRNA
NREP	IFN	Mock	-0.698701	3.64029	0.000118891	0.00290985	protein-coding
NFE2L1	IFN	Mock	-0.587585	7.56947	0.000120305	0.00293341	protein-coding
LOC121113351	IFN	Mock	-0.557349	5.08445	0.000120334	0.00293341	protein-coding
MIR1689	IFN	Mock	8.88929	-0.17997	0.000123743	0.00300903	miRNA
LOC107053190	IFN	Mock	-2.25206	-0.0931602	0.000123929	0.00300903	protein-coding
TEKT3	IFN	Mock	-1.82427	-0.288573	0.000126465	0.00306452	protein-coding
ALDH3B1	IFN	Mock	-0.838874	4.6445	0.000129411	0.0031297	protein-coding
LOC430433	IFN	Mock	-0.70279	4.4942	0.000132578	0.00319996	protein-coding
LOC112532559	IFN	Mock	-1.39039	0.57746	0.000137009	0.00330038	protein-coding
MVK	IFN	Mock	-0.892445	5.81882	0.000138122	0.00332064	protein-coding
MTSS1	IFN	Mock	-0.872809	4.10797	0.000141959	0.00340617	protein-coding
ST8SIA4	IFN	Mock	1.06857	4.37893	0.000145844	0.00349254	protein-coding
MRPL30	IFN	Mock	1.08295	7.43277	0.000146947	0.00351207	protein-coding
KCNMA1	IFN	Mock	-0.897235	3.67359	0.000147456	0.00351735	protein-coding
HTR2B	IFN	Mock	1.47132	0.468198	0.000148355	0.00353188	protein-coding
FRMD1	IFN	Mock	-1.12295	3.51516	0.000148786	0.00353525	protein-coding
LOC420486	IFN	Mock	1.93501	0.814053	0.000149469	0.00354458	protein-coding
SLC35E2B	IFN	Mock	-0.56708	4.82224	0.000153995	0.00364485	protein-coding
LOC107049021	IFN	Mock	0.881231	3.75458	0.000154395	0.00364725	lncRNA
BAG3	IFN	Mock	0.655775	7.19612	0.000156188	0.00368248	protein-coding
FAM43A	IFN	Mock	-1.10486	6.41479	0.000157775	0.00371265	protein-coding
HMGCR	IFN	Mock	-1.27631	6.97624	0.000158075	0.00371265	protein-coding
SGPL1	IFN	Mock	-0.63107	5.02334	0.00016139	0.00378112	protein-coding
GIT1	IFN	Mock	0.786089	6.70298	0.00016161	0.00378112	protein-coding
MKNK2	IFN	Mock	-0.766488	3.57247	0.000163119	0.00380913	protein-coding
CDKN1B	IFN	Mock	-0.778873	5.05698	0.000166295	0.00387589	protein-coding
CTDSPL	IFN	Mock	-0.627741	5.02365	0.000171598	0.00399186	protein-coding
LOC112530315	IFN	Mock	-9.97825	0.842376	0.000173984	0.00403967	ncRNA
CLSTN3	IFN	Mock	0.968359	2.99062	0.000175345	0.00405829	protein-coding
LOC121108411	IFN	Mock	-9.64617	0.526026	0.000175451	0.00405829	lncRNA
LOC121107069	IFN	Mock	-0.676457	5.6073	0.000178598	0.00412329	protein-coding
PRSS23	IFN	Mock	0.624345	7.79859	0.000179998	0.00414777	protein-coding
KAT2A	IFN	Mock	0.618311	4.95809	0.000183495	0.00422038	protein-coding
RUSC2	IFN	Mock	-1.18859	1.30237	0.000184782	0.0042369	protein-coding
ABCB5	IFN	Mock	-1.13729	2.51761	0.000185156	0.0042369	protein-coding
SLC25A12	IFN	Mock	-0.634813	4.27105	0.000185254	0.0042369	protein-coding
BIRC2	IFN	Mock	0.656854	5.28161	0.000187966	0.00428367	protein-coding
MIR6639	IFN	Mock	-9.79472	0.667522	0.000188	0.00428367	miRNA
CEP70	IFN	Mock	0.615763	4.87298	0.000188744	0.00429261	protein-coding
CCDC28B	IFN	Mock	1.11717	4.46302	0.000189678	0.00430582	protein-coding
NCDN	IFN	Mock	-0.561724	4.86772	0.000191197	0.00433227	protein-coding
RPS6KA5	IFN	Mock	-0.983145	2.66113	0.000194507	0.0043991	protein-coding
NKAIN2	IFN	Mock	-1.50347	0.203878	0.000196339	0.00443233	protein-coding
RHOC	IFN	Mock	1.00968	7.03204	0.000197174	0.00444297	protein-coding
FAM114A1	IFN	Mock	-0.669921	4.6082	0.000198	0.00445336	protein-coding
LOC112530622	IFN	Mock	-1.64971	-0.189565	0.00019846	0.0044555	lncRNA
SH3BP4	IFN	Mock	-0.762528	6.91424	0.000198891	0.00445699	protein-coding
MIR4732	IFN	Mock	-9.22908	0.13292	0.000208418	0.00466192	miRNA
LOC107054249	IFN	Mock	-1.29351	1.40692	0.000212408	0.00474248	misc_RNA
LOC107051692	IFN	Mock	-1.54125	0.183391	0.000214589	0.00478243	lncRNA
ANKH	IFN	Mock	-0.607451	5.82332	0.000218748	0.00486625	protein-coding
PODXL	IFN	Mock	1.45338	0.335355	0.00021955	0.00487521	protein-coding
MAN1C1	IFN	Mock	-0.98867	2.16192	0.000222375	0.00492898	protein-coding
SNORD37	IFN	Mock	8.10563	-0.890906	0.000225326	0.00498533	miRNA
APOPT1	IFN	Mock	0.522488	5.10444	0.00022627	0.00499716	protein-coding
KCNMB1	IFN	Mock	1.3589	2.51534	0.000233543	0.00514848	protein-coding
SREBF2	IFN	Mock	-0.713499	7.70921	0.000234833	0.00515936	protein-coding
RDH11	IFN	Mock	-0.883942	6.44081	0.000234881	0.00515936	protein-coding
SPDL1	IFN	Mock	0.492839	5.59555	0.000235428	0.00516209	protein-coding
HMGA2	IFN	Mock	0.544325	5.53725	0.000240648	0.00526708	protein-coding
GCNA	IFN	Mock	0.520131	5.39607	0.00024143	0.00527475	protein-coding
SLC26A2	IFN	Mock	1.04832	3.24951	0.000244783	0.00533846	protein-coding
TECPR1	IFN	Mock	0.716268	3.48174	0.000246978	0.00537673	protein-coding
ATAD1	IFN	Mock	0.548509	7.0057	0.000251731	0.00547044	protein-coding
LOC107050147	IFN	Mock	-0.924163	2.67048	0.000256746	0.00556952	protein-coding
STX17	IFN	Mock	0.753771	5.26979	0.000259217	0.00561315	protein-coding
KCTD15	IFN	Mock	-0.847823	4.00163	0.000262395	0.00567191	protein-coding
MYO3B	IFN	Mock	-1.44381	0.272992	0.000264533	0.00570802	protein-coding
MCUR1	IFN	Mock	0.526469	5.17443	0.00026567	0.00571309	protein-coding
DPYSL2	IFN	Mock	-0.599131	6.85249	0.000265703	0.00571309	protein-coding
DOCK11	IFN	Mock	-0.721216	3.80858	0.000267691	0.00574572	protein-coding
LOC107053801	IFN	Mock	-1.46488	1.21943	0.000269089	0.00576559	lncRNA
TEAD3	IFN	Mock	-0.62293	4.95395	0.000273554	0.00584168	protein-coding
LOC107052501	IFN	Mock	-3.26631	-0.0276199	0.000273597	0.00584168	lncRNA
MTSS1L	IFN	Mock	-0.971914	4.41146	0.000274606	0.00585299	protein-coding
ODC	IFN	Mock	0.588274	7.46401	0.000276021	0.00587289	protein-coding
PODN	IFN	Mock	-0.758846	4.41572	0.000278038	0.00590552	protein-coding
MITF	IFN	Mock	-0.755711	4.54278	0.000279732	0.00593095	protein-coding
MBNL3	IFN	Mock	0.72561	5.63979	0.000280206	0.00593095	protein-coding
NR1D2	IFN	Mock	-0.640916	3.89703	0.000281613	0.00595041	protein-coding
ASNSD1	IFN	Mock	0.527067	6.01964	0.000283229	0.00597423	protein-coding
MIR7477	IFN	Mock	-8.65107	-0.401536	0.000289904	0.00610447	miRNA
PANX1	IFN	Mock	0.722725	3.70986	0.000291409	0.00611545	protein-coding
BDH2	IFN	Mock	-0.627322	4.43615	0.000291773	0.00611545	protein-coding
SQLE	IFN	Mock	-0.982251	7.22541	0.000291927	0.00611545	protein-coding
CAMK1D	IFN	Mock	1.07093	1.71526	0.000295014	0.00616954	protein-coding
IDI2	IFN	Mock	-0.92565	8.0258	0.000299728	0.00625741	protein-coding
FZD3	IFN	Mock	0.797905	2.78637	0.000300401	0.00626074	protein-coding
LRFN3	IFN	Mock	-0.686827	4.18134	0.000302815	0.00630031	protein-coding
IGFBP5	IFN	Mock	0.678395	7.50505	0.000311185	0.00646344	protein-coding
LOC101750501	IFN	Mock	-1.4157	0.578818	0.000314551	0.00652227	lncRNA
SC5D	IFN	Mock	-0.78595	6.51146	0.000319782	0.0066158	protein-coding
GREM2	IFN	Mock	-1.45397	0.221347	0.000320146	0.0066158	protein-coding
IL15RA	IFN	Mock	1.22415	1.44855	0.00032685	0.00674294	protein-coding
BMF	IFN	Mock	-1.44002	0.102022	0.000337383	0.00694849	protein-coding
RASSF2	IFN	Mock	-0.941219	2.51327	0.000343422	0.00706097	protein-coding
RFC1	IFN	Mock	0.678696	5.55868	0.000357924	0.00734676	protein-coding
CADM1	IFN	Mock	-0.708692	3.30351	0.000358955	0.00735556	protein-coding
ZC3H7B	IFN	Mock	0.907114	4.89777	0.000361716	0.00739973	protein-coding
LOC107053557	IFN	Mock	1.56118	-0.0527213	0.000368669	0.00752936	lncRNA
UBALD1	IFN	Mock	-0.837803	6.14028	0.000373596	0.00761725	protein-coding
FSTL1	IFN	Mock	-0.669912	9.19282	0.000374898	0.00762025	protein-coding
SLC43A2	IFN	Mock	-0.932116	2.93071	0.000374991	0.00762025	protein-coding
UPF2	IFN	Mock	0.699596	5.71929	0.000377334	0.00765511	protein-coding
DDR2	IFN	Mock	-0.573022	6.71064	0.000379773	0.00768252	protein-coding
RNF114	IFN	Mock	0.502041	6.33201	0.000379943	0.00768252	protein-coding
DHCR7	IFN	Mock	-0.861024	7.51291	0.000393082	0.00793507	protein-coding
LOC101749752	IFN	Mock	-0.859897	7.159	0.00039779	0.00801685	lncRNA
LOC112533307	IFN	Mock	1.09413	5.01316	0.00040483	0.00814528	snoRNA
LOC107049124	IFN	Mock	1.60501	2.04408	0.000411465	0.00826517	protein-coding
LPIN1	IFN	Mock	-1.16211	4.1177	0.000427501	0.00857319	protein-coding
ARMC7	IFN	Mock	0.592097	4.34363	0.000438384	0.00877703	protein-coding
COIL	IFN	Mock	0.68786	4.88806	0.000443626	0.00886744	protein-coding
KIF20AL	IFN	Mock	-1.40856	-0.0682564	0.000449159	0.00896337	protein-coding
IVNS1ABP	IFN	Mock	-0.631553	6.49525	0.000462275	0.00920227	protein-coding
LOC112532063	IFN	Mock	1.42066	0.794086	0.000462638	0.00920227	lncRNA
PCOLCE2	IFN	Mock	0.80369	3.08263	0.00046584	0.00924341	protein-coding
LOC422442	IFN	Mock	0.784938	3.79502	0.000466711	0.00924341	protein-coding
CCDC57	IFN	Mock	-0.953762	2.80304	0.000466977	0.00924341	protein-coding
STXBP5	IFN	Mock	-1.036	3.35961	0.000477528	0.00943697	protein-coding
FAM180A	IFN	Mock	-0.720891	6.81871	0.000488835	0.00964482	protein-coding
HSPA2	IFN	Mock	0.680817	8.1146	0.000496952	0.00978914	protein-coding
PDZRN3	IFN	Mock	-0.893489	2.75195	0.00050808	0.00999224	protein-coding
DUSP4	IFN	Mock	0.784277	4.15888	0.000515935	0.0101304	protein-coding
ENO2	IFN	Mock	-0.711201	3.29621	0.000518444	0.0101633	protein-coding
MTBP	IFN	Mock	0.525231	4.87151	0.000519789	0.0101734	protein-coding
DDX49	IFN	Mock	0.499444	5.25309	0.000523106	0.0102219	protein-coding
LOC121106461	IFN	Mock	-1.58082	0.946005	0.000527676	0.0102947	protein-coding
TRIM58	IFN	Mock	0.718119	5.02328	0.00053504	0.0104218	protein-coding
LOC112531466	IFN	Mock	-0.642278	5.21983	0.000545591	0.0106104	lncRNA
SESN4	IFN	Mock	-1.0215	1.76368	0.000548649	0.0106529	protein-coding
LOC107052012	IFN	Mock	-0.86518	2.83767	0.000566243	0.0109552	lncRNA
RPA3	IFN	Mock	0.746946	7.35116	0.000566655	0.0109552	protein-coding
CHAF1B	IFN	Mock	0.596058	4.89927	0.000566911	0.0109552	protein-coding
LOC112531175	IFN	Mock	1.4258	1.84504	0.00058857	0.0113558	snoRNA
PNRC1	IFN	Mock	0.620776	6.98416	0.000606942	0.0116918	protein-coding
GNAI1	IFN	Mock	-0.50619	4.86405	0.000613561	0.0118007	protein-coding
UCKL1	IFN	Mock	0.615711	4.63569	0.000618298	0.0118714	protein-coding
ORC3	IFN	Mock	0.521824	4.75052	0.00061986	0.0118714	protein-coding
CENPL	IFN	Mock	0.482446	4.98148	0.000620154	0.0118714	protein-coding
HOXB4	IFN	Mock	-0.509032	5.86219	0.000623199	0.011911	protein-coding
LOC769852	IFN	Mock	9.39174	0.241283	0.000637462	0.0121646	protein-coding
LOC112533573	IFN	Mock	-0.611131	4.54456	0.000646428	0.0123164	lncRNA
NPR2	IFN	Mock	-0.635002	3.97096	0.000650465	0.012374	protein-coding
RAP1GDS1L	IFN	Mock	1.43522	0.623191	0.000657623	0.0124907	protein-coding
RPP40	IFN	Mock	0.577275	4.72548	0.000669685	0.0127001	protein-coding
COLEC12	IFN	Mock	-0.754859	5.14689	0.000673143	0.0127459	protein-coding
LOC395368	IFN	Mock	-1.05353	2.16822	0.00067646	0.0127889	protein-coding
TP53INP1	IFN	Mock	-0.718745	3.52492	0.000680239	0.0128404	protein-coding
LOC107053670	IFN	Mock	-1.29942	0.14217	0.000687692	0.0129522	lncRNA
LOC121107618	IFN	Mock	-1.31968	5.68305	0.000688281	0.0129522	lncRNA
TMEM254	IFN	Mock	-0.479384	6.2832	0.000691111	0.0129665	protein-coding
TMEM184A	IFN	Mock	0.893266	3.8223	0.000691867	0.0129665	protein-coding
LOC101751010	IFN	Mock	-1.19142	1.56383	0.000692224	0.0129665	lncRNA
MIR6542	IFN	Mock	-12.0704	2.86481	0.000720872	0.0134824	miRNA
EHBP1	IFN	Mock	-0.527841	5.30625	0.000735098	0.0137274	protein-coding
TAGLN	IFN	Mock	0.932536	9.09824	0.000738711	0.0137739	protein-coding
SLC16A2	IFN	Mock	-0.664272	4.19974	0.000742412	0.0138007	protein-coding
LOC101751989	IFN	Mock	1.55495	0.925036	0.000743396	0.0138007	lncRNA
SPSB1	IFN	Mock	-0.516497	5.64014	0.000743539	0.0138007	protein-coding
ORC6	IFN	Mock	0.54949	5.40612	0.000746823	0.0138406	protein-coding
SHMT1	IFN	Mock	-0.484264	5.50844	0.00074922	0.013864	protein-coding
MIR6548	IFN	Mock	9.31714	0.126279	0.000764501	0.0141082	miRNA
PLS1	IFN	Mock	-1.42428	0.0199354	0.000764727	0.0141082	protein-coding
LOC101747822	IFN	Mock	-1.0975	1.94143	0.000780999	0.0143005	lncRNA
LOC112530043	IFN	Mock	0.798048	3.09423	0.000781009	0.0143005	snRNA
LOC112530462	IFN	Mock	0.798048	3.09423	0.000781009	0.0143005	snRNA
LOC112530463	IFN	Mock	0.798048	3.09423	0.000781009	0.0143005	snRNA
LOC112530464	IFN	Mock	0.798048	3.09423	0.000781009	0.0143005	snRNA
IL8L1	IFN	Mock	1.46839	-0.0195863	0.00079676	0.0145671	protein-coding
LOC107050199	IFN	Mock	-0.554179	5.24876	0.000806213	0.0147179	protein-coding
INHBA	IFN	Mock	0.607814	7.58086	0.000822741	0.0149972	protein-coding
HBP1	IFN	Mock	-0.644234	4.04834	0.000826729	0.0150474	protein-coding
PHAF1	IFN	Mock	-0.477117	5.58108	0.000830926	0.0151013	protein-coding
MIR3523	IFN	Mock	-12.087	2.87597	0.000837569	0.0151994	miRNA
TXLNA	IFN	Mock	0.467436	5.83653	0.000841343	0.0152453	protein-coding
YPEL5	IFN	Mock	0.521746	5.44894	0.00084772	0.0153381	protein-coding
IRS2	IFN	Mock	-1.17316	1.61939	0.000857776	0.0154971	protein-coding
RASGRP3	IFN	Mock	-1.02556	2.43482	0.000893524	0.0161191	protein-coding
BTG1L	IFN	Mock	-1.19599	2.70733	0.000896056	0.0161409	protein-coding
DIO2	IFN	Mock	-1.10033	2.38473	0.000905957	0.0162952	protein-coding
LOC107052745	IFN	Mock	2.10718	0.741401	0.000918984	0.0165052	lncRNA
ELOVL5	IFN	Mock	-0.628285	7.31724	0.000931425	0.0166939	protein-coding
SLC2A1	IFN	Mock	-0.467564	6.594	0.000932222	0.0166939	protein-coding
FAM210B	IFN	Mock	0.56912	3.95875	0.00097263	0.0173748	protein-coding
METTL18	IFN	Mock	0.600672	4.07265	0.000973981	0.0173748	protein-coding
C6orf62	IFN	Mock	0.530977	7.18376	0.000975786	0.0173748	protein-coding
ARHGAP28	IFN	Mock	0.890658	3.72739	0.000975937	0.0173748	protein-coding
MYBL2	IFN	Mock	0.513002	6.46202	0.000987282	0.0175512	protein-coding
SFXN2	IFN	Mock	-0.64564	4.75508	0.000995303	0.0176681	protein-coding
TTC3	IFN	Mock	0.865305	4.56345	0.00100189	0.0177592	protein-coding
TPST1	IFN	Mock	-0.556964	6.1729	0.00100759	0.0178343	protein-coding
BTBD6	IFN	Mock	0.70452	3.40988	0.00100998	0.0178507	protein-coding
NEURL1B	IFN	Mock	0.725547	4.75433	0.00101155	0.0178526	protein-coding
RALGPS1	IFN	Mock	-1.03479	2.6013	0.0010337	0.0182173	protein-coding
MIR2954	IFN	Mock	1.41225	4.41854	0.00103631	0.018237	miRNA
LRRC39	IFN	Mock	1.06542	1.20167	0.00104275	0.0183238	protein-coding
NTN3	IFN	Mock	-0.968194	4.68325	0.00105455	0.0185046	protein-coding
FANCB	IFN	Mock	0.726602	2.77097	0.00105622	0.0185073	protein-coding
ABCA7	IFN	Mock	-0.822659	2.68147	0.00106226	0.0185865	protein-coding
GPR137C	IFN	Mock	-0.742145	2.70757	0.00106448	0.0185987	protein-coding
PACS2	IFN	Mock	-0.602984	4.32602	0.00106771	0.0186163	protein-coding
PPARG	IFN	Mock	1.16925	2.77035	0.00106884	0.0186163	protein-coding
RIC8A	IFN	Mock	0.493864	5.12603	0.00107006	0.0186163	protein-coding
ANKRD10	IFN	Mock	-0.580946	4.01056	0.00108972	0.0189314	protein-coding
PPP3CA	IFN	Mock	-0.473383	5.56087	0.00109886	0.019063	protein-coding
LOC112531468	IFN	Mock	-0.583528	4.33706	0.00110075	0.0190687	lncRNA
RXFP3	IFN	Mock	1.34325	-0.138288	0.00110473	0.0191105	protein-coding
ISL2	IFN	Mock	0.844251	3.64256	0.00112784	0.0194828	protein-coding
XG	IFN	Mock	-0.941515	1.47004	0.00113841	0.0196375	protein-coding
TGIF1	IFN	Mock	-0.566249	6.08345	0.0011401	0.0196389	protein-coding
FAM162BL	IFN	Mock	1.02833	1.58145	0.00114879	0.0197607	protein-coding
LOC418927	IFN	Mock	0.514655	6.11327	0.00115057	0.0197637	protein-coding
GGPS1	IFN	Mock	0.513868	5.50131	0.00115607	0.0198302	protein-coding
SFXN1	IFN	Mock	-0.599787	7.19116	0.00117866	0.0201894	protein-coding
RHOB	IFN	Mock	-0.605631	5.56915	0.0011916	0.0203823	protein-coding
PLCD1	IFN	Mock	0.571119	4.78466	0.00120281	0.0205454	protein-coding
TMEM128	IFN	Mock	0.517377	4.6388	0.00121114	0.0206587	protein-coding
LOC121106449	IFN	Mock	1.44883	0.64964	0.00121912	0.0207658	protein-coding
ZCCHC4	IFN	Mock	0.584857	3.42822	0.00122151	0.0207775	protein-coding
FOXS1	IFN	Mock	2.12805	-0.0766881	0.00122873	0.0208713	protein-coding
ELOVL6	IFN	Mock	-0.780643	6.84941	0.00123526	0.0209531	protein-coding
GK2	IFN	Mock	-0.684991	3.88811	0.00124755	0.0210753	protein-coding
LRRC57	IFN	Mock	0.49563	4.7496	0.00124759	0.0210753	protein-coding
LRRC40	IFN	Mock	0.563245	3.77213	0.00124764	0.0210753	protein-coding
STARD4	IFN	Mock	-1.28567	5.53241	0.00125684	0.0212013	protein-coding
LOC121109109	IFN	Mock	-1.67615	-0.424622	0.00127173	0.0214229	lncRNA
FOXK2	IFN	Mock	-0.537453	4.65985	0.00128339	0.0215896	protein-coding
MAFG	IFN	Mock	-0.633634	3.77741	0.00129116	0.0216856	protein-coding
FDPS	IFN	Mock	-0.991515	8.68969	0.00129265	0.0216856	protein-coding
LOC107053389	IFN	Mock	1.12522	0.490385	0.00131225	0.0219843	lncRNA
JARID2	IFN	Mock	-1.17471	1.99706	0.00133491	0.0223333	protein-coding
MSRB1	IFN	Mock	-0.56534	6.73424	0.00135069	0.0225664	protein-coding
COMTD1	IFN	Mock	0.764012	3.04102	0.00136383	0.0227548	protein-coding
LOC124417227	IFN	Mock	1.40853	0.373489	0.00137522	0.0229134	lncRNA
FSTL3	IFN	Mock	-0.700572	7.00638	0.00137724	0.0229158	protein-coding
TIPARP	IFN	Mock	0.653408	4.97201	0.00138379	0.0229936	protein-coding
PDZD7	IFN	Mock	-1.16304	1.11341	0.00138922	0.0230523	protein-coding
LARP6	IFN	Mock	-0.563628	5.1908	0.0013953	0.0231219	protein-coding
VPS50	IFN	Mock	0.689976	4.83202	0.00143724	0.0237739	protein-coding
TFDP2	IFN	Mock	-0.649024	4.39752	0.00143854	0.0237739	protein-coding
CPPED1	IFN	Mock	-0.501509	4.98494	0.0014443	0.0238368	protein-coding
CSTF3	IFN	Mock	0.448653	5.3808	0.00145018	0.023841	protein-coding
KIAA0408	IFN	Mock	-0.674761	5.17766	0.00145028	0.023841	protein-coding
HEMGN	IFN	Mock	2.15914	0.359145	0.00145041	0.023841	protein-coding
RGL4	IFN	Mock	-0.607477	5.84283	0.00146009	0.0239679	protein-coding
MIR199A2	IFN	Mock	10.0936	0.871269	0.00146234	0.0239726	miRNA
ADGRG7	IFN	Mock	1.4026	-0.0415228	0.0014709	0.0240806	protein-coding
CRIP1	IFN	Mock	1.87903	0.201521	0.00147596	0.024131	protein-coding
FBXL20	IFN	Mock	-0.534747	4.16065	0.00147943	0.0241554	protein-coding
FAM184A	IFN	Mock	-1.06605	2.14687	0.00148743	0.0242166	protein-coding
BCKDHB	IFN	Mock	-0.735158	2.35156	0.0014875	0.0242166	protein-coding
EPB41L4A	IFN	Mock	-0.850938	4.50564	0.00148912	0.0242166	protein-coding
DAP	IFN	Mock	-0.501405	7.12801	0.00150334	0.024393	protein-coding
CECR2	IFN	Mock	-1.13643	0.43004	0.00150397	0.024393	protein-coding
TSC22D4	IFN	Mock	-0.810132	4.72457	0.00150702	0.0244101	protein-coding
LOC121107074	IFN	Mock	-0.58217	6.46656	0.00151753	0.0245478	lncRNA
FGFR1	IFN	Mock	-0.505763	7.65576	0.00152616	0.0246369	protein-coding
CAB39L	IFN	Mock	0.77067	3.24696	0.0015285	0.0246369	protein-coding
MYH11	IFN	Mock	-1.18614	2.15782	0.00152909	0.0246369	protein-coding
WDFY2	IFN	Mock	0.796639	2.59509	0.00153224	0.0246552	protein-coding
LOC107054844	IFN	Mock	-0.765404	5.16428	0.00153594	0.0246822	lncRNA
LOC121108857	IFN	Mock	-0.935733	4.39431	0.00155139	0.0248977	protein-coding
PCMTD1	IFN	Mock	-0.66886	3.76953	0.00156786	0.0251289	protein-coding
CROT	IFN	Mock	0.58782	6.86449	0.00157303	0.0251788	protein-coding
MTG2	IFN	Mock	0.646644	4.94122	0.00158924	0.0254049	protein-coding
LOC112530147	IFN	Mock	-1.33314	-0.0764504	0.00161196	0.0257345	lncRNA
MAZ	IFN	Mock	-0.502352	5.45926	0.00164235	0.0261854	protein-coding
MIR6549	IFN	Mock	-9.64033	0.45649	0.00164779	0.026238	miRNA
DLC1	IFN	Mock	0.740869	3.37834	0.00165345	0.0262937	protein-coding
TRAF5	IFN	Mock	1.0542	0.910386	0.00166479	0.0264397	protein-coding
RAB23	IFN	Mock	-0.679754	6.16887	0.00168718	0.0267604	protein-coding
ATP8A1	IFN	Mock	1.34086	3.06258	0.00169352	0.0268262	protein-coding
MIR6698	IFN	Mock	-9.60418	0.421083	0.00170094	0.0269088	miRNA
MIR6597	IFN	Mock	-9.58594	0.402354	0.00171795	0.0271428	miRNA
RIN2	IFN	Mock	-0.597031	3.75489	0.00172255	0.0271802	protein-coding
LOC100857439	IFN	Mock	0.99031	3.81845	0.00174353	0.0274758	protein-coding
KLHL22	IFN	Mock	0.591982	3.59874	0.00174632	0.0274842	protein-coding
ELN	IFN	Mock	-1.05235	6.7982	0.0017539	0.0275681	protein-coding
LOC112531987	IFN	Mock	0.749205	5.167	0.00177549	0.0278715	snoRNA
DAB2	IFN	Mock	0.645692	5.31407	0.0017794	0.0278971	protein-coding
SH3GL3	IFN	Mock	-0.706208	3.02706	0.00178997	0.0280269	protein-coding
GALNT18	IFN	Mock	-0.470477	4.95084	0.0018002	0.0281509	protein-coding
LOC107053147	IFN	Mock	1.01644	0.944158	0.00180524	0.0281936	protein-coding
LOC121109897	IFN	Mock	-1.49076	0.0869136	0.00181017	0.0282345	lncRNA
LRP8	IFN	Mock	-0.922109	4.83256	0.00184382	0.0287227	protein-coding
ZFYVE28	IFN	Mock	-0.972763	1.7472	0.0018479	0.0287496	protein-coding
LOC101751866	IFN	Mock	-0.575813	4.43302	0.00185094	0.0287602	lncRNA
VAV3	IFN	Mock	-0.920324	3.15826	0.00185594	0.0288013	protein-coding
NLRP1L	IFN	Mock	-0.486325	4.82714	0.00186226	0.0288626	protein-coding
EFR3B	IFN	Mock	0.623318	3.6409	0.00187573	0.0290346	protein-coding
NRP2	IFN	Mock	-0.650608	8.81805	0.00188623	0.0291601	protein-coding
MIR6566	IFN	Mock	-9.14754	-0.0233995	0.00189399	0.0292225	miRNA
GLB1L2	IFN	Mock	-0.554899	4.00697	0.00189505	0.0292225	protein-coding
NEDD9	IFN	Mock	-1.06152	2.00238	0.00194327	0.0299283	protein-coding
FAM118B	IFN	Mock	0.443766	5.12932	0.00195924	0.0301028	protein-coding
HLF	IFN	Mock	-0.574046	3.29456	0.00195953	0.0301028	protein-coding
LOC124417241	IFN	Mock	0.692529	6.20253	0.00197299	0.0302715	protein-coding
PKD2	IFN	Mock	0.607128	5.59283	0.00198937	0.0304846	protein-coding
MCOLN3	IFN	Mock	-0.784426	2.00966	0.00200231	0.0306443	protein-coding
LOC121107882	IFN	Mock	0.93179	3.96528	0.00200482	0.0306444	protein-coding
LOC121107015	IFN	Mock	1.0197	8.79725	0.00201271	0.0307266	rRNA
ARSJ	IFN	Mock	0.467714	5.23469	0.00202616	0.0308841	protein-coding
THUMPD2	IFN	Mock	0.533743	3.7319	0.00202949	0.0308841	protein-coding
LOC101751245	IFN	Mock	-0.506791	5.12964	0.00203062	0.0308841	lncRNA
MBD4	IFN	Mock	0.758277	5.84839	0.0020362	0.0309215	protein-coding
SFR1	IFN	Mock	0.438654	5.51439	0.00203814	0.0309215	protein-coding
MIR2130	IFN	Mock	-8.74724	-0.391879	0.00206275	0.0312561	miRNA
AP3M2	IFN	Mock	-0.626042	6.75206	0.00207786	0.031446	protein-coding
BNIP3	IFN	Mock	-0.4835	6.09399	0.00208187	0.0314677	protein-coding
MIR12235	IFN	Mock	-8.69854	-0.438107	0.00209048	0.0315588	miRNA
LOC121108968	IFN	Mock	-1.29426	2.05961	0.002099	0.0315868	protein-coding
LOC121107012	IFN	Mock	0.970046	9.70854	0.00210052	0.0315868	rRNA
AHSA2	IFN	Mock	0.423844	6.1652	0.00210185	0.0315868	protein-coding
SF3A3	IFN	Mock	0.492715	6.61647	0.00210268	0.0315868	protein-coding
ZFAND2A	IFN	Mock	0.74794	8.95125	0.00210835	0.0316113	protein-coding
LOC107052100	IFN	Mock	-0.778803	2.09208	0.00210949	0.0316113	lncRNA
UPP1	IFN	Mock	0.605957	4.06296	0.00217558	0.0325372	protein-coding
ELFN1	IFN	Mock	-0.511304	4.83145	0.00217841	0.0325372	protein-coding
TNFRSF8	IFN	Mock	0.905257	3.44852	0.00217986	0.0325372	protein-coding
LOC107056274	IFN	Mock	-0.56101	4.5964	0.00218194	0.0325372	protein-coding
LOC107053928	IFN	Mock	0.598084	5.9248	0.00221028	0.0329098	protein-coding
SULT1E1	IFN	Mock	-0.658806	5.68788	0.00221231	0.0329098	protein-coding
RANBP10	IFN	Mock	0.418086	5.18048	0.0022241	0.0330449	protein-coding
MEX3A	IFN	Mock	-0.878031	1.67732	0.00224688	0.0333428	protein-coding
MIR1737	IFN	Mock	-8.68256	-0.427075	0.00227252	0.0336824	miRNA
HIST1H2A4L2	IFN	Mock	1.26462	4.55796	0.00228662	0.0338503	protein-coding
FOXO4	IFN	Mock	-0.571679	4.29957	0.00229586	0.033946	protein-coding
CGAS	IFN	Mock	0.523723	3.5941	0.00231447	0.0341798	protein-coding
MIR211	IFN	Mock	-9.03956	-0.14172	0.00232472	0.0342897	miRNA
LOC101748371	IFN	Mock	-1.29442	-0.147542	0.00233881	0.0344469	lncRNA
LOC112532464	IFN	Mock	-8.33969	-0.775631	0.00234102	0.0344469	snoRNA
HIST1H46L2	IFN	Mock	1.26712	4.95045	0.00235142	0.0345582	protein-coding
MIR126	IFN	Mock	8.28933	-0.920337	0.00235646	0.0345907	miRNA
PHLDA2	IFN	Mock	0.883417	7.86303	0.00237351	0.0347991	protein-coding
SNCG	IFN	Mock	-1.18092	0.97197	0.00238605	0.0348861	protein-coding
ST6GALNAC1	IFN	Mock	-1.18848	0.728964	0.00238782	0.0348861	protein-coding
PRKCDBP	IFN	Mock	-0.478375	9.0756	0.00238801	0.0348861	protein-coding
CAPN1	IFN	Mock	-0.548206	4.58076	0.00241826	0.0352459	protein-coding
BET1L	IFN	Mock	0.44535	5.3418	0.0024227	0.0352459	protein-coding
NLRX1	IFN	Mock	0.768274	2.60678	0.0024239	0.0352459	protein-coding
PGM2L1	IFN	Mock	-0.633947	3.39851	0.00242729	0.0352459	protein-coding
YPEL2	IFN	Mock	-0.95953	1.86754	0.00242788	0.0352459	protein-coding
LOC124417530	IFN	Mock	-1.41206	1.33851	0.00243008	0.0352459	protein-coding
C14orf159	IFN	Mock	-1.46331	0.367338	0.00243284	0.0352459	protein-coding
GNB1L	IFN	Mock	0.625171	2.979	0.00245616	0.03552	protein-coding
ALG2	IFN	Mock	0.453595	5.51906	0.00245758	0.03552	protein-coding
MIR103A2	IFN	Mock	-8.22424	-0.894828	0.00247623	0.0357473	miRNA
GRPEL2	IFN	Mock	-0.505654	5.4848	0.00248741	0.0358253	protein-coding
TUBD1	IFN	Mock	-0.614859	5.46851	0.0024875	0.0358253	protein-coding
LOC107050721	IFN	Mock	-0.604957	6.8264	0.002497	0.0359198	protein-coding
ZEB1	IFN	Mock	-1.05476	4.59793	0.0025836	0.0371218	protein-coding
C18orf21	IFN	Mock	0.603313	5.60261	0.00259114	0.0371593	protein-coding
FBLIM1	IFN	Mock	0.848166	3.29075	0.00259229	0.0371593	protein-coding
EPB41	IFN	Mock	-0.944822	2.84011	0.00260387	0.0372402	protein-coding
POLD4	IFN	Mock	1.3266	4.46346	0.00260496	0.0372402	protein-coding
BCL2L11	IFN	Mock	-1.04465	1.03061	0.00261192	0.0372402	protein-coding
LOC121108858	IFN	Mock	-0.99447	2.77353	0.0026147	0.0372402	protein-coding
PYCR1	IFN	Mock	-0.511331	6.8832	0.0026153	0.0372402	protein-coding
CMKLR1	IFN	Mock	-1.09849	1.95435	0.00261623	0.0372402	protein-coding
CHAC1	IFN	Mock	-0.722064	4.85975	0.00262943	0.0373844	protein-coding
CAPNS2	IFN	Mock	0.625365	4.86226	0.00264128	0.0375025	protein-coding
TFAP4	IFN	Mock	-0.442139	5.14704	0.00264388	0.0375025	protein-coding
KIF15	IFN	Mock	0.53539	5.46554	0.00268975	0.0380517	protein-coding
IGHMBP2	IFN	Mock	0.512608	3.98759	0.00269135	0.0380517	protein-coding
HIST1H4I	IFN	Mock	1.05865	6.0697	0.00269194	0.0380517	protein-coding
GPR137B	IFN	Mock	0.535937	4.94002	0.00273934	0.0386769	protein-coding
MAPK8	IFN	Mock	-0.589521	3.55139	0.00274319	0.0386865	protein-coding
TMEM14C	IFN	Mock	0.78593	7.86939	0.00275491	0.0388071	protein-coding
TOM1L2	IFN	Mock	-0.610645	4.06734	0.0027674	0.0389381	protein-coding
RCBTB1	IFN	Mock	-0.428028	5.09991	0.00277252	0.0389652	protein-coding
KIAA1143	IFN	Mock	0.453224	6.35512	0.00279122	0.039183	protein-coding
EAF2	IFN	Mock	0.467461	4.92628	0.00280055	0.0392688	protein-coding
LOC121109244	IFN	Mock	-0.573295	4.71324	0.00282009	0.0394525	protein-coding
SNAPC1	IFN	Mock	0.566034	4.65394	0.00282011	0.0394525	protein-coding
HOMER3	IFN	Mock	0.657168	4.65947	0.00286694	0.0400617	protein-coding
LOC124418043	IFN	Mock	0.604689	4.44131	0.00291459	0.0406811	lncRNA
MAT1A	IFN	Mock	-0.515094	5.82834	0.00291866	0.0406913	protein-coding
TMEM204	IFN	Mock	-1.25575	1.14829	0.00293248	0.0408373	protein-coding
SLC16A6	IFN	Mock	0.672733	3.85109	0.00293709	0.040855	protein-coding
LOC121108767	IFN	Mock	-0.815723	3.03307	0.00295129	0.0410058	misc_RNA
CMTM7	IFN	Mock	0.499768	3.99655	0.00296806	0.0411919	protein-coding
SDC4	IFN	Mock	-0.664016	7.11939	0.00297244	0.0412059	protein-coding
RWDD2B	IFN	Mock	0.624047	4.1105	0.00297965	0.041259	protein-coding
DNM1	IFN	Mock	-0.58784	5.25576	0.00304754	0.0420967	protein-coding
RAB40C	IFN	Mock	-0.479722	4.12159	0.00304857	0.0420967	protein-coding
HOOK3	IFN	Mock	-0.516039	4.14057	0.00305048	0.0420967	protein-coding
NAV1	IFN	Mock	-0.620213	5.92073	0.00307315	0.0423616	protein-coding
ZMIZ1	IFN	Mock	-0.744228	3.64339	0.00313405	0.0431523	protein-coding
FAM185A	IFN	Mock	-0.603606	3.25067	0.00314048	0.0431922	protein-coding
STK10	IFN	Mock	-0.649036	2.79858	0.00317163	0.0435716	protein-coding
STYX	IFN	Mock	0.502285	5.44865	0.00318534	0.0437107	protein-coding
DACT1	IFN	Mock	-0.778694	2.19293	0.00320504	0.0438983	protein-coding
OXCT1	IFN	Mock	-0.753522	5.95789	0.00320884	0.0438983	protein-coding
CAPN9	IFN	Mock	-0.579321	6.09628	0.00321072	0.0438983	protein-coding
MIR1466	IFN	Mock	-1.81645	9.45633	0.00321338	0.0438983	miRNA
CHMP4C	IFN	Mock	0.769774	2.81888	0.00322186	0.0439165	protein-coding
GREB1L	IFN	Mock	-1.19892	1.90096	0.00322191	0.0439165	protein-coding
HMOX1	IFN	Mock	0.572469	7.62757	0.00327128	0.0445397	protein-coding
ARID5A	IFN	Mock	0.462387	4.2892	0.00329755	0.0448474	protein-coding
KLF15	IFN	Mock	-0.900305	2.65778	0.00330223	0.0448611	protein-coding
TMEM71	IFN	Mock	-0.764196	3.82088	0.00331319	0.04496	protein-coding
HCN3	IFN	Mock	-0.987313	1.07093	0.00336322	0.0455882	protein-coding
IER5L	IFN	Mock	0.689592	7.91826	0.00340669	0.0461263	protein-coding
B4GALT5	IFN	Mock	-0.636952	6.6593	0.00341089	0.046132	protein-coding
RAB7B	IFN	Mock	0.530244	6.14384	0.00349926	0.0472015	protein-coding
SPHK1	IFN	Mock	0.612723	5.7686	0.00350084	0.0472015	protein-coding
ZCCHC24	IFN	Mock	-0.648027	4.81821	0.00350489	0.0472015	protein-coding
EFCAB4B	IFN	Mock	-0.94197	2.53771	0.00350869	0.0472015	protein-coding
PRCP	IFN	Mock	0.425281	5.23011	0.00350929	0.0472015	protein-coding
FOXP2	IFN	Mock	-1.01591	3.10087	0.00351416	0.047215	protein-coding
NCOA2	IFN	Mock	-0.98012	2.49457	0.00355345	0.0476904	protein-coding
TFAP2C	IFN	Mock	-0.43118	5.90977	0.00356322	0.047769	protein-coding
ERG28	IFN	Mock	-0.883244	7.31899	0.00357314	0.0478495	protein-coding
CYB5A	IFN	Mock	-0.604179	7.55562	0.00359513	0.0480912	protein-coding
WWOX	IFN	Mock	-0.484133	3.91437	0.00363494	0.0485707	protein-coding
MEIS1	IFN	Mock	-0.466651	4.55792	0.00364929	0.048709	protein-coding
LOC121106434	IFN	Mock	1.17245	0.518858	0.00370581	0.0493556	protein-coding
SLC46A2	IFN	Mock	1.17245	0.518858	0.00370581	0.0493556	protein-coding
CH25H	IFN	Mock	1.34679	1.34484	0.00372445	0.0495498	protein-coding
TIAM1	IFN	Mock	-1.04254	1.75429	0.00374419	0.0497582	protein-coding
LOC107056139	IFN	Mock	-0.879835	3.45929	0.00377563	0.0501215	protein-coding
TRPM6	IFN	Mock	1.57413	0.239543	0.00380642	0.0504753	protein-coding
LOC101750958	IFN	Mock	-0.768572	4.73854	0.00382393	0.0506526	lncRNA
WIPI2	IFN	Mock	0.44783	7.00857	0.00383317	0.0507199	protein-coding
SNX33	IFN	Mock	-0.546025	5.38786	0.00384415	0.050795	protein-coding
HK1	IFN	Mock	-0.502486	7.80602	0.00384716	0.050795	protein-coding
KHDRBS3	IFN	Mock	-0.507605	3.88965	0.00386399	0.0509621	protein-coding
LOC107054327	IFN	Mock	-1.29123	0.38472	0.00389563	0.051324	lncRNA
CILP	IFN	Mock	-1.21653	0.232303	0.00393779	0.0518236	protein-coding
CEP78	IFN	Mock	-0.502147	3.6211	0.00395093	0.051916	protein-coding
PUDP	IFN	Mock	0.515784	3.6062	0.00395332	0.051916	protein-coding
LOC124417498	IFN	Mock	-2.17528	0.56027	0.00396462	0.0520085	lncRNA
GHDC	IFN	Mock	0.823347	4.03877	0.00398457	0.0522142	protein-coding
TNFRSF18	IFN	Mock	1.18398	0.87462	0.00404943	0.0529598	protein-coding
LOC124417399	IFN	Mock	-0.839183	1.66293	0.00405014	0.0529598	protein-coding
SPRY1	IFN	Mock	-0.498763	5.95874	0.0040608	0.0530216	protein-coding
CDK2AP1	IFN	Mock	-0.389987	5.81318	0.00406448	0.0530216	protein-coding
LOC107051620	IFN	Mock	-0.513889	4.18735	0.00407251	0.0530216	lncRNA
PRMT7	IFN	Mock	0.387206	5.57325	0.00407626	0.0530216	protein-coding
SNAP91	IFN	Mock	-1.05751	1.43025	0.00407898	0.0530216	protein-coding
CD59	IFN	Mock	-0.568193	8.42397	0.00408092	0.0530216	protein-coding
TGFBI	IFN	Mock	-1.14137	0.0504397	0.0040981	0.0531882	protein-coding
BRIX1	IFN	Mock	0.565968	6.61103	0.00418488	0.0542568	protein-coding
STC2	IFN	Mock	-1.13724	5.4434	0.00420121	0.0544108	protein-coding
DSEL	IFN	Mock	-0.694853	2.72123	0.00420969	0.0544628	protein-coding
LCAT	IFN	Mock	-1.23709	-0.220112	0.00422989	0.0546247	protein-coding
TBX3	IFN	Mock	-0.554542	3.45318	0.00423115	0.0546247	protein-coding
IGF1R	IFN	Mock	-0.588519	4.3872	0.00427413	0.0551214	protein-coding
HDAC7	IFN	Mock	-0.5235	5.39201	0.0042811	0.055153	protein-coding
LOC107055756	IFN	Mock	0.987264	0.636454	0.00428891	0.0551653	lncRNA
LOC426385	IFN	Mock	0.393061	5.08739	0.00429321	0.0551653	protein-coding
SMAD4	IFN	Mock	-1.36975	1.09641	0.00429561	0.0551653	protein-coding
KCNJ4	IFN	Mock	-1.36646	0.0783234	0.00431467	0.055352	protein-coding
LAPTM5	IFN	Mock	0.772464	4.31684	0.00433079	0.0555004	protein-coding
RAP2A	IFN	Mock	-0.63138	5.81062	0.00433821	0.0555373	protein-coding
NDC80	IFN	Mock	0.637596	6.6462	0.00436542	0.0558271	protein-coding
ALS2L	IFN	Mock	-0.844695	2.33977	0.00440419	0.056264	protein-coding
LOC121106915	IFN	Mock	-0.478901	4.2134	0.00443264	0.0565569	protein-coding
ZDHHC13	IFN	Mock	0.445994	6.10937	0.00443638	0.0565569	protein-coding
ANO8	IFN	Mock	0.473064	5.16086	0.004483	0.0570917	protein-coding
LOC112530742	IFN	Mock	-0.747427	3.16154	0.00450161	0.0572689	lncRNA
AVEN	IFN	Mock	0.658168	5.00758	0.00451385	0.0573649	protein-coding
TMBIM4	IFN	Mock	0.521184	6.17077	0.00453833	0.0575737	protein-coding
ASB9	IFN	Mock	-0.444645	4.46686	0.00453971	0.0575737	protein-coding
ROR2	IFN	Mock	-0.913171	1.80245	0.00458945	0.0581442	protein-coding
EMP2	IFN	Mock	-0.515794	6.83749	0.00464445	0.05878	protein-coding
FAM20B	IFN	Mock	-0.436942	4.4509	0.00466412	0.0589287	protein-coding
TANGO2	IFN	Mock	-0.409284	5.04646	0.00466585	0.0589287	protein-coding
EZH2	IFN	Mock	0.394306	6.09696	0.00467381	0.0589682	protein-coding
GSG1	IFN	Mock	-0.957048	1.35389	0.00480982	0.060601	protein-coding
TRNT1	IFN	Mock	0.605073	6.14502	0.00481315	0.060601	protein-coding
TAAR1	IFN	Mock	-1.14644	0.81926	0.00481889	0.0606108	protein-coding
BOC	IFN	Mock	-0.530113	4.69005	0.0048281	0.0606642	protein-coding
CD2AP	IFN	Mock	0.425467	7.07816	0.00483637	0.0607057	protein-coding
LOC422993	IFN	Mock	1.46808	0.101059	0.00487775	0.0611622	protein-coding
DMTN	IFN	Mock	-0.528506	6.50237	0.00492175	0.0616506	protein-coding
MHCYL	IFN	Mock	1.00684	3.44851	0.00498066	0.0623246	protein-coding
LOC112530730	IFN	Mock	-1.12203	1.41085	0.00500602	0.0625778	protein-coding
LOC121108841	IFN	Mock	-1.09154	1.80088	0.00505642	0.0631433	protein-coding
LOC121113305	IFN	Mock	-2.93634	0.572317	0.0050907	0.0635063	lncRNA
SLC16A3	IFN	Mock	-0.553018	6.39038	0.00511398	0.0637316	protein-coding
VASH2	IFN	Mock	-0.585506	4.02705	0.00513328	0.0638607	protein-coding
ZNF516	IFN	Mock	-0.924223	3.16186	0.00513539	0.0638607	protein-coding
IKBIP	IFN	Mock	0.402528	5.51609	0.00514002	0.0638607	protein-coding
SUFU	IFN	Mock	-0.4748	4.98376	0.00515497	0.0639813	protein-coding
CCPG1	IFN	Mock	-0.455022	7.56595	0.00517613	0.0641787	protein-coding
NCALD	IFN	Mock	-0.902353	2.27218	0.00518168	0.0641824	protein-coding
FBXO8	IFN	Mock	-0.695343	2.17129	0.00520836	0.0644476	protein-coding
INHBB	IFN	Mock	-1.20029	0.0203256	0.00526082	0.0649905	protein-coding
VNN2	IFN	Mock	-1.19383	0.205136	0.00526288	0.0649905	protein-coding
DDX31	IFN	Mock	0.470601	4.07612	0.00527945	0.0651293	protein-coding
PLXNA2	IFN	Mock	-1.16692	0.772203	0.00529176	0.0652151	protein-coding
SETD6	IFN	Mock	0.389863	5.50355	0.00534463	0.0658004	protein-coding
CHTF18	IFN	Mock	-0.43019	4.81643	0.00536734	0.0660134	protein-coding
FDFT1	IFN	Mock	-0.758046	7.11784	0.00541426	0.0665235	protein-coding
OSBPL10	IFN	Mock	0.735061	2.43855	0.00543307	0.0666875	protein-coding
PRELID3A	IFN	Mock	0.442709	5.02124	0.00546638	0.067029	protein-coding
CSF3	IFN	Mock	1.35895	1.17195	0.00551914	0.0676081	protein-coding
TIGAR	IFN	Mock	0.468749	4.44077	0.00554726	0.0678599	protein-coding
LYSMD3	IFN	Mock	-0.536484	3.45034	0.00555469	0.0678599	protein-coding
PTPRF	IFN	Mock	-0.705827	5.00227	0.00555636	0.0678599	protein-coding
CXCL12	IFN	Mock	0.462278	6.6054	0.00556711	0.0679232	protein-coding
S100A16	IFN	Mock	-1.22302	0.475623	0.00559229	0.0681624	protein-coding
OXSR1	IFN	Mock	-0.518086	4.86528	0.00561495	0.0682184	protein-coding
IL10RA	IFN	Mock	-0.88256	1.50867	0.00561755	0.0682184	protein-coding
LGR4	IFN	Mock	-0.658985	4.31961	0.00561796	0.0682184	protein-coding
CTDSP1	IFN	Mock	-0.478822	5.41439	0.00561924	0.0682184	protein-coding
MRRFP1	IFN	Mock	0.527175	4.03223	0.00563809	0.0683769	protein-coding
FAIM	IFN	Mock	0.402357	5.30775	0.00564445	0.0683769	protein-coding
TMEM86A	IFN	Mock	-0.868293	2.16837	0.00564908	0.0683769	protein-coding
SH3RF3	IFN	Mock	-0.759924	3.58669	0.00566561	0.068509	protein-coding
LOC101752158	IFN	Mock	0.486225	7.02092	0.00568849	0.0687176	protein-coding
LOC121113108	IFN	Mock	-1.05357	2.207	0.0056975	0.0687585	lncRNA
LRRN4	IFN	Mock	1.02923	0.409409	0.00570957	0.0688361	protein-coding
PGP	IFN	Mock	-0.545756	6.09668	0.00571582	0.0688435	protein-coding
LOC107057021	IFN	Mock	-0.894855	1.28981	0.00576539	0.0693721	protein-coding
THSD4	IFN	Mock	-1.06216	4.30673	0.00580774	0.0697148	protein-coding
BNIP3L	IFN	Mock	-0.512974	5.89768	0.00581249	0.0697148	protein-coding
GAB3	IFN	Mock	-0.899106	2.6872	0.00581288	0.0697148	protein-coding
HOXC9	IFN	Mock	-0.546504	4.50129	0.0058167	0.0697148	protein-coding
LOC121110313	IFN	Mock	1.38848	0.0886758	0.00582925	0.0697967	lncRNA
ITGAD	IFN	Mock	-0.912857	1.19382	0.005837	0.0698211	protein-coding
DCUN1D4	IFN	Mock	-0.445204	4.05801	0.00586617	0.0700873	protein-coding
ARHGAP10	IFN	Mock	-0.511669	4.33147	0.00587073	0.0700873	protein-coding
PRKAB1	IFN	Mock	0.379424	5.22474	0.00589576	0.0701861	protein-coding
MAD2L1BP	IFN	Mock	0.411291	4.8064	0.00590092	0.0701861	protein-coding
LOC107052902	IFN	Mock	-1.19992	0.0780566	0.0059027	0.0701861	lncRNA
EIF4E3	IFN	Mock	0.475947	3.57001	0.00590494	0.0701861	protein-coding
C4orf33	IFN	Mock	0.428902	4.52651	0.00591104	0.0701861	protein-coding
PNPO	IFN	Mock	0.70612	5.68955	0.0059135	0.0701861	protein-coding
EXOSC3	IFN	Mock	0.691681	5.81823	0.00592109	0.070208	protein-coding
TBC1D15	IFN	Mock	-0.46581	5.77298	0.00593536	0.0702557	protein-coding
LOC100859468	IFN	Mock	0.502155	3.29684	0.00593662	0.0702557	protein-coding
CRYM	IFN	Mock	-0.682945	3.33255	0.0059464	0.0703033	protein-coding
GAS8	IFN	Mock	0.548554	5.32709	0.0059738	0.0705506	protein-coding
EVI5	IFN	Mock	-0.450841	5.52311	0.00598416	0.0705506	protein-coding
STARD3	IFN	Mock	0.550981	5.27629	0.00598465	0.0705506	protein-coding
DLX5	IFN	Mock	1.22618	0.662668	0.00602689	0.0709586	protein-coding
LOC121109635	IFN	Mock	0.771213	2.09055	0.00603087	0.0709586	lncRNA
ZNF365	IFN	Mock	0.401147	5.47203	0.00606258	0.0712631	protein-coding
TNFAIP2	IFN	Mock	-0.841455	3.74009	0.00608897	0.0715044	protein-coding
COLGALT1	IFN	Mock	-0.555743	4.00953	0.00615216	0.0721187	protein-coding
RBBP8	IFN	Mock	0.418176	5.56811	0.00615309	0.0721187	protein-coding
ZCCHC11	IFN	Mock	0.876258	4.37052	0.00622349	0.0728739	protein-coding
CPN1	IFN	Mock	-0.747212	2.30878	0.00623542	0.072887	protein-coding
ADIPOR2	IFN	Mock	-0.440975	6.52538	0.00623884	0.072887	protein-coding
PTPRA	IFN	Mock	-0.416245	6.45105	0.00624542	0.072887	protein-coding
AHNAK2	IFN	Mock	-0.821929	6.17142	0.00624848	0.072887	protein-coding
LOC121110809	IFN	Mock	-1.19091	0.714672	0.00631021	0.0735368	lncRNA
PLCB2	IFN	Mock	-1.30124	-0.232494	0.00635016	0.0739318	protein-coding
SLC7A1	IFN	Mock	-0.618384	5.94608	0.00636458	0.0740291	protein-coding
CREB3L1	IFN	Mock	-0.582237	4.88645	0.00637258	0.0740517	protein-coding
PRELP	IFN	Mock	-0.554865	8.1855	0.00642075	0.0745405	protein-coding
SLX4IP	IFN	Mock	0.514864	3.88395	0.00646245	0.0749533	protein-coding
SLCO3A1	IFN	Mock	0.492424	4.23357	0.00647215	0.0749946	protein-coding
RNF213	IFN	Mock	1.19423	-0.263365	0.0064937	0.075173	protein-coding
PPM1L	IFN	Mock	-0.95967	2.70488	0.00651118	0.0752854	protein-coding
GOT1	IFN	Mock	-0.496411	6.24746	0.00651574	0.0752854	protein-coding
ATVR1	IFN	Mock	-0.415964	7.86151	0.00652223	0.0752892	protein-coding
MED21	IFN	Mock	0.459921	5.29217	0.00653803	0.0754003	protein-coding
LRCH2	IFN	Mock	-0.833011	3.44947	0.00655192	0.0754892	protein-coding
GMPR2	IFN	Mock	-0.860218	1.48852	0.00662209	0.0761551	protein-coding
TLDC1	IFN	Mock	-0.561343	2.82815	0.00662218	0.0761551	protein-coding
TMEM189	IFN	Mock	0.430637	6.96046	0.00663318	0.0762098	protein-coding
HAND2	IFN	Mock	-0.467084	5.07066	0.00665741	0.0764163	protein-coding
C15orf39	IFN	Mock	-0.541529	3.42027	0.00668699	0.0766838	protein-coding
LOC112530089	IFN	Mock	2.05975	3.87853	0.00670826	0.0767835	snoRNA
LOC112530098	IFN	Mock	2.05975	3.87853	0.00670826	0.0767835	snoRNA
LOC121107065	IFN	Mock	-0.751163	4.5279	0.00673454	0.0770121	protein-coding
DDX52	IFN	Mock	0.39038	5.10041	0.00674426	0.0770511	protein-coding
CYP20A1	IFN	Mock	0.43736	6.94215	0.00675213	0.0770689	protein-coding
PHLPP1	IFN	Mock	-0.737148	3.1649	0.00680985	0.0776552	protein-coding
GNPDA1	IFN	Mock	0.374477	5.61585	0.00682025	0.0777013	protein-coding
SNX1	IFN	Mock	0.410984	6.65438	0.00686991	0.0781379	protein-coding
LOC107055303	IFN	Mock	1.32001	0.936555	0.00687748	0.0781379	lncRNA
NOL12	IFN	Mock	0.536542	6.26454	0.00687778	0.0781379	protein-coding
LOC124417103	IFN	Mock	-1.15723	0.822228	0.00688825	0.078156	lncRNA
FLT1	IFN	Mock	0.463241	5.6282	0.00690057	0.078156	protein-coding
NMT1	IFN	Mock	0.43912	6.74045	0.0069028	0.078156	protein-coding
PQLC2L	IFN	Mock	-0.386201	5.09048	0.00690496	0.078156	protein-coding
ZBTB42	IFN	Mock	-0.697864	2.58777	0.00693029	0.0783701	protein-coding
NEURL1	IFN	Mock	-0.921489	0.653536	0.00696734	0.0786976	protein-coding
LOC107050163	IFN	Mock	-0.354866	5.85362	0.00697706	0.0786976	protein-coding
ADCY2	IFN	Mock	-0.798237	3.4826	0.00697859	0.0786976	protein-coding
RAB5B	IFN	Mock	-0.444446	5.57088	0.00704696	0.0793953	protein-coding
NDRG1	IFN	Mock	-0.364134	5.79658	0.00709574	0.0798712	protein-coding
BLOC1S6	IFN	Mock	0.39932	4.62332	0.00713117	0.0801961	protein-coding
IER3	IFN	Mock	0.683841	7.52527	0.00714029	0.0802248	protein-coding
SEMA4D	IFN	Mock	-0.580298	2.99565	0.00716904	0.0804196	protein-coding
MN1	IFN	Mock	-0.818509	1.84159	0.00717722	0.0804196	protein-coding
UTP3	IFN	Mock	0.495645	6.77788	0.00717738	0.0804196	protein-coding
PDPR	IFN	Mock	-0.557945	4.91264	0.00719226	0.0804703	protein-coding
LOC121108194	IFN	Mock	-0.497566	4.35836	0.00719508	0.0804703	protein-coding
IL1RL1	IFN	Mock	-1.19659	2.21709	0.00725087	0.0810201	protein-coding
BIN1	IFN	Mock	-0.654601	4.94988	0.0072662	0.0811171	protein-coding
TLR1B	IFN	Mock	-0.570665	3.01528	0.0073179	0.0816197	protein-coding
DYNC1I1	IFN	Mock	0.615858	4.95143	0.00735973	0.0820113	protein-coding
CASP8	IFN	Mock	0.385198	6.58331	0.00736859	0.0820352	protein-coding
LRRC47	IFN	Mock	0.493657	4.20785	0.00738386	0.0821303	protein-coding
CTSC	IFN	Mock	0.466686	8.97963	0.00739382	0.0821663	protein-coding
ADI1	IFN	Mock	0.39624	4.66387	0.00751156	0.0833988	protein-coding
ARHGAP24	IFN	Mock	-0.46966	3.69016	0.00754459	0.0836895	protein-coding
VDAC1	IFN	Mock	0.513887	4.75449	0.00770698	0.0854132	protein-coding
RNF141	IFN	Mock	0.400552	4.8333	0.00773993	0.0856329	protein-coding
KIF18B	IFN	Mock	0.415949	5.56481	0.00774082	0.0856329	protein-coding
FAM20C	IFN	Mock	-0.551133	3.30062	0.00775519	0.0857141	protein-coding
DENND2B	IFN	Mock	-0.378592	5.50986	0.00778159	0.085904	protein-coding
LZTS1	IFN	Mock	-0.574749	4.53326	0.00778644	0.085904	protein-coding
MYO9A	IFN	Mock	0.822689	4.70287	0.00784723	0.0864954	protein-coding
PIM1	IFN	Mock	-0.448855	6.26957	0.00785421	0.0864954	protein-coding
NDE1	IFN	Mock	-0.41925	6.27966	0.00786981	0.0865892	protein-coding
CPNE8	IFN	Mock	-0.612386	3.99239	0.00791432	0.0869116	protein-coding
HDGFRP3	IFN	Mock	-0.386518	5.72091	0.00791771	0.0869116	protein-coding
CCDC107	IFN	Mock	0.503994	4.82243	0.00792188	0.0869116	protein-coding
FAM102B	IFN	Mock	-0.551787	3.33499	0.00792758	0.0869116	protein-coding
CPSF3	IFN	Mock	0.435479	6.67758	0.00797152	0.087315	protein-coding
EFNB1	IFN	Mock	-0.488006	5.74841	0.00799094	0.0874492	protein-coding
LOC121113257	IFN	Mock	1.22334	0.381359	0.00801553	0.0876398	lncRNA
NIM1K	IFN	Mock	-1.39824	0.36535	0.00806279	0.0880777	protein-coding
MIR1780	IFN	Mock	1.2449	1.87623	0.00808655	0.0882583	miRNA
JAG1	IFN	Mock	0.944578	3.16668	0.00813145	0.0886691	protein-coding
FOXO1	IFN	Mock	-0.495468	4.43625	0.00816014	0.0889026	protein-coding
FAM49A	IFN	Mock	-0.441075	6.59156	0.00816924	0.0889224	protein-coding
CPSF1	IFN	Mock	-0.586806	7.31012	0.00818485	0.089013	protein-coding
SNX20	IFN	Mock	-0.782055	1.85697	0.00823795	0.0895108	protein-coding
CUX2	IFN	Mock	-0.649204	2.23651	0.00830738	0.0901849	protein-coding
STS	IFN	Mock	1.25304	-0.30713	0.00832942	0.0903439	protein-coding
EML1	IFN	Mock	-0.436932	4.91908	0.00838057	0.090818	protein-coding
LOC121111058	IFN	Mock	-1.50753	1.09986	0.0084278	0.0912488	lncRNA
EMG1	IFN	Mock	0.61763	5.75523	0.00844076	0.0912502	protein-coding
CHCHD7	IFN	Mock	-0.3665	6.49589	0.00844475	0.0912502	protein-coding
LOC419409	IFN	Mock	-1.17315	1.66062	0.00845034	0.0912502	protein-coding
LMAN2L	IFN	Mock	0.405315	5.28694	0.00849251	0.0915909	protein-coding
LOC419584	IFN	Mock	0.733056	5.34248	0.00850261	0.0915909	protein-coding
FAM168A	IFN	Mock	-0.53346	5.74937	0.00850439	0.0915909	protein-coding
SPIN1L	IFN	Mock	-0.602912	3.87458	0.00854161	0.0919107	protein-coding
MYO10	IFN	Mock	-1.00844	3.79544	0.00857452	0.0921836	protein-coding
BZW1	IFN	Mock	-0.460486	8.94118	0.0085987	0.0923623	protein-coding
AQP11	IFN	Mock	0.850503	1.78155	0.00866022	0.0929414	protein-coding
SYNPO2	IFN	Mock	1.0301	3.23539	0.00870203	0.0933081	protein-coding
FBN2	IFN	Mock	-0.904035	3.42098	0.0087228	0.0934487	protein-coding
KPNA6	IFN	Mock	0.396786	4.71697	0.00874827	0.0936395	protein-coding
CA5A	IFN	Mock	-0.468847	7.01258	0.00877483	0.093786	protein-coding
MICALL2	IFN	Mock	-0.502456	5.218	0.00877732	0.093786	protein-coding
AGRP	IFN	Mock	1.37025	-0.308994	0.00888816	0.0948874	protein-coding
ACSBG1	IFN	Mock	-0.951245	0.226391	0.00897429	0.0957232	protein-coding
EXOC4	IFN	Mock	-0.497985	4.52896	0.00901467	0.0960388	protein-coding
NCL	IFN	Mock	0.477692	9.7747	0.00901961	0.0960388	protein-coding
STX2	IFN	Mock	-0.643866	6.78832	0.00908245	0.0966237	protein-coding
PELI2	IFN	Mock	-0.803811	1.65771	0.00910754	0.0967995	protein-coding
PRR16	IFN	Mock	-1.18716	-0.140366	0.00911483	0.0967995	protein-coding
ZNF410	IFN	Mock	0.378122	5.17372	0.00913236	0.0968397	protein-coding
ARL4A	IFN	Mock	-0.396161	4.6794	0.00914147	0.0968397	protein-coding
LASP1	IFN	Mock	0.408904	9.61039	0.0091424	0.0968397	protein-coding
HS3ST3B1L	IFN	Mock	-0.791997	1.9321	0.00927761	0.0981867	protein-coding
GTF2IRD1	IFN	Mock	-0.395605	5.78201	0.00929133	0.0982467	protein-coding
RHOF	IFN	Mock	-1.02894	1.2512	0.00932024	0.0984672	protein-coding
BCL2L13	IFN	Mock	-0.438259	5.0145	0.00935164	0.0987136	protein-coding
ANKFN1L	IFN	Mock	-0.497379	3.80504	0.00943895	0.0994917	protein-coding
RBMXL1	IFN	Mock	0.39283	7.05538	0.00944165	0.0994917	protein-coding
PRICKLE4	IFN	Mock	0.728465	2.46152	0.0094914	0.0999297	protein-coding
NOL11	IFN	Mock	0.424231	6.30329	0.00950213	0.0999565	protein-coding
CCND1	IFN	Mock	0.388616	6.33539	0.00954726	0.100345	protein-coding
LOC124417258	IFN	Mock	-1.19832	1.15991	0.00956299	0.100371	lncRNA
WISP2	IFN	Mock	-0.554662	5.76723	0.00956615	0.100371	protein-coding
NRBF2	IFN	Mock	-0.381246	5.53742	0.00959856	0.100624	protein-coding
CAST	IFN	Mock	-0.422717	6.19077	0.00961239	0.100633	protein-coding
ANKS1B	IFN	Mock	-1.07059	0.142346	0.00961781	0.100633	protein-coding
GBA2	IFN	Mock	-0.397338	4.97816	0.00962414	0.100633	protein-coding
DYNLT3	IFN	Mock	0.426407	5.24029	0.00964317	0.100746	protein-coding
LOC121110129	IFN	Mock	-0.78461	1.97356	0.00976565	0.101895	lncRNA
WDR75	IFN	Mock	0.416338	7.07788	0.0097698	0.101895	protein-coding
LOC121111419	IFN	Mock	1.14871	0.0825469	0.00978251	0.10194	protein-coding
PRKCD	IFN	Mock	0.405018	4.58957	0.00980916	0.102131	protein-coding
POLDIP3	IFN	Mock	0.356196	5.93034	0.00983296	0.102291	protein-coding
CTC1	IFN	Mock	-0.507584	3.5321	0.00986648	0.102553	protein-coding
SMG6	IFN	Mock	0.479019	4.25607	0.00990547	0.102791	protein-coding
TMEM136-1	IFN	Mock	-1.16408	-0.0373711	0.00991358	0.102791	protein-coding
LOC121110790	IFN	Mock	-1.72555	0.820087	0.00991468	0.102791	lncRNA
COL3A1	IFN	Mock	-0.937614	7.0305	0.00994502	0.102975	protein-coding
THRA	IFN	Mock	-0.510375	5.44684	0.00994926	0.102975	protein-coding
UNG	IFN	Mock	-0.605243	4.63212	0.00998968	0.103166	protein-coding
LOC100858984	IFN	Mock	-1.22015	4.2213	0.00999004	0.103166	protein-coding
MYO18A	IFN	Mock	-0.426303	6.02564	0.00999304	0.103166	protein-coding
RIIAD1	IFN	Mock	-1.43288	0.379703	0.0100022	0.103173	protein-coding
MTUS1	IFN	Mock	-0.409821	4.68691	0.010017	0.103239	protein-coding
MIR1666	IFN	Mock	1.56358	2.08657	0.0100506	0.103497	miRNA
BCL2L14	IFN	Mock	0.664441	2.58657	0.0101227	0.104092	protein-coding
SRC	IFN	Mock	-0.419274	6.40666	0.0101341	0.104092	protein-coding
C6orf58	IFN	Mock	1.3957	3.31363	0.0101418	0.104092	protein-coding
NT5DC2	IFN	Mock	-0.478346	5.93279	0.0101425	0.104092	protein-coding
TIMM44	IFN	Mock	0.380042	5.95354	0.0101669	0.104202	protein-coding
PPFIBP1	IFN	Mock	-0.774049	8.61797	0.0101734	0.104202	protein-coding
MT4	IFN	Mock	1.2604	6.41953	0.0101891	0.104202	protein-coding
SEPHS3	IFN	Mock	-0.407139	7.48578	0.0101929	0.104202	protein-coding
LMBRD1	IFN	Mock	0.425834	3.76107	0.0101981	0.104202	protein-coding
ACVR2A	IFN	Mock	-0.381026	4.94887	0.0102043	0.104202	protein-coding
DNMBP	IFN	Mock	-0.407894	4.87204	0.0102217	0.104293	protein-coding
ARL11	IFN	Mock	0.526998	5.59759	0.0103085	0.10509	protein-coding
MYZAP	IFN	Mock	0.507195	3.94765	0.0104165	0.106103	protein-coding
HDAC4	IFN	Mock	0.716409	3.96855	0.0104318	0.106151	protein-coding
KIAA0895	IFN	Mock	-0.710668	2.59849	0.0104387	0.106151	protein-coding
EPHB1	IFN	Mock	-1.11117	-0.38769	0.0104666	0.106347	protein-coding
SVIL	IFN	Mock	-0.791945	4.85414	0.0104918	0.106514	protein-coding
FZD6	IFN	Mock	-0.537767	5.06211	0.010508	0.10659	protein-coding
ADAT1	IFN	Mock	-0.501076	3.4827	0.0105315	0.10674	protein-coding
GLDC	IFN	Mock	-0.882505	1.03391	0.0105674	0.106988	protein-coding
FAM117B	IFN	Mock	-0.661041	2.49004	0.0105735	0.106988	protein-coding
OAF	IFN	Mock	0.485418	4.73389	0.0105947	0.107114	protein-coding
ZNF326	IFN	Mock	0.371116	6.89277	0.010626	0.107341	protein-coding
USE1	IFN	Mock	0.5977	4.74082	0.0106376	0.107369	protein-coding
C10orf128	IFN	Mock	1.58579	-0.362804	0.0106678	0.107585	protein-coding
ACAT2	IFN	Mock	-0.631505	7.25689	0.0107113	0.107928	protein-coding
EPB41L1	IFN	Mock	-0.530744	6.4834	0.0107195	0.107928	protein-coding
H2AFJ	IFN	Mock	0.839592	4.74019	0.0107339	0.107985	protein-coding
LOC121107080	IFN	Mock	-0.573865	3.85485	0.0108744	0.109221	lncRNA
PSEN2	IFN	Mock	0.437285	4.98764	0.0108747	0.109221	protein-coding
GNL2	IFN	Mock	0.376463	5.40443	0.0108896	0.109281	protein-coding
FXN	IFN	Mock	0.527808	3.9603	0.0110036	0.110334	protein-coding
ARHGAP12	IFN	Mock	-0.616094	4.41935	0.0110162	0.11037	protein-coding
NBL1	IFN	Mock	0.605551	5.01058	0.0110572	0.110636	protein-coding
TBC1D12	IFN	Mock	-0.408571	5.85557	0.0110668	0.110636	protein-coding
IRS4	IFN	Mock	-0.598916	4.47468	0.01107	0.110636	protein-coding
TNFAIP6	IFN	Mock	0.73718	5.14024	0.0110866	0.110712	protein-coding
MAP2K6	IFN	Mock	-0.744968	1.66566	0.0111001	0.110756	protein-coding
LOC422353	IFN	Mock	-1.14905	-0.34246	0.0111388	0.111052	protein-coding
SACM1L	IFN	Mock	-0.494861	5.66697	0.0111646	0.111218	protein-coding
DYNLT1	IFN	Mock	0.509108	6.21851	0.0111799	0.11128	protein-coding
LOC107053870	IFN	Mock	0.485729	6.43041	0.0112711	0.112049	protein-coding
LOC112530278	IFN	Mock	0.745943	7.092	0.0112755	0.112049	snoRNA
INPP1	IFN	Mock	-0.786707	4.29485	0.0113025	0.112226	protein-coding
BCAN	IFN	Mock	-0.416067	7.25	0.0113121	0.112229	protein-coding
F2R	IFN	Mock	-0.470471	4.34217	0.0113441	0.112455	protein-coding
MAPK13	IFN	Mock	-1.04765	0.410855	0.0113677	0.112598	protein-coding
COX18	IFN	Mock	0.559865	4.181	0.0113843	0.112642	protein-coding
TRIP13	IFN	Mock	0.335679	5.64319	0.0113906	0.112642	protein-coding
LOC378902	IFN	Mock	0.34652	5.30665	0.0114086	0.112729	protein-coding
LOC112530006	IFN	Mock	1.0467	2.5891	0.0114697	0.113241	snRNA
SMARCA1	IFN	Mock	-0.585408	5.38899	0.0115491	0.113873	protein-coding
CENPV	IFN	Mock	-0.797213	4.89024	0.0115571	0.113873	protein-coding
ACACA	IFN	Mock	-0.737895	5.10743	0.0115617	0.113873	protein-coding
UBXN2A	IFN	Mock	0.486083	3.9508	0.011577	0.113932	protein-coding
NUSAP1	IFN	Mock	-0.350313	6.10631	0.0116323	0.114385	protein-coding
FNDC3A	IFN	Mock	0.586966	3.95089	0.0116494	0.11446	protein-coding
TOR1A	IFN	Mock	0.391483	6.44242	0.011662	0.114492	protein-coding
LOC107055072	IFN	Mock	-0.731968	3.37085	0.0117134	0.114883	protein-coding
ACAP3	IFN	Mock	-0.82928	4.72706	0.0117206	0.114883	protein-coding
LOC124417112	IFN	Mock	1.18049	0.840596	0.0117872	0.115361	protein-coding
NOXO1	IFN	Mock	-1.17118	0.0815806	0.0117883	0.115361	protein-coding
LOC101751545	IFN	Mock	-0.448888	4.93212	0.0120215	0.117376	protein-coding
ITGB6	IFN	Mock	-1.15928	-0.147555	0.0120261	0.117376	protein-coding
LMBR1	IFN	Mock	-0.694267	5.12686	0.0120566	0.117376	protein-coding
STK32C	IFN	Mock	-1.07334	-0.0900762	0.0120636	0.117376	protein-coding
DUSP1	IFN	Mock	-0.495033	4.20094	0.0120655	0.117376	protein-coding
RMDN2	IFN	Mock	0.664255	1.99383	0.0120704	0.117376	protein-coding
SLC6A4	IFN	Mock	0.970196	0.272424	0.0120782	0.117376	protein-coding
LSM12	IFN	Mock	0.498565	7.09194	0.0120793	0.117376	protein-coding
LOC769510	IFN	Mock	-0.952447	1.17412	0.0120807	0.117376	protein-coding
TOR1AIP1	IFN	Mock	0.361179	6.20965	0.0121379	0.117737	protein-coding
FCHSD2	IFN	Mock	-0.616729	4.57694	0.0121515	0.117737	protein-coding
DUSP19	IFN	Mock	0.387316	5.49323	0.0121531	0.117737	protein-coding
PDIA4	IFN	Mock	-0.38939	8.01788	0.0121565	0.117737	protein-coding
CDC45	IFN	Mock	0.376748	5.0323	0.0121963	0.11803	protein-coding
CYTH1	IFN	Mock	-0.430889	4.58634	0.0122968	0.118908	protein-coding
PLA2R1	IFN	Mock	-0.717294	4.26964	0.0123447	0.119276	protein-coding
LOC112530231	IFN	Mock	1.19972	3.08045	0.0123543	0.119276	snoRNA
DNAJC18	IFN	Mock	0.431647	5.55727	0.0123661	0.119295	protein-coding
LOC112532947	IFN	Mock	0.612025	5.14739	0.0124182	0.119703	snoRNA
MYO1D	IFN	Mock	-0.471717	7.08514	0.0124353	0.119773	protein-coding
STARD5	IFN	Mock	0.428104	4.25729	0.0125007	0.120308	protein-coding
ADSS1	IFN	Mock	-0.521168	6.37701	0.0125531	0.120718	protein-coding
LOC107052062	IFN	Mock	-0.647848	2.15135	0.0125947	0.12098	misc_RNA
GINM1	IFN	Mock	0.386951	5.86137	0.0126002	0.12098	protein-coding
XPNPEP1	IFN	Mock	0.340822	5.76642	0.0126603	0.121461	protein-coding
ECI2	IFN	Mock	0.378278	5.73342	0.0127253	0.121845	protein-coding
PKIB	IFN	Mock	1.59029	-0.232102	0.0127338	0.121845	protein-coding
PWWP2B	IFN	Mock	-0.466385	3.16611	0.0127395	0.121845	protein-coding
P3H4	IFN	Mock	0.592148	5.9947	0.0127402	0.121845	protein-coding
DMA	IFN	Mock	-0.81014	4.11359	0.0127968	0.12229	protein-coding
ARL8BL	IFN	Mock	-0.699625	3.00484	0.0128299	0.122487	protein-coding
LOC121108762	IFN	Mock	-0.45097	4.72407	0.0128374	0.122487	protein-coding
MPND	IFN	Mock	-0.785457	1.38192	0.0128902	0.122894	protein-coding
NPEPL1	IFN	Mock	0.383205	7.00718	0.0129014	0.122906	protein-coding
CORO2B	IFN	Mock	-0.554064	4.03597	0.0129445	0.12322	protein-coding
PFKFB1	IFN	Mock	-1.1558	0.638176	0.0129905	0.123561	protein-coding
ALDH6A1	IFN	Mock	-0.632349	2.69943	0.013004	0.123593	protein-coding
KCNQ1	IFN	Mock	0.933152	0.490905	0.0130247	0.123694	protein-coding
ETNK2	IFN	Mock	0.712805	2.1246	0.0130364	0.123709	protein-coding
AMOT	IFN	Mock	-0.561037	5.40127	0.0131147	0.124356	protein-coding
CYP2D6	IFN	Mock	-0.623142	3.26213	0.0131921	0.124905	protein-coding
TRA2A	IFN	Mock	0.370613	7.37041	0.0131931	0.124905	protein-coding
ULK1	IFN	Mock	-0.842467	1.64942	0.0132179	0.125043	protein-coding
SLC20A2	IFN	Mock	-0.482136	4.49446	0.0132743	0.125426	protein-coding
LOC124417243	IFN	Mock	1.37563	1.24155	0.0132789	0.125426	protein-coding
LUC7L3	IFN	Mock	0.358904	7.03715	0.0132913	0.125446	protein-coding
SH3PXD2B	IFN	Mock	-0.88053	6.42161	0.0133494	0.125896	protein-coding
MAML2	IFN	Mock	-0.700582	4.37668	0.0134144	0.126412	protein-coding
SMARCA5	IFN	Mock	0.396706	7.61391	0.0134279	0.126441	protein-coding
RIOK1	IFN	Mock	0.41421	6.13547	0.0134499	0.126552	protein-coding
HOXA10-AS	IFN	Mock	-0.661543	6.16273	0.0134945	0.126777	lncRNA
CDC14B	IFN	Mock	-0.858893	2.1036	0.0134946	0.126777	protein-coding
MAT2L2	IFN	Mock	0.376188	6.77235	0.0135102	0.126793	protein-coding
GJC3	IFN	Mock	0.849297	1.9997	0.013524	0.126793	protein-coding
GALNS	IFN	Mock	-0.429353	6.83173	0.0135275	0.126793	protein-coding
TMEM63B	IFN	Mock	-0.39033	7.37638	0.0136126	0.127493	protein-coding
MIR3064	IFN	Mock	0.45847	8.54606	0.013636	0.127615	miRNA
LOC121113360	IFN	Mock	-1.9867	-0.144803	0.0136494	0.127641	protein-coding
FAM83H	IFN	Mock	0.602324	2.42256	0.0137288	0.128286	protein-coding
BCL6	IFN	Mock	-0.478073	3.82407	0.0137673	0.128491	protein-coding
CHST7	IFN	Mock	-0.699769	2.61589	0.0137718	0.128491	protein-coding
LOC121106457	IFN	Mock	-0.919007	3.14133	0.013866	0.129271	protein-coding
XRCC2	IFN	Mock	0.461083	3.71369	0.0139461	0.129919	protein-coding
NOM1	IFN	Mock	0.431852	4.29815	0.0140108	0.130422	protein-coding
FHDC1	IFN	Mock	-0.70258	3.5407	0.0140348	0.130546	protein-coding
PLAGL1	IFN	Mock	-0.534021	3.75761	0.0140539	0.130625	protein-coding
LOC124417220	IFN	Mock	-0.774217	3.02985	0.0141031	0.130981	lncRNA
PID1	IFN	Mock	-0.575882	5.98852	0.01419	0.131689	protein-coding
TTLL5	IFN	Mock	-0.537547	4.91827	0.0143168	0.132683	protein-coding
MAP1LC3B	IFN	Mock	-0.438861	7.39078	0.0143188	0.132683	protein-coding
FXYD2	IFN	Mock	1.75773	-0.0978596	0.0143546	0.132914	protein-coding
MYH15	IFN	Mock	-0.608103	6.90606	0.0143801	0.133006	protein-coding
GSDMA	IFN	Mock	-0.541695	4.7651	0.0143864	0.133006	protein-coding
SP5	IFN	Mock	0.851524	1.58519	0.014405	0.133077	protein-coding
PRICKLE1	IFN	Mock	-0.916807	2.14052	0.014432	0.133226	protein-coding
SNRNP48	IFN	Mock	0.544319	3.81912	0.0145133	0.133781	protein-coding
PEX3	IFN	Mock	0.354445	5.34736	0.014514	0.133781	protein-coding
CENPT	IFN	Mock	0.411272	6.45636	0.0145457	0.133948	protein-coding
LOC107052159	IFN	Mock	0.425178	4.03595	0.0145733	0.133948	protein-coding
GLRX	IFN	Mock	1.42521	0.408913	0.0145738	0.133948	protein-coding
MRPS35	IFN	Mock	0.448919	6.35537	0.0145776	0.133948	protein-coding
IGF2	IFN	Mock	-0.492773	3.00193	0.014587	0.133948	protein-coding
LOC112533527	IFN	Mock	0.739112	5.59238	0.0146963	0.13485	snoRNA
PDGFRL	IFN	Mock	-0.388915	6.90749	0.0147369	0.135122	protein-coding
RGS9	IFN	Mock	-0.839293	1.27847	0.0148115	0.135703	protein-coding
TTC1	IFN	Mock	0.385416	6.38475	0.0149235	0.136627	protein-coding
HIF1A	IFN	Mock	-0.631421	6.10053	0.0149704	0.13688	protein-coding
BLMH	IFN	Mock	0.341122	5.88302	0.0149735	0.13688	protein-coding
FAM132A	IFN	Mock	0.94928	1.18943	0.0149894	0.136889	protein-coding
RAB26	IFN	Mock	-0.393628	5.29307	0.014997	0.136889	protein-coding
UTRN	IFN	Mock	-0.591529	5.88081	0.0150346	0.137131	protein-coding
LYAR	IFN	Mock	0.426765	6.26554	0.0150588	0.137249	protein-coding
SLC22A15L	IFN	Mock	0.678623	1.69477	0.015119	0.137622	protein-coding
LOC107052489	IFN	Mock	-0.451103	3.2009	0.0151223	0.137622	protein-coding
SURF2	IFN	Mock	0.584857	5.0806	0.0151432	0.137709	protein-coding
LOC121107223	IFN	Mock	0.527375	2.64873	0.015255	0.138623	protein-coding
LOC107052241	IFN	Mock	-0.837457	0.487052	0.015281	0.138756	lncRNA
ELP3	IFN	Mock	0.425379	5.14525	0.0153142	0.138954	protein-coding
ACBD7	IFN	Mock	0.774516	5.97559	0.0153369	0.139057	protein-coding
HSF2	IFN	Mock	-0.483551	6.66304	0.0153978	0.139506	protein-coding
CCDC53	IFN	Mock	0.335294	5.89574	0.0154105	0.139517	protein-coding
LOC107049375	IFN	Mock	-1.47585	0.589045	0.0154271	0.139564	protein-coding
TRPC6	IFN	Mock	0.459301	3.61685	0.0154773	0.139915	protein-coding
ELL	IFN	Mock	0.350901	4.71198	0.0155108	0.140039	protein-coding
TBL1X	IFN	Mock	-0.40143	6.09271	0.0155141	0.140039	protein-coding
MPZL1	IFN	Mock	-0.666726	3.42505	0.0155289	0.140059	protein-coding
WDR34	IFN	Mock	0.449478	3.93992	0.015542	0.140059	protein-coding
LOC112531511	IFN	Mock	-1.20418	-0.382703	0.0155507	0.140059	lncRNA
TTC25	IFN	Mock	-0.745658	1.15535	0.0156126	0.140487	protein-coding
ZDHHC12	IFN	Mock	0.385575	4.37208	0.0156212	0.140487	protein-coding
RTKN	IFN	Mock	-0.566109	5.31739	0.0156438	0.140573	protein-coding
HOXB2	IFN	Mock	0.3778	4.39001	0.0156538	0.140573	protein-coding
LOC100857706	IFN	Mock	0.950656	1.1885	0.0157062	0.14094	protein-coding
SLC16A10	IFN	Mock	-0.683704	3.56087	0.0157387	0.141128	protein-coding
RUNDC3A	IFN	Mock	-0.542018	4.04478	0.0157719	0.141229	protein-coding
ARL3	IFN	Mock	-0.368912	5.93716	0.0157731	0.141229	protein-coding
LOC121107542	IFN	Mock	0.445109	3.82274	0.0158208	0.141553	protein-coding
CDKN1C	IFN	Mock	-0.550345	4.58184	0.015849	0.141702	protein-coding
APC2	IFN	Mock	-0.707038	2.66186	0.0159257	0.142246	protein-coding
LOC121107288	IFN	Mock	1.09448	0.519497	0.0159347	0.142246	lncRNA
LOC100857745	IFN	Mock	0.838721	0.818947	0.0159448	0.142246	protein-coding
RSL24D1	IFN	Mock	0.589324	6.06738	0.0160385	0.142977	protein-coding
CCDC59	IFN	Mock	0.500464	4.6657	0.0160782	0.143147	protein-coding
NPTN	IFN	Mock	-0.38427	7.08453	0.0160906	0.143147	protein-coding
ANKRD13B	IFN	Mock	-0.653857	4.23697	0.0160928	0.143147	protein-coding
NAT10	IFN	Mock	0.388328	5.88148	0.0161646	0.143682	protein-coding
MOSPD1	IFN	Mock	0.368162	6.14268	0.0161765	0.143683	protein-coding
MRE11	IFN	Mock	0.343389	5.67963	0.0161916	0.143713	protein-coding
PRMT9	IFN	Mock	0.357463	4.90824	0.0162675	0.144281	protein-coding
FASN	IFN	Mock	-0.789127	6.05038	0.0163047	0.144506	protein-coding
LOC107052369	IFN	Mock	-0.93917	0.179472	0.0163246	0.144577	lncRNA
EPN3	IFN	Mock	0.709747	2.63337	0.0163855	0.145012	protein-coding
OSBPL3	IFN	Mock	-0.961998	2.57303	0.0164191	0.145204	protein-coding
LOC121107565	IFN	Mock	3.71863	-0.50431	0.0164625	0.145483	protein-coding
SFRP4	IFN	Mock	-0.402303	4.15526	0.0164872	0.145584	protein-coding
NCAPD2	IFN	Mock	-0.348462	5.11805	0.0164978	0.145584	protein-coding
LIPT1	IFN	Mock	0.406153	4.6085	0.0165117	0.145601	protein-coding
GORASP2	IFN	Mock	-0.353759	7.71701	0.0165442	0.145648	protein-coding
P3H2	IFN	Mock	0.60365	2.88423	0.0165445	0.145648	protein-coding
LOC112530406	IFN	Mock	0.79725	6.81022	0.0165528	0.145648	snoRNA
ANKRD11	IFN	Mock	-0.737039	6.07958	0.0166067	0.146017	protein-coding
TACC1	IFN	Mock	-0.349052	7.03637	0.0166532	0.146256	protein-coding
CR1	IFN	Mock	-0.926068	0.0436849	0.0166579	0.146256	protein-coding
LOC121108430	IFN	Mock	-0.720907	3.12693	0.0167558	0.147011	lncRNA
TSPAN17	IFN	Mock	-0.364228	4.4314	0.0168305	0.147462	protein-coding
MRM3	IFN	Mock	0.745041	4.26055	0.0168316	0.147462	protein-coding
LOC112531739	IFN	Mock	-1.06879	0.169056	0.0168504	0.147462	lncRNA
CREB3L2	IFN	Mock	-0.726132	6.39662	0.0168556	0.147462	protein-coding
CERS6	IFN	Mock	-0.601103	2.927	0.0168834	0.1476	protein-coding
LOC121107067	IFN	Mock	-0.487176	6.35181	0.0169176	0.147793	protein-coding
NETO2	IFN	Mock	-0.680869	2.17134	0.0169668	0.148117	protein-coding
ATP8B4	IFN	Mock	-0.763416	3.05987	0.0170321	0.148581	protein-coding
WWTR1	IFN	Mock	-0.414018	4.27332	0.017046	0.148594	protein-coding
MCM6	IFN	Mock	0.356328	7.87505	0.0170579	0.148594	protein-coding
GLIS2	IFN	Mock	-0.399063	5.23682	0.0171992	0.149537	protein-coding
CX3CL1	IFN	Mock	-0.479823	5.04848	0.0172054	0.149537	protein-coding
LOC121106906	IFN	Mock	0.83975	2.93456	0.0172261	0.149537	protein-coding
LOC422901	IFN	Mock	0.480682	3.23472	0.0172377	0.149537	protein-coding
SETD7	IFN	Mock	-0.583228	6.03307	0.017239	0.149537	protein-coding
LOC121106978	IFN	Mock	0.943086	6.90237	0.0172397	0.149537	rRNA
RBM14	IFN	Mock	0.499436	4.99128	0.0173824	0.150578	protein-coding
TMEM106B	IFN	Mock	-0.538627	4.87322	0.0173843	0.150578	protein-coding
PKIG	IFN	Mock	-0.512755	7.84418	0.0174506	0.15091	protein-coding
FSBP	IFN	Mock	0.51876	3.0692	0.0174584	0.15091	protein-coding
SMAD6	IFN	Mock	0.693255	4.67888	0.0174614	0.15091	protein-coding
CENPN	IFN	Mock	-0.31925	5.91821	0.0174721	0.15091	protein-coding
EDARADD	IFN	Mock	-0.699093	1.2747	0.0175114	0.151143	protein-coding
SKA3	IFN	Mock	0.407956	6.23027	0.0175328	0.15122	protein-coding
RPAP2	IFN	Mock	0.399285	4.14069	0.0176064	0.151748	protein-coding
RBM48	IFN	Mock	0.43514	4.19405	0.0177141	0.152569	protein-coding
GLUD2	IFN	Mock	-0.424642	6.77444	0.0177718	0.152886	protein-coding
ABCB9	IFN	Mock	-0.85703	1.22486	0.0177851	0.152886	protein-coding
ASH2L	IFN	Mock	0.345553	5.24388	0.0177885	0.152886	protein-coding
RRAS	IFN	Mock	0.370952	7.02286	0.0178189	0.15304	protein-coding
HOXA5	IFN	Mock	-0.559567	2.80472	0.0178659	0.153335	protein-coding
ACTB	IFN	Mock	0.461416	13.7435	0.0179316	0.153728	protein-coding
ALKBH1	IFN	Mock	0.438154	3.45511	0.0179368	0.153728	protein-coding
BCAT1	IFN	Mock	-0.647801	5.46567	0.017966	0.15387	protein-coding
GCAT	IFN	Mock	-0.587176	4.2688	0.0180005	0.154058	protein-coding
MFSD14A	IFN	Mock	-0.434049	6.09804	0.0180208	0.154123	protein-coding
LOC107050047	IFN	Mock	-1.30557	0.762553	0.0181478	0.155101	protein-coding
LURAP1	IFN	Mock	-0.666766	4.1481	0.0181721	0.1552	protein-coding
RPUSD1	IFN	Mock	-0.428509	4.25509	0.0182445	0.155709	protein-coding
POU3F4	IFN	Mock	0.711358	2.64907	0.0182753	0.155863	protein-coding
LOC107049666	IFN	Mock	-1.02966	2.78383	0.0183292	0.156214	protein-coding
LOC101752108	IFN	Mock	0.843165	1.97531	0.0183888	0.156613	lncRNA
CIR1	IFN	Mock	0.308512	5.51425	0.0184369	0.156874	protein-coding
DUSP6	IFN	Mock	0.382801	5.05968	0.0184452	0.156874	protein-coding
PAK3	IFN	Mock	-0.688922	5.9256	0.0184604	0.156894	protein-coding
CLDND1	IFN	Mock	-0.314597	5.67864	0.0184751	0.15691	protein-coding
PTGES2	IFN	Mock	0.484553	5.26969	0.0185505	0.157441	protein-coding
CADPS	IFN	Mock	-0.959916	-0.040783	0.0185811	0.157519	protein-coding
TPGS2	IFN	Mock	-0.478764	3.36217	0.0185856	0.157519	protein-coding
GAMT	IFN	Mock	0.83575	1.15106	0.0186504	0.157959	protein-coding
LOC107053979	IFN	Mock	-0.990512	0.930586	0.0186768	0.158061	lncRNA
CPNE3	IFN	Mock	-0.489263	5.98566	0.0186883	0.158061	protein-coding
TRAPPC3L	IFN	Mock	-1.16474	0.0398426	0.0187311	0.158313	protein-coding
UQCC1	IFN	Mock	0.354633	6.04073	0.0187747	0.158572	protein-coding
ARHGAP6	IFN	Mock	-0.693507	1.66178	0.0188478	0.15908	protein-coding
STXBP4	IFN	Mock	-0.704619	4.58653	0.0188864	0.159295	protein-coding
SLC2A14	IFN	Mock	-0.333573	5.71398	0.0189106	0.159389	protein-coding
RNASEL	IFN	Mock	0.448814	3.37832	0.0190223	0.159399	protein-coding
BAG5	IFN	Mock	0.549055	3.07863	0.0191306	0.159399	protein-coding
ZCCHC2	IFN	Mock	0.4923	5.02543	0.0191617	0.159399	protein-coding
LOC121107740	IFN	Mock	-1.6241	0.199072	0.0192098	0.159399	lncRNA
INPP5J	IFN	Mock	-0.701549	2.04353	0.019215	0.159399	protein-coding
SESN2	IFN	Mock	-0.450141	4.04507	0.019219	0.159399	protein-coding
LOC112533598	IFN	Mock	1.79869	6.97496	0.0192353	0.159399	rRNA
LOC112533600	IFN	Mock	1.79869	6.97496	0.0192353	0.159399	rRNA
LOC121106976	IFN	Mock	1.79869	6.97496	0.0192353	0.159399	rRNA
LOC121106982	IFN	Mock	1.79869	6.97496	0.0192353	0.159399	rRNA
LOC121106983	IFN	Mock	1.79869	6.97496	0.0192353	0.159399	rRNA
LOC121106984	IFN	Mock	1.79869	6.97496	0.0192353	0.159399	rRNA
LOC121106985	IFN	Mock	1.79869	6.97496	0.0192353	0.159399	rRNA
LOC121106986	IFN	Mock	1.79869	6.97496	0.0192353	0.159399	rRNA
LOC121106987	IFN	Mock	1.79869	6.97496	0.0192353	0.159399	rRNA
LOC121106988	IFN	Mock	1.79869	6.97496	0.0192353	0.159399	rRNA
LOC121106989	IFN	Mock	1.79869	6.97496	0.0192353	0.159399	rRNA
LOC121106990	IFN	Mock	1.79869	6.97496	0.0192353	0.159399	rRNA
LOC121106991	IFN	Mock	1.79869	6.97496	0.0192353	0.159399	rRNA
LOC121106992	IFN	Mock	1.79869	6.97496	0.0192353	0.159399	rRNA
LOC121106993	IFN	Mock	1.79869	6.97496	0.0192353	0.159399	rRNA
LOC121107000	IFN	Mock	1.79869	6.97496	0.0192353	0.159399	rRNA
LOC121107009	IFN	Mock	1.79869	6.97496	0.0192353	0.159399	rRNA
LOC121107018	IFN	Mock	1.79869	6.97496	0.0192353	0.159399	rRNA
PWP2	IFN	Mock	0.351654	5.90292	0.0192381	0.159399	protein-coding
IQGAP2	IFN	Mock	-0.572991	3.10763	0.0193206	0.159975	protein-coding
VPS13B	IFN	Mock	-0.653031	5.62573	0.0193788	0.160348	protein-coding
LOC107051962	IFN	Mock	-0.671699	2.39716	0.0194238	0.160485	lncRNA
LOC121107689	IFN	Mock	-2.12285	1.29473	0.0194335	0.160485	lncRNA
GFM1	IFN	Mock	0.334677	5.91024	0.0194444	0.160485	protein-coding
CHIC2	IFN	Mock	-0.64515	2.89499	0.0194479	0.160485	protein-coding
ATF4	IFN	Mock	-0.436926	10.2513	0.0195859	0.161514	protein-coding
CA13	IFN	Mock	0.843237	0.281495	0.0196386	0.16184	protein-coding
UBB	IFN	Mock	0.626846	10.1124	0.0197669	0.162787	protein-coding
SERINC1	IFN	Mock	-0.363507	8.21551	0.0199125	0.163876	protein-coding
CTBP2	IFN	Mock	-0.409494	3.63557	0.0200389	0.164805	protein-coding
UEVLD	IFN	Mock	0.375334	4.38478	0.0200837	0.165062	protein-coding
RRP15	IFN	Mock	0.426784	6.8301	0.0201488	0.165443	protein-coding
B3GNT2	IFN	Mock	-0.537059	2.85543	0.02017	0.165443	protein-coding
SPINT1	IFN	Mock	0.324332	5.30634	0.0201804	0.165443	protein-coding
PAPPA	IFN	Mock	-1.16698	0.463513	0.0201948	0.165443	protein-coding
AAGAB	IFN	Mock	-0.315659	6.27367	0.0201978	0.165443	protein-coding
LOC100859191	IFN	Mock	1.71482	-0.0261067	0.0202407	0.165683	protein-coding
FAM63A	IFN	Mock	-0.463846	5.10657	0.0203952	0.166836	protein-coding
SMIM9	IFN	Mock	1.18946	-0.180136	0.0204966	0.167484	protein-coding
LOC112533526	IFN	Mock	0.485971	4.7171	0.0205018	0.167484	snoRNA
OPHN1	IFN	Mock	-0.616009	3.56117	0.0205782	0.167996	protein-coding
RCC2	IFN	Mock	-0.390005	6.15831	0.0206086	0.168132	protein-coding
PNO1	IFN	Mock	0.548824	6.83716	0.0206509	0.168211	protein-coding
MTNR1B	IFN	Mock	1.05501	1.43191	0.0206524	0.168211	protein-coding
NFIL3	IFN	Mock	-0.529627	3.48469	0.0206596	0.168211	protein-coding
UBE2D2	IFN	Mock	0.354375	7.14012	0.0206748	0.168222	protein-coding
CFAP410	IFN	Mock	0.431365	5.80534	0.0208506	0.169539	protein-coding
CARS	IFN	Mock	0.334695	6.18266	0.0208782	0.169622	protein-coding
LOC121113107	IFN	Mock	-0.647512	3.48148	0.0208968	0.169622	protein-coding
2025-03-04	IFN	Mock	-1.1277	2.60826	0.0209042	0.169622	protein-coding
QRSL1	IFN	Mock	0.396687	4.15397	0.0209163	0.169622	protein-coding
LOC107054434	IFN	Mock	-0.872215	1.25575	0.0209846	0.170063	lncRNA
SKIV2L2	IFN	Mock	0.364841	5.52662	0.0210152	0.170198	protein-coding
LOC121106538	IFN	Mock	0.973333	4.33521	0.021087	0.170641	protein-coding
B4GALT1	IFN	Mock	-0.332865	4.78619	0.0210978	0.170641	protein-coding
ARL5B	IFN	Mock	-0.329859	5.11233	0.0211831	0.171172	protein-coding
NFATC3	IFN	Mock	-0.695895	5.72361	0.0211916	0.171172	protein-coding
DPH6	IFN	Mock	0.399457	3.83965	0.0212852	0.171815	protein-coding
FTSJ3	IFN	Mock	0.410806	6.76431	0.0213068	0.171876	protein-coding
RBFOX2	IFN	Mock	-0.41794	4.10784	0.0213484	0.172098	protein-coding
PHF19	IFN	Mock	-0.39153	4.93971	0.0214134	0.172508	protein-coding
ACSL3	IFN	Mock	-0.388676	5.86225	0.0215152	0.173214	protein-coding
PDE1A	IFN	Mock	-1.10171	2.72796	0.0215459	0.173347	protein-coding
LOC107051583	IFN	Mock	-0.577372	2.222	0.0216227	0.173794	protein-coding
CGN	IFN	Mock	-0.885369	1.0843	0.0216299	0.173794	protein-coding
LOC107054619	IFN	Mock	-0.654842	2.07779	0.0216508	0.173847	lncRNA
MOB2	IFN	Mock	-0.333608	5.87849	0.0217633	0.174566	protein-coding
DYL2	IFN	Mock	-1.18219	1.98878	0.0217689	0.174566	protein-coding
MHCY4	IFN	Mock	0.864753	3.65304	0.0218054	0.174694	protein-coding
GGA2	IFN	Mock	0.347738	4.51006	0.0218292	0.174694	protein-coding
LOC124417867	IFN	Mock	-1.57159	0.240403	0.0218323	0.174694	lncRNA
MAP3K14	IFN	Mock	0.411758	4.77006	0.0218421	0.174694	protein-coding
ZFAND4	IFN	Mock	-0.480724	3.87082	0.0219794	0.175677	protein-coding
LOC112530715	IFN	Mock	-0.740413	4.1568	0.0220779	0.176161	lncRNA
LOC121108398	IFN	Mock	-0.740413	4.1568	0.0220779	0.176161	lncRNA
PSMG3	IFN	Mock	0.537097	6.90109	0.0220837	0.176161	protein-coding
MTFR1	IFN	Mock	-0.336005	6.6584	0.0220977	0.176161	protein-coding
MT3	IFN	Mock	0.787303	7.83916	0.0221332	0.17633	protein-coding
LOC107054270	IFN	Mock	0.678432	1.69448	0.0223134	0.177649	lncRNA
BMP3	IFN	Mock	0.942537	3.25397	0.022452	0.178636	protein-coding
SGCD	IFN	Mock	1.01436	3.59616	0.0225062	0.178951	protein-coding
PIK3AP1	IFN	Mock	0.618252	1.96218	0.0227478	0.180754	protein-coding
LOC107052306	IFN	Mock	-1.35694	0.582187	0.0227908	0.180804	lncRNA
CARD19	IFN	Mock	-0.416303	5.95109	0.0227953	0.180804	protein-coding
SRD5A1	IFN	Mock	-0.668249	2.25891	0.0227986	0.180804	protein-coding
C4BPG	IFN	Mock	0.537086	2.70482	0.0228222	0.180875	protein-coding
LOC121111220	IFN	Mock	-0.481978	3.33428	0.0229113	0.181463	protein-coding
LOC107055269	IFN	Mock	1.55606	0.312092	0.0229284	0.181481	protein-coding
RRBP1	IFN	Mock	-0.318687	6.33153	0.0229638	0.181643	protein-coding
ENDOU	IFN	Mock	-0.953171	1.23087	0.0230478	0.182189	protein-coding
EXOSC2	IFN	Mock	0.354309	6.06108	0.0230733	0.182258	protein-coding
FAM19A5	IFN	Mock	0.495441	3.47698	0.0230864	0.182258	protein-coding
SIPA1L2	IFN	Mock	-0.999805	1.89194	0.0231196	0.182403	protein-coding
LSG1	IFN	Mock	0.346924	5.50588	0.0231527	0.182467	protein-coding
AFF1	IFN	Mock	-0.56281	4.36148	0.0231632	0.182467	protein-coding
MAP3K7CL	IFN	Mock	0.755918	2.06413	0.0232052	0.182467	protein-coding
EPHB3	IFN	Mock	0.393752	5.06286	0.0232072	0.182467	protein-coding
EME1	IFN	Mock	0.388411	4.79783	0.0232557	0.182467	protein-coding
PSD3	IFN	Mock	0.904939	3.07147	0.0232653	0.182467	protein-coding
RASD1	IFN	Mock	1.27945	0.983346	0.0232736	0.182467	protein-coding
ELMO1	IFN	Mock	-0.464188	5.59166	0.0232827	0.182467	protein-coding
CRNKL1	IFN	Mock	0.305892	5.88488	0.0232883	0.182467	protein-coding
LOC107052900	IFN	Mock	0.884267	1.17065	0.0232933	0.182467	lncRNA
ITPRIP	IFN	Mock	-0.670716	6.27773	0.0232979	0.182467	protein-coding
TXNRD1	IFN	Mock	0.544227	8.6834	0.023307	0.182467	protein-coding
SLC30A5	IFN	Mock	-0.344447	5.84401	0.0233486	0.182629	protein-coding
UBAP2L2	IFN	Mock	-0.622191	4.86295	0.0233576	0.182629	protein-coding
SPTSSA	IFN	Mock	-0.413319	6.55783	0.0233744	0.182643	protein-coding
TRMT61B	IFN	Mock	0.490808	4.41356	0.0234017	0.18274	protein-coding
RPA2	IFN	Mock	0.456237	5.62725	0.0234432	0.182947	protein-coding
FKBP5	IFN	Mock	-0.468358	6.56915	0.0234742	0.183072	protein-coding
LOC107051255	IFN	Mock	-1.12685	1.79993	0.0234993	0.183151	protein-coding
ADSS2	IFN	Mock	0.331731	6.22834	0.0236956	0.184563	protein-coding
RILPL2	IFN	Mock	0.567686	6.44025	0.0237183	0.184564	protein-coding
CYP2W2	IFN	Mock	-0.965797	0.566044	0.0237259	0.184564	protein-coding
LOC107051726	IFN	Mock	-0.736057	1.06659	0.0237613	0.184686	lncRNA
CXorf57	IFN	Mock	0.525766	4.93298	0.0237719	0.184686	protein-coding
SLC22A15	IFN	Mock	-0.61546	2.07149	0.0238155	0.184907	protein-coding
THYN1	IFN	Mock	0.483794	7.93725	0.0239099	0.185522	protein-coding
NDUFAF1	IFN	Mock	0.371996	6.07982	0.024104	0.186909	protein-coding
HIST1H2B7	IFN	Mock	0.802912	3.90802	0.0242111	0.187526	protein-coding
GPR156	IFN	Mock	-0.93381	-0.246088	0.0242142	0.187526	protein-coding
MTURN	IFN	Mock	-0.558026	2.60299	0.0242454	0.187612	protein-coding
SBNO2	IFN	Mock	-0.611555	4.36043	0.024256	0.187612	protein-coding
LOC121107592	IFN	Mock	-0.863944	0.929719	0.0243688	0.18832	protein-coding
MMD	IFN	Mock	0.342487	6.18979	0.0243973	0.18832	protein-coding
SPTBN2	IFN	Mock	-0.569315	3.6709	0.024402	0.18832	protein-coding
EDA2R	IFN	Mock	-0.321592	6.01354	0.0244092	0.18832	protein-coding
CAPG	IFN	Mock	-0.486276	6.44645	0.0244264	0.188333	protein-coding
EIF4A2	IFN	Mock	0.342834	9.98158	0.0244969	0.188758	protein-coding
LOC107054095	IFN	Mock	-0.902063	1.07518	0.0245134	0.188766	lncRNA
PECAM1	IFN	Mock	-0.884574	0.578258	0.0245593	0.189	protein-coding
LOC112531971	IFN	Mock	0.658379	3.4776	0.0246496	0.189575	lncRNA
PSMD13	IFN	Mock	0.351127	8.39602	0.0246857	0.189733	protein-coding
FICD	IFN	Mock	0.372371	3.91645	0.0247116	0.189813	protein-coding
SIX5	IFN	Mock	-0.697441	2.17145	0.0247308	0.189841	protein-coding
ICOS	IFN	Mock	1.01476	-0.305496	0.0248696	0.1907	protein-coding
PRIM2	IFN	Mock	-0.296951	5.50657	0.0248739	0.1907	protein-coding
CLK1	IFN	Mock	0.328606	5.85039	0.0249735	0.191344	protein-coding
DNAJC15	IFN	Mock	0.455008	5.2241	0.0250068	0.191478	protein-coding
MIR1774	IFN	Mock	1.12453	2.00881	0.0250543	0.191722	miRNA
PGM2	IFN	Mock	0.297643	5.99347	0.025177	0.19254	protein-coding
SCPEP1	IFN	Mock	0.323614	5.97862	0.0252485	0.192966	protein-coding
LOC416622	IFN	Mock	-0.437233	3.04551	0.0253128	0.193302	protein-coding
NUFIP1	IFN	Mock	0.372629	5.45385	0.0253398	0.193302	protein-coding
PIBPPDD4L	IFN	Mock	0.910379	1.77537	0.0253482	0.193302	protein-coding
PSMD1	IFN	Mock	0.334913	8.00339	0.0253576	0.193302	protein-coding
LOC121107097	IFN	Mock	-3.05376	2.69031	0.0253716	0.193302	lncRNA
UNC119B	IFN	Mock	0.300041	5.46796	0.0254394	0.193618	protein-coding
LOC112532458	IFN	Mock	0.68207	4.53897	0.0254448	0.193618	snoRNA
LPCAT2	IFN	Mock	0.329785	6.08169	0.0254626	0.193633	protein-coding
TMEM59L	IFN	Mock	1.70487	-0.637551	0.025503	0.19382	protein-coding
ARL15	IFN	Mock	-0.504343	3.55145	0.025535	0.193942	protein-coding
FAM210A	IFN	Mock	-0.318792	5.46093	0.0255941	0.19427	protein-coding
KLHL3	IFN	Mock	0.846567	0.356938	0.0257031	0.194976	protein-coding
MFSD8	IFN	Mock	0.48031	2.79469	0.025739	0.195128	protein-coding
PRKCB	IFN	Mock	-0.56119	2.44985	0.0258172	0.195599	protein-coding
LOC101749116	IFN	Mock	-1.21901	-0.250208	0.0258347	0.19561	lncRNA
SLIT3	IFN	Mock	-0.512033	4.25044	0.0259217	0.195932	protein-coding
TCEANC2	IFN	Mock	0.553995	3.12642	0.0259397	0.195932	protein-coding
RNF216	IFN	Mock	0.3926	4.84231	0.0259673	0.195932	protein-coding
PRRT1B	IFN	Mock	0.804775	0.982844	0.02597	0.195932	protein-coding
GK5	IFN	Mock	-0.479148	2.98255	0.0259709	0.195932	protein-coding
LOC124417574	IFN	Mock	-0.424249	5.38896	0.0259735	0.195932	protein-coding
BATF	IFN	Mock	-0.626033	2.21702	0.0260807	0.19662	protein-coding
POLR3F	IFN	Mock	0.368539	5.20667	0.0262041	0.197428	protein-coding
LOC100857858	IFN	Mock	-0.513974	6.7208	0.0262349	0.197538	protein-coding
ARPC1A	IFN	Mock	0.441717	8.70155	0.0262724	0.197672	protein-coding
DDX17	IFN	Mock	-0.517459	6.05674	0.0262851	0.197672	protein-coding
LOC100859020	IFN	Mock	-0.56707	2.59083	0.0263204	0.197816	protein-coding
TRPS1	IFN	Mock	-0.703721	2.22583	0.0264812	0.198819	protein-coding
LOC107050879	IFN	Mock	-0.444137	4.00069	0.0264866	0.198819	protein-coding
MAVS	IFN	Mock	-0.498724	3.14061	0.0265027	0.198819	protein-coding
GFER	IFN	Mock	0.394241	3.74972	0.0265324	0.19892	protein-coding
ERP29	IFN	Mock	-0.353131	8.02781	0.0265875	0.199197	protein-coding
LOC121109658	IFN	Mock	0.611167	3.45418	0.0266021	0.199197	lncRNA
LOC107051996	IFN	Mock	-0.838296	0.868993	0.0267747	0.200346	lncRNA
LOC429054	IFN	Mock	-0.570636	2.56275	0.0267883	0.200346	protein-coding
CAV1	IFN	Mock	-0.389597	8.49708	0.0268186	0.20045	protein-coding
LOC121111469	IFN	Mock	0.915812	0.0842691	0.0268515	0.200559	protein-coding
MFSD2A	IFN	Mock	-0.394767	5.57458	0.026876	0.200559	protein-coding
SERPING1	IFN	Mock	0.539367	5.91721	0.0268824	0.200559	protein-coding
FBXO28	IFN	Mock	0.401827	4.34147	0.0269907	0.201244	protein-coding
TBC1D8	IFN	Mock	0.461692	3.53803	0.0271861	0.202577	protein-coding
RAB9A	IFN	Mock	-0.431445	5.3989	0.0272349	0.202817	protein-coding
HEPH	IFN	Mock	-0.736154	0.793016	0.0273151	0.20329	protein-coding
KAT7	IFN	Mock	-0.450194	6.01282	0.0274194	0.203942	protein-coding
SLC4A11	IFN	Mock	0.635178	5.82516	0.0275612	0.204788	protein-coding
PM20D1	IFN	Mock	-0.315403	5.02102	0.0275667	0.204788	protein-coding
LOC101751325	IFN	Mock	0.389568	3.94643	0.0275953	0.204877	protein-coding
MS4A4A	IFN	Mock	-0.513048	3.73458	0.0276806	0.205385	protein-coding
MAD2L2	IFN	Mock	0.327367	5.33157	0.027764	0.205826	protein-coding
CCNE1	IFN	Mock	0.601927	2.02182	0.0277787	0.205826	protein-coding
PDE12	IFN	Mock	0.353079	5.2442	0.0277907	0.205826	protein-coding
WWC1	IFN	Mock	-0.386693	4.35837	0.0278096	0.205842	protein-coding
LOC121112069	IFN	Mock	-0.864047	0.977169	0.0278821	0.206253	lncRNA
PSMA2	IFN	Mock	0.409103	8.85365	0.0279251	0.206446	protein-coding
SIDT2	IFN	Mock	-0.471278	3.94694	0.0280159	0.206993	protein-coding
RELT	IFN	Mock	-0.497407	4.46816	0.0280458	0.207088	protein-coding
DAZAP1	IFN	Mock	0.346498	7.21956	0.0281105	0.207213	protein-coding
NOC2L	IFN	Mock	0.386202	7.0416	0.0281322	0.207213	protein-coding
TJP3	IFN	Mock	-0.448013	2.93187	0.0281497	0.207213	protein-coding
IFT81	IFN	Mock	-0.413572	4.2233	0.0281687	0.207213	protein-coding
NUP107	IFN	Mock	0.312647	6.46767	0.028171	0.207213	protein-coding
PPIP5K2	IFN	Mock	-0.663491	3.34663	0.0281866	0.207213	protein-coding
MTIF2	IFN	Mock	0.305248	5.67292	0.0281886	0.207213	protein-coding
LOC121108208	IFN	Mock	-0.742864	5.39168	0.0281985	0.207213	lncRNA
SP1	IFN	Mock	0.384263	5.62199	0.0285059	0.209346	protein-coding
ZFAND1	IFN	Mock	0.506619	5.01039	0.0285282	0.209384	protein-coding
TLDC2	IFN	Mock	1.27875	0.165681	0.0286609	0.210232	protein-coding
KIFC2	IFN	Mock	-0.445696	3.87963	0.0287117	0.210478	protein-coding
ADA	IFN	Mock	-0.522394	3.19348	0.0287758	0.210821	protein-coding
ALG6	IFN	Mock	0.360784	4.99631	0.028822	0.211033	protein-coding
CDC25A	IFN	Mock	0.477355	4.52946	0.0289028	0.211498	protein-coding
IER5	IFN	Mock	0.589658	5.61528	0.0289501	0.211717	protein-coding
PRSS35	IFN	Mock	-0.707638	3.18431	0.0290246	0.212135	protein-coding
DAPK1	IFN	Mock	-0.646679	2.81208	0.029087	0.212464	protein-coding
LOC428335	IFN	Mock	-0.301778	6.17545	0.0291107	0.21251	protein-coding
RPF1	IFN	Mock	0.334213	5.80309	0.0291471	0.212648	protein-coding
GRID1	IFN	Mock	-0.942847	2.30422	0.0291789	0.212674	protein-coding
GAS7	IFN	Mock	-0.83757	3.84738	0.0291854	0.212674	protein-coding
GUCY1B4	IFN	Mock	-0.896542	0.158515	0.0292306	0.212807	protein-coding
DTX2	IFN	Mock	-0.478833	5.71398	0.0292469	0.212807	protein-coding
LOC101750153	IFN	Mock	-0.710804	1.88876	0.0292559	0.212807	lncRNA
LOC112531479	IFN	Mock	-0.720917	4.94109	0.0293121	0.213032	lncRNA
SYPL1	IFN	Mock	-0.566363	2.90114	0.0293467	0.213032	protein-coding
SMCO4	IFN	Mock	0.377803	5.58503	0.029353	0.213032	protein-coding
SLC35D1	IFN	Mock	0.422119	4.62399	0.0293567	0.213032	protein-coding
RND1	IFN	Mock	0.757994	2.09682	0.0293911	0.213093	protein-coding
ESRRG	IFN	Mock	-0.653075	2.42968	0.0294128	0.213093	protein-coding
ABCB1	IFN	Mock	-0.461729	3.89386	0.0294399	0.213093	protein-coding
HSPA14	IFN	Mock	0.289889	5.66636	0.0294505	0.213093	protein-coding
PRPF38A	IFN	Mock	0.410796	6.47121	0.0294522	0.213093	protein-coding
CPED1	IFN	Mock	-1.06241	0.210555	0.0294858	0.213175	protein-coding
CNKSR3	IFN	Mock	-0.488483	3.71286	0.029513	0.213175	protein-coding
TERB1	IFN	Mock	0.601772	2.10262	0.029516	0.213175	protein-coding
FRS3	IFN	Mock	-0.496072	2.89997	0.029584	0.21344	protein-coding
LDAH	IFN	Mock	-0.39745	5.58536	0.0295876	0.21344	protein-coding
SGK1	IFN	Mock	-0.359094	4.84651	0.0296874	0.213926	protein-coding
MED22	IFN	Mock	0.321261	5.44295	0.0297021	0.213926	protein-coding
PRPF3	IFN	Mock	0.319255	6.62342	0.0297076	0.213926	protein-coding
USP49	IFN	Mock	-0.592304	4.05996	0.0297491	0.214073	protein-coding
SCYL3	IFN	Mock	0.335058	4.73393	0.029763	0.214073	protein-coding
FHOD1	IFN	Mock	0.408672	6.24937	0.0298047	0.214247	protein-coding
HIST1H2B5	IFN	Mock	0.929382	3.66599	0.0298563	0.214491	protein-coding
C3orf33	IFN	Mock	0.802195	2.30896	0.0299102	0.214752	protein-coding
CDON	IFN	Mock	-0.471264	5.81377	0.0299338	0.214795	protein-coding
LOC107057197	IFN	Mock	1.15919	2.71654	0.029957	0.214836	protein-coding
ATP5SL	IFN	Mock	0.861327	4.10013	0.0302056	0.216115	protein-coding
KIF26A	IFN	Mock	-0.680009	5.21294	0.0302074	0.216115	protein-coding
LOC121108840	IFN	Mock	-0.8343	3.85853	0.0302194	0.216115	protein-coding
ETV1	IFN	Mock	-0.484909	5.67216	0.030221	0.216115	protein-coding
PSMD12	IFN	Mock	0.361624	7.8728	0.0302413	0.216115	protein-coding
CENPH	IFN	Mock	0.458569	5.95543	0.0302416	0.216115	protein-coding
FOXP4	IFN	Mock	-0.386774	4.74744	0.0302662	0.216164	protein-coding
IFI30	IFN	Mock	0.367012	4.93835	0.0303012	0.216288	protein-coding
KLF4	IFN	Mock	0.608415	2.96418	0.0304131	0.216929	protein-coding
NCOA1	IFN	Mock	-0.576632	3.03187	0.0304266	0.216929	protein-coding
HUS1	IFN	Mock	0.33967	5.24586	0.0304454	0.216937	protein-coding
SNRNP40	IFN	Mock	0.339692	5.60064	0.030535	0.217448	protein-coding
PNPLA2	IFN	Mock	-0.470611	4.30471	0.0309278	0.220118	protein-coding
LOC107054589	IFN	Mock	-0.776733	1.02725	0.0310408	0.220792	lncRNA
LOC112532960	IFN	Mock	2.93452	2.47211	0.0311329	0.221319	snoRNA
PHGDH	IFN	Mock	-0.761479	0.480646	0.0312941	0.222336	protein-coding
CNOT6L	IFN	Mock	-0.442184	3.53342	0.0313422	0.222548	protein-coding
MPP7	IFN	Mock	-0.811804	1.22314	0.0314084	0.222888	protein-coding
LOC112532460	IFN	Mock	1.29496	3.55819	0.0314308	0.222902	snoRNA
PPP2R2B	IFN	Mock	-0.369272	4.39519	0.0314469	0.222902	protein-coding
TNK2	IFN	Mock	0.484839	5.55245	0.0314857	0.223048	protein-coding
BAMBI	IFN	Mock	0.426744	5.42241	0.0315375	0.223285	protein-coding
STXBP1	IFN	Mock	-0.497752	5.20428	0.0316124	0.223686	protein-coding
CIZ1	IFN	Mock	0.298623	5.96809	0.0316435	0.223776	protein-coding
TMEM164	IFN	Mock	-0.708426	6.87195	0.0316726	0.223828	protein-coding
PAQR7	IFN	Mock	0.502436	3.54492	0.0316967	0.223828	protein-coding
LOC101747364	IFN	Mock	-0.664752	2.46456	0.0317058	0.223828	lncRNA
ERRFI1	IFN	Mock	0.321429	5.06515	0.031817	0.224484	protein-coding
OLFM2	IFN	Mock	-0.481355	3.71497	0.0319095	0.225006	protein-coding
CCSER1	IFN	Mock	-0.444128	3.2549	0.0319808	0.225379	protein-coding
LOC121106964	IFN	Mock	-1.61371	2.23588	0.0320621	0.225743	misc_RNA
UTP4	IFN	Mock	0.453881	6.05345	0.0320694	0.225743	protein-coding
EIF2A	IFN	Mock	0.384897	6.26748	0.032126	0.226011	protein-coding
AMDHD2	IFN	Mock	-0.343891	4.59444	0.0321969	0.226137	protein-coding
THSD7B	IFN	Mock	-0.789711	0.717201	0.032199	0.226137	protein-coding
MYOCD	IFN	Mock	0.363343	4.26251	0.0322144	0.226137	protein-coding
GNPTG	IFN	Mock	0.38749	6.47932	0.0322179	0.226137	protein-coding
ALG8	IFN	Mock	0.291196	5.56286	0.0322917	0.226484	protein-coding
FAM188A	IFN	Mock	0.327201	5.59143	0.0323046	0.226484	protein-coding
BBS5	IFN	Mock	-0.332722	5.2729	0.0323318	0.226545	protein-coding
ATP10D	IFN	Mock	0.726739	1.67454	0.0323652	0.226649	protein-coding
ACAA2	IFN	Mock	-0.409359	6.4185	0.0325193	0.227598	protein-coding
EDEM2	IFN	Mock	0.391507	4.66238	0.0326058	0.22798	protein-coding
SIRT3	IFN	Mock	0.327792	5.10744	0.0326307	0.22798	protein-coding
STARD3NL	IFN	Mock	0.3897	4.72889	0.0326484	0.22798	protein-coding
HGS	IFN	Mock	0.305145	6.27084	0.0326486	0.22798	protein-coding
TMEM132E	IFN	Mock	-0.510541	3.45909	0.032833	0.22902	protein-coding
PTCD3	IFN	Mock	0.281052	5.47328	0.0328351	0.22902	protein-coding
RAC3	IFN	Mock	0.395303	4.3204	0.0328948	0.229306	protein-coding
LOC112532597	IFN	Mock	-0.761793	5.91617	0.0329899	0.229515	snoRNA
SORBS1	IFN	Mock	-0.469627	4.9551	0.0329935	0.229515	protein-coding
CUL4A	IFN	Mock	-0.503791	4.14271	0.0329988	0.229515	protein-coding
WDR66	IFN	Mock	-0.884114	0.643064	0.033	0.229515	protein-coding
CCDC73	IFN	Mock	-0.540842	1.97306	0.0332518	0.231135	protein-coding
BRE	IFN	Mock	-0.290572	5.48173	0.0333548	0.231719	protein-coding
LOC121107351	IFN	Mock	-1.0668	0.0737667	0.0334641	0.232346	lncRNA
CDH11	IFN	Mock	-0.655208	2.20708	0.0335335	0.232696	protein-coding
SLC45A3	IFN	Mock	-0.310226	4.90906	0.0335605	0.232751	protein-coding
C1orf216	IFN	Mock	-0.434573	3.55892	0.0336193	0.233026	protein-coding
PANK3	IFN	Mock	-0.755303	7.18158	0.0336383	0.233026	protein-coding
VWA5A1	IFN	Mock	-1.09072	-0.465141	0.033775	0.23384	protein-coding
PDSS2	IFN	Mock	-0.295501	5.22365	0.0338577	0.23427	protein-coding
ZNF367	IFN	Mock	-0.668741	4.45699	0.0339059	0.23427	protein-coding
ZMPSTE24	IFN	Mock	0.309536	5.50193	0.0339171	0.23427	protein-coding
EPHA2	IFN	Mock	0.330806	6.50937	0.0339249	0.23427	protein-coding
THAP10	IFN	Mock	-0.473718	2.59556	0.033933	0.23427	protein-coding
INPP5A	IFN	Mock	-0.368284	5.48019	0.0339571	0.234304	protein-coding
TBC1D13	IFN	Mock	0.378196	4.49245	0.0341786	0.235576	protein-coding
FLRT2	IFN	Mock	-0.787264	1.39595	0.0341893	0.235576	protein-coding
SNX32	IFN	Mock	0.321161	7.04564	0.0342128	0.235576	protein-coding
NBEAL2	IFN	Mock	-0.678438	2.77101	0.0342186	0.235576	protein-coding
EXOSC10	IFN	Mock	0.281117	5.72927	0.0342882	0.235824	protein-coding
HAUS1	IFN	Mock	0.456202	5.99275	0.0342933	0.235824	protein-coding
LOC101748357	IFN	Mock	-1.04648	0.375422	0.0345645	0.237555	lncRNA
RBBP4	IFN	Mock	-0.315435	7.82343	0.0346442	0.237851	protein-coding
HAT1	IFN	Mock	0.414928	6.99828	0.0346464	0.237851	protein-coding
DMB1	IFN	Mock	-1.28316	0.115922	0.0348168	0.238886	protein-coding
PMPCB	IFN	Mock	0.346379	6.04698	0.034944	0.239624	protein-coding
SELENOI	IFN	Mock	-0.35199	5.87188	0.0349786	0.239649	protein-coding
TWISTNB	IFN	Mock	0.512431	5.28501	0.0349868	0.239649	protein-coding
ACHE	IFN	Mock	-0.961585	1.46674	0.035109	0.24018	protein-coding
LOC121110261	IFN	Mock	0.804396	1.44534	0.0351171	0.24018	lncRNA
LOC124417531	IFN	Mock	-2.93179	-0.569333	0.0351233	0.24018	lncRNA
ENDOV	IFN	Mock	0.597707	3.32515	0.0351485	0.240218	protein-coding
IP6K2	IFN	Mock	0.318906	5.21263	0.0351755	0.240268	protein-coding
AURKAIP1	IFN	Mock	0.622991	7.40079	0.0352331	0.240527	protein-coding
TUBB4B	IFN	Mock	0.356886	8.90051	0.0353672	0.241307	protein-coding
CTTNBP2NL	IFN	Mock	-0.446947	4.1737	0.035555	0.242341	protein-coding
SLC15A4	IFN	Mock	0.311262	4.79499	0.0355584	0.242341	protein-coding
FBXL3	IFN	Mock	-0.406287	3.80368	0.0356127	0.242575	protein-coding
RNPEPL1	IFN	Mock	-0.422867	4.36342	0.035678	0.242873	protein-coding
MTHFD2	IFN	Mock	0.430794	7.56582	0.0357079	0.242873	protein-coding
PCDHGC5	IFN	Mock	-0.767629	2.81346	0.0357379	0.242873	protein-coding
EFNA5	IFN	Mock	-0.446081	3.06783	0.0357409	0.242873	protein-coding
KLF7	IFN	Mock	-0.773146	4.03124	0.0357559	0.242873	protein-coding
RIPK3	IFN	Mock	-0.596664	6.19679	0.0358585	0.243435	protein-coding
LOC423693	IFN	Mock	0.409824	7.45582	0.0359046	0.243613	protein-coding
LOC124417485	IFN	Mock	-0.62573	1.21346	0.0360113	0.244067	lncRNA
MIR1710	IFN	Mock	-3.6007	1.20699	0.0360115	0.244067	miRNA
TRIM24	IFN	Mock	-0.348258	4.78417	0.0362123	0.245172	protein-coding
MCM10	IFN	Mock	0.370412	4.12039	0.0362148	0.245172	protein-coding
LOC121107221	IFN	Mock	-0.744356	2.44989	0.0362576	0.245326	protein-coding
LOC422150	IFN	Mock	-0.521967	2.75242	0.0362936	0.245359	protein-coding
MSANTD4	IFN	Mock	-0.311968	5.58985	0.0363026	0.245359	protein-coding
GPCPD1	IFN	Mock	-0.50225	4.46294	0.0363921	0.245712	protein-coding
BORA	IFN	Mock	0.355508	4.36125	0.0363957	0.245712	protein-coding
GPN1	IFN	Mock	0.319161	5.82825	0.0364152	0.245712	protein-coding
LOC107052990	IFN	Mock	-0.469955	2.57704	0.0364561	0.245844	lncRNA
HSPH1	IFN	Mock	0.403709	7.15897	0.0364749	0.245844	protein-coding
FZD8	IFN	Mock	-0.530506	2.06096	0.0365145	0.245974	protein-coding
LOC107053877	IFN	Mock	-0.379766	3.73484	0.0366369	0.246663	lncRNA
LMOD1	IFN	Mock	-0.65364	4.61157	0.0366614	0.246692	protein-coding
MOB4	IFN	Mock	0.313493	7.09567	0.0367126	0.2469	protein-coding
CC2D2A	IFN	Mock	-0.663075	2.16683	0.0367753	0.247186	protein-coding
FAM133B	IFN	Mock	0.348097	6.74824	0.0368124	0.247299	protein-coding
PGF	IFN	Mock	0.885282	0.954004	0.0368471	0.247356	protein-coding
C11orf57	IFN	Mock	0.497725	4.75328	0.0368724	0.247356	protein-coding
COA7	IFN	Mock	0.487659	5.63392	0.0368817	0.247356	protein-coding
PRIMPOL	IFN	Mock	0.343007	4.4502	0.0369255	0.247514	protein-coding
ERLIN1	IFN	Mock	0.288235	6.28402	0.0371842	0.249112	protein-coding
CTPS2	IFN	Mock	-0.42073	3.12337	0.0372137	0.249173	protein-coding
PUS3	IFN	Mock	0.463242	4.37452	0.0373128	0.2497	protein-coding
FAF2	IFN	Mock	0.322026	6.45302	0.0373367	0.249722	protein-coding
FANCA	IFN	Mock	0.448276	4.23376	0.0375209	0.250817	protein-coding
LOC112530732	IFN	Mock	-0.709935	3.48965	0.037597	0.25098	protein-coding
LOC121111686	IFN	Mock	-0.7742	0.296385	0.0376015	0.25098	misc_RNA
ZNF346	IFN	Mock	0.341253	4.06518	0.0376092	0.25098	protein-coding
HORMAD1	IFN	Mock	0.872069	0.00356361	0.0376275	0.25098	protein-coding
LOC107052325	IFN	Mock	-1.03471	1.18098	0.0376583	0.251048	lncRNA
NPM3	IFN	Mock	0.630699	9.0178	0.0377251	0.251134	protein-coding
IQCE	IFN	Mock	-0.503233	6.07073	0.0377271	0.251134	protein-coding
PHPT1L	IFN	Mock	0.45362	6.96246	0.0377328	0.251134	protein-coding
NACC2	IFN	Mock	0.360531	3.77702	0.0378207	0.251582	protein-coding
TNFRSF11A	IFN	Mock	0.520898	2.40118	0.0379151	0.252073	protein-coding
EMP1	IFN	Mock	-0.350586	7.21248	0.0379531	0.252188	protein-coding
HIST1H4D	IFN	Mock	0.939172	5.32683	0.0379756	0.2522	protein-coding
MRPL46	IFN	Mock	0.465951	6.63142	0.0380684	0.252679	protein-coding
METAP1D	IFN	Mock	0.616639	2.61189	0.0382514	0.253625	protein-coding
PHYHD1	IFN	Mock	-0.57513	1.77554	0.0382684	0.253625	protein-coding
VIP	IFN	Mock	0.562998	5.06319	0.0383086	0.253625	protein-coding
MAP1B	IFN	Mock	-0.924355	5.57881	0.0383161	0.253625	protein-coding
LOC420419	IFN	Mock	-0.309057	5.42089	0.038338	0.253625	protein-coding
CHMP6	IFN	Mock	0.356382	5.51194	0.0383595	0.253625	protein-coding
LOC107051565	IFN	Mock	-0.39407	5.05171	0.0383631	0.253625	protein-coding
SLC1A4	IFN	Mock	-0.553056	5.18451	0.038377	0.253625	protein-coding
LOC107054058	IFN	Mock	-0.539707	1.89144	0.038557	0.254677	lncRNA
NRP1	IFN	Mock	-0.494571	5.40107	0.0387033	0.255505	protein-coding
TIRAP	IFN	Mock	0.460379	5.10164	0.0389043	0.256577	protein-coding
USP47	IFN	Mock	-0.398342	5.69874	0.0389235	0.256577	protein-coding
LOC107049717	IFN	Mock	-0.3537	4.96053	0.0389288	0.256577	protein-coding
BUD13	IFN	Mock	0.308467	4.88394	0.0390674	0.257252	protein-coding
GLE1	IFN	Mock	0.325172	4.76405	0.0390811	0.257252	protein-coding
IGSF1	IFN	Mock	0.968457	0.429595	0.0391072	0.257252	protein-coding
PDCD5	IFN	Mock	0.394933	8.03842	0.0391154	0.257252	protein-coding
LOC121108865	IFN	Mock	-0.523472	3.42041	0.0392055	0.257705	lncRNA
CDCA7	IFN	Mock	0.289015	6.53504	0.0392394	0.25779	protein-coding
DAPK3	IFN	Mock	-0.335063	5.8729	0.0392795	0.257914	protein-coding
LOC112530501	IFN	Mock	-0.628448	2.97579	0.0393636	0.258125	snoRNA
LOC112530502	IFN	Mock	-0.628448	2.97579	0.0393636	0.258125	snoRNA
CWC25	IFN	Mock	0.307129	5.20945	0.0393865	0.258125	protein-coding
TMEM255A	IFN	Mock	0.339927	3.79866	0.0393961	0.258125	protein-coding
PSMG1	IFN	Mock	0.375741	4.87441	0.0394835	0.258559	protein-coding
BCKDK	IFN	Mock	-0.406223	5.56927	0.0395414	0.258774	protein-coding
RARA	IFN	Mock	0.35673	7.02383	0.0395702	0.258774	protein-coding
ANK2	IFN	Mock	-0.612679	5.33413	0.0395971	0.258774	protein-coding
FBXO48	IFN	Mock	-0.571191	3.3669	0.0396092	0.258774	protein-coding
GBE1	IFN	Mock	-0.294154	5.35572	0.0396223	0.258774	protein-coding
HSD17B7	IFN	Mock	-0.465042	5.48188	0.0397216	0.25928	protein-coding
RALA	IFN	Mock	-0.302388	6.86488	0.0397423	0.25928	protein-coding
SRSF5	IFN	Mock	-0.450205	5.58174	0.0398179	0.259635	protein-coding
LRP3	IFN	Mock	0.520974	3.87666	0.0398449	0.259672	protein-coding
NCOA4	IFN	Mock	0.336796	6.01542	0.039889	0.259821	protein-coding
SAV1	IFN	Mock	-0.287078	6.21653	0.0400544	0.260695	protein-coding
DDAH1	IFN	Mock	-0.418784	8.05558	0.0400681	0.260695	protein-coding
HACD2	IFN	Mock	0.36389	5.21362	0.0401006	0.260695	protein-coding
ABCA2	IFN	Mock	-0.66359	1.91305	0.0401085	0.260695	protein-coding
LOC121107079	IFN	Mock	-0.63789	4.67663	0.0401438	0.260785	lncRNA
LOC112533016	IFN	Mock	0.541685	6.39629	0.040193	0.260833	protein-coding
DOK7	IFN	Mock	0.637962	1.47336	0.0401939	0.260833	protein-coding
ZNHIT6	IFN	Mock	0.530635	6.36293	0.040287	0.261148	protein-coding
NELFCD	IFN	Mock	0.296003	6.55011	0.0402882	0.261148	protein-coding
TMEM70	IFN	Mock	0.319321	5.77145	0.0403066	0.261148	protein-coding
TMEM69	IFN	Mock	0.311159	5.08154	0.0403858	0.261523	protein-coding
RCN1	IFN	Mock	-0.340658	7.34201	0.0404922	0.262073	protein-coding
CHCHD5	IFN	Mock	0.505806	3.99283	0.0405152	0.262083	protein-coding
LOC101751794	IFN	Mock	-0.44895	2.71985	0.0405758	0.262232	lncRNA
MAF1	IFN	Mock	-0.298055	5.7406	0.0405813	0.262232	protein-coding
NUAK2	IFN	Mock	0.328894	4.62336	0.0406832	0.262618	protein-coding
ALDH18A1	IFN	Mock	-0.356417	7.95687	0.040684	0.262618	protein-coding
LOC112532950	IFN	Mock	0.750766	5.03986	0.0408185	0.263347	snoRNA
LOC395100	IFN	Mock	-0.494948	2.50308	0.0409755	0.264221	protein-coding
RWDD4	IFN	Mock	0.35936	6.40468	0.0410527	0.264578	protein-coding
SSH1	IFN	Mock	-0.447996	3.56805	0.0411245	0.264837	protein-coding
GRB10	IFN	Mock	-0.478308	3.39953	0.0411461	0.264837	protein-coding
LOC121110885	IFN	Mock	-0.565875	3.67691	0.0411578	0.264837	lncRNA
MRPL47	IFN	Mock	0.530599	6.79846	0.0412801	0.265484	protein-coding
CDC42SE2	IFN	Mock	-0.403551	3.51835	0.0413413	0.265738	protein-coding
M6PR	IFN	Mock	-0.339969	6.98743	0.0413756	0.265818	protein-coding
LOC121110052	IFN	Mock	-0.899081	-0.334223	0.0414178	0.265949	lncRNA
COQ2	IFN	Mock	0.4537	3.60171	0.0414497	0.266014	protein-coding
LOC112531967	IFN	Mock	-0.511443	2.1368	0.0418088	0.268178	protein-coding
ERCC5	IFN	Mock	0.329986	4.38415	0.0418541	0.268321	protein-coding
LOC107048990	IFN	Mock	-0.543307	4.21475	0.0418751	0.268321	protein-coding
NECAB2	IFN	Mock	1.13577	-0.150556	0.0419295	0.268529	protein-coding
PCCA	IFN	Mock	-0.335573	3.9945	0.0420221	0.268981	protein-coding
LOC422090	IFN	Mock	0.61306	6.20227	0.0420483	0.269008	protein-coding
STX12	IFN	Mock	0.276521	5.43967	0.0421919	0.269785	protein-coding
LSM7	IFN	Mock	0.322704	7.13022	0.042285	0.270145	protein-coding
AOC3	IFN	Mock	0.985762	0.601145	0.042294	0.270145	protein-coding
C1orf52	IFN	Mock	0.521695	4.55514	0.0423146	0.270145	protein-coding
NOP56	IFN	Mock	0.474852	7.69179	0.0424231	0.270683	protein-coding
PIGU	IFN	Mock	0.271868	5.3162	0.0424431	0.270683	protein-coding
NCAPG	IFN	Mock	0.290395	5.3522	0.0425291	0.271089	protein-coding
TLL1	IFN	Mock	-0.568425	2.10645	0.0426121	0.271215	protein-coding
PLAT	IFN	Mock	-0.502047	3.35127	0.0426142	0.271215	protein-coding
LOC101751084	IFN	Mock	0.810871	1.10368	0.0426654	0.271215	lncRNA
LONP2	IFN	Mock	-0.380582	5.00733	0.0426709	0.271215	protein-coding
ZNF395	IFN	Mock	-0.459562	3.35934	0.0426744	0.271215	protein-coding
ATRNL1	IFN	Mock	-0.651499	4.06416	0.0427246	0.271215	protein-coding
COL8A1	IFN	Mock	0.482136	6.06956	0.0427292	0.271215	protein-coding
CDK14	IFN	Mock	-0.697473	5.25146	0.0427428	0.271215	protein-coding
IQCH	IFN	Mock	-0.697376	0.818934	0.0427621	0.271215	protein-coding
IKBKE	IFN	Mock	0.83983	0.500586	0.0427709	0.271215	protein-coding
NSMAF	IFN	Mock	-0.358373	4.59885	0.0428416	0.271433	protein-coding
AIG1	IFN	Mock	0.477633	2.51078	0.0428504	0.271433	protein-coding
INTS9	IFN	Mock	-0.331444	5.20419	0.0428786	0.271433	protein-coding
C2CD2	IFN	Mock	-0.430876	4.8148	0.0429182	0.271433	protein-coding
NUMB	IFN	Mock	-0.41134	3.85137	0.0429375	0.271433	protein-coding
XPNPEP3	IFN	Mock	0.391737	4.00526	0.042963	0.271433	protein-coding
HINTW	IFN	Mock	0.495121	8.60503	0.0429718	0.271433	protein-coding
LOC107051772	IFN	Mock	-0.740364	1.04761	0.0429829	0.271433	lncRNA
KLF13	IFN	Mock	-0.569199	4.29219	0.0431335	0.272242	protein-coding
LOC124418122	IFN	Mock	0.412451	2.82864	0.0431847	0.272373	lncRNA
TXNDC15	IFN	Mock	0.557063	3.8746	0.0432066	0.272373	protein-coding
C20orf112	IFN	Mock	0.621409	1.30673	0.0432225	0.272373	protein-coding
SLC25A37	IFN	Mock	-0.346562	5.01828	0.0432434	0.272373	protein-coding
ISG20L2	IFN	Mock	0.427857	4.07834	0.0432784	0.272453	protein-coding
SURF6	IFN	Mock	0.425203	7.27871	0.0433387	0.272692	protein-coding
LOC121106485	IFN	Mock	-0.404109	3.25073	0.0433971	0.272919	protein-coding
L3MBTL3	IFN	Mock	-0.62666	1.99802	0.0434755	0.273272	protein-coding
RAB11B	IFN	Mock	-0.29764	7.57221	0.0436118	0.273987	protein-coding
VRK2	IFN	Mock	0.331189	4.13827	0.0436547	0.274116	protein-coding
LOC121108389	IFN	Mock	-1.06971	1.58407	0.0437979	0.274756	lncRNA
ADD3	IFN	Mock	0.417973	3.92465	0.0438017	0.274756	protein-coding
APRT	IFN	Mock	0.562548	5.33963	0.0438504	0.27492	protein-coding
MDFI	IFN	Mock	-0.851852	1.08517	0.0438983	0.27505	protein-coding
ADAMTS7	IFN	Mock	-0.740415	1.62042	0.0439161	0.27505	protein-coding
RIOK2	IFN	Mock	0.31114	5.39608	0.0439553	0.275154	protein-coding
NR1D1	IFN	Mock	-0.826474	0.812806	0.044033	0.2755	protein-coding
ROR1	IFN	Mock	-0.609054	4.28731	0.0441358	0.276001	protein-coding
LOC121109254	IFN	Mock	-0.719492	1.97389	0.0442658	0.276559	lncRNA
CHAF1A	IFN	Mock	0.26713	5.51816	0.0442703	0.276559	protein-coding
OTUD7A	IFN	Mock	0.735082	0.474544	0.0442943	0.276568	protein-coding
EIF2B3	IFN	Mock	0.35253	6.31796	0.0443171	0.276569	protein-coding
THOP1	IFN	Mock	0.293439	5.99859	0.0444459	0.277174	protein-coding
ADRM1	IFN	Mock	0.351607	7.78695	0.0444595	0.277174	protein-coding
PIGF	IFN	Mock	-0.29729	4.99097	0.0447977	0.27914	protein-coding
VSNL1	IFN	Mock	0.326348	5.23429	0.0448756	0.279483	protein-coding
RASA4B	IFN	Mock	-0.682313	4.60992	0.0449293	0.279674	protein-coding
LOC425347	IFN	Mock	-0.649884	2.7545	0.0450821	0.280483	protein-coding
FAM46C	IFN	Mock	0.766943	0.944137	0.0451854	0.280982	protein-coding
SQSTM1	IFN	Mock	0.504125	9.16596	0.0452119	0.281004	protein-coding
DKK3	IFN	Mock	0.983853	0.219582	0.0452873	0.281233	protein-coding
NOL10	IFN	Mock	0.3162	5.84947	0.0452947	0.281233	protein-coding
PPIP5K1	IFN	Mock	-0.361008	3.74482	0.0453567	0.281419	protein-coding
ZNF207	IFN	Mock	0.309593	7.46893	0.0453709	0.281419	protein-coding
ADAMTS8	IFN	Mock	0.782619	0.0957753	0.045433	0.281528	protein-coding
AGAP3	IFN	Mock	-0.326674	5.68626	0.0454344	0.281528	protein-coding
MAK16	IFN	Mock	0.42703	7.14966	0.0454612	0.28155	protein-coding
LIN9	IFN	Mock	0.332752	4.35323	0.0454983	0.281637	protein-coding
HTD2	IFN	Mock	0.732211	3.98995	0.0455475	0.281799	protein-coding
TMA16	IFN	Mock	0.474892	7.92273	0.0456386	0.28222	protein-coding
LOC107057280	IFN	Mock	-0.397008	5.57378	0.0456869	0.282376	protein-coding
SUSD4	IFN	Mock	0.846891	0.209178	0.0457139	0.282399	protein-coding
LOC121110908	IFN	Mock	-0.754154	1.42161	0.045826	0.282826	lncRNA
ARPC3	IFN	Mock	0.410023	8.53102	0.0458293	0.282826	protein-coding
BRCC3	IFN	Mock	0.425973	4.92272	0.0458612	0.28288	protein-coding
ZFPM1	IFN	Mock	-0.420613	4.44578	0.0459102	0.28304	protein-coding
HIST2H3D	IFN	Mock	0.622583	4.79749	0.046105	0.28392	protein-coding
MAPK8IP3	IFN	Mock	-0.599852	3.58445	0.0461134	0.28392	protein-coding
CLINT1	IFN	Mock	-0.364958	6.59858	0.046135	0.28392	protein-coding
IMPA2	IFN	Mock	-0.37887	3.49711	0.0461554	0.28392	protein-coding
PPWD1	IFN	Mock	0.281575	5.26873	0.0461884	0.28392	protein-coding
MPI	IFN	Mock	0.500589	4.40579	0.0461993	0.28392	protein-coding
LOC101752233	IFN	Mock	-0.584984	5.48742	0.0462157	0.28392	lncRNA
METTL23	IFN	Mock	-0.478645	4.9886	0.0463938	0.284802	protein-coding
RNF149	IFN	Mock	0.336285	5.2431	0.0464201	0.284802	protein-coding
LOC124417573	IFN	Mock	-0.478883	4.18225	0.0464292	0.284802	protein-coding
MTPN	IFN	Mock	0.401201	8.25234	0.0464689	0.284902	protein-coding
CEBPZ	IFN	Mock	0.29935	5.64423	0.0466988	0.286168	protein-coding
WNT9A	IFN	Mock	-0.823398	2.79216	0.046771	0.286387	protein-coding
COPS5	IFN	Mock	0.388343	6.62542	0.0467814	0.286387	protein-coding
CTC-575C13.4	IFN	Mock	0.772541	0.814374	0.0468997	0.286868	protein-coding
TNS1	IFN	Mock	-0.35911	4.62994	0.0469835	0.286868	protein-coding
PLCG1	IFN	Mock	-0.297058	6.24403	0.0469868	0.286868	protein-coding
SNX22	IFN	Mock	0.939993	-0.317429	0.0470136	0.286868	protein-coding
[truncated: 10,214 more rows]

## Sheet: IFN-CPM2-FC2-FDR0.01-Coding
Gene Name	sampleA	sampleB	logFC	logCPM	PValue	FDR	Gene Type
IFIT5	IFN	Mock	9.38546	10.0707	1.40794e-267	1.71952e-263	protein-coding
CMPK2	IFN	Mock	8.65725	8.1337	3.42684e-206	2.0926e-202	protein-coding
MX1	IFN	Mock	9.23353	6.65567	1.32463e-177	5.39259e-174	protein-coding
USP41	IFN	Mock	4.6749	8.94334	1.4212e-148	4.33928e-145	protein-coding
EPSTI1	IFN	Mock	7.03422	7.35117	2.82944e-141	6.91119e-138	protein-coding
SNX10	IFN	Mock	6.03728	5.14415	2.52173e-129	5.13298e-126	protein-coding
MOV10	IFN	Mock	4.17913	5.73445	9.88926e-127	1.72539e-123	protein-coding
IRF1	IFN	Mock	4.23529	6.10327	7.7418e-125	1.18188e-121	protein-coding
LOC416147	IFN	Mock	6.87236	5.27891	6.86625e-118	9.31751e-115	protein-coding
LOC422513	IFN	Mock	4.59577	6.55758	7.97198e-116	9.73618e-113	protein-coding
OASL	IFN	Mock	10.7159	9.29029	2.61024e-110	2.89807e-107	protein-coding
DTX3L	IFN	Mock	4.05977	4.96034	3.0804e-105	3.13508e-102	protein-coding
RSAD2	IFN	Mock	10.5113	3.20522	1.28376e-102	1.20605e-99	protein-coding
LY6E	IFN	Mock	7.4602	9.8113	1.00981e-100	8.80916e-98	protein-coding
SAMD9L	IFN	Mock	9.84118	4.9654	1.95577e-90	1.59239e-87	protein-coding
ZNFX1	IFN	Mock	4.315	6.65045	3.18251e-86	2.42925e-83	protein-coding
IFIH1	IFN	Mock	3.89801	5.45041	1.12846e-85	8.10698e-83	protein-coding
TRAFD1	IFN	Mock	2.78353	6.18785	3.26415e-79	2.21473e-76	protein-coding
LYGL	IFN	Mock	5.77238	6.77332	2.22552e-78	1.43054e-75	protein-coding
IFI6	IFN	Mock	10.2597	9.75002	2.20544e-77	1.34675e-74	protein-coding
PARP12	IFN	Mock	3.13373	5.67018	3.90454e-73	2.27077e-70	protein-coding
ZC3HAV1	IFN	Mock	3.33579	6.8526	7.03845e-73	3.9073e-70	protein-coding
TLR3	IFN	Mock	3.84831	5.0065	1.73823e-71	9.23001e-69	protein-coding
OLFML1	IFN	Mock	5.23194	2.98121	2.59022e-71	1.3181e-68	protein-coding
EIF2AK2	IFN	Mock	3.40164	6.38843	1.48807e-67	7.26952e-65	protein-coding
PML	IFN	Mock	3.46902	5.74953	1.50999e-65	7.09289e-63	protein-coding
DHX58	IFN	Mock	4.0927	5.02993	4.18933e-65	1.89498e-62	protein-coding
PARP9	IFN	Mock	3.45688	5.59264	4.67804e-65	2.04046e-62	protein-coding
NMI	IFN	Mock	3.04863	8.22959	2.84601e-63	1.19856e-60	protein-coding
PHF11	IFN	Mock	2.61671	6.52193	2.53253e-60	1.03099e-57	protein-coding
TRIM25	IFN	Mock	3.61122	6.61774	2.79349e-58	1.10054e-55	protein-coding
LOC417192	IFN	Mock	5.21484	5.29456	8.27622e-55	3.15867e-52	protein-coding
PMLL	IFN	Mock	3.33534	4.55653	1.34639e-53	4.98288e-51	protein-coding
ITGB3	IFN	Mock	3.91901	3.85502	4.15253e-52	1.49161e-49	protein-coding
PXK	IFN	Mock	3.08013	5.13665	1.59253e-50	5.55702e-48	protein-coding
NT5C3B	IFN	Mock	3.55727	7.11916	1.43105e-48	4.85483e-46	protein-coding
LOC100858381	IFN	Mock	6.93524	6.3223	5.49432e-48	1.81357e-45	protein-coding
MITD1	IFN	Mock	2.37508	5.74343	6.43781e-47	2.06908e-44	protein-coding
GBP1	IFN	Mock	3.82656	3.84674	2.41822e-45	7.38342e-43	protein-coding
PARP14	IFN	Mock	4.20672	5.76984	2.94037e-45	8.75873e-43	protein-coding
TOR4A	IFN	Mock	2.99602	4.01896	4.29579e-45	1.24915e-42	protein-coding
DDX60	IFN	Mock	5.89568	2.93561	7.30686e-45	2.07532e-42	protein-coding
IFITM5	IFN	Mock	6.63322	2.74501	1.02109e-44	2.83423e-42	protein-coding
IRF7	IFN	Mock	3.06315	4.92242	5.3121e-44	1.4417e-41	protein-coding
STAT1	IFN	Mock	3.47769	8.20962	5.62725e-44	1.49404e-41	protein-coding
HELZ2	IFN	Mock	5.42281	5.39996	2.19926e-43	5.7148e-41	protein-coding
LOC107055361	IFN	Mock	7.45223	8.367	4.44824e-43	1.1318e-40	protein-coding
LIPG	IFN	Mock	-2.37579	7.96648	1.04763e-42	2.61116e-40	protein-coding
ADAR	IFN	Mock	1.9296	6.0955	1.60662e-41	3.92433e-39	protein-coding
LOC112530987	IFN	Mock	2.67803	4.89576	1.50166e-38	3.59602e-36	protein-coding
C10H15ORF48	IFN	Mock	4.56145	4.04575	1.33846e-36	3.14359e-34	protein-coding
CD274	IFN	Mock	6.98254	1.93055	1.84243e-36	4.24557e-34	protein-coding
LOC107053353	IFN	Mock	4.10195	8.08163	6.746e-36	1.52572e-33	protein-coding
SAMHD1	IFN	Mock	1.99696	5.89394	1.76387e-34	3.91676e-32	protein-coding
STAT2	IFN	Mock	2.62787	5.6033	1.95227e-34	4.2577e-32	protein-coding
ID2	IFN	Mock	2.32678	5.71405	7.01241e-34	1.5025e-31	protein-coding
MSX2	IFN	Mock	1.98932	6.18821	7.85513e-34	1.65405e-31	protein-coding
CAMKK2	IFN	Mock	2.15945	5.61383	9.33842e-34	1.93305e-31	protein-coding
GCH1	IFN	Mock	1.87538	5.39638	3.47798e-32	6.96337e-30	protein-coding
MXI1	IFN	Mock	1.78423	6.52123	1.01825e-31	2.00579e-29	protein-coding
GFPT2	IFN	Mock	1.73993	4.89457	1.36744e-31	2.65088e-29	protein-coding
LOC415756	IFN	Mock	3.85047	6.84438	1.9774e-30	3.77344e-28	protein-coding
CNP	IFN	Mock	1.90737	8.16934	4.5914e-30	8.62689e-28	protein-coding
PIGY	IFN	Mock	-1.91757	6.0629	1.6545e-29	3.06157e-27	protein-coding
CALCOCO2	IFN	Mock	1.7581	7.72156	6.39843e-29	1.16633e-26	protein-coding
C1R	IFN	Mock	1.70507	6.43483	8.13044e-29	1.46025e-26	protein-coding
ACSBG2	IFN	Mock	-2.11464	6.55663	2.02239e-28	3.57963e-26	protein-coding
KCNJ5	IFN	Mock	2.31649	5.48055	2.34454e-27	4.09055e-25	protein-coding
OGFR	IFN	Mock	2.32905	5.96263	2.99908e-27	5.15885e-25	protein-coding
TNFRSF1B	IFN	Mock	1.63131	5.76667	2.40608e-26	4.0254e-24	protein-coding
RP9	IFN	Mock	1.57981	5.0936	3.55629e-26	5.86931e-24	protein-coding
PIGA	IFN	Mock	2.34345	3.90613	4.17245e-26	6.79442e-24	protein-coding
ID1	IFN	Mock	2.24512	7.39421	5.41363e-26	8.69955e-24	protein-coding
BCO1	IFN	Mock	3.81622	2.84559	9.3583e-26	1.48432e-23	protein-coding
ERAP1	IFN	Mock	1.90219	5.37919	6.96866e-25	1.06385e-22	protein-coding
TMEM173	IFN	Mock	4.89787	3.89583	7.80364e-25	1.17662e-22	protein-coding
LOC121106625	IFN	Mock	3.45494	4.38325	9.15177e-25	1.36306e-22	protein-coding
RBM43	IFN	Mock	1.69322	4.27804	1.06304e-24	1.56421e-22	protein-coding
CASP7	IFN	Mock	1.93101	4.18452	3.54803e-24	5.15858e-22	protein-coding
GIP	IFN	Mock	7.33702	3.09096	7.32309e-24	1.0522e-21	protein-coding
MXD4	IFN	Mock	-2.21867	3.24644	8.37668e-24	1.18959e-21	protein-coding
SLBP	IFN	Mock	1.76161	6.40349	8.9603e-24	1.25784e-21	protein-coding
LOC107052152	IFN	Mock	3.72739	3.19276	1.16503e-23	1.61688e-21	protein-coding
IRF9	IFN	Mock	2.19074	6.06918	2.45151e-23	3.36407e-21	protein-coding
B4GALNT4	IFN	Mock	1.6431	5.20795	3.58643e-23	4.86678e-21	protein-coding
LOC417973	IFN	Mock	5.89792	1.80741	4.54584e-23	6.10092e-21	protein-coding
ZDHHC4	IFN	Mock	2.15785	2.9889	8.08571e-23	1.07338e-20	protein-coding
XAF1	IFN	Mock	2.68028	2.82231	1.39923e-22	1.8375e-20	protein-coding
IRF8	IFN	Mock	1.42295	6.78933	4.08134e-22	5.3027e-20	protein-coding
EIF2AK3	IFN	Mock	-2.46379	4.72211	5.87674e-22	7.55501e-20	protein-coding
LY96	IFN	Mock	5.58809	3.00744	1.31041e-21	1.66708e-19	protein-coding
ACSL5	IFN	Mock	1.70186	3.88028	2.93479e-21	3.6574e-19	protein-coding
ID3	IFN	Mock	1.95231	5.31472	4.08298e-21	4.98655e-19	protein-coding
LOC121106446	IFN	Mock	2.08811	3.67768	4.3421e-21	5.25051e-19	protein-coding
SMCHD1	IFN	Mock	2.6697	6.00147	1.53005e-20	1.83201e-18	protein-coding
LOC418108	IFN	Mock	1.83416	5.77257	2.47017e-20	2.92895e-18	protein-coding
PTGES	IFN	Mock	2.88632	2.98494	3.68278e-20	4.32478e-18	protein-coding
STOML1	IFN	Mock	2.65421	6.50475	6.77005e-20	7.80025e-18	protein-coding
GBP4L	IFN	Mock	3.51811	4.11709	2.13333e-19	2.43499e-17	protein-coding
KLHL10	IFN	Mock	2.67576	2.20685	2.53807e-19	2.87014e-17	protein-coding
IFI35	IFN	Mock	2.48274	8.13587	4.22709e-19	4.65094e-17	protein-coding
TMEM116	IFN	Mock	-1.37258	4.62025	5.69e-19	6.20465e-17	protein-coding
DENND2D	IFN	Mock	2.44002	2.32944	6.32331e-19	6.83421e-17	protein-coding
UBE2L6	IFN	Mock	3.59499	6.94533	1.67443e-18	1.79384e-16	protein-coding
NBN	IFN	Mock	1.99422	4.93033	1.86584e-18	1.98152e-16	protein-coding
MYD88	IFN	Mock	1.3413	5.65576	1.89251e-18	1.99252e-16	protein-coding
ATOH8	IFN	Mock	1.66855	4.99086	1.94529e-18	2.03059e-16	protein-coding
LOC770612	IFN	Mock	2.56807	10.9266	2.16415e-18	2.2399e-16	protein-coding
TAPBPL	IFN	Mock	1.67531	3.29234	2.27524e-18	2.33509e-16	protein-coding
TTC31	IFN	Mock	2.54064	5.20754	2.55479e-18	2.60013e-16	protein-coding
VAT1	IFN	Mock	1.73492	4.34972	3.71967e-18	3.75441e-16	protein-coding
TAP1	IFN	Mock	3.12921	4.85635	4.01655e-18	4.02083e-16	protein-coding
LOC107049469	IFN	Mock	2.93019	4.42686	5.98538e-18	5.81734e-16	protein-coding
F2RL2	IFN	Mock	-1.67074	3.97672	6.00168e-18	5.81734e-16	protein-coding
TAP2	IFN	Mock	3.14433	4.94439	1.41426e-17	1.36003e-15	protein-coding
LOC121106623	IFN	Mock	3.1992	2.52032	1.52661e-17	1.45661e-15	protein-coding
DLGAP1	IFN	Mock	-2.57467	1.93771	2.51542e-17	2.38146e-15	protein-coding
ITPKA	IFN	Mock	1.81228	3.7836	2.88298e-17	2.70845e-15	protein-coding
TRANK1	IFN	Mock	2.65441	4.75484	3.77221e-17	3.5168e-15	protein-coding
VCAM1	IFN	Mock	3.12862	2.54262	6.17683e-17	5.62967e-15	protein-coding
LMO2	IFN	Mock	2.6621	2.61904	7.39322e-17	6.6884e-15	protein-coding
UGT2A1	IFN	Mock	-1.38934	7.43278	8.60538e-17	7.72776e-15	protein-coding
NT5C1B	IFN	Mock	1.45092	5.21106	1.55419e-16	1.37546e-14	protein-coding
USP25	IFN	Mock	1.23651	5.5159	3.87308e-16	3.40302e-14	protein-coding
CMTR1	IFN	Mock	2.77629	5.72469	1.07261e-15	9.35698e-14	protein-coding
SYNJ2BP	IFN	Mock	1.60633	5.636	2.75736e-15	2.38834e-13	protein-coding
CMTM6	IFN	Mock	1.46939	4.78487	3.46032e-15	2.97612e-13	protein-coding
SAMD11	IFN	Mock	-1.69545	3.92453	7.42644e-15	6.29855e-13	protein-coding
CPNE2	IFN	Mock	-1.31546	4.50417	8.26907e-15	6.91714e-13	protein-coding
USP16	IFN	Mock	1.22993	6.05893	1.11679e-14	9.27847e-13	protein-coding
SNAI1	IFN	Mock	1.36982	7.10228	1.8349e-14	1.51416e-12	protein-coding
BCL2L10	IFN	Mock	1.40733	6.80529	2.00611e-14	1.64434e-12	protein-coding
ASPG	IFN	Mock	1.32511	4.83558	2.35535e-14	1.91773e-12	protein-coding
C1S	IFN	Mock	1.38449	7.33731	2.58661e-14	2.09207e-12	protein-coding
GNAO1	IFN	Mock	-1.36716	4.80979	1.14689e-13	8.97881e-12	protein-coding
PDCD4	IFN	Mock	-1.52576	4.95571	1.57189e-13	1.22277e-11	protein-coding
NANP	IFN	Mock	1.1541	5.32192	2.35116e-13	1.81738e-11	protein-coding
DDX27	IFN	Mock	1.17377	8.26462	2.43703e-13	1.87191e-11	protein-coding
PGS1	IFN	Mock	1.03008	5.54613	2.85694e-13	2.18074e-11	protein-coding
ENTPD8L1	IFN	Mock	1.558	3.37637	3.34562e-13	2.53789e-11	protein-coding
LOC425462	IFN	Mock	2.55328	2.25246	3.43265e-13	2.58784e-11	protein-coding
DECR1	IFN	Mock	1.23611	7.20202	3.63583e-13	2.7242e-11	protein-coding
BDKRB2	IFN	Mock	-1.37206	4.39592	3.69009e-13	2.74799e-11	protein-coding
FADS1	IFN	Mock	-1.38237	5.43809	4.28355e-13	3.1706e-11	protein-coding
RNF19B	IFN	Mock	2.11225	3.52744	5.04056e-13	3.70845e-11	protein-coding
BF2	IFN	Mock	2.16822	6.59161	7.08337e-13	5.14936e-11	protein-coding
KIAA0319L	IFN	Mock	-1.50745	6.10678	7.59364e-13	5.48764e-11	protein-coding
CKB	IFN	Mock	1.4962	6.10188	7.73971e-13	5.5603e-11	protein-coding
SREBF1	IFN	Mock	-1.17988	6.2231	1.36605e-12	9.75644e-11	protein-coding
TMEM170B	IFN	Mock	-1.22904	4.06386	1.43599e-12	1.01964e-10	protein-coding
TRAF7	IFN	Mock	-1.27123	7.17571	1.88176e-12	1.32843e-10	protein-coding
PNPT1	IFN	Mock	1.01392	5.44355	2.50731e-12	1.75987e-10	protein-coding
ASPA	IFN	Mock	1.32354	3.44693	2.68526e-12	1.874e-10	protein-coding
SCD	IFN	Mock	-1.37181	7.73287	3.14477e-12	2.18222e-10	protein-coding
EFHD1	IFN	Mock	1.30706	8.44246	4.73702e-12	3.26854e-10	protein-coding
FBXO25	IFN	Mock	-1.31564	3.53289	5.04933e-12	3.46446e-10	protein-coding
FADS2	IFN	Mock	-2.08412	6.63929	6.84742e-12	4.64598e-10	protein-coding
C19orf12	IFN	Mock	1.1448	5.79647	7.90425e-12	5.3334e-10	protein-coding
PATL2	IFN	Mock	2.06436	3.04083	9.69306e-12	6.50447e-10	protein-coding
TMEM140	IFN	Mock	1.7064	3.13611	1.02794e-11	6.86023e-10	protein-coding
CRYBA1	IFN	Mock	-1.55145	3.53269	1.21718e-11	8.03533e-10	protein-coding
CAMK2A	IFN	Mock	-1.73054	4.6825	1.27368e-11	8.36314e-10	protein-coding
LOC121109863	IFN	Mock	-1.46217	3.70597	1.59308e-11	1.04044e-09	protein-coding
AHR1B	IFN	Mock	1.24559	5.21197	1.63465e-11	1.0563e-09	protein-coding
ATG13	IFN	Mock	-1.02508	5.79141	1.95364e-11	1.2483e-09	protein-coding
FGL1A	IFN	Mock	-2.23037	4.16304	1.96245e-11	1.2483e-09	protein-coding
SORT1	IFN	Mock	-1.10917	5.79765	2.10355e-11	1.33112e-09	protein-coding
ENTPD2L	IFN	Mock	1.40019	3.39514	2.45171e-11	1.54344e-09	protein-coding
GADD45G	IFN	Mock	1.86562	3.7218	3.35531e-11	2.10146e-09	protein-coding
PSME1	IFN	Mock	1.14235	4.76076	3.75219e-11	2.33803e-09	protein-coding
SLC2A6	IFN	Mock	5.16993	1.34331	5.96889e-11	3.70041e-09	protein-coding
CORO2A	IFN	Mock	-2.27373	1.22615	6.09883e-11	3.76187e-09	protein-coding
TRPV2	IFN	Mock	-1.22048	4.21	7.10038e-11	4.35763e-09	protein-coding
BTN1A1	IFN	Mock	1.40008	4.96095	7.16643e-11	4.37618e-09	protein-coding
KLF9	IFN	Mock	-1.41664	3.00941	7.938e-11	4.82322e-09	protein-coding
DLEC1	IFN	Mock	2.49644	2.80169	8.93422e-11	5.40166e-09	protein-coding
BF1	IFN	Mock	2.85235	3.34741	1.11214e-10	6.69094e-09	protein-coding
FBXO32	IFN	Mock	-1.99059	2.96847	1.14973e-10	6.88318e-09	protein-coding
PLK2	IFN	Mock	1.09294	5.50512	1.18661e-10	7.06929e-09	protein-coding
C1QTNF2	IFN	Mock	-2.30237	1.32362	1.28479e-10	7.61704e-09	protein-coding
DLG2	IFN	Mock	1.40778	3.14663	1.6475e-10	9.67349e-09	protein-coding
IL8L2	IFN	Mock	2.14642	4.54623	3.14778e-10	1.82198e-08	protein-coding
LOC124417067	IFN	Mock	1.52877	3.3727	4.1282e-10	2.37819e-08	protein-coding
WBSCR17	IFN	Mock	-1.56363	4.39901	4.56007e-10	2.61465e-08	protein-coding
EDA	IFN	Mock	-1.25099	3.55322	4.87349e-10	2.78131e-08	protein-coding
COMMD8	IFN	Mock	1.3995	6.58101	4.99889e-10	2.8396e-08	protein-coding
ADD2	IFN	Mock	-2.11857	2.65873	5.54813e-10	3.137e-08	protein-coding
LOC107051395	IFN	Mock	2.01738	1.38102	5.65204e-10	3.18103e-08	protein-coding
SOCS3	IFN	Mock	1.18152	4.013	6.70299e-10	3.75521e-08	protein-coding
BDKRB1	IFN	Mock	2.0694	1.83967	7.08821e-10	3.95289e-08	protein-coding
NCOA7	IFN	Mock	1.212	4.79901	8.90276e-10	4.94225e-08	protein-coding
LOC101750112	IFN	Mock	2.46818	3.05022	1.53842e-09	8.42546e-08	protein-coding
KIF5C	IFN	Mock	1.28631	6.20912	1.58652e-09	8.6451e-08	protein-coding
KAZN	IFN	Mock	1.18046	3.49224	1.59269e-09	8.6451e-08	protein-coding
GJC2	IFN	Mock	-1.63607	3.04251	1.61858e-09	8.74675e-08	protein-coding
HAS2	IFN	Mock	1.72248	3.19411	2.08596e-09	1.12229e-07	protein-coding
FLT4	IFN	Mock	2.44019	1.29749	2.64457e-09	1.4104e-07	protein-coding
SLC22A4	IFN	Mock	-1.24123	3.64661	3.18057e-09	1.67432e-07	protein-coding
RUBCN	IFN	Mock	1.44405	3.025	6.08553e-09	3.17618e-07	protein-coding
APAF1	IFN	Mock	1.53002	3.30048	6.82108e-09	3.54493e-07	protein-coding
FSTL5	IFN	Mock	2.08714	1.76023	6.87581e-09	3.55823e-07	protein-coding
LSS	IFN	Mock	-1.35886	7.06255	7.0105e-09	3.61263e-07	protein-coding
BCAP29	IFN	Mock	1.08795	7.59598	7.05964e-09	3.62266e-07	protein-coding
TCP11X2	IFN	Mock	-1.06263	4.23133	7.9451e-09	4.05998e-07	protein-coding
GKAP1	IFN	Mock	1.14141	5.00851	1.54134e-08	7.65217e-07	protein-coding
HHLA2	IFN	Mock	-1.58832	6.6983	1.67094e-08	8.2287e-07	protein-coding
SLA	IFN	Mock	-1.05161	3.61334	1.97024e-08	9.58665e-07	protein-coding
KYAT3	IFN	Mock	-1.15388	3.28349	2.48153e-08	1.1955e-06	protein-coding
LUM	IFN	Mock	-1.60106	5.32973	2.49508e-08	1.1955e-06	protein-coding
RBP5	IFN	Mock	1.61455	2.27718	2.58892e-08	1.2351e-06	protein-coding
RFX5	IFN	Mock	1.82192	4.08958	2.75624e-08	1.30473e-06	protein-coding
MYO3AL	IFN	Mock	-1.19115	4.75698	2.98519e-08	1.40765e-06	protein-coding
TMEM168	IFN	Mock	1.26453	4.84414	3.10628e-08	1.45912e-06	protein-coding
OSGIN1	IFN	Mock	1.0689	5.58144	3.36701e-08	1.56951e-06	protein-coding
RASSF5	IFN	Mock	1.8063	1.06869	4.08582e-08	1.88302e-06	protein-coding
AACS	IFN	Mock	-1.53038	5.8836	4.21592e-08	1.93568e-06	protein-coding
PRDX1	IFN	Mock	1.3115	12.4635	4.43812e-08	2.03006e-06	protein-coding
MGAT3	IFN	Mock	-1.07121	4.03455	4.64483e-08	2.11669e-06	protein-coding
ASL	IFN	Mock	1.43924	3.58627	4.94562e-08	2.24539e-06	protein-coding
PPM1J	IFN	Mock	1.56814	2.51922	6.28516e-08	2.82209e-06	protein-coding
CCDC82	IFN	Mock	-1.41179	2.74908	7.35857e-08	3.29195e-06	protein-coding
GPR146	IFN	Mock	-1.17893	2.93475	7.41988e-08	3.30726e-06	protein-coding
B2M	IFN	Mock	1.80552	8.7503	7.70994e-08	3.42406e-06	protein-coding
FMR1	IFN	Mock	1.26217	6.30772	7.95387e-08	3.51959e-06	protein-coding
CYSLTR1	IFN	Mock	-1.57256	1.67167	8.30679e-08	3.66249e-06	protein-coding
INSIG1	IFN	Mock	-1.45126	6.80526	1.0184e-07	4.45796e-06	protein-coding
SLC16A9	IFN	Mock	1.14093	3.54983	1.27308e-07	5.55292e-06	protein-coding
CECR5L	IFN	Mock	1.03782	3.06108	1.3377e-07	5.814e-06	protein-coding
RAB30	IFN	Mock	-1.10708	3.46959	1.56247e-07	6.74289e-06	protein-coding
PDGFA	IFN	Mock	-1.19136	4.68082	1.63677e-07	6.98946e-06	protein-coding
LOC121106938	IFN	Mock	-1.12945	3.60904	1.80005e-07	7.65994e-06	protein-coding
PSAT1	IFN	Mock	-1.11716	6.32766	1.81795e-07	7.70926e-06	protein-coding
TSNARE1	IFN	Mock	-1.33834	2.14811	1.89556e-07	8.01054e-06	protein-coding
MSMO1	IFN	Mock	-1.49449	9.01289	1.98549e-07	8.36164e-06	protein-coding
HES1	IFN	Mock	-1.3072	4.80417	2.63641e-07	1.09519e-05	protein-coding
TGFBR2L	IFN	Mock	-2.08462	1.98025	2.96017e-07	1.22551e-05	protein-coding
CLDN5	IFN	Mock	1.62391	1.55796	2.98228e-07	1.23049e-05	protein-coding
CAPN6	IFN	Mock	-1.44337	5.03312	3.36628e-07	1.37499e-05	protein-coding
ARRDC2	IFN	Mock	1.13028	3.37744	5.55499e-07	2.23998e-05	protein-coding
OTUD4	IFN	Mock	1.10177	5.39245	5.55731e-07	2.23998e-05	protein-coding
GPM6B	IFN	Mock	-1.11504	6.79456	6.28561e-07	2.5252e-05	protein-coding
PRMT1	IFN	Mock	1.39984	3.44096	7.03376e-07	2.78907e-05	protein-coding
NGF	IFN	Mock	-1.3977	3.62654	7.02045e-07	2.78907e-05	protein-coding
YPEL1	IFN	Mock	-1.34854	2.56433	7.55199e-07	2.96568e-05	protein-coding
RALYL	IFN	Mock	-1.69042	2.09583	8.23527e-07	3.2031e-05	protein-coding
FAM129A	IFN	Mock	-1.24073	4.98306	8.84296e-07	3.42854e-05	protein-coding
ETV7	IFN	Mock	2.24452	2.08183	9.40789e-07	3.63603e-05	protein-coding
SH3PXD2A	IFN	Mock	-1.13137	5.60439	1.01259e-06	3.87671e-05	protein-coding
PLD5	IFN	Mock	-1.37665	1.84029	1.21607e-06	4.58392e-05	protein-coding
DHCR24	IFN	Mock	-1.45601	6.84897	1.43765e-06	5.33678e-05	protein-coding
HYAL3	IFN	Mock	1.60541	2.7861	1.51111e-06	5.57557e-05	protein-coding
IFI27L2	IFN	Mock	2.17709	7.30654	1.72993e-06	6.30677e-05	protein-coding
NRXN1	IFN	Mock	1.30033	2.05359	2.25577e-06	8.12678e-05	protein-coding
TRPV3	IFN	Mock	1.59768	1.28418	2.3428e-06	8.41547e-05	protein-coding
LOC112532277	IFN	Mock	1.09159	4.02768	2.38673e-06	8.54813e-05	protein-coding
LRRTM4	IFN	Mock	-1.42541	2.23526	2.50035e-06	8.90285e-05	protein-coding
CRISPLD2	IFN	Mock	-1.16383	3.178	2.7263e-06	9.65109e-05	protein-coding
SH3GL2	IFN	Mock	-1.46116	2.8311	2.76395e-06	9.7561e-05	protein-coding
IFT57	IFN	Mock	-1.13169	4.36333	2.84151e-06	9.97224e-05	protein-coding
MVD	IFN	Mock	-1.25591	7.53979	3.39251e-06	0.000116712	protein-coding
KIF25	IFN	Mock	-1.17744	2.8341	3.66835e-06	0.000125494	protein-coding
AHR2	IFN	Mock	1.43808	1.34946	4.17293e-06	0.000141567	protein-coding
NSDHL	IFN	Mock	-1.26678	7.18271	5.12186e-06	0.000170572	protein-coding
POSTN	IFN	Mock	-1.29977	4.81598	5.12569e-06	0.000170572	protein-coding
CRMP1	IFN	Mock	-1.4528	2.2756	5.14791e-06	0.000170846	protein-coding
TP53INP2	IFN	Mock	-1.25426	4.75601	5.22554e-06	0.000172952	protein-coding
HELB	IFN	Mock	1.2636	2.82696	6.42487e-06	0.000210367	protein-coding
FAM149A	IFN	Mock	1.23834	3.47122	6.50715e-06	0.000212492	protein-coding
PPP1R3G	IFN	Mock	1.24471	2.73788	6.80767e-06	0.000221712	protein-coding
COL7A1	IFN	Mock	-1.52433	4.86895	6.98533e-06	0.000226893	protein-coding
JMY	IFN	Mock	-1.39137	3.24208	7.37391e-06	0.00023888	protein-coding
ST14	IFN	Mock	1.02333	4.44108	9.06129e-06	0.000288192	protein-coding
TRIM36	IFN	Mock	-1.47371	1.7626	9.51397e-06	0.000301021	protein-coding
APCDD1	IFN	Mock	-1.10277	5.66349	9.67006e-06	0.000305169	protein-coding
NATD1	IFN	Mock	-1.12316	2.9577	1.20753e-05	0.000375257	protein-coding
PPP1R3C	IFN	Mock	1.54223	3.10421	1.4297e-05	0.000433275	protein-coding
DEPDC7	IFN	Mock	1.10251	2.85713	1.52858e-05	0.000462093	protein-coding
HMGCS1	IFN	Mock	-1.44801	7.61474	1.59832e-05	0.000480794	protein-coding
MAP2	IFN	Mock	-1.08368	3.61917	1.69267e-05	0.00050668	protein-coding
ENTPD1	IFN	Mock	-1.30623	4.5815	1.71434e-05	0.000511912	protein-coding
ENOX1	IFN	Mock	-1.38844	2.08413	2.09134e-05	0.000619942	protein-coding
ADAMTS10	IFN	Mock	-1.24443	3.67003	2.26286e-05	0.000667543	protein-coding
ATP10A	IFN	Mock	1.22356	5.22164	2.38042e-05	0.000695504	protein-coding
CYP51A1	IFN	Mock	-1.05856	8.29421	2.5161e-05	0.000728179	protein-coding
C1orf198	IFN	Mock	-1.02957	7.86297	2.56555e-05	0.000740735	protein-coding
CTXN1	IFN	Mock	-1.38451	2.88817	3.05499e-05	0.000871744	protein-coding
IL13RA1	IFN	Mock	-1.56245	1.36359	3.0853e-05	0.000876296	protein-coding
KLHL38	IFN	Mock	-1.46666	1.10693	3.21652e-05	0.000911446	protein-coding
CCBE1	IFN	Mock	-1.13326	5.82812	3.29799e-05	0.000930217	protein-coding
ACLY	IFN	Mock	-1.06887	7.91843	3.47705e-05	0.000973973	protein-coding
TAPBP	IFN	Mock	1.32375	6.67387	4.01116e-05	0.00110583	protein-coding
LTBP2	IFN	Mock	-1.01503	2.82458	4.14181e-05	0.00113928	protein-coding
CDK19	IFN	Mock	-1.0301	3.98549	4.17719e-05	0.00114386	protein-coding
HSPB9	IFN	Mock	3.17205	6.96349	4.24672e-05	0.0011603	protein-coding
ARPC1B	IFN	Mock	1.05086	8.36983	4.29955e-05	0.00117211	protein-coding
DIXDC1	IFN	Mock	-1.66886	1.48006	4.31353e-05	0.0011733	protein-coding
MMP23A	IFN	Mock	-1.2196	2.40186	4.4763e-05	0.00120949	protein-coding
KLHL24	IFN	Mock	-1.06351	4.46233	5.0163e-05	0.00135027	protein-coding
UBASH3B	IFN	Mock	-1.30781	6.00182	5.78078e-05	0.0015415	protein-coding
GPT2	IFN	Mock	-1.30844	2.18029	6.46047e-05	0.00170783	protein-coding
LOC121107430	IFN	Mock	1.11469	2.13926	6.71885e-05	0.0017723	protein-coding
FAM107B	IFN	Mock	-1.02299	4.89036	7.54848e-05	0.00197408	protein-coding
ABLIM1	IFN	Mock	-1.63539	3.01081	8.63105e-05	0.00223494	protein-coding
LRRC15	IFN	Mock	1.18068	5.74477	9.1141e-05	0.00233846	protein-coding
WASF1	IFN	Mock	-1.10727	1.64022	9.37987e-05	0.00238659	protein-coding
FAM26E	IFN	Mock	-1.33599	2.02905	0.000101776	0.00257349	protein-coding
MARCO	IFN	Mock	-1.44192	1.22617	0.000111585	0.0027755	protein-coding
ST8SIA4	IFN	Mock	1.06857	4.37893	0.000145844	0.00349254	protein-coding
MRPL30	IFN	Mock	1.08295	7.43277	0.000146947	0.00351207	protein-coding
FRMD1	IFN	Mock	-1.12295	3.51516	0.000148786	0.00353525	protein-coding
FAM43A	IFN	Mock	-1.10486	6.41479	0.000157775	0.00371265	protein-coding
HMGCR	IFN	Mock	-1.27631	6.97624	0.000158075	0.00371265	protein-coding
ABCB5	IFN	Mock	-1.13729	2.51761	0.000185156	0.0042369	protein-coding
RUSC2	IFN	Mock	-1.18859	1.30237	0.000184782	0.0042369	protein-coding
CCDC28B	IFN	Mock	1.11717	4.46302	0.000189678	0.00430582	protein-coding
RHOC	IFN	Mock	1.00968	7.03204	0.000197174	0.00444297	protein-coding
KCNMB1	IFN	Mock	1.3589	2.51534	0.000233543	0.00514848	protein-coding
SLC26A2	IFN	Mock	1.04832	3.24951	0.000244783	0.00533846	protein-coding
CAMK1D	IFN	Mock	1.07093	1.71526	0.000295014	0.00616954	protein-coding
IL15RA	IFN	Mock	1.22415	1.44855	0.00032685	0.00674294	protein-coding
LOC107049124	IFN	Mock	1.60501	2.04408	0.000411465	0.00826517	protein-coding
LPIN1	IFN	Mock	-1.16211	4.1177	0.000427501	0.00857319	protein-coding
STXBP5	IFN	Mock	-1.036	3.35961	0.000477528	0.00943697	protein-coding

## Sheet: IFN-FC2-CPM2-FDR0.01-NonCoding
Gene Name	sampleA	sampleB	logFC	logCPM	PValue	FDR	Gene Type
MIR7B	IFN	Mock	11.0114	1.82568	1.01894e-33	2.07405e-31	miRNA
LOC101749705	IFN	Mock	3.22216	2.2259	1.26878e-25	1.96147e-23	lncRNA
LOC107053357	IFN	Mock	2.53929	2.89479	1.26809e-25	1.96147e-23	lncRNA
LOC107055203	IFN	Mock	4.94514	1.26678	4.90304e-18	4.86836e-16	lncRNA
LOC100859898	IFN	Mock	-1.56384	2.39496	9.11902e-09	4.62118e-07	lncRNA
LOC107053940	IFN	Mock	-1.84331	1.37439	2.49612e-08	1.1955e-06	lncRNA
LOC101751961	IFN	Mock	1.85018	1.29431	2.74062e-08	1.30238e-06	lncRNA
LOC101751426	IFN	Mock	1.42056	4.35303	2.34097e-07	9.79117e-06	lncRNA
LOC107054815	IFN	Mock	2.21474	2.52178	7.97357e-07	3.11122e-05	lncRNA
LOC107054034	IFN	Mock	-1.08646	5.20717	5.28107e-06	0.000174318	lncRNA
LOC121110330	IFN	Mock	-1.65227	4.7443	1.39895e-05	0.00042501	lncRNA
LOC107049353	IFN	Mock	-1.37687	1.50688	2.21205e-05	0.000654134	lncRNA
MIR1454	IFN	Mock	1.24218	4.50001	2.39773e-05	0.000697227	miRNA
MIR1608	IFN	Mock	-1.88837	1.96932	3.56168e-05	0.000994229	miRNA
LOC107052318	IFN	Mock	-1.14832	2.18204	5.47442e-05	0.00146621	lncRNA
LOC124417465	IFN	Mock	-1.43326	1.70805	8.54068e-05	0.00221931	lncRNA
LOC101751137	IFN	Mock	1.13359	2.27036	9.35758e-05	0.00238589	lncRNA
LOC107053801	IFN	Mock	-1.46488	1.21943	0.000269089	0.00576559	lncRNA

## Sheet: pIpC
Gene Name	sampleA	sampleB	logFC	logCPM	PValue	FDR	Gene Type
IFIT5	pIpC	Mock	11.2847	12.0079	0	0	protein-coding
OASL	pIpC	Mock	10.7767	9.37717	0	0	protein-coding
MX1	pIpC	Mock	8.96339	6.43235	0	0	protein-coding
CMPK2	pIpC	Mock	8.77906	8.29763	0	0	protein-coding
EPSTI1	pIpC	Mock	7.24526	7.60255	0	0	protein-coding
SNX10	pIpC	Mock	5.91667	5.07499	0	0	protein-coding
DHX58	pIpC	Mock	4.83972	5.78826	0	0	protein-coding
LOC422513	pIpC	Mock	4.70414	6.70625	0	0	protein-coding
DTX3L	pIpC	Mock	4.64845	5.56816	0	0	protein-coding
USP41	pIpC	Mock	4.56181	8.8786	0	0	protein-coding
MOV10	pIpC	Mock	4.21291	5.81039	0	0	protein-coding
TRIM25	pIpC	Mock	4.21013	7.22613	0	0	protein-coding
EIF2AK2	pIpC	Mock	4.10076	7.08647	0	0	protein-coding
ZC3HAV1	pIpC	Mock	3.85848	7.37947	0	0	protein-coding
TRAFD1	pIpC	Mock	3.32796	6.71897	0	0	protein-coding
NT5C3B	pIpC	Mock	3.42312	7.04306	6.31990146225214E-313	4.88923376873481E-310	protein-coding
TLR3	pIpC	Mock	4.06477	5.26073	1.30293648721342e-308	9.48691e-306	protein-coding
LYGL	pIpC	Mock	5.58635	6.62701	2.42147e-306	1.66517e-303	protein-coding
IRF1	pIpC	Mock	4.82992	6.71524	3.78864e-305	2.4682e-302	protein-coding
ZNFX1	pIpC	Mock	4.83827	7.19555	2.90291e-271	1.79661e-268	protein-coding
PARP12	pIpC	Mock	3.34356	5.9086	7.16213e-242	4.22157e-239	protein-coding
LOC101750271	pIpC	Mock	8.23912	5.35154	2.46342e-219	1.38601e-216	misc_RNA
IFI6	pIpC	Mock	11.053	10.5764	1.35524e-216	7.29354e-214	protein-coding
PML	pIpC	Mock	3.77002	6.07034	9.55691e-215	4.92898e-212	protein-coding
MITD1	pIpC	Mock	2.98147	6.3122	1.01764e-212	5.03852e-210	protein-coding
SAMD9L	pIpC	Mock	9.57127	4.73888	2.37507e-209	1.13072e-206	protein-coding
PHF11	pIpC	Mock	2.94946	6.85873	1.67548e-205	7.68114e-203	protein-coding
LOC416147	pIpC	Mock	6.4648	4.92428	5.57846e-204	2.46608e-201	protein-coding
CMTR1	pIpC	Mock	3.36129	6.29578	1.05538e-200	4.50464e-198	protein-coding
PMLL	pIpC	Mock	3.69235	4.92491	6.90211e-197	2.84781e-194	protein-coding
LOC417192	pIpC	Mock	5.28281	5.40835	1.51116e-194	6.03393e-192	protein-coding
PARP14	pIpC	Mock	4.5383	6.13774	2.14801e-183	8.30879e-181	protein-coding
IFIH1	pIpC	Mock	6.95146	8.46461	6.63643e-183	2.48927e-180	protein-coding
STAT1	pIpC	Mock	3.22186	8.02218	3.73171e-180	1.35856e-177	protein-coding
PARP9	pIpC	Mock	3.43505	5.62194	5.50158e-175	1.94567e-172	protein-coding
RSAD2	pIpC	Mock	12.615	5.32667	8.339e-174	2.86723e-171	protein-coding
NMI	pIpC	Mock	3.01035	8.24049	2.36734e-169	7.9197e-167	protein-coding
CAMKK2	pIpC	Mock	2.42708	5.88353	9.47235e-164	3.08549e-161	protein-coding
LOC107053353	pIpC	Mock	3.49475	7.55936	2.01294e-158	6.38875e-156	protein-coding
TOR4A	pIpC	Mock	3.37893	4.4119	1.64367e-156	5.08633e-154	protein-coding
IFNW1	pIpC	Mock	11.8515	7.51226	9.10507e-156	2.74884e-153	protein-coding
LY6E	pIpC	Mock	6.5689	8.97039	8.52744e-155	2.51316e-152	protein-coding
OGFR	pIpC	Mock	3.19764	6.76544	7.90046e-152	2.27423e-149	protein-coding
TRANK1	pIpC	Mock	4.63349	6.62203	2.42285e-150	6.81591e-148	protein-coding
LOC101749705	pIpC	Mock	4.93276	3.87071	1.56451e-149	4.30345e-147	lncRNA
RBM43	pIpC	Mock	2.37893	4.87515	3.53861e-147	9.52195e-145	protein-coding
PIGA	pIpC	Mock	3.20693	4.71051	1.57684e-145	4.15279e-143	protein-coding
IRF9	pIpC	Mock	3.51265	7.27052	4.14704e-145	1.06942e-142	protein-coding
PXK	pIpC	Mock	3.52404	5.58247	3.56174e-140	8.99738e-138	protein-coding
HELZ2	pIpC	Mock	9.14179	9.13207	1.17067e-136	2.89811e-134	protein-coding
LOC100858381	pIpC	Mock	5.93678	5.36359	1.4137e-133	3.43113e-131	protein-coding
IRF8	pIpC	Mock	2.22975	7.46213	7.85236e-121	1.86916e-118	protein-coding
ADAR	pIpC	Mock	1.91328	6.12743	1.36643e-116	3.19127e-114	protein-coding
SMCHD1	pIpC	Mock	3.00881	6.34622	3.16009e-114	7.24363e-112	protein-coding
GCH1	pIpC	Mock	2.03557	5.56792	1.23727e-113	2.78453e-111	protein-coding
NANP	pIpC	Mock	1.84991	5.8818	7.64707e-113	1.69028e-110	protein-coding
LOC395551	pIpC	Mock	6.39445	8.03252	2.91417e-112	6.32836e-110	protein-coding
FAM149A	pIpC	Mock	2.51478	4.51991	2.60761e-111	5.565e-109	protein-coding
ITPKA	pIpC	Mock	2.37522	4.2881	2.98112e-109	6.2543e-107	protein-coding
RP9	pIpC	Mock	1.96222	5.43592	5.41872e-109	1.11788e-106	protein-coding
CD274	pIpC	Mock	7.86926	2.85243	9.5854e-107	1.94505e-104	protein-coding
MXI1	pIpC	Mock	1.91223	6.66702	6.35131e-105	1.26801e-102	protein-coding
BCO1	pIpC	Mock	4.99688	3.9984	6.16539e-103	1.21135e-100	protein-coding
IRF7	pIpC	Mock	5.31323	7.08911	9.29513e-103	1.79774e-100	protein-coding
SAMHD1	pIpC	Mock	2.30208	6.18927	1.5071e-101	2.86998e-99	protein-coding
OLFML1	pIpC	Mock	5.48732	3.28545	2.10447e-100	3.94683e-98	protein-coding
LOC418108	pIpC	Mock	1.94498	5.90578	2.68111e-100	4.95326e-98	protein-coding
GADD45G	pIpC	Mock	3.19044	4.88745	4.11481e-97	7.49016e-95	protein-coding
LOC112530987	pIpC	Mock	2.60156	4.87367	1.39887e-96	2.50945e-94	protein-coding
LOC107052152	pIpC	Mock	4.11872	3.61085	2.39129e-96	4.22848e-94	protein-coding
SOCS1	pIpC	Mock	1.60787	7.19234	8.21915e-96	1.43291e-93	protein-coding
C10H15ORF48	pIpC	Mock	4.96006	4.48952	1.9967e-94	3.43267e-92	protein-coding
MSX2	pIpC	Mock	2.28597	6.47445	5.65564e-94	9.58979e-92	protein-coding
STAT2	pIpC	Mock	3.15799	6.11416	3.6784e-91	6.15286e-89	protein-coding
KAZN	pIpC	Mock	2.18443	4.30221	6.20548e-88	1.02415e-85	protein-coding
LOC121106446	pIpC	Mock	2.62749	4.17686	9.63525e-88	1.56928e-85	protein-coding
CASP7	pIpC	Mock	2.61061	4.79568	1.04554e-87	1.68075e-85	protein-coding
LOC107055361	pIpC	Mock	5.96701	6.93664	2.88561e-87	4.57924e-85	protein-coding
NT5C1B	pIpC	Mock	2.07141	5.73347	5.01567e-87	7.85874e-85	protein-coding
GFPT2	pIpC	Mock	2.37223	5.44924	1.18109e-85	1.82744e-83	protein-coding
DENND2D	pIpC	Mock	3.55766	3.36496	1.9109e-84	2.92014e-82	protein-coding
CNP	pIpC	Mock	1.79927	8.12932	1.01939e-83	1.53879e-81	protein-coding
RNF19B	pIpC	Mock	3.37758	4.66521	3.92884e-80	5.85918e-78	protein-coding
TRIM58	pIpC	Mock	1.74978	5.78814	1.93414e-78	2.85009e-76	protein-coding
BDKRB1	pIpC	Mock	5.97198	5.48409	3.03304e-77	4.41682e-75	protein-coding
TTC3	pIpC	Mock	1.97576	5.41543	3.74417e-77	5.38899e-75	protein-coding
PTGES	pIpC	Mock	3.64049	3.71219	5.54395e-77	7.8877e-75	protein-coding
LOC107053928	pIpC	Mock	2.72818	7.57025	6.88418e-76	9.68323e-74	protein-coding
CMTM6	pIpC	Mock	1.90598	5.1655	1.39237e-75	1.9365e-73	protein-coding
STOML1	pIpC	Mock	2.41856	6.34819	1.28597e-74	1.76864e-72	protein-coding
GBP1	pIpC	Mock	3.36906	3.47243	1.59947e-73	2.17564e-71	protein-coding
TOR1AIP2	pIpC	Mock	1.66113	5.74847	1.90826e-73	2.56744e-71	protein-coding
C1R	pIpC	Mock	1.54085	6.35613	1.94077e-73	2.58311e-71	protein-coding
COMMD8	pIpC	Mock	1.47338	6.67948	1.31345e-69	1.72956e-67	protein-coding
IFNKL1	pIpC	Mock	6.23632	2.76102	2.08219e-69	2.71299e-67	protein-coding
ERAP1	pIpC	Mock	1.7114	5.27845	2.34938e-68	3.02923e-66	protein-coding
KLHL10	pIpC	Mock	3.91165	3.37167	7.09022e-68	9.0477e-66	protein-coding
TJP2	pIpC	Mock	1.51619	4.77713	5.22955e-67	6.60524e-65	protein-coding
DDX60	pIpC	Mock	6.43843	3.52081	1.13126e-65	1.41442e-63	protein-coding
CALCOCO2	pIpC	Mock	1.48857	7.56304	1.90788e-65	2.36158e-63	protein-coding
SYNJ2BP	pIpC	Mock	1.53738	5.62874	3.26337e-65	3.9994e-63	protein-coding
LOC121106434	pIpC	Mock	5.22887	4.08261	1.40766e-63	1.69165e-61	protein-coding
SLC46A2	pIpC	Mock	5.22887	4.08261	1.40766e-63	1.69165e-61	protein-coding
KCNJ5	pIpC	Mock	2.7943	5.93337	3.54377e-63	4.21777e-61	protein-coding
MYD88	pIpC	Mock	1.84097	6.07641	1.56061e-62	1.83973e-60	protein-coding
LY96	pIpC	Mock	5.74152	3.2337	6.7542e-62	7.88712e-60	protein-coding
BCL2L10	pIpC	Mock	1.90459	7.22737	1.05868e-61	1.2247e-59	protein-coding
TNFRSF1B	pIpC	Mock	1.72149	5.88068	1.61177e-61	1.84727e-59	protein-coding
LOC101750112	pIpC	Mock	4.22557	4.68789	1.72136e-61	1.95477e-59	protein-coding
TMEM140	pIpC	Mock	2.63771	3.94024	2.39213e-61	2.6918e-59	protein-coding
APAF1	pIpC	Mock	2.06702	3.76783	5.56286e-61	6.20335e-59	protein-coding
OTUD4	pIpC	Mock	1.64968	5.83434	1.41686e-60	1.56588e-58	protein-coding
LOC107053357	pIpC	Mock	3.07181	3.41143	1.6217e-60	1.7764e-58	lncRNA
LOC121106625	pIpC	Mock	3.90314	4.84172	2.02789e-60	2.20187e-58	protein-coding
ENTPD2L	pIpC	Mock	2.58517	4.386	9.68396e-60	1.04233e-57	protein-coding
IFI35	pIpC	Mock	1.86857	7.67828	5.29175e-59	5.64666e-57	protein-coding
EXOC3L	pIpC	Mock	2.75511	7.03618	1.31098e-57	1.38694e-55	protein-coding
MIR6664	pIpC	Mock	10.8807	1.6738	4.2565e-57	4.46499e-55	miRNA
RIPK2	pIpC	Mock	1.43575	6.67036	2.84156e-56	2.9557e-54	protein-coding
FSBP	pIpC	Mock	3.20917	5.184	1.25884e-55	1.2985e-53	protein-coding
SPATA5L1	pIpC	Mock	1.24693	5.42009	1.39409e-55	1.42612e-53	protein-coding
ZDHHC4	pIpC	Mock	2.49114	3.31979	2.76423e-55	2.80456e-53	protein-coding
UBE2L6	pIpC	Mock	2.97763	6.4307	4.88968e-55	4.92069e-53	protein-coding
PNRC1	pIpC	Mock	1.99846	8.00574	8.42213e-55	8.40719e-53	protein-coding
LOC417973	pIpC	Mock	6.08608	2.05965	1.03199e-54	1.02192e-52	protein-coding
ATP10A	pIpC	Mock	2.04121	5.88515	5.35123e-54	5.25695e-52	protein-coding
B4GALNT4	pIpC	Mock	1.67272	5.27538	2.49982e-53	2.43644e-51	protein-coding
ATF3	pIpC	Mock	2.6086	6.6981	1.12691e-52	1.08976e-50	protein-coding
CCL4	pIpC	Mock	1.67594	13.0458	1.73754e-52	1.66723e-50	protein-coding
RASSF5	pIpC	Mock	3.84948	2.87672	2.52689e-52	2.40598e-50	protein-coding
TNFRSF11B	pIpC	Mock	1.72307	7.03413	2.47654e-51	2.34005e-49	protein-coding
TMEM173	pIpC	Mock	4.51097	3.56579	4.9508e-50	4.6425e-48	protein-coding
TAP2	pIpC	Mock	2.70309	4.5994	1.24156e-49	1.15549e-47	protein-coding
K123	pIpC	Mock	2.46913	7.14955	2.48457e-48	2.29508e-46	protein-coding
FLVCR2	pIpC	Mock	8.69949	2.25598	7.72665e-48	7.08448e-46	protein-coding
CDH17	pIpC	Mock	6.32895	2.83836	2.12047e-47	1.92994e-45	protein-coding
BIRC2	pIpC	Mock	2.4508	6.65374	2.16266e-47	1.95397e-45	protein-coding
XAF1	pIpC	Mock	2.68478	2.88237	1.33609e-46	1.19841e-44	protein-coding
SOCS3	pIpC	Mock	2.19208	4.82626	2.3238e-46	2.06935e-44	protein-coding
NAMPTP1	pIpC	Mock	1.43571	7.10008	3.3537e-46	2.96515e-44	protein-coding
NFKBIZ	pIpC	Mock	1.97604	5.11138	5.21186e-46	4.57535e-44	protein-coding
PRMT1	pIpC	Mock	1.94514	3.89882	3.75077e-45	3.26951e-43	protein-coding
CD83	pIpC	Mock	5.25304	4.59152	9.27056e-45	8.02455e-43	protein-coding
TTC31	pIpC	Mock	2.73646	5.42133	1.87225e-44	1.60936e-42	protein-coding
LOC121110432	pIpC	Mock	1.32848	5.37203	1.41516e-43	1.20805e-41	lncRNA
TMEM63A	pIpC	Mock	1.64745	4.63982	2.17604e-43	1.84487e-41	protein-coding
LOC415756	pIpC	Mock	2.22597	5.4485	3.04027e-43	2.56003e-41	protein-coding
USP25	pIpC	Mock	1.44596	5.71219	4.13681e-43	3.45983e-41	protein-coding
VAT1	pIpC	Mock	1.93104	4.55107	5.45997e-43	4.53581e-41	protein-coding
GIP	pIpC	Mock	6.17949	2.02783	8.24942e-43	6.80742e-41	protein-coding
RFX5	pIpC	Mock	2.0831	4.341	9.06702e-43	7.43256e-41	protein-coding
LOC378902	pIpC	Mock	2.16533	6.62287	2.4567e-42	2.0006e-40	protein-coding
PGS1	pIpC	Mock	1.18663	5.69866	5.86378e-42	4.74391e-40	protein-coding
TNFAIP6	pIpC	Mock	1.98088	6.07631	6.11628e-42	4.91606e-40	protein-coding
F3	pIpC	Mock	1.68289	4.5581	1.82727e-41	1.45922e-39	protein-coding
SLBP	pIpC	Mock	1.23681	6.06125	2.5563e-41	2.02833e-39	protein-coding
FMR1	pIpC	Mock	1.4515	6.4895	3.81424e-41	3.00718e-39	protein-coding
ASPA	pIpC	Mock	1.80918	3.85558	7.87361e-41	6.16832e-39	protein-coding
CSF3	pIpC	Mock	4.33306	3.75742	8.47105e-41	6.59463e-39	protein-coding
TMEM168	pIpC	Mock	1.57002	5.11412	9.0459e-41	6.99814e-39	protein-coding
OSGIN1	pIpC	Mock	1.89466	6.2335	1.17794e-40	9.05623e-39	protein-coding
TNFSF15	pIpC	Mock	2.11823	5.41994	3.16344e-40	2.4171e-38	protein-coding
KLF4	pIpC	Mock	2.46474	4.37837	5.96195e-40	4.52743e-38	protein-coding
LOC107049468	pIpC	Mock	2.37653	8.44204	8.83284e-40	6.66664e-38	protein-coding
FNDC3A	pIpC	Mock	1.3573	4.5085	2.4797e-39	1.86022e-37	protein-coding
LIPA	pIpC	Mock	1.08928	8.29151	3.12773e-39	2.33223e-37	protein-coding
RUBCN	pIpC	Mock	1.90348	3.42293	5.42856e-39	4.02364e-37	protein-coding
NBN	pIpC	Mock	1.8439	4.86052	5.84527e-39	4.30671e-37	protein-coding
IL4I1	pIpC	Mock	7.72115	1.29693	7.50977e-39	5.50035e-37	protein-coding
GEM	pIpC	Mock	2.25167	3.98021	8.15898e-39	5.9407e-37	protein-coding
LOC107049469	pIpC	Mock	2.65777	4.23532	3.6347e-38	2.63101e-36	protein-coding
USP35	pIpC	Mock	1.85381	4.46847	4.38715e-38	3.15722e-36	protein-coding
FAM208B	pIpC	Mock	1.54778	4.68216	5.16576e-38	3.69606e-36	protein-coding
DUSP1	pIpC	Mock	2.40747	6.1263	2.91539e-37	2.07395e-35	protein-coding
C1S	pIpC	Mock	1.09248	7.17728	5.31538e-37	3.75964e-35	protein-coding
GBP4L	pIpC	Mock	3.94321	4.55802	6.91315e-37	4.86199e-35	protein-coding
TMEM45B	pIpC	Mock	1.17073	5.1099	4.92041e-36	3.44095e-34	protein-coding
ARHGEF18	pIpC	Mock	1.43972	4.10903	6.11606e-36	4.25306e-34	protein-coding
LOC121107551	pIpC	Mock	9.28257	2.03167	1.06634e-35	7.37381e-34	protein-coding
PMAIP1	pIpC	Mock	10.8002	1.59706	1.95172e-35	1.34213e-33	protein-coding
LEKR1	pIpC	Mock	3.43824	2.77176	3.3581e-35	2.29649e-33	protein-coding
ITGB3	pIpC	Mock	3.01697	3.08723	3.79386e-35	2.58024e-33	protein-coding
RHOC	pIpC	Mock	1.63466	7.52281	8.60223e-35	5.81849e-33	protein-coding
KIF5C	pIpC	Mock	1.33686	6.29082	1.20883e-34	8.13199e-33	protein-coding
ACKR4	pIpC	Mock	4.73183	1.33295	2.69186e-34	1.80108e-32	protein-coding
TIPARP	pIpC	Mock	2.32679	6.24181	5.3747e-34	3.57677e-32	protein-coding
ARID5A	pIpC	Mock	1.43666	4.97386	7.9736e-34	5.27793e-32	protein-coding
TNIP2	pIpC	Mock	2.68686	4.66702	8.56877e-34	5.64171e-32	protein-coding
PPM1J	pIpC	Mock	2.12731	3.00454	1.20381e-33	7.88403e-32	protein-coding
LOC121107760	pIpC	Mock	4.88505	1.21966	2.07313e-33	1.35059e-31	lncRNA
BAK1	pIpC	Mock	0.921045	6.93756	2.49523e-33	1.61706e-31	protein-coding
SP1	pIpC	Mock	1.05961	6.08672	2.54599e-33	1.64137e-31	protein-coding
LMO2	pIpC	Mock	2.9364	2.91278	2.89234e-33	1.85499e-31	protein-coding
BCAP29	pIpC	Mock	0.986405	7.57227	3.69485e-33	2.35747e-31	protein-coding
LOC121106623	pIpC	Mock	3.41994	2.77072	4.57107e-33	2.90157e-31	protein-coding
TAPBPL	pIpC	Mock	1.68942	3.35319	5.34964e-33	3.37846e-31	protein-coding
IFITM5	pIpC	Mock	6.15615	2.34276	1.02493e-32	6.43992e-31	protein-coding
LOC121106747	pIpC	Mock	4.80148	2.21139	2.75938e-32	1.72503e-30	lncRNA
ST8SIA4	pIpC	Mock	1.45804	4.7019	2.8443e-32	1.76918e-30	protein-coding
SDC4	pIpC	Mock	2.12135	8.87731	3.01531e-32	1.86617e-30	protein-coding
BTG2	pIpC	Mock	1.79318	5.53417	3.75392e-32	2.31174e-30	protein-coding
ADRA1B	pIpC	Mock	1.0769	5.03959	7.41389e-32	4.54302e-30	protein-coding
DDX27	pIpC	Mock	0.991879	8.18561	1.66089e-31	1.01273e-29	protein-coding
TECPR1	pIpC	Mock	1.25644	3.88812	2.17495e-31	1.31969e-29	protein-coding
OAF	pIpC	Mock	1.02414	5.11582	2.91267e-31	1.75869e-29	protein-coding
RNF103	pIpC	Mock	0.919028	6.13319	3.35842e-31	2.01799e-29	protein-coding
CARD8	pIpC	Mock	0.99221	4.76228	3.84058e-31	2.29656e-29	protein-coding
TSPAN32	pIpC	Mock	5.71674	1.31028	4.22147e-31	2.51218e-29	protein-coding
HSPB9	pIpC	Mock	2.06063	6.05653	4.25447e-31	2.5197e-29	protein-coding
CH25H	pIpC	Mock	4.46745	4.08085	4.60378e-31	2.7136e-29	protein-coding
LOC112531629	pIpC	Mock	-10.43	1.15979	4.6365e-31	2.71993e-29	snoRNA
TAP1	pIpC	Mock	2.88655	4.68748	9.84042e-31	5.7455e-29	protein-coding
MNT	pIpC	Mock	1.01229	4.58479	1.12137e-30	6.51658e-29	protein-coding
LOC121107552	pIpC	Mock	6.77019	3.22236	2.05875e-30	1.1908e-28	lncRNA
TNIP1	pIpC	Mock	1.15323	7.6054	2.42192e-30	1.39435e-28	protein-coding
NCF4	pIpC	Mock	2.02394	3.98643	3.46866e-30	1.98774e-28	protein-coding
PSD3	pIpC	Mock	1.80853	3.76786	4.20199e-30	2.39687e-28	protein-coding
NUB1	pIpC	Mock	0.892643	6.93873	5.38862e-30	3.05965e-28	protein-coding
UBA2	pIpC	Mock	0.921372	7.77362	1.16778e-29	6.60033e-28	protein-coding
LOC770612	pIpC	Mock	1.92696	10.4429	2.03937e-29	1.14743e-27	protein-coding
NLRC5	pIpC	Mock	1.9076	3.49285	2.86592e-29	1.60517e-27	protein-coding
CD40	pIpC	Mock	1.12876	5.97126	2.88094e-29	1.60632e-27	protein-coding
IL8L1	pIpC	Mock	5.20976	3.30837	4.95396e-29	2.74978e-27	protein-coding
DLG2	pIpC	Mock	1.54505	3.29809	5.03288e-29	2.78111e-27	protein-coding
PATL2	pIpC	Mock	2.67784	3.60033	6.15403e-29	3.38554e-27	protein-coding
PFKFB3	pIpC	Mock	1.85634	4.91266	1.66621e-28	9.1258e-27	protein-coding
USP16	pIpC	Mock	1.34363	6.18487	1.76455e-28	9.62184e-27	protein-coding
LOC121107230	pIpC	Mock	-12.3708	3.09657	2.02443e-28	1.09905e-26	protein-coding
TMEM52	pIpC	Mock	3.82024	1.59443	2.37968e-28	1.28627e-26	protein-coding
GVINP1	pIpC	Mock	4.35807	1.18698	4.86832e-28	2.62e-26	protein-coding
RFFL	pIpC	Mock	1.02925	5.12592	1.39711e-27	7.48635e-26	protein-coding
NR4A3	pIpC	Mock	3.91461	2.47507	2.44182e-27	1.30279e-25	protein-coding
LOC107055269	pIpC	Mock	4.23898	2.67957	2.75133e-27	1.46163e-25	protein-coding
METTL4	pIpC	Mock	1.13248	4.03011	3.66176e-27	1.93698e-25	protein-coding
HOXB2	pIpC	Mock	0.94232	4.78107	5.00311e-27	2.63526e-25	protein-coding
MOB3C	pIpC	Mock	1.41546	5.60924	5.43948e-27	2.85296e-25	protein-coding
EFHD1	pIpC	Mock	1.47257	8.60636	8.22809e-27	4.29735e-25	protein-coding
PIGY	pIpC	Mock	-1.09043	6.32329	8.28969e-27	4.31134e-25	protein-coding
TNFAIP3	pIpC	Mock	3.86779	3.03365	9.10308e-27	4.71456e-25	protein-coding
LOC101749275	pIpC	Mock	1.02526	6.21977	9.78619e-27	5.04723e-25	protein-coding
PKD2	pIpC	Mock	0.889802	5.81563	1.33363e-26	6.84967e-25	protein-coding
MRGBP	pIpC	Mock	0.92345	6.28656	1.50185e-26	7.68176e-25	protein-coding
SPHK1	pIpC	Mock	1.74086	6.59286	1.83805e-26	9.36269e-25	protein-coding
IL12B	pIpC	Mock	2.639	2.22752	3.07934e-26	1.56214e-24	protein-coding
CASP18	pIpC	Mock	1.15361	5.01791	3.13191e-26	1.58232e-24	protein-coding
LOC121107882	pIpC	Mock	1.51234	4.41704	4.03625e-26	2.03092e-24	protein-coding
JAK2	pIpC	Mock	1.47345	3.71714	4.20149e-26	2.10551e-24	protein-coding
CKB	pIpC	Mock	1.24131	5.96333	4.53176e-26	2.26186e-24	protein-coding
RUNX1	pIpC	Mock	1.43794	4.25806	7.32338e-26	3.64051e-24	protein-coding
STARD3NL	pIpC	Mock	1.00112	5.15034	9.36719e-26	4.63788e-24	protein-coding
STX10	pIpC	Mock	0.889426	5.73259	1.30019e-25	6.41184e-24	protein-coding
RNF216	pIpC	Mock	0.856405	5.16977	1.38322e-25	6.79423e-24	protein-coding
LOC107052884	pIpC	Mock	10.1272	0.947755	1.64424e-25	8.04443e-24	lncRNA
HELB	pIpC	Mock	1.85673	3.32092	1.78032e-25	8.67588e-24	protein-coding
TSC22D1	pIpC	Mock	1.54212	7.69857	1.92295e-25	9.33424e-24	protein-coding
ZPLD1	pIpC	Mock	2.45493	3.22756	2.14776e-25	1.03847e-23	protein-coding
HAS2	pIpC	Mock	1.89149	3.37414	2.64678e-25	1.27478e-23	protein-coding
IL8L2	pIpC	Mock	2.73276	5.08801	4.84867e-25	2.32623e-23	protein-coding
MYO9A	pIpC	Mock	1.65087	5.32926	5.38629e-25	2.57419e-23	protein-coding
GPR137B	pIpC	Mock	1.40634	5.56069	6.53426e-25	3.11081e-23	protein-coding
WIPI2	pIpC	Mock	0.761959	7.24251	6.62831e-25	3.1435e-23	protein-coding
AMMECR1	pIpC	Mock	1.16994	5.08659	7.44046e-25	3.51519e-23	protein-coding
GMEB2	pIpC	Mock	0.88775	5.33793	8.72134e-25	4.10467e-23	protein-coding
SEC24D	pIpC	Mock	0.963671	6.22178	9.17452e-25	4.3016e-23	protein-coding
MIER1	pIpC	Mock	0.929473	4.61748	1.05934e-24	4.94812e-23	protein-coding
BFAR	pIpC	Mock	0.78347	5.60123	1.56026e-24	7.23863e-23	protein-coding
RFC1	pIpC	Mock	1.03564	5.83438	1.56141e-24	7.23863e-23	protein-coding
DECR1	pIpC	Mock	0.784826	6.94522	2.02915e-24	9.37197e-23	protein-coding
LIF	pIpC	Mock	1.31584	7.59463	2.24329e-24	1.03225e-22	protein-coding
ZFP36L2	pIpC	Mock	1.25968	4.79047	2.54955e-24	1.16883e-22	protein-coding
PIM3	pIpC	Mock	1.63825	5.12652	3.48936e-24	1.59377e-22	protein-coding
PNPT1	pIpC	Mock	0.954983	5.45057	3.60399e-24	1.64008e-22	protein-coding
ACSL5	pIpC	Mock	1.37239	3.68379	4.67298e-24	2.11876e-22	protein-coding
FOXC2	pIpC	Mock	1.84691	6.02524	4.77484e-24	2.15704e-22	protein-coding
ATP8A1	pIpC	Mock	2.21468	3.7861	4.79381e-24	2.15774e-22	protein-coding
SLC2A6	pIpC	Mock	5.9029	2.11725	5.06137e-24	2.26991e-22	protein-coding
LOC107054815	pIpC	Mock	2.10026	2.49486	6.82717e-24	3.05079e-22	lncRNA
LOC107051395	pIpC	Mock	2.58945	1.91145	1.01236e-23	4.50756e-22	protein-coding
LRP3	pIpC	Mock	1.49769	4.57508	1.11812e-23	4.96059e-22	protein-coding
LOC107053000	pIpC	Mock	6.47916	0.122199	1.6113e-23	7.12308e-22	lncRNA
TNFRSF8	pIpC	Mock	2.2934	4.53283	1.71857e-23	7.57025e-22	protein-coding
TRAF1	pIpC	Mock	1.61294	5.24977	1.74264e-23	7.64907e-22	protein-coding
TOX3	pIpC	Mock	3.85641	0.900416	2.32166e-23	1.01546e-21	protein-coding
LOC420486	pIpC	Mock	3.57793	2.26813	2.40584e-23	1.04857e-21	protein-coding
CCNL1	pIpC	Mock	0.825518	5.19094	3.68403e-23	1.60003e-21	protein-coding
ELL	pIpC	Mock	0.960762	5.12942	4.21025e-23	1.82219e-21	protein-coding
LRRC32	pIpC	Mock	1.45794	9.72494	5.86079e-23	2.52769e-21	protein-coding
CHAC1	pIpC	Mock	1.61128	6.23881	6.12742e-23	2.63351e-21	protein-coding
BTN1A1	pIpC	Mock	1.20563	4.86712	7.98328e-23	3.41928e-21	protein-coding
UPF2	pIpC	Mock	0.905078	5.89576	1.02085e-22	4.35726e-21	protein-coding
ETV7	pIpC	Mock	2.50234	2.36018	1.84612e-22	7.85268e-21	protein-coding
B3GNT4	pIpC	Mock	3.34795	1.3454	2.05233e-22	8.69992e-21	protein-coding
STARD5	pIpC	Mock	1.13848	4.75001	2.70521e-22	1.14284e-20	protein-coding
LOC101747704	pIpC	Mock	8.60063	1.39326	3.09578e-22	1.30339e-20	protein-coding
LOC769852	pIpC	Mock	10.0035	0.834582	3.2629e-22	1.36909e-20	protein-coding
STX17	pIpC	Mock	1.11754	5.55483	4.43613e-22	1.85508e-20	protein-coding
CEBPB	pIpC	Mock	1.14877	6.65209	4.60907e-22	1.92091e-20	protein-coding
ISL2	pIpC	Mock	1.45937	4.1103	6.72664e-22	2.79404e-20	protein-coding
INF2	pIpC	Mock	0.957011	6.56952	1.49778e-21	6.20049e-20	protein-coding
ZFP36L1	pIpC	Mock	0.874949	7.4247	1.77655e-21	7.33004e-20	protein-coding
SNORD37	pIpC	Mock	8.83572	-0.268475	2.85855e-21	1.17552e-19	miRNA
ZCCHC2	pIpC	Mock	0.818471	5.27133	3.17683e-21	1.30208e-19	protein-coding
LOC124416954	pIpC	Mock	4.29206	0.776402	3.63248e-21	1.48392e-19	protein-coding
IER3	pIpC	Mock	1.59048	8.19225	5.28096e-21	2.15026e-19	protein-coding
LOC107055472	pIpC	Mock	0.839102	4.93152	7.73185e-21	3.13786e-19	protein-coding
ETS2	pIpC	Mock	0.888737	5.52342	9.4904e-21	3.83896e-19	protein-coding
SGK1	pIpC	Mock	1.12791	5.72993	1.03626e-20	4.17811e-19	protein-coding
CASP8	pIpC	Mock	0.81858	6.88894	1.10498e-20	4.44073e-19	protein-coding
IYD	pIpC	Mock	4.97986	0.442848	1.68162e-20	6.73629e-19	protein-coding
FLT4	pIpC	Mock	2.95184	1.79821	1.74701e-20	6.97564e-19	protein-coding
SLC41A1	pIpC	Mock	0.748254	5.88261	2.8418e-20	1.13105e-18	protein-coding
CD47	pIpC	Mock	0.788492	6.74454	3.13591e-20	1.24411e-18	protein-coding
MCM9	pIpC	Mock	1.13224	4.22679	4.2542e-20	1.68238e-18	protein-coding
LOC107055203	pIpC	Mock	4.95095	1.35978	5.34943e-20	2.10876e-18	lncRNA
MIR2131	pIpC	Mock	-8.70536	-0.530432	5.43718e-20	2.13655e-18	miRNA
EPHB3	pIpC	Mock	1.16823	5.59632	8.18347e-20	3.20554e-18	protein-coding
ARHGEF3	pIpC	Mock	0.917601	4.7263	1.35856e-19	5.30482e-18	protein-coding
MIR7472	pIpC	Mock	9.8083	0.64029	1.95326e-19	7.60296e-18	miRNA
ZC3H7B	pIpC	Mock	0.871711	4.92205	2.0178e-19	7.82957e-18	protein-coding
TMEM189	pIpC	Mock	0.89228	7.28774	2.15014e-19	8.31701e-18	protein-coding
TMEM50B	pIpC	Mock	0.799734	6.45166	2.43256e-19	9.38014e-18	protein-coding
IL10RB	pIpC	Mock	0.857878	5.32829	2.57082e-19	9.88247e-18	protein-coding
CLIC2	pIpC	Mock	1.02519	5.88643	2.6406e-19	1.01193e-17	protein-coding
PDGFB	pIpC	Mock	1.19448	5.02154	3.50313e-19	1.33833e-17	protein-coding
PANX1	pIpC	Mock	1.03783	3.96252	3.63165e-19	1.38316e-17	protein-coding
EFR3B	pIpC	Mock	1.09678	3.99054	3.78133e-19	1.43575e-17	protein-coding
TRAF5	pIpC	Mock	2.48119	2.04783	4.07594e-19	1.54287e-17	protein-coding
ARRDC1	pIpC	Mock	1.36597	3.16093	5.36371e-19	2.02415e-17	protein-coding
LOC112532652	pIpC	Mock	8.66735	-0.421819	5.7493e-19	2.16306e-17	lncRNA
DACT2	pIpC	Mock	7.1782	0.0240056	5.83496e-19	2.18864e-17	protein-coding
LOC769486	pIpC	Mock	4.76959	0.721399	9.70192e-19	3.62811e-17	protein-coding
SENP7	pIpC	Mock	1.18009	3.33713	9.8578e-19	3.67529e-17	protein-coding
ESR1	pIpC	Mock	2.05907	2.70202	1.05087e-18	3.90621e-17	protein-coding
LOC107054947	pIpC	Mock	0.855454	5.15	1.10597e-18	4.09871e-17	protein-coding
INHBA	pIpC	Mock	1.09085	7.93621	1.56638e-18	5.78766e-17	protein-coding
CECR5L	pIpC	Mock	1.21596	3.23295	1.68961e-18	6.2244e-17	protein-coding
PLK3	pIpC	Mock	1.50731	4.25165	1.71084e-18	6.2839e-17	protein-coding
LOC101751426	pIpC	Mock	1.49589	4.45485	1.89277e-18	6.93156e-17	lncRNA
ICOS	pIpC	Mock	3.50744	1.73028	2.26214e-18	8.2598e-17	protein-coding
NFKBIA	pIpC	Mock	1.17067	7.54176	2.96164e-18	1.07821e-16	protein-coding
RPP38	pIpC	Mock	0.858242	5.40777	3.1351e-18	1.13801e-16	protein-coding
ANGPTL2	pIpC	Mock	-0.906895	8.3053	4.83566e-18	1.75017e-16	protein-coding
GKAP1	pIpC	Mock	0.848405	4.85871	6.60176e-18	2.38241e-16	protein-coding
IL7	pIpC	Mock	4.51908	0.719478	7.91113e-18	2.84663e-16	protein-coding
DUSP5	pIpC	Mock	1.61934	6.03382	9.40098e-18	3.37291e-16	protein-coding
ADM	pIpC	Mock	0.783547	9.28056	9.76765e-18	3.49433e-16	protein-coding
CYR61	pIpC	Mock	1.02073	9.23125	1.00559e-17	3.58709e-16	protein-coding
TMEM132D	pIpC	Mock	6.98123	-0.160895	1.02322e-17	3.6395e-16	protein-coding
CARS	pIpC	Mock	0.716653	6.45302	1.09034e-17	3.86711e-16	protein-coding
MYB	pIpC	Mock	1.19503	3.51478	1.1471e-17	4.05681e-16	protein-coding
ZER1	pIpC	Mock	0.832057	4.19309	1.44092e-17	5.08141e-16	protein-coding
SLX4IP	pIpC	Mock	0.99946	4.23572	1.44641e-17	5.08625e-16	protein-coding
BF2	pIpC	Mock	1.80436	6.34718	1.58834e-17	5.56954e-16	protein-coding
CCL19	pIpC	Mock	7.01706	-0.133538	1.88272e-17	6.58312e-16	protein-coding
LOC101752158	pIpC	Mock	0.927025	7.33869	2.82631e-17	9.85468e-16	protein-coding
RNF19A	pIpC	Mock	0.730793	5.10112	3.93011e-17	1.36649e-15	protein-coding
ASPG	pIpC	Mock	0.960555	4.62996	4.67253e-17	1.62007e-15	protein-coding
TIFA	pIpC	Mock	3.33162	1.57902	5.38783e-17	1.86286e-15	protein-coding
AKAP9	pIpC	Mock	0.904977	4.58438	6.37491e-17	2.19801e-15	protein-coding
LPAR6	pIpC	Mock	3.03951	1.33671	7.60631e-17	2.6153e-15	protein-coding
SELE	pIpC	Mock	3.92474	0.0370635	7.63386e-17	2.61751e-15	protein-coding
DUSP6	pIpC	Mock	0.971543	5.46614	7.81976e-17	2.67384e-15	protein-coding
CRLF2	pIpC	Mock	6.30656	-0.0388185	8.90107e-17	3.03519e-15	protein-coding
SMG6	pIpC	Mock	0.777329	4.48182	9.60575e-17	3.26648e-15	protein-coding
ZCCHC11	pIpC	Mock	1.2627	4.67907	1.08971e-16	3.69545e-15	protein-coding
CCNG2	pIpC	Mock	0.887478	5.40203	1.26204e-16	4.26818e-15	protein-coding
GYPC	pIpC	Mock	1.0157	6.5612	1.318e-16	4.44528e-15	protein-coding
NINJ1	pIpC	Mock	0.879357	4.70908	1.58758e-16	5.33995e-15	protein-coding
B3GNT7	pIpC	Mock	3.13013	1.09231	1.72351e-16	5.78148e-15	protein-coding
HDAC4	pIpC	Mock	1.33222	4.42829	1.86075e-16	6.22498e-15	protein-coding
IGF2BP3	pIpC	Mock	0.929485	4.8635	2.12599e-16	7.09312e-15	protein-coding
LOC121108504	pIpC	Mock	5.12289	0.234763	2.30789e-16	7.67932e-15	lncRNA
WHAMM	pIpC	Mock	0.792512	4.29681	2.50899e-16	8.32606e-15	protein-coding
MORC4	pIpC	Mock	0.916855	5.97924	2.70268e-16	8.94484e-15	protein-coding
ETV6	pIpC	Mock	0.996465	6.77432	2.71217e-16	8.95232e-15	protein-coding
HYAL3	pIpC	Mock	1.75152	2.94933	2.72631e-16	8.97506e-15	protein-coding
CREB5	pIpC	Mock	1.46124	3.60696	2.85591e-16	9.37677e-15	protein-coding
GLUL	pIpC	Mock	2.726	1.20741	3.77194e-16	1.23516e-14	protein-coding
SLC26A2	pIpC	Mock	1.38377	3.53357	4.30835e-16	1.40709e-14	protein-coding
CHMP4C	pIpC	Mock	1.59605	3.43994	4.36426e-16	1.4216e-14	protein-coding
KIAA1143	pIpC	Mock	0.624835	6.50106	4.63698e-16	1.50647e-14	protein-coding
UBE3C	pIpC	Mock	1.34609	5.95046	5.07103e-16	1.64317e-14	protein-coding
KAT2A	pIpC	Mock	0.889814	5.17271	5.24541e-16	1.69524e-14	protein-coding
STARD13	pIpC	Mock	1.51247	3.94234	5.36104e-16	1.7281e-14	protein-coding
N4BP1	pIpC	Mock	0.731442	5.93934	5.49732e-16	1.76743e-14	protein-coding
IL17RA	pIpC	Mock	0.674733	6.7415	5.7121e-16	1.83172e-14	protein-coding
FLT1	pIpC	Mock	0.614676	5.76298	5.95149e-16	1.90355e-14	protein-coding
ANKRD1	pIpC	Mock	1.76981	5.93531	6.41421e-16	2.04626e-14	protein-coding
EPB41L3	pIpC	Mock	4.30415	0.0265221	7.32745e-16	2.3316e-14	protein-coding
TGM2	pIpC	Mock	4.73582	0.0632395	7.63096e-16	2.42195e-14	protein-coding
LOC101750580	pIpC	Mock	6.80283	-0.327235	8.3521e-16	2.64405e-14	lncRNA
LOC107053557	pIpC	Mock	2.72927	0.930133	9.6758e-16	3.05528e-14	lncRNA
TGM4	pIpC	Mock	5.94515	-0.372398	1.21072e-15	3.8133e-14	protein-coding
DHRS3	pIpC	Mock	0.845036	5.14635	1.21865e-15	3.82855e-14	protein-coding
LAMP3	pIpC	Mock	2.4614	1.98926	1.41749e-15	4.44194e-14	protein-coding
SESN2	pIpC	Mock	0.99619	4.87906	1.4333e-15	4.48015e-14	protein-coding
LOC112532277	pIpC	Mock	0.886864	3.93822	1.44616e-15	4.50897e-14	protein-coding
CSTF3	pIpC	Mock	0.714546	5.58571	1.45348e-15	4.52039e-14	protein-coding
MAFA	pIpC	Mock	0.843835	5.44022	1.58732e-15	4.92427e-14	protein-coding
IGFBP5	pIpC	Mock	1.04293	7.78434	1.96863e-15	6.09193e-14	protein-coding
TNFAIP2	pIpC	Mock	0.852306	4.63032	2.08067e-15	6.42259e-14	protein-coding
CEP70	pIpC	Mock	0.708723	4.9748	2.41953e-15	7.44999e-14	protein-coding
SH3PXD2A	pIpC	Mock	-0.710857	5.79378	2.57078e-15	7.89607e-14	protein-coding
KLF6	pIpC	Mock	1.05146	6.89287	2.62209e-15	8.03371e-14	protein-coding
SULT	pIpC	Mock	5.72514	-0.565714	2.65873e-15	8.12585e-14	protein-coding
IFT27	pIpC	Mock	0.861368	5.48818	3.93138e-15	1.19859e-13	protein-coding
FGL1A	pIpC	Mock	-0.89759	4.54709	4.28426e-15	1.30296e-13	protein-coding
MME	pIpC	Mock	8.18389	-0.858898	6.20929e-15	1.88379e-13	protein-coding
PLCD1	pIpC	Mock	0.810642	4.97899	7.79099e-15	2.35787e-13	protein-coding
JADE2	pIpC	Mock	0.845186	4.62449	8.2936e-15	2.50386e-13	protein-coding
LOC101751140	pIpC	Mock	2.87953	1.44148	8.79783e-15	2.64962e-13	lncRNA
RGSL1	pIpC	Mock	4.78832	-0.30031	9.96205e-15	2.99297e-13	protein-coding
PRCP	pIpC	Mock	0.642411	5.40301	1.00089e-14	2.99899e-13	protein-coding
BF1	pIpC	Mock	2.34907	2.97128	1.00305e-14	2.99899e-13	protein-coding
ACBD7	pIpC	Mock	0.786363	6.02861	1.0439e-14	3.1136e-13	protein-coding
CLDN5	pIpC	Mock	2.6207	2.41641	1.07966e-14	3.2125e-13	protein-coding
DUSP8	pIpC	Mock	1.09895	5.65952	1.10733e-14	3.28695e-13	protein-coding
C19orf12	pIpC	Mock	0.658449	5.52478	1.21601e-14	3.60089e-13	protein-coding
CROT	pIpC	Mock	1.07066	7.21763	1.38087e-14	4.07933e-13	protein-coding
TMPRSS2	pIpC	Mock	4.98672	-0.100646	1.45294e-14	4.28201e-13	protein-coding
PUDP	pIpC	Mock	0.896671	3.88703	1.46839e-14	4.31729e-13	protein-coding
PDCD1LG2	pIpC	Mock	3.03246	1.34927	1.67102e-14	4.9014e-13	protein-coding
NPAS2	pIpC	Mock	0.720605	4.32126	1.85796e-14	5.43683e-13	protein-coding
PLIN2	pIpC	Mock	0.699237	6.6706	2.0048e-14	5.85268e-13	protein-coding
TOR1B	pIpC	Mock	0.606177	6.01209	2.14576e-14	6.24946e-13	protein-coding
FBXO5	pIpC	Mock	0.611343	5.23138	2.4318e-14	7.06592e-13	protein-coding
CENPL	pIpC	Mock	0.622637	5.11021	2.5098e-14	7.27547e-13	protein-coding
TOR1AIP1	pIpC	Mock	0.65904	6.42944	2.95709e-14	8.55206e-13	protein-coding
PDE3A	pIpC	Mock	3.27604	0.279944	3.25084e-14	9.37969e-13	protein-coding
IGSF1	pIpC	Mock	2.20551	1.39508	3.41605e-14	9.83345e-13	protein-coding
SLC40A1	pIpC	Mock	0.892238	5.90326	3.76004e-14	1.07985e-12	protein-coding
BAG5	pIpC	Mock	1.09727	3.47751	4.62516e-14	1.32524e-12	protein-coding
BLB1	pIpC	Mock	5.06777	-0.692901	5.07302e-14	1.4502e-12	protein-coding
CREM	pIpC	Mock	0.968734	4.64493	5.36894e-14	1.53126e-12	protein-coding
MBNL3	pIpC	Mock	1.05998	5.90237	5.53012e-14	1.5736e-12	protein-coding
LOC422147	pIpC	Mock	0.751145	4.34458	5.76844e-14	1.63765e-12	protein-coding
LOC121107512	pIpC	Mock	4.27725	3.36944	6.11384e-14	1.73174e-12	lncRNA
B2M	pIpC	Mock	1.31143	8.42709	7.08093e-14	2.00109e-12	protein-coding
FAM188A	pIpC	Mock	0.845339	5.94682	9.25467e-14	2.60944e-12	protein-coding
PLCH2	pIpC	Mock	3.444	0.626297	1.1744e-13	3.30256e-12	protein-coding
RGS8	pIpC	Mock	3.4688	0.403755	1.17663e-13	3.30256e-12	protein-coding
IRF2	pIpC	Mock	0.590358	5.74198	1.18548e-13	3.31987e-12	protein-coding
MSL2	pIpC	Mock	0.986306	4.17692	1.22776e-13	3.43052e-12	protein-coding
YPEL5	pIpC	Mock	0.879714	5.71512	1.44942e-13	4.04075e-12	protein-coding
ANKRD28	pIpC	Mock	0.865802	5.27165	1.46234e-13	4.06537e-12	protein-coding
FHOD1	pIpC	Mock	0.836769	6.55313	1.46482e-13	4.06537e-12	protein-coding
MAPK9	pIpC	Mock	1.11537	4.74543	1.56344e-13	4.32935e-12	protein-coding
LOC124417184	pIpC	Mock	5.48893	1.58112	1.75238e-13	4.84172e-12	protein-coding
STK38L	pIpC	Mock	0.842046	5.50117	1.97145e-13	5.43488e-12	protein-coding
LOC121107553	pIpC	Mock	5.6703	1.85553	2.0223e-13	5.56268e-12	protein-coding
ZCCHC4	pIpC	Mock	0.893567	3.66592	2.3601e-13	6.47744e-12	protein-coding
TNFRSF4	pIpC	Mock	2.74492	0.376459	2.39363e-13	6.55494e-12	protein-coding
STEAP1	pIpC	Mock	2.38844	0.941961	2.54226e-13	6.94659e-12	protein-coding
DEPDC7	pIpC	Mock	1.3586	3.08293	2.78882e-13	7.60353e-12	protein-coding
MAD2L1BP	pIpC	Mock	0.729377	5.0418	2.92302e-13	7.95189e-12	protein-coding
LOC121107015	pIpC	Mock	2.14873	9.68679	3.53907e-13	9.60672e-12	rRNA
F2RL2	pIpC	Mock	-1.12989	4.16798	3.75945e-13	1.01826e-11	protein-coding
RBP5	pIpC	Mock	1.61148	2.33113	4.28388e-13	1.15777e-11	protein-coding
MAP3K14	pIpC	Mock	0.619052	4.93747	4.38749e-13	1.18319e-11	protein-coding
VCAM1	pIpC	Mock	2.69549	2.22595	4.43691e-13	1.19391e-11	protein-coding
FAM132A	pIpC	Mock	2.57005	2.4679	4.52731e-13	1.2156e-11	protein-coding
TMEM184A	pIpC	Mock	1.64965	4.40193	4.62758e-13	1.23983e-11	protein-coding
SQSTM1	pIpC	Mock	1.37211	9.77918	5.47426e-13	1.46351e-11	protein-coding
DLEC1	pIpC	Mock	1.92431	2.39189	5.81545e-13	1.55137e-11	protein-coding
HLCS	pIpC	Mock	1.0604	4.77015	6.42827e-13	1.71116e-11	protein-coding
CAB39L	pIpC	Mock	1.32977	3.66853	6.77324e-13	1.79912e-11	protein-coding
HMGB3	pIpC	Mock	-0.59406	7.87715	6.96338e-13	1.84567e-11	protein-coding
LOC101751390	pIpC	Mock	1.04546	5.09208	7.15072e-13	1.89128e-11	protein-coding
RIC8A	pIpC	Mock	0.634957	5.25384	7.3682e-13	1.94464e-11	protein-coding
UCKL1	pIpC	Mock	0.93556	4.88191	7.66306e-13	2.01816e-11	protein-coding
ST14	pIpC	Mock	1.40714	4.755	8.40715e-13	2.20942e-11	protein-coding
PDE4B	pIpC	Mock	1.14718	4.17085	9.49656e-13	2.49043e-11	protein-coding
MNX1	pIpC	Mock	1.54985	2.96974	9.65329e-13	2.52618e-11	protein-coding
PPP1R15B	pIpC	Mock	0.658144	5.43906	1.23227e-12	3.21795e-11	protein-coding
CSF1	pIpC	Mock	0.815138	5.63882	1.32407e-12	3.4504e-11	protein-coding
INHBB	pIpC	Mock	2.26715	2.04314	1.52557e-12	3.96713e-11	protein-coding
LOC121108723	pIpC	Mock	0.858079	5.15545	1.69208e-12	4.3909e-11	protein-coding
SCNN1D	pIpC	Mock	4.18539	-0.413584	1.74151e-12	4.5097e-11	protein-coding
CD44	pIpC	Mock	0.676482	6.08954	2.05358e-12	5.30673e-11	protein-coding
LOC425462	pIpC	Mock	2.26544	2.07499	2.4101e-12	6.21506e-11	protein-coding
LRIG1	pIpC	Mock	0.786149	4.26033	2.55657e-12	6.57906e-11	protein-coding
TERB1	pIpC	Mock	1.39876	2.6765	2.81943e-12	7.24045e-11	protein-coding
DLC1	pIpC	Mock	1.05537	3.6313	2.94942e-12	7.55857e-11	protein-coding
NCOA7	pIpC	Mock	0.860977	4.61008	3.23891e-12	8.28331e-11	protein-coding
ING3	pIpC	Mock	0.660743	4.47216	3.33648e-12	8.51525e-11	protein-coding
HGF	pIpC	Mock	5.18565	-0.585449	3.45813e-12	8.80755e-11	protein-coding
MCL1	pIpC	Mock	0.910312	6.6652	4.07609e-12	1.03601e-10	protein-coding
PEX26	pIpC	Mock	0.592484	4.61412	4.09563e-12	1.03885e-10	protein-coding
TNFRSF10B	pIpC	Mock	1.02731	6.24599	4.15197e-12	1.05098e-10	protein-coding
SMAD3	pIpC	Mock	-0.614576	6.01735	5.00214e-12	1.2636e-10	protein-coding
LOC124417227	pIpC	Mock	2.10165	0.948276	5.41091e-12	1.36408e-10	lncRNA
CD2AP	pIpC	Mock	0.550109	7.19535	5.60773e-12	1.41082e-10	protein-coding
SLF2	pIpC	Mock	0.653395	5.10953	6.22909e-12	1.56397e-10	protein-coding
LOC124418343	pIpC	Mock	4.80565	-0.565682	7.00983e-12	1.75643e-10	lncRNA
PHF2	pIpC	Mock	0.951296	3.98071	8.3432e-12	2.08631e-10	protein-coding
PPARG	pIpC	Mock	2.08385	3.50688	8.53036e-12	2.12881e-10	protein-coding
RRM2	pIpC	Mock	0.586877	8.07314	8.65665e-12	2.15598e-10	protein-coding
NRP1	pIpC	Mock	-0.612961	5.39698	8.82846e-12	2.19435e-10	protein-coding
ERRFI1	pIpC	Mock	0.88163	5.44788	8.88384e-12	2.20369e-10	protein-coding
RASGEF1A	pIpC	Mock	1.69042	2.84345	9.19888e-12	2.27727e-10	protein-coding
LYG2	pIpC	Mock	4.68848	-0.69208	9.72621e-12	2.40301e-10	protein-coding
LOC101749023	pIpC	Mock	0.975093	4.74838	1.05578e-11	2.60328e-10	protein-coding
MTNR1B	pIpC	Mock	1.80086	2.02455	1.32591e-11	3.26285e-10	protein-coding
FBLIM1	pIpC	Mock	1.4123	3.72272	1.33997e-11	3.2909e-10	protein-coding
TNRC18	pIpC	Mock	0.750646	5.8691	1.47003e-11	3.60318e-10	protein-coding
CDKN1A	pIpC	Mock	2.42164	2.20217	1.51113e-11	3.69659e-10	protein-coding
GINM1	pIpC	Mock	0.672315	6.07399	1.5471e-11	3.77713e-10	protein-coding
HOMER3	pIpC	Mock	0.779493	4.78268	1.6228e-11	3.95415e-10	protein-coding
ANKRD29	pIpC	Mock	1.15979	5.47508	1.69661e-11	4.12304e-10	protein-coding
CAMK1D	pIpC	Mock	1.49285	2.06596	1.69878e-11	4.12304e-10	protein-coding
IL15RA	pIpC	Mock	1.86637	1.97478	2.00066e-11	4.84621e-10	protein-coding
P2RX7	pIpC	Mock	3.14198	-0.326862	2.11147e-11	5.10465e-10	protein-coding
MLH1	pIpC	Mock	0.649205	4.22558	2.1647e-11	5.22313e-10	protein-coding
FLI1	pIpC	Mock	0.850924	3.70038	2.2248e-11	5.35769e-10	protein-coding
ENTPD8L1	pIpC	Mock	1.24489	3.19951	2.26638e-11	5.44723e-10	protein-coding
MAP7	pIpC	Mock	1.27138	3.59042	2.40152e-11	5.75575e-10	protein-coding
TNFRSF18	pIpC	Mock	2.03038	1.56494	2.40404e-11	5.75575e-10	protein-coding
TRERF1	pIpC	Mock	0.656637	4.18472	2.42735e-11	5.80034e-10	protein-coding
TUBB6	pIpC	Mock	0.509545	9.06745	2.44647e-11	5.83477e-10	protein-coding
FAM198B	pIpC	Mock	2.68362	0.359144	2.46137e-11	5.85902e-10	protein-coding
SLC22A4	pIpC	Mock	-0.86466	3.81064	2.80048e-11	6.65341e-10	protein-coding
IFI27L2	pIpC	Mock	1.92086	7.14676	2.88017e-11	6.82965e-10	protein-coding
LPAR1	pIpC	Mock	-0.868344	4.69063	3.43309e-11	8.1252e-10	protein-coding
RSPRY1	pIpC	Mock	0.614921	5.30511	3.51253e-11	8.29734e-10	protein-coding
LOC121106978	pIpC	Mock	2.08737	7.79305	3.54951e-11	8.36872e-10	rRNA
POLDIP3	pIpC	Mock	0.547096	6.08556	3.61921e-11	8.51684e-10	protein-coding
LOC121107310	pIpC	Mock	4.15692	-0.438418	3.86993e-11	9.08957e-10	lncRNA
PLEKHA6	pIpC	Mock	1.07202	2.91733	3.93158e-11	9.21687e-10	protein-coding
C1orf112	pIpC	Mock	0.71135	4.03688	4.09374e-11	9.57888e-10	protein-coding
LOC395368	pIpC	Mock	1.27203	3.41254	4.36199e-11	1.01873e-09	protein-coding
POSTN	pIpC	Mock	-0.665689	5.0734	4.85007e-11	1.13059e-09	protein-coding
ZDHHC20	pIpC	Mock	0.576855	7.51202	4.86313e-11	1.1315e-09	protein-coding
PM20D2	pIpC	Mock	0.798309	3.69818	5.65063e-11	1.31226e-09	protein-coding
MMD	pIpC	Mock	0.496262	6.32269	6.06624e-11	1.40614e-09	protein-coding
TLK2	pIpC	Mock	0.71522	5.78379	6.19267e-11	1.43276e-09	protein-coding
GNB5	pIpC	Mock	0.647369	4.05417	6.54557e-11	1.51159e-09	protein-coding
PRKCD	pIpC	Mock	0.598897	4.74934	7.30491e-11	1.6838e-09	protein-coding
PHLDA1	pIpC	Mock	0.654587	8.76376	8.68236e-11	1.99759e-09	protein-coding
VPS50	pIpC	Mock	0.891765	5.00625	9.23657e-11	2.12115e-09	protein-coding
OTP	pIpC	Mock	2.69301	0.342933	9.37365e-11	2.14865e-09	protein-coding
CLSTN3	pIpC	Mock	1.15916	3.16702	9.60532e-11	2.19768e-09	protein-coding
RGL4	pIpC	Mock	0.548802	6.45985	9.95116e-11	2.27261e-09	protein-coding
CDK6	pIpC	Mock	0.925823	5.44332	1.01871e-10	2.32221e-09	protein-coding
AHR1B	pIpC	Mock	0.830866	4.97872	1.12867e-10	2.56813e-09	protein-coding
GIT1	pIpC	Mock	0.762573	6.7328	1.20279e-10	2.73177e-09	protein-coding
WDR19	pIpC	Mock	0.734396	3.83083	1.23785e-10	2.80624e-09	protein-coding
NDC80	pIpC	Mock	0.816205	6.8022	1.32139e-10	2.99017e-09	protein-coding
IFNAR1	pIpC	Mock	0.712687	5.79473	1.3689e-10	3.09201e-09	protein-coding
MARK1	pIpC	Mock	0.805919	5.65836	1.40383e-10	3.16514e-09	protein-coding
EIF4E3	pIpC	Mock	0.713618	3.75758	1.60055e-10	3.60212e-09	protein-coding
UBE2J1	pIpC	Mock	0.52741	5.76766	1.64578e-10	3.69719e-09	protein-coding
GAK	pIpC	Mock	1.1414	3.84707	1.75456e-10	3.93441e-09	protein-coding
LOC121106732	pIpC	Mock	1.62277	2.84345	1.80336e-10	4.03653e-09	lncRNA
EPC1	pIpC	Mock	0.641214	4.21707	2.06081e-10	4.60446e-09	protein-coding
BUD13	pIpC	Mock	0.549616	5.06618	2.08275e-10	4.64509e-09	protein-coding
MYO1B	pIpC	Mock	0.64717	7.23417	2.32928e-10	5.18557e-09	protein-coding
KAT2B	pIpC	Mock	0.730272	5.42547	2.37142e-10	5.26991e-09	protein-coding
SMC6	pIpC	Mock	0.533151	5.25965	2.73608e-10	6.06939e-09	protein-coding
LOC101751380	pIpC	Mock	2.22388	0.960471	2.90102e-10	6.42376e-09	lncRNA
ZNF521	pIpC	Mock	0.731091	3.75572	2.94528e-10	6.51013e-09	protein-coding
HIST1H4I	pIpC	Mock	1	6.07568	3.08874e-10	6.81506e-09	protein-coding
GAS2L3	pIpC	Mock	0.642923	4.45036	3.11013e-10	6.85003e-09	protein-coding
GEMIN6	pIpC	Mock	-0.51807	6.08603	3.3325e-10	7.32677e-09	protein-coding
TMC7	pIpC	Mock	3.72466	0.0122415	3.4124e-10	7.48912e-09	protein-coding
KPNA7	pIpC	Mock	3.75459	-0.437354	3.62081e-10	7.93247e-09	protein-coding
NLRP1L	pIpC	Mock	-0.676953	4.79425	3.75223e-10	8.20585e-09	protein-coding
RWDD2B	pIpC	Mock	0.703671	4.20313	3.85029e-10	8.40545e-09	protein-coding
SMURF1	pIpC	Mock	0.760796	5.69214	4.00192e-10	8.72109e-09	protein-coding
ALG2	pIpC	Mock	0.549933	5.61992	4.1157e-10	8.95328e-09	protein-coding
STAT3	pIpC	Mock	0.509309	7.27076	4.22576e-10	9.17658e-09	protein-coding
MRPL30	pIpC	Mock	0.618643	7.17895	4.30695e-10	9.32477e-09	protein-coding
LOC112532063	pIpC	Mock	2.56964	1.7548	4.30907e-10	9.32477e-09	lncRNA
GLCE	pIpC	Mock	-0.544931	5.74442	4.35716e-10	9.41239e-09	protein-coding
NAV3	pIpC	Mock	0.863078	4.38715	5.08166e-10	1.09583e-08	protein-coding
ATXN7L1	pIpC	Mock	0.978295	3.28561	5.32188e-10	1.14564e-08	protein-coding
LOC121107012	pIpC	Mock	2.14244	10.6259	5.96877e-10	1.28266e-08	rRNA
SLC9A5	pIpC	Mock	1.91465	1.25106	6.21775e-10	1.33385e-08	protein-coding
TMBIM4	pIpC	Mock	0.55035	6.23225	6.71849e-10	1.43878e-08	protein-coding
STIM1	pIpC	Mock	0.518987	7.54026	6.83698e-10	1.46163e-08	protein-coding
LAPTM5	pIpC	Mock	0.766162	4.3597	6.97527e-10	1.48862e-08	protein-coding
SFRP4	pIpC	Mock	0.749617	4.80914	7.2228e-10	1.53879e-08	protein-coding
PPARD	pIpC	Mock	0.532158	5.763	7.24241e-10	1.54032e-08	protein-coding
FAM19A3	pIpC	Mock	5.40124	-0.858486	8.23786e-10	1.74903e-08	protein-coding
GOLGA3	pIpC	Mock	0.755941	5.42542	8.33608e-10	1.76685e-08	protein-coding
LOC121107235	pIpC	Mock	0.807724	4.23766	8.45098e-10	1.78814e-08	lncRNA
LOC121110417	pIpC	Mock	0.559098	4.70397	8.50697e-10	1.79692e-08	protein-coding
JAG1	pIpC	Mock	1.36966	3.5084	8.55885e-10	1.8048e-08	protein-coding
SLA	pIpC	Mock	-0.940124	3.69161	9.064e-10	1.90807e-08	protein-coding
LOC100857439	pIpC	Mock	1.06125	3.91205	9.21368e-10	1.93628e-08	protein-coding
TMEM14C	pIpC	Mock	0.483539	7.73005	9.36148e-10	1.96401e-08	protein-coding
KLHL22	pIpC	Mock	0.763981	3.74961	1.03456e-09	2.1668e-08	protein-coding
GAB1	pIpC	Mock	0.711485	4.27963	1.22601e-09	2.56344e-08	protein-coding
FAM83DL	pIpC	Mock	3.32241	0.239354	1.24293e-09	2.59443e-08	protein-coding
ARHGEF28	pIpC	Mock	0.887383	3.31092	1.34366e-09	2.79997e-08	protein-coding
ZNRF2	pIpC	Mock	0.669612	4.73853	1.4624e-09	3.04228e-08	protein-coding
LOC121107590	pIpC	Mock	3.07769	0.965999	1.50368e-09	3.12291e-08	lncRNA
SP2	pIpC	Mock	0.636323	4.13788	1.54171e-09	3.19653e-08	protein-coding
PRDX1	pIpC	Mock	0.647218	12.0673	1.60428e-09	3.32071e-08	protein-coding
TMEM170B	pIpC	Mock	-0.589067	4.32988	1.60904e-09	3.32498e-08	protein-coding
TNFRSF21	pIpC	Mock	0.537484	6.0338	1.66632e-09	3.43762e-08	protein-coding
LHX6	pIpC	Mock	2.24176	0.422944	1.85971e-09	3.8302e-08	protein-coding
GHDC	pIpC	Mock	1.05911	4.23852	2.01756e-09	4.14841e-08	protein-coding
LOC107052215	pIpC	Mock	1.92987	0.65549	2.06554e-09	4.24001e-08	protein-coding
NKX6-1	pIpC	Mock	0.555264	4.42544	2.06936e-09	4.24082e-08	protein-coding
LOC121110863	pIpC	Mock	2.44309	0.909103	2.1286e-09	4.35501e-08	lncRNA
TET2	pIpC	Mock	1.56225	2.989	2.33716e-09	4.77382e-08	protein-coding
SPRY4	pIpC	Mock	0.74455	3.93273	2.38444e-09	4.86237e-08	protein-coding
RFXAP	pIpC	Mock	-0.503313	6.92379	2.40921e-09	4.90481e-08	protein-coding
MCUR1	pIpC	Mock	0.489761	5.19804	2.48921e-09	5.05659e-08	protein-coding
RNF7	pIpC	Mock	-0.50219	5.59277	2.49258e-09	5.05659e-08	protein-coding
CITED4	pIpC	Mock	-0.449081	5.69562	2.49815e-09	5.05659e-08	protein-coding
LOC124417329	pIpC	Mock	2.85544	-0.474588	2.50011e-09	5.05659e-08	lncRNA
ZCCHC14	pIpC	Mock	0.69849	6.78217	2.54568e-09	5.14037e-08	protein-coding
DOK7	pIpC	Mock	1.45027	2.06599	2.59413e-09	5.22967e-08	protein-coding
LEF1	pIpC	Mock	0.559977	4.30187	2.62895e-09	5.29124e-08	protein-coding
HLF	pIpC	Mock	0.821012	4.06517	2.88553e-09	5.79822e-08	protein-coding
LOC418927	pIpC	Mock	0.455908	6.12327	2.95546e-09	5.92912e-08	protein-coding
DNAJC13	pIpC	Mock	0.966417	5.03846	3.02746e-09	6.06374e-08	protein-coding
ARHGAP17	pIpC	Mock	0.501858	6.19463	3.06105e-09	6.1211e-08	protein-coding
DIO3	pIpC	Mock	1.46855	3.56167	3.14922e-09	6.28726e-08	protein-coding
LOC101751961	pIpC	Mock	1.75961	1.28995	3.16775e-09	6.31408e-08	lncRNA
CD200R1A	pIpC	Mock	2.4046	0.680993	3.22603e-09	6.4199e-08	protein-coding
ACAA1	pIpC	Mock	0.572707	4.34738	3.27268e-09	6.50228e-08	protein-coding
ALAS1	pIpC	Mock	0.565037	5.27251	3.35116e-09	6.64753e-08	protein-coding
PITX1	pIpC	Mock	0.532898	5.53796	3.4175e-09	6.76829e-08	protein-coding
TRAF2	pIpC	Mock	0.9559	4.00673	3.70818e-09	7.33225e-08	protein-coding
LOC101749752	pIpC	Mock	-0.682541	7.26871	4.08632e-09	8.06705e-08	lncRNA
DAB2	pIpC	Mock	0.885347	5.51034	4.17702e-09	8.23298e-08	protein-coding
TFRC	pIpC	Mock	-0.946677	7.09385	4.32059e-09	8.50242e-08	protein-coding
RGS22	pIpC	Mock	2.56142	-0.259555	4.36916e-09	8.58436e-08	protein-coding
CHST13	pIpC	Mock	1.97958	0.555177	4.42854e-09	8.68724e-08	protein-coding
CHAF1B	pIpC	Mock	0.559979	4.92416	4.93187e-09	9.65929e-08	protein-coding
FOS	pIpC	Mock	1.29418	2.58544	5.26062e-09	1.02869e-07	protein-coding
RUNX2	pIpC	Mock	1.19787	3.29893	5.29425e-09	1.03363e-07	protein-coding
LOC121113257	pIpC	Mock	1.78904	0.842783	5.61483e-09	1.09449e-07	lncRNA
PPP1R3G	pIpC	Mock	1.03647	2.64458	5.89119e-09	1.14656e-07	protein-coding
TACC3	pIpC	Mock	0.424828	8.11167	6.50171e-09	1.26339e-07	protein-coding
SCLT1	pIpC	Mock	0.604121	4.59534	7.08884e-09	1.37532e-07	protein-coding
LUM	pIpC	Mock	-1.14966	5.4991	7.1933e-09	1.39341e-07	protein-coding
LIMD1	pIpC	Mock	0.451334	5.39811	7.65818e-09	1.48114e-07	protein-coding
TRABD2B	pIpC	Mock	2.43081	1.16854	7.69489e-09	1.48592e-07	protein-coding
NTNG2	pIpC	Mock	1.03138	3.05795	7.95304e-09	1.53338e-07	protein-coding
CREB3L4	pIpC	Mock	0.493168	5.83797	8.494e-09	1.63513e-07	protein-coding
ACOD1	pIpC	Mock	2.62996	0.612254	8.65826e-09	1.66416e-07	protein-coding
LOC107055303	pIpC	Mock	1.98493	1.50535	8.92466e-09	1.7127e-07	lncRNA
ITGA2	pIpC	Mock	2.84234	-0.422505	9.30985e-09	1.78386e-07	protein-coding
TTYH3	pIpC	Mock	-0.506849	4.9959	9.95097e-09	1.90376e-07	protein-coding
COBL	pIpC	Mock	1.06364	2.88839	1.03233e-08	1.97194e-07	protein-coding
LOC112530236	pIpC	Mock	-1.19152	3.71491	1.04433e-08	1.99178e-07	snoRNA
IFNAR2	pIpC	Mock	0.474359	5.63803	1.07542e-08	2.04793e-07	protein-coding
ARPC1B	pIpC	Mock	0.714416	8.19672	1.07972e-08	2.05296e-07	protein-coding
FAM210B	pIpC	Mock	0.617305	4.03252	1.11007e-08	2.10743e-07	protein-coding
LOC112529991	pIpC	Mock	1.33135	1.71171	1.12226e-08	2.12731e-07	lncRNA
FAM118B	pIpC	Mock	0.443801	5.17325	1.13066e-08	2.13995e-07	protein-coding
LOC124418322	pIpC	Mock	1.81233	0.776932	1.36417e-08	2.57798e-07	protein-coding
VDAC1	pIpC	Mock	0.597633	4.84834	1.40446e-08	2.65006e-07	protein-coding
CASP6	pIpC	Mock	0.665421	3.9936	1.45445e-08	2.74022e-07	protein-coding
TXLNA	pIpC	Mock	0.461308	5.87755	1.49461e-08	2.8116e-07	protein-coding
SNX32	pIpC	Mock	0.477065	7.17887	1.59101e-08	2.9884e-07	protein-coding
SLCO4A1	pIpC	Mock	0.543429	5.94302	1.60024e-08	3.00118e-07	protein-coding
POLK	pIpC	Mock	1.02155	2.66871	1.73776e-08	3.25416e-07	protein-coding
VGLL4	pIpC	Mock	0.615699	5.54916	1.79623e-08	3.35858e-07	protein-coding
MXD4	pIpC	Mock	-0.720116	3.69005	1.87557e-08	3.50164e-07	protein-coding
FSTL5	pIpC	Mock	1.72496	1.54091	1.97019e-08	3.67275e-07	protein-coding
BAG3	pIpC	Mock	0.424029	7.10335	2.05494e-08	3.82229e-07	protein-coding
MALSU1	pIpC	Mock	-0.537219	4.93168	2.05659e-08	3.82229e-07	protein-coding
PDGFD	pIpC	Mock	0.445449	7.1709	2.21228e-08	4.10549e-07	protein-coding
WDFY4	pIpC	Mock	3.26372	-0.512318	2.33071e-08	4.31879e-07	protein-coding
EGR1	pIpC	Mock	1.20476	6.84987	2.41319e-08	4.46494e-07	protein-coding
RAPGEF1	pIpC	Mock	0.606643	5.32176	2.76457e-08	5.10743e-07	protein-coding
LOC121108845	pIpC	Mock	-0.656233	6.11922	2.7888e-08	5.14452e-07	transcribed_pseudogene
PLD5	pIpC	Mock	-1.24581	1.91033	2.90413e-08	5.3493e-07	protein-coding
TMEM254	pIpC	Mock	-0.465243	6.33324	3.02846e-08	5.57003e-07	protein-coding
HSPA12A	pIpC	Mock	0.658554	5.52494	3.03668e-08	5.57686e-07	protein-coding
HARBI1	pIpC	Mock	0.941424	3.81955	3.09306e-08	5.67198e-07	protein-coding
PMP22	pIpC	Mock	-0.496197	7.01553	3.52537e-08	6.45519e-07	protein-coding
HIST1H2A4L2	pIpC	Mock	1.31668	4.64239	3.65656e-08	6.68551e-07	protein-coding
DISP1	pIpC	Mock	0.757165	5.39084	3.77925e-08	6.89964e-07	protein-coding
SPECC1	pIpC	Mock	0.454259	5.30118	3.91058e-08	7.12888e-07	protein-coding
LOC107052900	pIpC	Mock	1.73666	1.82354	3.97009e-08	7.22673e-07	lncRNA
FHL5	pIpC	Mock	0.499777	4.71332	4.04666e-08	7.35529e-07	protein-coding
PSEN2	pIpC	Mock	0.485103	5.06112	4.08695e-08	7.41763e-07	protein-coding
VEGFA	pIpC	Mock	0.84019	5.87948	4.39942e-08	7.97307e-07	protein-coding
SP5	pIpC	Mock	1.36356	1.98408	4.41595e-08	7.99133e-07	protein-coding
CDCA7	pIpC	Mock	0.444983	6.66731	5.11672e-08	9.24594e-07	protein-coding
SLC7A7	pIpC	Mock	1.77165	0.841907	5.23442e-08	9.44485e-07	protein-coding
LACTB	pIpC	Mock	0.62582	3.61992	5.27131e-08	9.49757e-07	protein-coding
RNF114	pIpC	Mock	0.442294	6.34207	5.30484e-08	9.54409e-07	protein-coding
FAM43A	pIpC	Mock	-1.12278	6.45362	5.82827e-08	1.04706e-06	protein-coding
IER5	pIpC	Mock	1.01558	5.93096	6.01056e-08	1.07824e-06	protein-coding
ATN1	pIpC	Mock	0.458766	5.1129	6.23467e-08	1.11683e-06	protein-coding
GRK5	pIpC	Mock	0.598088	3.84281	6.95586e-08	1.24421e-06	protein-coding
NDRG1	pIpC	Mock	0.531235	6.30105	7.13876e-08	1.27509e-06	protein-coding
HIC1	pIpC	Mock	2.22961	0.903539	7.18843e-08	1.28211e-06	protein-coding
SERINC2	pIpC	Mock	1.00707	4.79591	7.58373e-08	1.35067e-06	protein-coding
LOC124418122	pIpC	Mock	0.806585	3.11162	7.76179e-08	1.38039e-06	lncRNA
CCNL2	pIpC	Mock	0.445896	5.84991	7.93441e-08	1.40907e-06	protein-coding
HOXA3	pIpC	Mock	1.11077	2.91114	7.97368e-08	1.41402e-06	protein-coding
LOC112530783	pIpC	Mock	-1.26131	3.4197	8.13995e-08	1.44143e-06	snoRNA
DYNLL2	pIpC	Mock	-0.403262	7.05595	8.20183e-08	1.45032e-06	protein-coding
LOC107052041	pIpC	Mock	1.6755	6.31002	8.35474e-08	1.47525e-06	lncRNA
SLC30A9	pIpC	Mock	0.655305	4.15786	8.37627e-08	1.47694e-06	protein-coding
CASP1	pIpC	Mock	0.422573	6.16608	8.44087e-08	1.48622e-06	protein-coding
LOC101751325	pIpC	Mock	0.625148	4.12912	8.73074e-08	1.53507e-06	protein-coding
KNOP1	pIpC	Mock	-0.481959	5.79657	8.82124e-08	1.54878e-06	protein-coding
SHMT1	pIpC	Mock	-0.415392	5.58142	8.88234e-08	1.5573e-06	protein-coding
HIST1H46L2	pIpC	Mock	1.15316	4.91759	8.96817e-08	1.57013e-06	protein-coding
USP34	pIpC	Mock	0.814555	4.46206	9.01844e-08	1.5767e-06	protein-coding
HK2	pIpC	Mock	0.492957	5.6452	9.19369e-08	1.60507e-06	protein-coding
LOC121106743	pIpC	Mock	1.33142	2.59714	9.86052e-08	1.71906e-06	protein-coding
MECOM	pIpC	Mock	0.562403	4.57135	1.02959e-07	1.79245e-06	protein-coding
TTC19	pIpC	Mock	0.811693	3.62672	1.04133e-07	1.81034e-06	protein-coding
CARD11	pIpC	Mock	0.546453	4.26738	1.07922e-07	1.87357e-06	protein-coding
KIAA0319L	pIpC	Mock	-0.612725	6.44217	1.15093e-07	1.99527e-06	protein-coding
PIK3CB	pIpC	Mock	0.80915	4.14921	1.16148e-07	2.00951e-06	protein-coding
IRAG2	pIpC	Mock	0.808458	2.97314	1.16239e-07	2.00951e-06	protein-coding
SYNPO2	pIpC	Mock	1.0742	3.31433	1.22716e-07	2.11851e-06	protein-coding
TMEM131L	pIpC	Mock	-0.514166	4.18079	1.24347e-07	2.14369e-06	protein-coding
DPT	pIpC	Mock	-0.417751	7.26885	1.29196e-07	2.22418e-06	protein-coding
SIN3A	pIpC	Mock	0.435751	5.48025	1.30862e-07	2.24974e-06	protein-coding
LOC107055390	pIpC	Mock	1.50126	2.14677	1.31623e-07	2.25969e-06	protein-coding
LAMA3	pIpC	Mock	1.12027	3.46045	1.35989e-07	2.33141e-06	protein-coding
LOC124417435	pIpC	Mock	2.60886	0.012516	1.37697e-07	2.35742e-06	lncRNA
BACH1	pIpC	Mock	0.882632	6.31713	1.4013e-07	2.39575e-06	protein-coding
CFAP410	pIpC	Mock	0.48731	5.88163	1.46202e-07	2.49611e-06	protein-coding
LGALS3	pIpC	Mock	0.553923	5.9024	1.50964e-07	2.57387e-06	protein-coding
PCASP3	pIpC	Mock	1.55181	1.87824	1.52453e-07	2.59568e-06	protein-coding
UBTD1	pIpC	Mock	-0.596201	5.75255	1.56055e-07	2.65337e-06	protein-coding
LOC101751545	pIpC	Mock	-0.445397	4.97844	1.60296e-07	2.72174e-06	protein-coding
LOC420552	pIpC	Mock	2.84013	-0.583493	1.6867e-07	2.85999e-06	protein-coding
ETS1	pIpC	Mock	0.496762	5.57904	1.74135e-07	2.94863e-06	protein-coding
ETFRF1	pIpC	Mock	-0.54782	5.25049	1.82378e-07	3.08399e-06	protein-coding
SMC5	pIpC	Mock	0.665813	4.62336	1.84149e-07	3.10969e-06	protein-coding
TOB1	pIpC	Mock	0.454087	5.36085	1.87101e-07	3.15522e-06	protein-coding
GRIK1	pIpC	Mock	2.0084	1.04672	1.94765e-07	3.28e-06	protein-coding
MGAT3	pIpC	Mock	-0.505666	4.28563	1.99449e-07	3.35432e-06	protein-coding
HTR2B	pIpC	Mock	1.77754	0.757949	2.05005e-07	3.44308e-06	protein-coding
HOPX	pIpC	Mock	-0.931501	3.90203	2.05938e-07	3.45406e-06	protein-coding
HIVEP2	pIpC	Mock	0.989885	3.52602	2.07144e-07	3.46959e-06	protein-coding
CPEB1	pIpC	Mock	0.82738	4.16646	2.07697e-07	3.47416e-06	protein-coding
PRICKLE4	pIpC	Mock	1.08558	2.73977	2.27202e-07	3.79529e-06	protein-coding
GALNT2	pIpC	Mock	-0.455647	4.8406	2.34929e-07	3.91907e-06	protein-coding
BET1L	pIpC	Mock	0.48826	5.4118	2.51055e-07	4.18245e-06	protein-coding
CAPN9	pIpC	Mock	-0.702359	6.09215	2.60612e-07	4.33583e-06	protein-coding
REL	pIpC	Mock	0.72978	5.75365	2.76121e-07	4.58769e-06	protein-coding
LOC121108574	pIpC	Mock	1.91212	2.11278	2.78919e-07	4.62796e-06	lncRNA
KIAA1644	pIpC	Mock	0.759113	6.794	2.85355e-07	4.72841e-06	protein-coding
PSME4	pIpC	Mock	0.664954	4.79396	2.95796e-07	4.89487e-06	protein-coding
SHQ1	pIpC	Mock	-0.419188	4.76162	2.97659e-07	4.91913e-06	protein-coding
PIK3R2	pIpC	Mock	0.50038	6.01843	3.10033e-07	5.11678e-06	protein-coding
ZHX2	pIpC	Mock	0.485012	4.97845	3.12231e-07	5.1462e-06	protein-coding
UNG	pIpC	Mock	-0.583262	4.68278	3.28722e-07	5.41081e-06	protein-coding
LOC124417581	pIpC	Mock	0.655298	6.76116	3.31299e-07	5.44597e-06	lncRNA
NUAK2	pIpC	Mock	0.772657	4.93132	3.46422e-07	5.68701e-06	protein-coding
VDR	pIpC	Mock	1.18758	2.88356	3.51989e-07	5.76879e-06	protein-coding
PTX3	pIpC	Mock	-0.612641	5.64492	3.52335e-07	5.76879e-06	protein-coding
G0S2	pIpC	Mock	-0.901929	3.10245	3.71344e-07	6.07199e-06	protein-coding
GPATCH3	pIpC	Mock	0.943406	2.83939	3.74533e-07	6.11605e-06	protein-coding
RIF1	pIpC	Mock	0.735737	6.70792	3.76796e-07	6.1449e-06	protein-coding
PIK3R3	pIpC	Mock	0.600348	5.62264	3.90675e-07	6.36286e-06	protein-coding
AKR1B10	pIpC	Mock	0.451344	7.62622	3.93497e-07	6.4004e-06	protein-coding
LOC101751084	pIpC	Mock	1.54279	1.65819	3.99113e-07	6.48322e-06	lncRNA
FAS	pIpC	Mock	0.644184	7.33169	4.0625e-07	6.59051e-06	protein-coding
SLC25A25	pIpC	Mock	0.672319	4.64408	4.19422e-07	6.79529e-06	protein-coding
RIPK1	pIpC	Mock	0.480172	5.46293	4.27471e-07	6.91664e-06	protein-coding
SGMS1	pIpC	Mock	0.436671	5.66741	4.66464e-07	7.53771e-06	protein-coding
ARL2BP	pIpC	Mock	-0.616502	3.71278	4.68489e-07	7.56057e-06	protein-coding
MAML1	pIpC	Mock	0.76008	3.1566	4.87352e-07	7.85475e-06	protein-coding
HOXA10-AS	pIpC	Mock	-0.694153	6.19425	4.88305e-07	7.85986e-06	lncRNA
OSGIN2	pIpC	Mock	0.456442	4.37642	5.10097e-07	8.19998e-06	protein-coding
PXDC1	pIpC	Mock	0.495219	4.21423	5.21401e-07	8.37081e-06	protein-coding
BMP2K	pIpC	Mock	0.68244	4.00168	5.30317e-07	8.50293e-06	protein-coding
IGF2BP2	pIpC	Mock	0.747968	3.94007	5.37015e-07	8.59919e-06	protein-coding
GOLT1B	pIpC	Mock	-0.414716	5.66202	5.46351e-07	8.73738e-06	protein-coding
CAV1	pIpC	Mock	-0.511556	8.49027	5.47885e-07	8.7506e-06	protein-coding
FMNL2	pIpC	Mock	0.777635	5.50805	5.57153e-07	8.88717e-06	protein-coding
HACE1	pIpC	Mock	0.503391	5.44792	5.62604e-07	8.96256e-06	protein-coding
ASNSD1	pIpC	Mock	0.416359	5.99959	5.66895e-07	9.01932e-06	protein-coding
RAD50	pIpC	Mock	0.461383	5.36206	5.87805e-07	9.34e-06	protein-coding
OSBPL9	pIpC	Mock	0.411676	5.57991	6.12583e-07	9.72122e-06	protein-coding
RBMS1	pIpC	Mock	0.404208	6.94637	6.17826e-07	9.79187e-06	protein-coding
PRRX2	pIpC	Mock	0.587427	5.54449	6.33747e-07	1.00314e-05	protein-coding
TBC1D2B	pIpC	Mock	0.642338	5.44757	6.53269e-07	1.03272e-05	protein-coding
LOC112530346	pIpC	Mock	1.62641	0.996573	6.6242e-07	1.04585e-05	lncRNA
RAB7B	pIpC	Mock	0.475691	6.1562	6.7455e-07	1.06364e-05	protein-coding
PLA2G7	pIpC	Mock	0.493696	4.33803	7.04836e-07	1.10998e-05	protein-coding
NFKBIE	pIpC	Mock	0.641721	5.01234	7.45994e-07	1.17205e-05	protein-coding
MBD4	pIpC	Mock	0.523073	5.74954	7.46144e-07	1.17205e-05	protein-coding
RASD1	pIpC	Mock	1.54821	1.25358	7.57446e-07	1.1883e-05	protein-coding
MTHFD2	pIpC	Mock	0.39986	7.59259	7.75779e-07	1.21552e-05	protein-coding
HMOX1	pIpC	Mock	0.953836	7.91139	7.81491e-07	1.22292e-05	protein-coding
TMPRSS13	pIpC	Mock	1.17569	3.15229	8.18817e-07	1.27971e-05	protein-coding
LOC121107069	pIpC	Mock	-0.676356	5.65149	8.29011e-07	1.29401e-05	protein-coding
WHSC1L1	pIpC	Mock	0.696649	4.71519	8.33874e-07	1.29996e-05	protein-coding
LOC112531623	pIpC	Mock	-0.632052	4.92248	8.42549e-07	1.31183e-05	snoRNA
LOC101749962	pIpC	Mock	1.4288	1.81664	8.70593e-07	1.35379e-05	lncRNA
TSPAN17	pIpC	Mock	-0.458982	4.43417	8.78382e-07	1.36419e-05	protein-coding
MYC	pIpC	Mock	0.445019	7.10821	8.97826e-07	1.39264e-05	protein-coding
ID2	pIpC	Mock	0.840658	4.65271	8.99924e-07	1.39415e-05	protein-coding
SLC16A9	pIpC	Mock	0.853545	3.40638	9.151e-07	1.41589e-05	protein-coding
SUN1	pIpC	Mock	0.414911	6.66713	9.46079e-07	1.46199e-05	protein-coding
ZFAND5	pIpC	Mock	0.443567	5.38317	9.58845e-07	1.47987e-05	protein-coding
SNN	pIpC	Mock	-0.575442	3.99488	9.93064e-07	1.53078e-05	protein-coding
ZC3H4	pIpC	Mock	0.566504	3.79874	1.00782e-06	1.5516e-05	protein-coding
FAM172BP	pIpC	Mock	2.15784	0.168201	1.03236e-06	1.58741e-05	protein-coding
LOC112533016	pIpC	Mock	0.506914	6.42026	1.06835e-06	1.6407e-05	protein-coding
CCND1	pIpC	Mock	0.474862	6.42975	1.11232e-06	1.70612e-05	protein-coding
WDR89	pIpC	Mock	-0.504058	4.02734	1.11886e-06	1.71401e-05	protein-coding
DCP1A	pIpC	Mock	0.899361	4.65635	1.13424e-06	1.73543e-05	protein-coding
NARF	pIpC	Mock	-0.761956	3.80872	1.22909e-06	1.87444e-05	protein-coding
KIAA1217	pIpC	Mock	1.48299	1.10184	1.22915e-06	1.87444e-05	protein-coding
DNAJA1	pIpC	Mock	0.392548	6.18388	1.23007e-06	1.87444e-05	protein-coding
FOXS1	pIpC	Mock	2.59416	0.394713	1.23115e-06	1.87444e-05	protein-coding
LOC107054051	pIpC	Mock	1.18613	1.7287	1.2344e-06	1.87707e-05	protein-coding
LOC112531468	pIpC	Mock	-0.458791	4.43249	1.24994e-06	1.89837e-05	lncRNA
FBXO25	pIpC	Mock	-0.602344	3.81573	1.26451e-06	1.91815e-05	protein-coding
LOC124417283	pIpC	Mock	1.78142	0.863635	1.27807e-06	1.93635e-05	protein-coding
ZBTB21	pIpC	Mock	0.751216	4.51706	1.28031e-06	1.93737e-05	protein-coding
FAM53A	pIpC	Mock	0.639116	3.97523	1.32707e-06	2.00568e-05	protein-coding
LOC101748546	pIpC	Mock	-0.650397	4.17481	1.33186e-06	2.01046e-05	lncRNA
PRDM1	pIpC	Mock	1.62242	0.928458	1.3688e-06	2.0637e-05	protein-coding
RSPH9	pIpC	Mock	0.597717	4.12625	1.38429e-06	2.08452e-05	protein-coding
AZIN2	pIpC	Mock	1.03054	2.97479	1.39119e-06	2.09236e-05	protein-coding
CHST15	pIpC	Mock	-0.447366	5.50343	1.4101e-06	2.11823e-05	protein-coding
PQLC2L	pIpC	Mock	-0.409971	5.12435	1.43276e-06	2.14966e-05	protein-coding
PHLDA2	pIpC	Mock	0.572179	7.71388	1.52163e-06	2.28023e-05	protein-coding
LOC107049501	pIpC	Mock	0.467139	6.50223	1.58988e-06	2.37963e-05	protein-coding
CASP10	pIpC	Mock	0.566955	5.69787	1.64386e-06	2.45746e-05	protein-coding
DNAJC7	pIpC	Mock	0.409943	7.57556	1.65556e-06	2.47196e-05	protein-coding
PRPSAP1	pIpC	Mock	0.501601	5.91883	1.69144e-06	2.52249e-05	protein-coding
RCN1	pIpC	Mock	-0.365928	7.3754	1.7445e-06	2.59849e-05	protein-coding
IKBKE	pIpC	Mock	1.62116	1.09311	1.74668e-06	2.59861e-05	protein-coding
KAT6B	pIpC	Mock	0.716762	3.45074	1.79982e-06	2.67445e-05	protein-coding
KDM5B	pIpC	Mock	-0.57086	4.97989	1.80428e-06	2.67786e-05	protein-coding
CTSC	pIpC	Mock	0.380914	8.97498	1.93359e-06	2.86634e-05	protein-coding
PPIF	pIpC	Mock	-0.443768	4.88734	1.94047e-06	2.8731e-05	protein-coding
LIMA1	pIpC	Mock	0.412804	7.49835	1.95433e-06	2.89017e-05	protein-coding
SNAP91	pIpC	Mock	1.04437	2.51669	2.05711e-06	3.03854e-05	protein-coding
HMOX2	pIpC	Mock	-0.473214	5.4264	2.075e-06	3.06131e-05	protein-coding
GNB1	pIpC	Mock	0.404635	8.67797	2.09219e-06	3.08299e-05	protein-coding
RCBTB1	pIpC	Mock	-0.408258	5.15284	2.13469e-06	3.14187e-05	protein-coding
SERTAD2	pIpC	Mock	0.575182	5.2735	2.13881e-06	3.14421e-05	protein-coding
FGF14	pIpC	Mock	2.64994	-0.556743	2.15745e-06	3.16785e-05	protein-coding
ARHGAP31	pIpC	Mock	1.03873	5.71591	2.20331e-06	3.23135e-05	protein-coding
UBALD1	pIpC	Mock	-0.590756	6.27769	2.25195e-06	3.29877e-05	protein-coding
LOC121106938	pIpC	Mock	-0.515118	3.874	2.28431e-06	3.34222e-05	protein-coding
MTMR3	pIpC	Mock	0.499927	4.2149	2.38442e-06	3.48457e-05	protein-coding
GPNMB	pIpC	Mock	0.782589	4.84868	2.39969e-06	3.50276e-05	protein-coding
RBBP8	pIpC	Mock	0.45188	5.63281	2.42508e-06	3.53564e-05	protein-coding
MAFF	pIpC	Mock	0.510283	7.36056	2.55462e-06	3.71965e-05	protein-coding
DARS2	pIpC	Mock	0.531463	3.70796	2.5573e-06	3.71965e-05	protein-coding
NRBF2	pIpC	Mock	-0.430487	5.55996	2.68047e-06	3.89424e-05	protein-coding
SSU72	pIpC	Mock	0.365291	7.10092	2.70537e-06	3.92504e-05	protein-coding
ASL	pIpC	Mock	0.868512	3.24084	2.70802e-06	3.92504e-05	protein-coding
CPNE8	pIpC	Mock	0.60477	4.64563	2.7195e-06	3.93708e-05	protein-coding
ARL6IP1	pIpC	Mock	-0.409857	7.52333	2.77585e-06	4.01396e-05	protein-coding
KLC1	pIpC	Mock	0.540679	4.73315	2.78146e-06	4.01738e-05	protein-coding
OSR1	pIpC	Mock	0.578127	3.88079	2.81104e-06	4.05536e-05	protein-coding
SOX11	pIpC	Mock	0.421411	4.93927	2.82477e-06	4.07043e-05	protein-coding
TRIM2	pIpC	Mock	1.52888	0.810968	2.85674e-06	4.10767e-05	protein-coding
AHR2	pIpC	Mock	1.31114	1.3179	2.85725e-06	4.10767e-05	protein-coding
SH2B3	pIpC	Mock	0.662266	3.25576	2.93081e-06	4.20444e-05	protein-coding
ARHGAP20B	pIpC	Mock	-0.356303	5.13298	2.93135e-06	4.20444e-05	protein-coding
ADGRG7	pIpC	Mock	1.76307	0.280646	3.06893e-06	4.39667e-05	protein-coding
RBM48	pIpC	Mock	0.518676	4.28827	3.10617e-06	4.44487e-05	protein-coding
RNF141	pIpC	Mock	0.438446	4.90043	3.13053e-06	4.47456e-05	protein-coding
GLRX	pIpC	Mock	1.67478	0.665362	3.13924e-06	4.48184e-05	protein-coding
ACTN1	pIpC	Mock	-0.443355	9.20983	3.23891e-06	4.6188e-05	protein-coding
P4HA1	pIpC	Mock	-0.429965	6.93663	3.25202e-06	4.63216e-05	protein-coding
SYNE3	pIpC	Mock	1.09389	3.3758	3.3109e-06	4.71062e-05	protein-coding
LOC124417086	pIpC	Mock	1.84412	-0.108024	3.32707e-06	4.72818e-05	lncRNA
SLIT3	pIpC	Mock	-0.511889	4.29515	3.33476e-06	4.73368e-05	protein-coding
EVPL	pIpC	Mock	2.27946	-0.247671	3.35039e-06	4.75042e-05	protein-coding
LSM6	pIpC	Mock	-0.55236	6.43121	3.39048e-06	4.80176e-05	protein-coding
CASP3	pIpC	Mock	0.485998	5.78247	3.41541e-06	4.83154e-05	protein-coding
LOC124417349	pIpC	Mock	1.13189	2.30409	3.42918e-06	4.84548e-05	lncRNA
CAV2	pIpC	Mock	-0.428267	6.74866	3.43344e-06	4.84597e-05	protein-coding
LOC101751137	pIpC	Mock	1.20222	2.37002	3.65879e-06	5.15815e-05	lncRNA
VKORC1	pIpC	Mock	-0.400199	5.9075	3.66724e-06	5.16418e-05	protein-coding
LOC112533601	pIpC	Mock	1.42329	7.99575	3.75082e-06	5.19325e-05	rRNA
LOC112533602	pIpC	Mock	1.42329	7.99575	3.75082e-06	5.19325e-05	rRNA
LOC112533603	pIpC	Mock	1.42329	7.99575	3.75082e-06	5.19325e-05	rRNA
LOC121106994	pIpC	Mock	1.42329	7.99575	3.75082e-06	5.19325e-05	rRNA
LOC121106995	pIpC	Mock	1.42329	7.99575	3.75082e-06	5.19325e-05	rRNA
LOC121106996	pIpC	Mock	1.42329	7.99575	3.75082e-06	5.19325e-05	rRNA
LOC121106997	pIpC	Mock	1.42329	7.99575	3.75082e-06	5.19325e-05	rRNA
LOC121106998	pIpC	Mock	1.42329	7.99575	3.75082e-06	5.19325e-05	rRNA
LOC121106999	pIpC	Mock	1.42329	7.99575	3.75082e-06	5.19325e-05	rRNA
LOC121107002	pIpC	Mock	1.42329	7.99575	3.75082e-06	5.19325e-05	rRNA
LOC121107003	pIpC	Mock	1.42329	7.99575	3.75082e-06	5.19325e-05	rRNA
LOC121107004	pIpC	Mock	1.42329	7.99575	3.75082e-06	5.19325e-05	rRNA
LOC121107005	pIpC	Mock	1.42329	7.99575	3.75082e-06	5.19325e-05	rRNA
LOC121107006	pIpC	Mock	1.42329	7.99575	3.75082e-06	5.19325e-05	rRNA
LOC121107007	pIpC	Mock	1.42329	7.99575	3.75082e-06	5.19325e-05	rRNA
KIF15	pIpC	Mock	0.44573	5.45896	3.90173e-06	5.39615e-05	protein-coding
LOC100859898	pIpC	Mock	-0.987716	2.59919	3.99325e-06	5.51412e-05	lncRNA
BCL6	pIpC	Mock	0.474567	4.34526	3.99593e-06	5.51412e-05	protein-coding
ZBTB42	pIpC	Mock	0.67657	3.316	4.03207e-06	5.55779e-05	protein-coding
RAB39B	pIpC	Mock	-0.49519	5.86508	4.14414e-06	5.70592e-05	protein-coding
RXFP3	pIpC	Mock	1.67008	0.162966	4.25287e-06	5.84912e-05	protein-coding
FOSL2	pIpC	Mock	0.526876	6.3531	4.44431e-06	6.10562e-05	protein-coding
CSRNP1	pIpC	Mock	0.766932	5.40439	4.74261e-06	6.50821e-05	protein-coding
DEGS1	pIpC	Mock	-0.343182	6.94865	4.75758e-06	6.52151e-05	protein-coding
BDKRB2	pIpC	Mock	0.693875	5.35701	5.03022e-06	6.88762e-05	protein-coding
ICOSLG	pIpC	Mock	0.564749	5.56779	5.09751e-06	6.96454e-05	protein-coding
TEN1	pIpC	Mock	-1.17516	1.90324	5.09765e-06	6.96454e-05	protein-coding
LOC100858295	pIpC	Mock	0.422147	5.75792	5.13688e-06	7.0104e-05	lncRNA
ZCCHC24	pIpC	Mock	-0.388544	4.96924	5.32943e-06	7.26516e-05	protein-coding
LRRK1	pIpC	Mock	0.547052	4.52683	5.3965e-06	7.34479e-05	protein-coding
VWA5B2	pIpC	Mock	1.03154	1.91125	5.39971e-06	7.34479e-05	protein-coding
SCEL	pIpC	Mock	2.16814	-0.318139	5.44663e-06	7.39882e-05	protein-coding
RRP7A	pIpC	Mock	-0.397034	5.05563	5.45139e-06	7.39882e-05	protein-coding
PIK3AP1	pIpC	Mock	1.07528	2.30315	5.7712e-06	7.82431e-05	protein-coding
PARD6B	pIpC	Mock	0.667058	3.72624	5.95028e-06	8.05827e-05	protein-coding
SMIM3	pIpC	Mock	-0.654839	4.17335	6.12422e-06	8.28476e-05	protein-coding
RANBP10	pIpC	Mock	0.423636	5.22848	6.13654e-06	8.28609e-05	protein-coding
KYAT3	pIpC	Mock	-0.624526	3.51202	6.13859e-06	8.28609e-05	protein-coding
GAS2L1	pIpC	Mock	0.491102	5.58721	6.23162e-06	8.40251e-05	protein-coding
DGCR14	pIpC	Mock	0.422737	5.13176	6.28777e-06	8.46899e-05	protein-coding
RALB	pIpC	Mock	-0.346912	6.65209	6.41597e-06	8.63227e-05	protein-coding
MRPS18A	pIpC	Mock	0.421114	7.3873	6.43458e-06	8.64791e-05	protein-coding
LOC121106979	pIpC	Mock	1.44383	2.22662	6.44234e-06	8.64894e-05	rRNA
PNPO	pIpC	Mock	0.681251	5.71896	6.62096e-06	8.87911e-05	protein-coding
FKBP14	pIpC	Mock	-0.403087	5.80774	6.69567e-06	8.96959e-05	protein-coding
DENND2A	pIpC	Mock	0.533168	3.84915	6.83807e-06	9.15045e-05	protein-coding
CDC42EP4	pIpC	Mock	0.622227	6.43315	6.92504e-06	9.25682e-05	protein-coding
HIVEP3	pIpC	Mock	1.25407	2.6169	7.09849e-06	9.47844e-05	protein-coding
ABTB2	pIpC	Mock	1.34365	2.08363	7.34722e-06	9.79998e-05	protein-coding
LOC121107430	pIpC	Mock	1.30459	2.32268	7.54835e-06	0.000100476	protein-coding
SLC16A3	pIpC	Mock	-0.659349	6.39196	7.54909e-06	0.000100476	protein-coding
PELI3	pIpC	Mock	0.390213	5.07403	7.70641e-06	0.00010246	protein-coding
LRRC15	pIpC	Mock	1.09435	5.73164	7.87119e-06	0.000104538	protein-coding
SENP8	pIpC	Mock	0.440321	4.66441	7.92495e-06	0.000105139	protein-coding
LSP1P1	pIpC	Mock	1.03447	2.19265	7.94239e-06	0.000105258	protein-coding
LRRTM4	pIpC	Mock	-1.03364	2.38781	8.03353e-06	0.000106352	protein-coding
PARVG	pIpC	Mock	0.696823	3.87466	8.14369e-06	0.000107695	protein-coding
GTF2IRD1	pIpC	Mock	-0.398378	5.8254	8.17251e-06	0.000107961	protein-coding
ARL9	pIpC	Mock	-0.508203	4.55495	8.18541e-06	0.000108016	protein-coding
IRX2	pIpC	Mock	1.23581	1.23757	8.29952e-06	0.000109405	protein-coding
C1orf198	pIpC	Mock	-0.483951	8.11067	8.35221e-06	0.000109983	protein-coding
ITGB6	pIpC	Mock	1.2929	1.11543	8.49224e-06	0.000111708	protein-coding
ALPK1	pIpC	Mock	1.9062	-0.452392	8.53125e-06	0.000112102	protein-coding
SH3BP5	pIpC	Mock	0.541082	5.20788	8.56677e-06	0.000112449	protein-coding
TAPBP	pIpC	Mock	0.9252	6.44654	8.6684e-06	0.000113663	protein-coding
LOC112531466	pIpC	Mock	-0.470981	5.33341	8.78505e-06	0.00011507	lncRNA
PSME1	pIpC	Mock	0.856697	4.61705	8.80718e-06	0.000115238	protein-coding
CDR2	pIpC	Mock	-0.544774	4.53348	8.84303e-06	0.000115585	protein-coding
C12orf4	pIpC	Mock	0.412505	4.88754	8.9226e-06	0.000116502	protein-coding
DALRD3	pIpC	Mock	0.594418	4.07524	8.94317e-06	0.000116648	protein-coding
TBX2	pIpC	Mock	0.658227	4.19182	9.37095e-06	0.000122099	protein-coding
FAM65C	pIpC	Mock	0.438245	5.34783	9.59755e-06	0.000124919	protein-coding
SAMD11	pIpC	Mock	-0.477876	4.36055	9.63664e-06	0.000125297	protein-coding
MLEC	pIpC	Mock	-0.352241	6.71655	9.68354e-06	0.000125774	protein-coding
CCDC92	pIpC	Mock	-0.635147	3.32512	9.74038e-06	0.00012638	protein-coding
COQ10B	pIpC	Mock	-0.425546	5.85219	9.76246e-06	0.000126534	protein-coding
ZRANB2	pIpC	Mock	-0.382719	5.85537	1.016e-05	0.000131549	protein-coding
KCNS2	pIpC	Mock	-1.66604	0.584477	1.02069e-05	0.000132017	protein-coding
LOC121108194	pIpC	Mock	-0.584858	4.36512	1.02746e-05	0.000132754	protein-coding
PARD6A	pIpC	Mock	1.01701	2.67494	1.08189e-05	0.000139642	protein-coding
COIL	pIpC	Mock	0.574551	4.86339	1.08942e-05	0.000140467	protein-coding
ACTA2	pIpC	Mock	-0.555899	10.9494	1.11491e-05	0.000143604	protein-coding
MICALL2	pIpC	Mock	-0.5257	5.25254	1.12305e-05	0.000144502	protein-coding
COMTD1	pIpC	Mock	0.727385	3.06675	1.125e-05	0.000144603	protein-coding
LOC121107542	pIpC	Mock	0.513959	3.90727	1.14098e-05	0.000146505	protein-coding
TCIRG1	pIpC	Mock	0.491422	5.6194	1.17179e-05	0.000150305	protein-coding
MORF4L2	pIpC	Mock	-0.393642	7.39157	1.17502e-05	0.000150564	protein-coding
METTL2B	pIpC	Mock	0.441806	4.52117	1.18347e-05	0.000151489	protein-coding
RUSC1	pIpC	Mock	0.535857	4.97802	1.18481e-05	0.000151504	protein-coding
TOP1	pIpC	Mock	0.521966	7.6732	1.19687e-05	0.000152888	protein-coding
RASGEF1B	pIpC	Mock	1.35929	2.99502	1.22804e-05	0.000156708	protein-coding
ARRDC3	pIpC	Mock	0.78422	2.93687	1.26715e-05	0.000161532	protein-coding
LOC121111231	pIpC	Mock	1.70583	0.305762	1.27916e-05	0.000162896	lncRNA
LOC121107065	pIpC	Mock	-1.05501	4.46424	1.28209e-05	0.000163101	protein-coding
IBA57	pIpC	Mock	0.382531	4.89508	1.31173e-05	0.0001667	protein-coding
HOXB3	pIpC	Mock	0.341076	5.53771	1.3369e-05	0.000169724	protein-coding
PIP4K2B	pIpC	Mock	-0.356142	4.96028	1.36812e-05	0.00017351	protein-coding
RSBN1L	pIpC	Mock	0.565412	3.48279	1.37433e-05	0.000174119	protein-coding
HIST1H2A4	pIpC	Mock	1.65313	2.85459	1.40707e-05	0.000178085	protein-coding
NABP1	pIpC	Mock	0.545494	4.08765	1.47015e-05	0.000185878	protein-coding
LOC121107082	pIpC	Mock	-0.567054	3.89231	1.47358e-05	0.000186122	lncRNA
CMSS1	pIpC	Mock	-0.510074	5.91821	1.479e-05	0.000186616	protein-coding
NME5	pIpC	Mock	-0.722801	3.09634	1.49287e-05	0.000187995	protein-coding
CNOT6	pIpC	Mock	0.451371	5.43458	1.49297e-05	0.000187995	protein-coding
CAMK2D	pIpC	Mock	0.558265	5.30608	1.53964e-05	0.000193676	protein-coding
CTBP2	pIpC	Mock	-0.560165	3.61417	1.54177e-05	0.000193747	protein-coding
HIST1H101	pIpC	Mock	0.767302	7.08665	1.55825e-05	0.000195618	protein-coding
SHISA5	pIpC	Mock	0.340593	7.63035	1.57264e-05	0.000197226	protein-coding
HSPE1	pIpC	Mock	-0.360082	10.479	1.57721e-05	0.000197598	protein-coding
APOLD1	pIpC	Mock	1.00166	1.96405	1.58955e-05	0.000198943	protein-coding
SLC9A3R2	pIpC	Mock	-0.363924	5.89425	1.59534e-05	0.000199466	protein-coding
NTN4L	pIpC	Mock	0.782491	6.28751	1.61891e-05	0.000202209	protein-coding
TLR15	pIpC	Mock	1.66101	0.0158845	1.66561e-05	0.000207832	protein-coding
ANP32A	pIpC	Mock	-0.426569	7.42816	1.6981e-05	0.000211672	protein-coding
CCDC77	pIpC	Mock	-0.37698	4.64302	1.70096e-05	0.000211815	protein-coding
BAZ2A	pIpC	Mock	0.412421	5.57753	1.70751e-05	0.000212417	protein-coding
MLF1	pIpC	Mock	-0.432702	5.5924	1.71264e-05	0.000212842	protein-coding
ZFAND2A	pIpC	Mock	0.615465	8.91384	1.71801e-05	0.000213295	protein-coding
RMDN2	pIpC	Mock	0.878269	2.17707	1.75189e-05	0.000217187	protein-coding
COL18A1	pIpC	Mock	0.52787	5.26484	1.75286e-05	0.000217187	protein-coding
ATVR1	pIpC	Mock	-0.322394	7.94672	1.79022e-05	0.000221511	protein-coding
GNAI1	pIpC	Mock	-0.360533	4.97024	1.79135e-05	0.000221511	protein-coding
AMD1	pIpC	Mock	-0.457521	6.52582	1.79996e-05	0.000222354	protein-coding
FEM1A	pIpC	Mock	0.36874	5.71358	1.81064e-05	0.000223402	protein-coding
LOC107052389	pIpC	Mock	-0.355634	8.54484	1.81205e-05	0.000223402	protein-coding
HSF3	pIpC	Mock	-0.44228	4.00878	1.8555e-05	0.000228531	protein-coding
ZFP64	pIpC	Mock	0.402526	5.35849	1.8595e-05	0.000228796	protein-coding
POLB	pIpC	Mock	0.351635	6.18295	1.86986e-05	0.000229842	protein-coding
CDK2AP1	pIpC	Mock	-0.390419	5.85699	1.87711e-05	0.000230504	protein-coding
FAM117B	pIpC	Mock	-0.820041	2.4706	1.90219e-05	0.000233352	protein-coding
CRYBA1	pIpC	Mock	-0.768853	3.81503	1.95552e-05	0.000239658	protein-coding
SYDE2	pIpC	Mock	0.870276	4.74451	2.01986e-05	0.000247195	protein-coding
METTL23	pIpC	Mock	-0.386821	5.07069	2.02102e-05	0.000247195	protein-coding
LOC100857706	pIpC	Mock	1.45551	1.58976	2.03972e-05	0.000249236	protein-coding
GLO1	pIpC	Mock	-0.338852	7.52587	2.0563e-05	0.000251014	protein-coding
LOC112530601	pIpC	Mock	1.52963	0.614719	2.08848e-05	0.000254543	lncRNA
GEN1	pIpC	Mock	0.551866	4.25371	2.08931e-05	0.000254543	protein-coding
SLC45A3	pIpC	Mock	-0.347346	4.93683	2.13458e-05	0.000259802	protein-coding
NTHL1	pIpC	Mock	-0.530064	4.38107	2.1692e-05	0.000262954	protein-coding
LOC121108197	pIpC	Mock	-0.829434	7.71815	2.17535e-05	0.000262954	protein-coding
LOC121108198	pIpC	Mock	-0.829434	7.71815	2.17535e-05	0.000262954	protein-coding
LOC121108200	pIpC	Mock	-0.829434	7.71815	2.17535e-05	0.000262954	protein-coding
LOC121108202	pIpC	Mock	-0.829434	7.71815	2.17535e-05	0.000262954	protein-coding
LOC121108203	pIpC	Mock	-0.829434	7.71815	2.17535e-05	0.000262954	protein-coding
LOC121108204	pIpC	Mock	-0.829434	7.71815	2.17535e-05	0.000262954	protein-coding
ELP6	pIpC	Mock	-0.517551	3.72258	2.18834e-05	0.000264266	protein-coding
PPM1K	pIpC	Mock	0.393232	4.50582	2.19713e-05	0.000265069	protein-coding
LOC107052311	pIpC	Mock	2.06527	1.39393	2.20894e-05	0.000266235	lncRNA
ZBTB47	pIpC	Mock	-0.487448	4.11613	2.26063e-05	0.0002722	protein-coding
UMODL1	pIpC	Mock	1.99853	-0.0169023	2.27737e-05	0.000273949	protein-coding
HIVEP1	pIpC	Mock	0.74914	4.66429	2.30045e-05	0.000276456	protein-coding
TLE3	pIpC	Mock	-0.76644	4.0107	2.30549e-05	0.000276793	protein-coding
TEAD3	pIpC	Mock	-0.370584	5.10257	2.36334e-05	0.000283463	protein-coding
TBC1D12	pIpC	Mock	-0.387477	5.90935	2.37721e-05	0.000284851	protein-coding
CRY1	pIpC	Mock	-0.34526	6.20043	2.38478e-05	0.000285482	protein-coding
NFKB1	pIpC	Mock	0.380097	6.82357	2.39128e-05	0.000285983	protein-coding
GTPBP2	pIpC	Mock	0.70119	3.7266	2.42754e-05	0.00029004	protein-coding
VPS37C	pIpC	Mock	0.339412	5.67688	2.44983e-05	0.00029242	protein-coding
FKBP5	pIpC	Mock	-0.693337	6.52358	2.47349e-05	0.00029496	protein-coding
NKTR	pIpC	Mock	0.511367	5.38639	2.48295e-05	0.000295804	protein-coding
DUSP16	pIpC	Mock	0.560392	3.74887	2.48919e-05	0.000296262	protein-coding
TRAF6	pIpC	Mock	0.765609	3.4824	2.51515e-05	0.000299064	protein-coding
AAGAB	pIpC	Mock	-0.327575	6.31252	2.52241e-05	0.000299639	protein-coding
CCBE1	pIpC	Mock	-0.431521	6.13053	2.54429e-05	0.000301949	protein-coding
ENS-1	pIpC	Mock	1.44996	0.983074	2.58258e-05	0.000306199	protein-coding
UCHL3	pIpC	Mock	-0.311916	7.85308	2.6e-05	0.000307969	protein-coding
FAM89A	pIpC	Mock	-0.420871	5.46053	2.62287e-05	0.000310381	protein-coding
RAB28	pIpC	Mock	-0.354234	5.29272	2.63542e-05	0.000311569	protein-coding
FOXO1	pIpC	Mock	-0.418128	4.51362	2.64671e-05	0.000312605	protein-coding
CRIM1	pIpC	Mock	-0.422571	6.37872	2.69477e-05	0.000317977	protein-coding
FBN3	pIpC	Mock	1.151	1.04807	2.70569e-05	0.000318962	protein-coding
JUND	pIpC	Mock	0.80074	7.58906	2.74872e-05	0.000323727	protein-coding
SPPL3	pIpC	Mock	-0.324027	5.33778	2.7551e-05	0.00032415	protein-coding
SCPEP1	pIpC	Mock	0.352189	6.0391	2.75755e-05	0.00032415	protein-coding
PAK1	pIpC	Mock	0.316871	7.14381	2.76294e-05	0.000324251	protein-coding
LOC107053389	pIpC	Mock	1.29345	0.665381	2.76365e-05	0.000324251	lncRNA
PPM1D	pIpC	Mock	0.413978	5.875	2.80861e-05	0.000329214	protein-coding
CMIP	pIpC	Mock	0.644078	2.87679	2.82845e-05	0.000331225	protein-coding
BTBD19	pIpC	Mock	2.22309	-0.58144	2.84398e-05	0.00033273	protein-coding
RPP30	pIpC	Mock	-0.4126	4.3598	2.85898e-05	0.000334168	protein-coding
LOC101747727	pIpC	Mock	1.43776	0.404974	2.88519e-05	0.000336898	lncRNA
VEGFC	pIpC	Mock	-0.459754	4.12499	2.88777e-05	0.000336898	protein-coding
SAMD4B	pIpC	Mock	0.498866	4.37341	2.91252e-05	0.000339465	protein-coding
TRIM8	pIpC	Mock	0.395728	5.60185	3.00038e-05	0.000349376	protein-coding
CSNK1A1	pIpC	Mock	0.349088	7.23203	3.01736e-05	0.000351024	protein-coding
LOC420411	pIpC	Mock	0.437591	4.67115	3.07314e-05	0.000357176	lncRNA
DCUN1D4	pIpC	Mock	-0.420587	4.11225	3.0967e-05	0.000359367	protein-coding
ROGDI	pIpC	Mock	-0.438193	4.09216	3.09779e-05	0.000359367	protein-coding
LOC112530715	pIpC	Mock	-0.842957	4.16153	3.154e-05	0.00036495	lncRNA
LOC121108398	pIpC	Mock	-0.842957	4.16153	3.154e-05	0.00036495	lncRNA
PKN3	pIpC	Mock	0.396538	4.354	3.15476e-05	0.00036495	protein-coding
COG5	pIpC	Mock	0.414062	4.69456	3.16339e-05	0.000365606	protein-coding
ID3	pIpC	Mock	0.553643	4.38021	3.21426e-05	0.000371139	protein-coding
CDK12	pIpC	Mock	0.400061	6.10992	3.24885e-05	0.000374783	protein-coding
PTCHD3	pIpC	Mock	1.08509	1.56564	3.25437e-05	0.00037507	protein-coding
MIR6639	pIpC	Mock	-9.88244	0.684139	3.2884e-05	0.000378341	miRNA
SARAF	pIpC	Mock	0.332523	6.05118	3.28886e-05	0.000378341	protein-coding
XRCC6	pIpC	Mock	-0.401488	5.12876	3.34312e-05	0.000384226	protein-coding
CLK1	pIpC	Mock	0.444656	5.96052	3.368e-05	0.000386472	protein-coding
MICALL1	pIpC	Mock	0.528956	3.93745	3.36891e-05	0.000386472	protein-coding
RBL1	pIpC	Mock	0.348037	6.07466	3.38242e-05	0.000387663	protein-coding
KIF26A	pIpC	Mock	-0.356326	5.3897	3.3877e-05	0.000387909	protein-coding
SLC38A2	pIpC	Mock	0.53319	8.08503	3.39394e-05	0.000388264	protein-coding
LOC776463	pIpC	Mock	0.834925	3.29037	3.50181e-05	0.000400234	protein-coding
ZNF280D	pIpC	Mock	0.535577	4.47893	3.50819e-05	0.000400594	protein-coding
ANO8	pIpC	Mock	0.445364	5.18913	3.51865e-05	0.000401418	protein-coding
SEPTIN9	pIpC	Mock	0.315944	7.08048	3.57241e-05	0.000407176	protein-coding
EHBP1	pIpC	Mock	-0.320842	5.43921	3.58374e-05	0.000408091	protein-coding
CMTM7	pIpC	Mock	0.591144	4.09545	3.70118e-05	0.000421077	protein-coding
STAG1	pIpC	Mock	0.852501	2.24641	3.7663e-05	0.000427403	protein-coding
MIR4732	pIpC	Mock	-9.31698	0.13969	3.76659e-05	0.000427403	miRNA
TIMP3	pIpC	Mock	1.1712	9.32742	3.76714e-05	0.000427403	protein-coding
ARL1	pIpC	Mock	-0.392548	7.03033	3.78296e-05	0.000428805	protein-coding
SAA	pIpC	Mock	0.873776	2.85038	3.87327e-05	0.00043864	protein-coding
MCF2L2	pIpC	Mock	1.30198	0.921246	3.8884e-05	0.000439951	protein-coding
DDAH1	pIpC	Mock	-0.309631	8.14773	3.95664e-05	0.000447263	protein-coding
CD3E	pIpC	Mock	0.806198	4.19082	4.02861e-05	0.000454983	protein-coding
RNF213	pIpC	Mock	1.62079	0.0942091	4.03442e-05	0.000455223	protein-coding
LOC121108857	pIpC	Mock	-0.523087	4.5935	4.09542e-05	0.000461686	protein-coding
NACC2	pIpC	Mock	0.469681	3.88305	4.16979e-05	0.000469642	protein-coding
MARCKSL1	pIpC	Mock	0.396207	5.86015	4.20299e-05	0.000472791	protein-coding
UGT2A1	pIpC	Mock	-0.316916	7.86086	4.20539e-05	0.000472791	protein-coding
ABL1	pIpC	Mock	0.355104	6.93555	4.22524e-05	0.000474354	protein-coding
NLRX1	pIpC	Mock	0.700696	2.61225	4.22695e-05	0.000474354	protein-coding
EP300	pIpC	Mock	0.658882	4.61032	4.23479e-05	0.000474803	protein-coding
GEMIN8	pIpC	Mock	-0.367698	4.8855	4.26807e-05	0.000478101	protein-coding
MEIS1	pIpC	Mock	-0.419942	4.62141	4.31173e-05	0.000482555	protein-coding
NGF	pIpC	Mock	-0.821199	3.84873	4.32737e-05	0.000483683	protein-coding
MED15	pIpC	Mock	0.479679	4.31459	4.32962e-05	0.000483683	protein-coding
ZFPM2	pIpC	Mock	1.43551	0.497722	4.34641e-05	0.00048512	protein-coding
LOC121108972	pIpC	Mock	0.623517	5.72981	4.36614e-05	0.000486563	protein-coding
SLC12A8	pIpC	Mock	1.41993	0.262928	4.3672e-05	0.000486563	protein-coding
LOC107053854	pIpC	Mock	1.28777	2.71144	4.38173e-05	0.000487743	misc_RNA
LOC107052210	pIpC	Mock	2.15742	-0.433239	4.43772e-05	0.000493532	lncRNA
POLR3H	pIpC	Mock	-0.396917	5.17024	4.47932e-05	0.000497711	protein-coding
GMNN	pIpC	Mock	-0.33765	5.96655	4.50049e-05	0.000499615	protein-coding
SLC7A6	pIpC	Mock	0.427076	5.84547	4.52129e-05	0.000501474	protein-coding
EFCAB12	pIpC	Mock	1.32146	0.947206	4.53995e-05	0.000503093	protein-coding
CHMP6	pIpC	Mock	0.372195	5.56464	4.58349e-05	0.000507463	protein-coding
WDR63	pIpC	Mock	1.71066	-0.246132	4.61002e-05	0.000509945	protein-coding
WDFY2	pIpC	Mock	0.808845	2.64963	4.65247e-05	0.000514182	protein-coding
NES	pIpC	Mock	-0.383621	6.98734	4.68953e-05	0.000517815	protein-coding
LOC112531536	pIpC	Mock	-0.565331	3.35383	4.69964e-05	0.000518469	lncRNA
SPSB1	pIpC	Mock	-0.419475	5.72547	4.74945e-05	0.000523497	protein-coding
GPER1	pIpC	Mock	1.17885	0.834542	4.88809e-05	0.000538298	protein-coding
NOP16	pIpC	Mock	-0.32389	6.58635	4.92382e-05	0.000541752	protein-coding
CETN2	pIpC	Mock	-0.33272	5.98991	4.95038e-05	0.00054419	protein-coding
PHOSPHO2	pIpC	Mock	-0.340548	5.32889	5.0056e-05	0.000549773	protein-coding
CRTAP	pIpC	Mock	-0.337075	6.91924	5.07015e-05	0.000556368	protein-coding
C1QTNF2	pIpC	Mock	-1.22001	1.60031	5.16607e-05	0.000566392	protein-coding
ICE2	pIpC	Mock	0.904787	2.77499	5.19712e-05	0.000569292	protein-coding
MLH3	pIpC	Mock	-0.436763	4.61956	5.23327e-05	0.000572744	protein-coding
CNNM4	pIpC	Mock	0.378172	4.54416	5.25531e-05	0.000574649	protein-coding
QRICH2	pIpC	Mock	1.50693	0.151446	5.36546e-05	0.000586175	protein-coding
CREB3L2	pIpC	Mock	-0.339476	6.59893	5.45104e-05	0.000595	protein-coding
TLDC2	pIpC	Mock	1.6334	0.451486	5.49214e-05	0.000598958	protein-coding
LOC121111512	pIpC	Mock	0.657242	2.84875	5.56315e-05	0.000606168	lncRNA
TPI1	pIpC	Mock	-0.314215	8.89964	5.58309e-05	0.000607805	protein-coding
KPNA6	pIpC	Mock	0.343274	4.73255	5.6453e-05	0.000614038	protein-coding
EMSY	pIpC	Mock	0.423827	4.62064	5.68924e-05	0.000618274	protein-coding
SRM	pIpC	Mock	-0.329735	6.55441	5.70774e-05	0.000619358	protein-coding
R3HDM2	pIpC	Mock	0.352947	4.39075	5.70922e-05	0.000619358	protein-coding
EDA	pIpC	Mock	-0.422737	3.89096	5.72771e-05	0.00062082	protein-coding
LOC420748	pIpC	Mock	1.6029	-0.17415	5.7505e-05	0.000622744	protein-coding
FOXO4	pIpC	Mock	-0.365826	4.43014	5.76134e-05	0.000623373	protein-coding
RFTN2	pIpC	Mock	0.451894	6.33985	5.77377e-05	0.000624172	protein-coding
C10orf88	pIpC	Mock	-0.338155	5.72737	5.8242e-05	0.000629074	protein-coding
IGF1R	pIpC	Mock	-0.397245	4.51091	5.83761e-05	0.000629973	protein-coding
DHX40	pIpC	Mock	-0.381654	4.47388	5.85732e-05	0.000631549	protein-coding
FNDC3B	pIpC	Mock	0.572623	6.01685	5.87167e-05	0.000632546	protein-coding
HAND2	pIpC	Mock	-0.448708	5.12148	5.92349e-05	0.000637573	protein-coding
LOC121107074	pIpC	Mock	-0.543752	6.52645	5.95461e-05	0.000640366	lncRNA
MIR7477	pIpC	Mock	-8.73912	-0.404739	5.97643e-05	0.000642065	miRNA
MYO10L	pIpC	Mock	0.343328	5.6286	5.98078e-05	0.000642065	protein-coding
PIBPPDD4L	pIpC	Mock	1.3246	2.11197	6.10781e-05	0.000655134	protein-coding
YWHAH	pIpC	Mock	-0.305579	7.12475	6.21525e-05	0.000666081	protein-coding
LOC112533573	pIpC	Mock	-0.378509	4.686	6.25353e-05	0.000669604	lncRNA
MIR1466	pIpC	Mock	-2.34201	9.40213	6.26381e-05	0.000670125	miRNA
LOXL2	pIpC	Mock	0.451743	7.06101	6.39566e-05	0.00068364	protein-coding
LOC112533387	pIpC	Mock	-8.95161	-0.208638	6.57547e-05	0.000702253	snoRNA
VPS13D	pIpC	Mock	0.690698	3.69359	6.5893e-05	0.000703124	protein-coding
MBD3	pIpC	Mock	-0.365178	4.93693	6.62423e-05	0.000706242	protein-coding
LRBA	pIpC	Mock	-0.322746	6.51092	6.66179e-05	0.000709636	protein-coding
FAM210A	pIpC	Mock	-0.38659	5.47534	6.72944e-05	0.000716225	protein-coding
LOC101748824	pIpC	Mock	-0.353367	4.41687	6.78212e-05	0.000721212	lncRNA
NDST1	pIpC	Mock	-0.437502	4.32482	6.80384e-05	0.000722901	protein-coding
GM2A	pIpC	Mock	0.552681	5.49648	6.84245e-05	0.000726279	protein-coding
GREM2	pIpC	Mock	-1.45785	0.229243	6.84737e-05	0.000726279	protein-coding
HNRNPD	pIpC	Mock	-0.343163	7.22234	6.85774e-05	0.000726757	protein-coding
THAP10	pIpC	Mock	-0.750354	2.52658	6.87445e-05	0.000727903	protein-coding
ARHGAP42	pIpC	Mock	0.742636	4.78799	6.91419e-05	0.000731204	protein-coding
OPTN	pIpC	Mock	0.386077	6.77971	6.91743e-05	0.000731204	protein-coding
LOC121107067	pIpC	Mock	-0.579842	6.35824	6.95397e-05	0.000734438	protein-coding
LOC121106837	pIpC	Mock	-0.850298	4.02417	7.01543e-05	0.00074011	lncRNA
MLXIP	pIpC	Mock	0.413709	4.47601	7.02212e-05	0.00074011	protein-coding
PNN	pIpC	Mock	-0.305346	6.20529	7.0256e-05	0.00074011	protein-coding
LOC426385	pIpC	Mock	0.309267	5.08473	7.20078e-05	0.000757918	protein-coding
RNF34	pIpC	Mock	0.308706	5.11825	7.21592e-05	0.000758867	protein-coding
TNFRSF6B	pIpC	Mock	0.954557	4.39907	7.23398e-05	0.000760121	protein-coding
KPNA2	pIpC	Mock	-0.328678	9.31298	7.26984e-05	0.00076324	protein-coding
LZTS1	pIpC	Mock	-0.389399	4.65527	7.3603e-05	0.000772083	protein-coding
TPM1	pIpC	Mock	-0.403716	11.06	7.37146e-05	0.000772599	protein-coding
LFNG	pIpC	Mock	-0.411386	3.94271	7.39346e-05	0.000774249	protein-coding
KLF5	pIpC	Mock	0.66999	4.50375	7.4587e-05	0.000780421	protein-coding
SLC2A1	pIpC	Mock	-0.320892	6.70148	7.47398e-05	0.000781359	protein-coding
RRP36	pIpC	Mock	-0.357437	6.26245	7.52702e-05	0.00078624	protein-coding
MRPS10	pIpC	Mock	-0.360723	5.70168	7.58383e-05	0.000791506	protein-coding
PCNP	pIpC	Mock	-0.310862	6.30222	7.60829e-05	0.00079339	protein-coding
DAP	pIpC	Mock	-0.302779	7.25803	7.61523e-05	0.000793446	protein-coding
LOC121107019	pIpC	Mock	1.40332	8.37344	7.69488e-05	0.00080107	rRNA
LOC121107016	pIpC	Mock	1.39514	8.35801	7.77689e-05	0.000808927	rRNA
LOC100858984	pIpC	Mock	-1.42121	4.20473	7.78383e-05	0.000808969	protein-coding
LOC112533599	pIpC	Mock	1.40185	8.35366	7.98315e-05	0.000827957	rRNA
LOC121107017	pIpC	Mock	1.40185	8.35366	7.98315e-05	0.000827957	rRNA
PRSS35	pIpC	Mock	0.553967	3.84345	7.9866e-05	0.000827957	protein-coding
CENPV	pIpC	Mock	-0.75599	4.94838	8.11179e-05	0.000840232	protein-coding
DYNLT1	pIpC	Mock	-0.45507	5.77618	8.22987e-05	0.00085175	protein-coding
LOC121106546	pIpC	Mock	-0.582799	3.74927	8.32755e-05	0.000860421	protein-coding
LOC121107213	pIpC	Mock	-0.582799	3.74927	8.32755e-05	0.000860421	protein-coding
LOC124417641	pIpC	Mock	1.49169	0.299037	8.33952e-05	0.000860939	lncRNA
LOC121107021	pIpC	Mock	1.38495	7.88804	8.36472e-05	0.000862821	rRNA
LYSMD3	pIpC	Mock	-0.506465	3.50608	8.37351e-05	0.000862997	protein-coding
LOC428417	pIpC	Mock	0.71522	2.71089	8.38037e-05	0.000862997	protein-coding
C15orf61	pIpC	Mock	-0.34277	6.40042	8.42068e-05	0.000866427	protein-coding
TPST1	pIpC	Mock	-0.503746	6.23879	8.4389e-05	0.000867581	protein-coding
HBP1	pIpC	Mock	0.391662	4.58884	8.47379e-05	0.000870445	protein-coding
LOC101749146	pIpC	Mock	1.00488	1.52257	8.78434e-05	0.000901596	lncRNA
LOC121107020	pIpC	Mock	1.37693	7.87318	8.96324e-05	0.000919196	rRNA
NFYB	pIpC	Mock	-0.366432	6.46384	9.11398e-05	0.000933882	protein-coding
RAB12	pIpC	Mock	-0.315731	5.67883	9.20724e-05	0.000942657	protein-coding
TPH2	pIpC	Mock	2.54254	-0.190341	9.30515e-05	0.000951894	protein-coding
LOC121107079	pIpC	Mock	-0.428377	4.8061	9.37771e-05	0.000958524	lncRNA
LOC112531995	pIpC	Mock	-8.60363	-0.527707	9.4113e-05	0.000961164	snoRNA
LOC121108208	pIpC	Mock	-1.22439	5.27327	9.50632e-05	0.000970068	lncRNA
TAF9	pIpC	Mock	0.316328	5.49552	9.68665e-05	0.000987656	protein-coding
RSRP1	pIpC	Mock	-0.798063	4.0473	9.72652e-05	0.000990904	protein-coding
HES1	pIpC	Mock	-0.68994	5.05289	9.82806e-05	0.00100043	protein-coding
CPEB4	pIpC	Mock	1.07547	1.85211	0.000100368	0.00102084	protein-coding
DCN	pIpC	Mock	0.952898	6.245	0.000101719	0.00103373	protein-coding
ADAMTS8	pIpC	Mock	1.28941	0.480907	0.000102733	0.00104317	protein-coding
RHOG	pIpC	Mock	0.433134	5.66187	0.000103095	0.00104599	protein-coding
CSGALNACT2	pIpC	Mock	0.3962	5.56021	0.000103999	0.0010543	protein-coding
KDM7A	pIpC	Mock	0.722023	2.85945	0.0001046	0.00105953	protein-coding
BCLAF1	pIpC	Mock	0.342303	6.82811	0.000104909	0.00106179	protein-coding
CEP78	pIpC	Mock	-0.465628	3.67934	0.000106691	0.00107894	protein-coding
MED4	pIpC	Mock	-0.31564	5.40163	0.000107345	0.00108466	protein-coding
LOC124417576	pIpC	Mock	0.365364	5.68974	0.000108253	0.00109295	lncRNA
PIGB	pIpC	Mock	-0.334122	4.50343	0.000109356	0.00110318	protein-coding
ASB9	pIpC	Mock	-0.352277	4.55019	0.000113346	0.00114251	protein-coding
PRDM4	pIpC	Mock	0.383915	4.13569	0.000113451	0.00114263	protein-coding
VPS51	pIpC	Mock	0.43492	4.82434	0.000114206	0.0011493	protein-coding
MSANTD4	pIpC	Mock	-0.371083	5.60751	0.000114357	0.00114989	protein-coding
RAB23	pIpC	Mock	-0.347859	6.35	0.000116394	0.00116942	protein-coding
ARHGEF37	pIpC	Mock	1.68816	-0.361091	0.000117043	0.00117499	protein-coding
LOC107052410	pIpC	Mock	-1.49692	8.3424	0.000118704	0.0011907	lncRNA
RRBP1	pIpC	Mock	-0.311226	6.37926	0.000119253	0.00119523	protein-coding
MAP9	pIpC	Mock	0.811562	2.35308	0.00012015	0.00120325	protein-coding
UBE2G1	pIpC	Mock	-0.354623	7.28098	0.000120309	0.00120386	protein-coding
TIMP4	pIpC	Mock	1.3831	0.296276	0.000121833	0.00121813	protein-coding
GTF2A2	pIpC	Mock	-0.383734	6.81531	0.0001238	0.0012368	protein-coding
UXS1	pIpC	Mock	-0.313771	6.1933	0.000125772	0.00125549	protein-coding
CMC2	pIpC	Mock	-0.337273	5.81734	0.000128734	0.00128402	protein-coding
LOC121106547	pIpC	Mock	-0.533223	3.71976	0.000129243	0.00128806	protein-coding
LOC417386	pIpC	Mock	-0.478527	3.83042	0.000130109	0.00129565	protein-coding
COX20	pIpC	Mock	-0.376044	4.61361	0.000131504	0.00130849	protein-coding
RBKS	pIpC	Mock	0.431825	5.69448	0.00013192	0.00131157	protein-coding
GTF2H1	pIpC	Mock	-0.454279	3.93587	0.000134251	0.00133287	protein-coding
TMEM171	pIpC	Mock	-0.584939	3.46632	0.000134278	0.00133287	protein-coding
NIT2	pIpC	Mock	-0.398467	4.19014	0.000135097	0.00133993	protein-coding
PUS7L	pIpC	Mock	0.873381	1.79133	0.000135406	0.00134192	protein-coding
MRPL15	pIpC	Mock	-0.34511	5.91916	0.000136487	0.00135155	protein-coding
FBXL18	pIpC	Mock	0.483008	3.74581	0.000136816	0.00135372	protein-coding
LMCD1	pIpC	Mock	-0.712182	4.1672	0.000136985	0.00135431	protein-coding
LOC124417339	pIpC	Mock	0.660409	4.68981	0.000138149	0.00136474	lncRNA
NLGN4Y	pIpC	Mock	1.91718	-0.518511	0.000138345	0.00136558	protein-coding
C20orf112	pIpC	Mock	0.998524	1.59626	0.000140494	0.00138569	protein-coding
LOC121107064	pIpC	Mock	-0.801819	4.57211	0.00014094	0.00138897	protein-coding
PPA1	pIpC	Mock	-0.332551	7.86629	0.000141183	0.00139027	protein-coding
SLC12A9	pIpC	Mock	0.651163	3.06245	0.000143328	0.00141026	protein-coding
USP28	pIpC	Mock	-0.561881	3.36873	0.000143747	0.00141326	protein-coding
STAT5A	pIpC	Mock	0.431014	7.11681	0.000145725	0.00143157	protein-coding
PRELID3A	pIpC	Mock	0.365096	5.0222	0.000148046	0.00145323	protein-coding
TUBD1	pIpC	Mock	-0.537823	5.54376	0.000151552	0.00148645	protein-coding
LOC121108389	pIpC	Mock	-1.71349	1.42568	0.000151879	0.00148848	lncRNA
PKIB	pIpC	Mock	1.89533	0.103298	0.000153237	0.00150061	protein-coding
SEC61G	pIpC	Mock	-0.505907	9.08765	0.000153379	0.00150081	protein-coding
EDNRB2	pIpC	Mock	0.517902	3.91884	0.000154158	0.00150725	protein-coding
CBX2	pIpC	Mock	1.57291	-0.324008	0.000154784	0.00151217	protein-coding
GJC2	pIpC	Mock	-0.896575	3.29898	0.00015533	0.00151631	protein-coding
TLN1	pIpC	Mock	0.35913	6.95988	0.000155697	0.00151869	protein-coding
PDGFRB	pIpC	Mock	0.301315	5.84589	0.00015726	0.00153273	protein-coding
EIF2AK1	pIpC	Mock	0.311444	5.41111	0.000158739	0.00154593	protein-coding
IL2RA	pIpC	Mock	1.6269	-0.430089	0.00016347	0.00159074	protein-coding
SLC25A51	pIpC	Mock	-0.348274	4.52088	0.000165224	0.00160656	protein-coding
SEH1L	pIpC	Mock	-0.282259	6.3704	0.000166948	0.00162204	protein-coding
CBLL1	pIpC	Mock	0.30526	5.41878	0.000168196	0.00163288	protein-coding
ZBTB46	pIpC	Mock	0.324475	5.40925	0.000168822	0.00163768	protein-coding
CRCP	pIpC	Mock	-0.306345	5.06766	0.000170806	0.00165562	protein-coding
CD81	pIpC	Mock	0.550255	7.23963	0.000171666	0.00166266	protein-coding
R3HCC1	pIpC	Mock	-0.326302	6.21695	0.000172876	0.00167307	protein-coding
LOC121110573	pIpC	Mock	-0.762789	2.6807	0.000173897	0.00168163	protein-coding
CCDC126	pIpC	Mock	-0.359916	6.72418	0.000174097	0.00168226	protein-coding
LOC124417530	pIpC	Mock	-2.02795	1.21682	0.000174327	0.00168317	protein-coding
B4GALNT3	pIpC	Mock	0.611391	4.21097	0.000176089	0.00169886	protein-coding
MMAB	pIpC	Mock	-0.38891	5.47856	0.000176882	0.00170517	protein-coding
SMARCAL1	pIpC	Mock	0.549703	4.74528	0.000177271	0.0017076	protein-coding
ASB6	pIpC	Mock	0.433377	3.93011	0.000178522	0.0017171	protein-coding
CCDC85C	pIpC	Mock	0.872043	2.02646	0.000178571	0.0017171	protein-coding
LOC112532459	pIpC	Mock	-0.749886	6.88339	0.000178674	0.0017171	snoRNA
UBE2D2	pIpC	Mock	0.274614	7.14032	0.00017912	0.00172005	protein-coding
MOCS2	pIpC	Mock	-0.400488	5.61455	0.00018931	0.00181649	protein-coding
PDSS1	pIpC	Mock	-0.351573	4.4494	0.000192428	0.00184498	protein-coding
SNAI1	pIpC	Mock	0.356887	6.4947	0.000193513	0.00185395	protein-coding
LOC121107014	pIpC	Mock	1.71607	2.75383	0.000196126	0.00187753	rRNA
GNPDA2	pIpC	Mock	-0.336396	5.54392	0.000198442	0.00189823	protein-coding
SERPING1	pIpC	Mock	0.693545	6.05573	0.000198769	0.0018999	protein-coding
GLT8D2	pIpC	Mock	-0.371559	5.75382	0.000199065	0.00190125	protein-coding
LOC121111035	pIpC	Mock	0.860221	1.95854	0.000199782	0.00190664	lncRNA
ADD2	pIpC	Mock	-1.04833	2.96554	0.000200038	0.00190761	protein-coding
LOC112530121	pIpC	Mock	1.27983	0.858837	0.00020128	0.00191797	protein-coding
TP53INP1	pIpC	Mock	-0.422111	3.68765	0.000204264	0.00194491	protein-coding
CCDC28B	pIpC	Mock	0.67129	4.21923	0.000205791	0.00195794	protein-coding
PDP1	pIpC	Mock	0.653299	5.45907	0.000208484	0.00198204	protein-coding
BRD4	pIpC	Mock	0.385377	6.37031	0.000209484	0.00198884	protein-coding
PGAM1	pIpC	Mock	-0.353352	10.4853	0.000209535	0.00198884	protein-coding
RBM3	pIpC	Mock	-0.345726	9.57717	0.000209681	0.00198884	protein-coding
TNFSF4	pIpC	Mock	1.30198	0.493084	0.000210987	0.00199969	protein-coding
IFI30	pIpC	Mock	0.398075	4.99965	0.000215077	0.0020369	protein-coding
BDH2	pIpC	Mock	-0.330599	4.6033	0.000217352	0.00205687	protein-coding
LOC121107618	pIpC	Mock	-1.4569	5.68938	0.000218108	0.00206244	lncRNA
TXNDC16	pIpC	Mock	0.409922	4.92419	0.000218896	0.00206832	protein-coding
SLC25A48	pIpC	Mock	1.23109	1.15804	0.000220186	0.00207892	protein-coding
LOC422151	pIpC	Mock	0.418621	7.30788	0.000220852	0.00208361	protein-coding
LOC107057318	pIpC	Mock	-0.320613	5.01719	0.000221861	0.00209154	protein-coding
LOC121110330	pIpC	Mock	-0.585845	5.12543	0.000223947	0.0021096	lncRNA
GLT8D1	pIpC	Mock	-0.392281	5.36507	0.000224902	0.00211698	protein-coding
HIST1H3A	pIpC	Mock	1.71539	2.94265	0.00022642	0.00212879	protein-coding
TBC1D13	pIpC	Mock	0.337399	4.51561	0.0002265	0.00212879	protein-coding
NFKB2	pIpC	Mock	0.624585	6.42938	0.000227733	0.00213875	protein-coding
SLC7A11	pIpC	Mock	1.0952	1.01937	0.000229029	0.00214929	protein-coding
RAD54B	pIpC	Mock	0.420881	4.95865	0.000229587	0.0021529	protein-coding
PPP2R2B	pIpC	Mock	-0.372396	4.43654	0.000230786	0.0021625	protein-coding
BHLHE40	pIpC	Mock	0.576218	4.95828	0.000232596	0.00217781	protein-coding
METRNL	pIpC	Mock	-0.455461	5.43181	0.000232914	0.00217914	protein-coding
LOC121110932	pIpC	Mock	1.36789	1.96338	0.000239105	0.00223538	lncRNA
POLD4	pIpC	Mock	0.788058	4.14752	0.000240593	0.0022476	protein-coding
MRM1	pIpC	Mock	0.563932	2.90308	0.000240907	0.00224883	protein-coding
COL27A1	pIpC	Mock	0.677102	3.23237	0.000242658	0.00226347	protein-coding
AMOTL1	pIpC	Mock	-0.36987	4.66994	0.0002467	0.00229943	protein-coding
LOC124417498	pIpC	Mock	-1.29066	0.776503	0.000247523	0.00230537	lncRNA
HINTW	pIpC	Mock	0.566532	8.69196	0.000248085	0.00230887	protein-coding
ETNK2	pIpC	Mock	0.810357	2.23374	0.000249801	0.00232233	protein-coding
RGS3	pIpC	Mock	0.648829	6.53627	0.000249906	0.00232233	protein-coding
LOC107054982	pIpC	Mock	0.531894	6.61894	0.000250471	0.00232583	protein-coding
HERC3	pIpC	Mock	0.298421	4.76299	0.000252719	0.00234494	protein-coding
PLK2	pIpC	Mock	0.56805	5.21503	0.000256741	0.00238048	protein-coding
JUN	pIpC	Mock	0.590156	7.29564	0.000261963	0.00242597	protein-coding
PTPN12	pIpC	Mock	0.362513	5.78692	0.00026204	0.00242597	protein-coding
GCC1	pIpC	Mock	0.353809	4.2242	0.000266181	0.0024612	protein-coding
MEGF9	pIpC	Mock	-0.337564	4.29747	0.000266243	0.0024612	protein-coding
NCDN	pIpC	Mock	-0.308179	5.01822	0.000267567	0.0024716	protein-coding
IGHMBP2	pIpC	Mock	0.387459	3.95931	0.00026863	0.00247957	protein-coding
UBE2V2	pIpC	Mock	-0.302232	6.35885	0.000270873	0.00249841	protein-coding
C15ORF40	pIpC	Mock	-0.439643	5.07002	0.000271774	0.00250486	protein-coding
GINS1	pIpC	Mock	-0.452337	5.73459	0.000272116	0.00250614	protein-coding
OIP5	pIpC	Mock	-0.288167	5.38815	0.000272423	0.0025071	protein-coding
SORT1	pIpC	Mock	-0.326451	6.13847	0.000272784	0.0025072	protein-coding
C10orf71	pIpC	Mock	1.22684	0.937694	0.000273006	0.0025072	protein-coding
FAM206A	pIpC	Mock	-0.298046	5.87054	0.000273042	0.0025072	protein-coding
ANXA7	pIpC	Mock	0.316319	5.18853	0.000273276	0.0025075	protein-coding
TASP1	pIpC	Mock	0.359054	5.09523	0.000273936	0.00251067	protein-coding
SEMA3C	pIpC	Mock	-0.369631	5.94954	0.000274028	0.00251067	protein-coding
ATG3	pIpC	Mock	-0.293807	6.68969	0.000276205	0.00252753	protein-coding
ACSL4	pIpC	Mock	0.562619	6.62081	0.000276276	0.00252753	protein-coding
UBE2G2	pIpC	Mock	-0.326942	5.65384	0.00027689	0.00253128	protein-coding
CHKA	pIpC	Mock	0.424393	6.01954	0.000278566	0.00254471	protein-coding
MPPED2	pIpC	Mock	-0.357872	5.9249	0.000278877	0.00254568	protein-coding
POMT1	pIpC	Mock	-0.36193	4.75532	0.000279868	0.00255284	protein-coding
PCF11	pIpC	Mock	0.328963	4.62536	0.000281243	0.00256349	protein-coding
PRKAG2	pIpC	Mock	0.324559	7.02426	0.000281606	0.00256491	protein-coding
SLC8A1	pIpC	Mock	0.420691	4.69532	0.000285213	0.00259586	protein-coding
DPF2	pIpC	Mock	0.361659	5.87615	0.000285528	0.00259682	protein-coding
SMARCA2	pIpC	Mock	-0.351027	5.681	0.00028583	0.00259765	protein-coding
LOC107054034	pIpC	Mock	-0.379451	5.51641	0.000290066	0.00263422	lncRNA
CALM2	pIpC	Mock	-0.271441	9.77794	0.000291446	0.00264481	protein-coding
LOC107055072	pIpC	Mock	-0.996487	3.31589	0.00029318	0.0026586	protein-coding
CKAP4	pIpC	Mock	-0.294411	9.51904	0.000294147	0.00266541	protein-coding
PPP6R2	pIpC	Mock	0.382792	3.99705	0.000298327	0.00270131	protein-coding
PPM1G	pIpC	Mock	-0.299763	6.40047	0.000298574	0.00270157	protein-coding
BCL10	pIpC	Mock	0.280163	5.90934	0.000302261	0.00273294	protein-coding
EEF1B2	pIpC	Mock	-0.350714	10.4163	0.000306579	0.00276995	protein-coding
PTPN9	pIpC	Mock	0.41933	6.09346	0.000308542	0.00278565	protein-coding
GTF2I	pIpC	Mock	-0.304013	4.97307	0.000309093	0.0027886	protein-coding
SDC1	pIpC	Mock	-0.286093	8.35149	0.000311417	0.00280752	protein-coding
CHD9	pIpC	Mock	0.688873	5.37955	0.000315564	0.00284283	protein-coding
ARHGEF17	pIpC	Mock	0.323391	5.77589	0.000319171	0.00287323	protein-coding
PIFO	pIpC	Mock	1.51291	2.3255	0.000319584	0.00287487	protein-coding
LOC121107080	pIpC	Mock	-0.435271	3.95601	0.000325372	0.0029248	lncRNA
LOC121107086	pIpC	Mock	-0.489817	5.67896	0.00033295	0.00299075	lncRNA
CUBN	pIpC	Mock	1.15264	0.531364	0.000337788	0.00303201	protein-coding
ADAMTSL2L	pIpC	Mock	1.05995	0.968125	0.00034253	0.00307235	protein-coding
LOC112533211	pIpC	Mock	1.89933	0.123155	0.000344771	0.00309021	protein-coding
PLEKHG1	pIpC	Mock	0.425285	3.94316	0.000345616	0.00309554	protein-coding
CPPED1	pIpC	Mock	-0.369107	5.08542	0.000346032	0.00309702	protein-coding
LOC423499	pIpC	Mock	0.308172	5.33532	0.000349636	0.00312702	protein-coding
CLBA1	pIpC	Mock	0.721985	3.52104	0.000350744	0.00313466	protein-coding
KIFC1	pIpC	Mock	0.400182	7.27649	0.000354	0.00316148	protein-coding
TBC1D9B	pIpC	Mock	0.428155	6.3738	0.00035576	0.00317491	protein-coding
LOC101748894	pIpC	Mock	2.39054	0.800415	0.000357712	0.00319003	protein-coding
FAM35A	pIpC	Mock	-0.33718	4.94226	0.000362156	0.00322733	protein-coding
ARL5B	pIpC	Mock	-0.290464	5.17347	0.00036491	0.00324954	protein-coding
LOC112533096	pIpC	Mock	0.8577	4.1028	0.000365529	0.00325271	ncRNA
NUP37	pIpC	Mock	-0.271997	6.75433	0.00036769	0.00326959	protein-coding
LOC121107023	pIpC	Mock	1.28053	5.97647	0.000368607	0.00327539	rRNA
CCND3	pIpC	Mock	0.416654	5.88397	0.000372001	0.00330318	protein-coding
LOC121108233	pIpC	Mock	3.52043	0.0465626	0.000372502	0.00330526	lncRNA
KDM2A	pIpC	Mock	0.297215	4.90306	0.000373194	0.00330902	protein-coding
CDON	pIpC	Mock	-0.486939	5.85158	0.000373734	0.00331143	protein-coding
PGK2	pIpC	Mock	-0.290843	9.95513	0.000374102	0.00331233	protein-coding
PDXDC1	pIpC	Mock	-0.363023	4.85294	0.000374504	0.00331352	protein-coding
TRAK1	pIpC	Mock	0.493295	4.87072	0.000376118	0.00332384	protein-coding
CDYL	pIpC	Mock	-0.322328	4.36642	0.000376208	0.00332384	protein-coding
TBCB	pIpC	Mock	0.340145	5.43543	0.000378851	0.00334481	protein-coding
COQ8A	pIpC	Mock	-0.364761	5.31323	0.000380457	0.00335659	protein-coding
MTSS1L	pIpC	Mock	-0.34118	4.69998	0.000381161	0.00336041	protein-coding
LOC107053375	pIpC	Mock	0.78696	2.47697	0.000382852	0.00337291	lncRNA
FRYL	pIpC	Mock	0.72509	3.99614	0.000384005	0.00337653	protein-coding
ILKAP	pIpC	Mock	-0.394816	5.99855	0.000384029	0.00337653	protein-coding
ADRM1	pIpC	Mock	0.317575	7.81247	0.000384081	0.00337653	protein-coding
MDM2	pIpC	Mock	0.623487	5.36476	0.000390548	0.00343095	protein-coding
GIMAP7L5	pIpC	Mock	0.730143	2.79568	0.000391249	0.00343467	protein-coding
CETN3	pIpC	Mock	-0.30994	5.48591	0.000393179	0.00344917	protein-coding
STMN1	pIpC	Mock	-0.45357	7.60228	0.000393922	0.00345324	protein-coding
CEP95	pIpC	Mock	0.715237	2.42413	0.000394714	0.00345773	protein-coding
TM7SF3	pIpC	Mock	0.607393	4.76374	0.000396268	0.00346888	protein-coding
KLF11	pIpC	Mock	0.347645	5.19334	0.00039655	0.0034689	protein-coding
CMPK1	pIpC	Mock	-0.257891	7.07469	0.000398754	0.0034848	protein-coding
ELK4	pIpC	Mock	0.473019	4.326	0.000398931	0.0034848	protein-coding
HNRNPAB	pIpC	Mock	-0.274607	8.72315	0.000400938	0.00349928	protein-coding
GPI	pIpC	Mock	-0.342529	9.33726	0.000401154	0.00349928	protein-coding
PNAT3	pIpC	Mock	0.87116	2.08284	0.000404288	0.00352414	protein-coding
EEF1E1	pIpC	Mock	-0.336798	6.3428	0.000409267	0.00356503	protein-coding
PPA2	pIpC	Mock	-0.340722	6.12464	0.000409661	0.00356595	protein-coding
TMEM177	pIpC	Mock	-0.283827	5.1471	0.000410135	0.00356757	protein-coding
BLOC1S6	pIpC	Mock	0.332673	4.63087	0.00041207	0.00358188	protein-coding
SNRPB2	pIpC	Mock	-0.269341	7.00487	0.000412952	0.00358703	protein-coding
CTSO	pIpC	Mock	-0.365597	4.12596	0.000413688	0.00359091	protein-coding
RPP40	pIpC	Mock	0.357417	4.64206	0.000416973	0.00361688	protein-coding
RSL1D1	pIpC	Mock	-0.310465	7.38442	0.000418942	0.00363142	protein-coding
FABP7	pIpC	Mock	-0.558654	11.4015	0.000428034	0.00370763	protein-coding
ADH1C	pIpC	Mock	-0.422207	6.00146	0.00042939	0.00371678	protein-coding
SLC2A14	pIpC	Mock	-0.308044	5.76975	0.000429979	0.00371927	protein-coding
LPCAT3	pIpC	Mock	0.26466	6.90453	0.000430712	0.00372301	protein-coding
KIF18B	pIpC	Mock	0.39978	5.59998	0.000435699	0.00376349	protein-coding
LOC121106981	pIpC	Mock	1.77759	2.42007	0.000442139	0.00381646	rRNA
JAM2	pIpC	Mock	3.27379	-0.0551053	0.000445133	0.00383962	protein-coding
UTS2RL	pIpC	Mock	1.00218	1.91903	0.000453043	0.00390513	protein-coding
LOC107054619	pIpC	Mock	-0.829289	2.04708	0.000456572	0.00393281	lncRNA
LOC121106980	pIpC	Mock	1.90463	2.50846	0.000461026	0.00396842	rRNA
LOC107055485	pIpC	Mock	-15.3299	6.06874	0.000462009	0.00397411	protein-coding
RAB9B	pIpC	Mock	-0.446577	4.70685	0.000462825	0.00397708	protein-coding
SERPINH1	pIpC	Mock	-0.286968	9.6169	0.000462997	0.00397708	protein-coding
CASZ1	pIpC	Mock	1.10978	1.04036	0.000463785	0.00398109	protein-coding
GPATCH2	pIpC	Mock	0.511946	3.51578	0.000464406	0.00398366	protein-coding
INVS	pIpC	Mock	0.392529	3.89383	0.000470019	0.00402662	protein-coding
PLA2G4B	pIpC	Mock	0.526198	4.96248	0.000470065	0.00402662	protein-coding
KIAA1549	pIpC	Mock	0.440371	4.05547	0.000471061	0.00403236	protein-coding
CELF2	pIpC	Mock	0.659797	4.95495	0.000476107	0.00407274	protein-coding
MEX3D	pIpC	Mock	0.408218	3.7583	0.000479383	0.00409793	protein-coding
LOC121110298	pIpC	Mock	1.01294	1.17274	0.000480571	0.00410525	lncRNA
ARL8A	pIpC	Mock	-0.278768	5.46491	0.000487153	0.00415861	protein-coding
ACSS2	pIpC	Mock	0.328717	4.6629	0.000487738	0.00415951	protein-coding
ZC3H8	pIpC	Mock	0.442329	5.37921	0.000487931	0.00415951	protein-coding
LOC426097	pIpC	Mock	-0.336541	5.54673	0.000489713	0.00417183	protein-coding
KDELR2	pIpC	Mock	-0.305425	8.16542	0.000491243	0.00418198	protein-coding
LSM5	pIpC	Mock	-0.377743	5.38738	0.000495897	0.0042187	protein-coding
LIPT1	pIpC	Mock	0.330714	4.61038	0.000496313	0.00421934	protein-coding
B3GNT5	pIpC	Mock	0.453043	4.94856	0.000501413	0.00425978	protein-coding
PCMTD1	pIpC	Mock	0.42147	4.33502	0.000513167	0.00435664	protein-coding
C12orf65	pIpC	Mock	-0.353326	5.96407	0.000518467	0.00439741	protein-coding
GALNT11	pIpC	Mock	-0.310669	4.38731	0.00051868	0.00439741	protein-coding
PDLIM1	pIpC	Mock	-0.918629	4.77447	0.000521095	0.00441304	protein-coding
DCAF6	pIpC	Mock	-0.368506	4.92157	0.000521236	0.00441304	protein-coding
PUS1	pIpC	Mock	-0.325226	5.41365	0.000525699	0.00444778	protein-coding
RIPK3	pIpC	Mock	0.745994	6.9287	0.000534633	0.00452027	protein-coding
PRKCH	pIpC	Mock	1.40087	-0.114243	0.000536304	0.00453131	protein-coding
ZC3H3	pIpC	Mock	0.368197	3.92695	0.000538726	0.00454867	protein-coding
GLG1	pIpC	Mock	-0.259651	7.21071	0.000541484	0.00456703	protein-coding
CCDC58	pIpC	Mock	-0.36864	5.60974	0.000541638	0.00456703	protein-coding
LOC101747507	pIpC	Mock	0.357739	3.91968	0.000547787	0.00461573	protein-coding
C4BPM	pIpC	Mock	0.299973	5.70261	0.000549377	0.00462598	protein-coding
C11orf24	pIpC	Mock	-0.285875	5.54893	0.000550389	0.00463135	protein-coding
KLHL3	pIpC	Mock	1.25403	0.684944	0.000551379	0.00463653	protein-coding
RILP	pIpC	Mock	0.905764	2.38369	0.000558677	0.00469471	protein-coding
ANKRD6	pIpC	Mock	0.726648	1.9824	0.00055962	0.00469944	protein-coding
AGAP1	pIpC	Mock	0.313056	5.055	0.000561905	0.00471543	protein-coding
KLHDC10	pIpC	Mock	0.372852	3.93868	0.000566309	0.00474917	protein-coding
LOC121107817	pIpC	Mock	0.820254	3.0467	0.000567143	0.00475294	protein-coding
MOB1A	pIpC	Mock	-0.341854	7.4249	0.000569293	0.00476773	protein-coding
CARHSP1	pIpC	Mock	-0.407077	5.91271	0.000571319	0.00478108	protein-coding
SH3GL3	pIpC	Mock	-0.624781	3.09887	0.000571904	0.00478108	protein-coding
PLEKHO1	pIpC	Mock	0.321396	5.41573	0.000572046	0.00478108	protein-coding
LOC112533526	pIpC	Mock	0.613714	4.83851	0.000574764	0.00479801	snoRNA
LOC121107097	pIpC	Mock	-3.27625	2.68976	0.000574846	0.00479801	lncRNA
CNKSR3	pIpC	Mock	-0.485857	3.75843	0.000575664	0.00480157	protein-coding
LOC121107078	pIpC	Mock	-0.370873	4.29762	0.000576049	0.00480157	lncRNA
LRRK2	pIpC	Mock	0.687752	4.13532	0.000578457	0.0048184	protein-coding
WBP2	pIpC	Mock	0.331181	4.65869	0.000580764	0.00483252	protein-coding
TANGO2	pIpC	Mock	-0.280201	5.14659	0.000580933	0.00483252	protein-coding
RNF157	pIpC	Mock	1.03733	1.26855	0.000585588	0.00486797	protein-coding
PAPPA2	pIpC	Mock	1.52451	-0.399839	0.000587284	0.00487567	protein-coding
ACTR3B	pIpC	Mock	-0.414828	4.12	0.000587302	0.00487567	protein-coding
YRDC	pIpC	Mock	-0.413584	4.42795	0.000588274	0.00488047	protein-coding
ZNF142	pIpC	Mock	0.495011	3.35426	0.000594239	0.00492665	protein-coding
MSLN	pIpC	Mock	1.05641	1.64722	0.000598813	0.00496125	protein-coding
TMSB4X	pIpC	Mock	-0.481602	11.3262	0.000599797	0.00496608	protein-coding
UBASH3A	pIpC	Mock	0.494936	6.30039	0.000600504	0.00496861	protein-coding
MPC1L	pIpC	Mock	-0.307581	6.64208	0.000601119	0.00497038	protein-coding
UTP11	pIpC	Mock	-0.252346	7.05169	0.000603564	0.00498726	protein-coding
PKDCCA	pIpC	Mock	0.431635	5.27624	0.000607539	0.00501676	protein-coding
UCHL5	pIpC	Mock	-0.283815	7.11245	0.000610343	0.00503302	protein-coding
MON1A	pIpC	Mock	0.306216	4.75975	0.000610638	0.00503302	protein-coding
LOC121106977	pIpC	Mock	1.26332	5.50385	0.000610728	0.00503302	rRNA
LOC101747556	pIpC	Mock	-0.810411	2.32666	0.000616895	0.00508046	protein-coding
RHPN2	pIpC	Mock	0.581202	4.0894	0.000618282	0.0050885	protein-coding
TMEM120B	pIpC	Mock	-0.377069	3.83064	0.000621778	0.00511387	protein-coding
RBPJ	pIpC	Mock	0.49458	6.40679	0.000626804	0.00515178	protein-coding
DYNLL1	pIpC	Mock	-0.406086	5.26966	0.00063845	0.00524402	protein-coding
INPP5F	pIpC	Mock	0.448532	4.90951	0.000643842	0.0052848	protein-coding
TRA2A	pIpC	Mock	0.255668	7.35122	0.000645195	0.00529239	protein-coding
ADAM8	pIpC	Mock	0.328542	6.69176	0.000647462	0.00530556	protein-coding
PHPT1L	pIpC	Mock	0.473907	7.01907	0.000647895	0.00530556	protein-coding
HINT2	pIpC	Mock	-0.37453	7.6044	0.000648085	0.00530556	protein-coding
GNPNAT1	pIpC	Mock	-0.293545	5.36517	0.00065429	0.00535281	protein-coding
EIF5	pIpC	Mock	0.263562	9.07444	0.000658902	0.00538698	protein-coding
SIK1	pIpC	Mock	0.355861	5.98732	0.00066408	0.00542573	protein-coding
LOC112529965	pIpC	Mock	-0.365435	4.01975	0.000669266	0.00546449	protein-coding
MBP	pIpC	Mock	1.82182	3.00939	0.000672938	0.00549086	protein-coding
POLR3E	pIpC	Mock	-0.298817	5.83159	0.000676033	0.00551018	protein-coding
SLC6A6	pIpC	Mock	0.726845	2.63711	0.000676197	0.00551018	protein-coding
SNRPA1	pIpC	Mock	-0.33887	8.3971	0.000678499	0.00552257	protein-coding
HIST1H2B8	pIpC	Mock	0.795883	2.715	0.00067863	0.00552257	protein-coding
MIR6542	pIpC	Mock	-12.1631	2.88833	0.000679313	0.00552257	miRNA
TWF2	pIpC	Mock	0.262196	6.91391	0.000679502	0.00552257	protein-coding
SH3GL2	pIpC	Mock	-0.721698	3.1048	0.000687272	0.00558206	protein-coding
LCLAT1	pIpC	Mock	0.373773	7.13727	0.000690891	0.00560777	protein-coding
HSD17B13	pIpC	Mock	-0.331013	4.78433	0.000695967	0.00564527	protein-coding
CA13	pIpC	Mock	1.1479	0.53882	0.000700024	0.00567446	protein-coding
CHN2	pIpC	Mock	0.385408	5.15155	0.00070163	0.00568376	protein-coding
ACADL	pIpC	Mock	-0.311948	6.93039	0.000703076	0.00569175	protein-coding
ID1	pIpC	Mock	0.418133	6.14241	0.000712195	0.0057618	protein-coding
PARK2	pIpC	Mock	0.726125	2.09712	0.000713781	0.00577086	protein-coding
IRF2BP2	pIpC	Mock	0.469105	5.68706	0.00071446	0.00577258	protein-coding
TMCO7	pIpC	Mock	0.367851	3.77171	0.000722677	0.00583516	protein-coding
ENOX2	pIpC	Mock	-0.279043	5.7503	0.000725131	0.00585115	protein-coding
LOC101747822	pIpC	Mock	-1.15169	1.95542	0.000729838	0.0058853	lncRNA
CWC25	pIpC	Mock	0.279778	5.23799	0.00073147	0.00589462	protein-coding
ARRDC2	pIpC	Mock	0.562418	3.06021	0.000734215	0.00591289	protein-coding
SPIRE1	pIpC	Mock	0.471802	3.14456	0.000736559	0.00592791	protein-coding
IQCB1	pIpC	Mock	0.403428	4.14518	0.000740078	0.00595097	protein-coding
CDH11	pIpC	Mock	-0.82315	2.18282	0.000740386	0.00595097	protein-coding
SIPA1L2	pIpC	Mock	-0.706337	2.03051	0.000749882	0.00602338	protein-coding
INO80D	pIpC	Mock	0.759249	2.18446	0.000756158	0.00606986	protein-coding
ATAD1	pIpC	Mock	0.25017	6.88054	0.000757006	0.00607176	protein-coding
DUSP10	pIpC	Mock	0.385481	6.48543	0.000757376	0.00607176	protein-coding
CYCS	pIpC	Mock	-0.266069	8.04354	0.000761063	0.00609737	protein-coding
SH2D1B	pIpC	Mock	1.47293	0.757727	0.000762877	0.00610795	protein-coding
ZC3H18	pIpC	Mock	0.274174	5.79435	0.000764706	0.00611864	protein-coding
CORO2B	pIpC	Mock	-0.411986	4.13643	0.000768282	0.00614056	protein-coding
IL4R	pIpC	Mock	0.353436	5.13445	0.000768439	0.00614056	protein-coding
PYCR1	pIpC	Mock	-0.292826	7.02146	0.000775001	0.00618685	protein-coding
ITGB5	pIpC	Mock	0.432821	8.52152	0.000775231	0.00618685	protein-coding
LOC417551	pIpC	Mock	0.32428	5.25993	0.000777868	0.00620389	lncRNA
LOC121113430	pIpC	Mock	0.341805	8.00248	0.00077857	0.0062055	lncRNA
WWC3	pIpC	Mock	0.325701	5.19062	0.000790407	0.00629579	protein-coding
UFM1	pIpC	Mock	-0.271535	7.13591	0.000793483	0.00631623	protein-coding
PTPRE	pIpC	Mock	0.489659	3.44339	0.000795	0.00632424	protein-coding
ZFPL1	pIpC	Mock	0.690949	3.50717	0.000796738	0.00633399	protein-coding
GALNT4	pIpC	Mock	-0.271877	5.65442	0.000802237	0.00637361	protein-coding
PAX2	pIpC	Mock	0.92143	1.02908	0.00080279	0.00637392	protein-coding
NEMP2	pIpC	Mock	-0.297867	6.08658	0.000803615	0.00637638	protein-coding
NMT1	pIpC	Mock	0.29101	6.70152	0.000808026	0.00640727	protein-coding
SLC35E2B	pIpC	Mock	-0.304962	4.97755	0.00080969	0.00641475	protein-coding
YPEL4	pIpC	Mock	0.747894	3.55232	0.000810352	0.00641475	protein-coding
ZNF423	pIpC	Mock	1.16349	0.914623	0.000810524	0.00641475	protein-coding
CYSLTR1	pIpC	Mock	-0.792657	1.941	0.000815675	0.00645139	protein-coding
PHTF2	pIpC	Mock	0.376611	4.45675	0.00081854	0.00646992	protein-coding
SGPL1	pIpC	Mock	-0.307744	5.20379	0.000819202	0.00647101	protein-coding
ACTG2	pIpC	Mock	-1.17233	2.08079	0.000820363	0.00647605	protein-coding
TRPC4AP	pIpC	Mock	0.405881	7.47405	0.000822788	0.00649106	protein-coding
FAM46C	pIpC	Mock	0.93638	1.10588	0.000826617	0.00651711	protein-coding
HMGA2	pIpC	Mock	0.370773	5.48152	0.000829557	0.00653613	protein-coding
FAM20B	pIpC	Mock	-0.321401	4.545	0.000830661	0.00654066	protein-coding
SEPTIN6	pIpC	Mock	-0.247987	7.40233	0.000831632	0.00654414	protein-coding
RARA	pIpC	Mock	0.338157	7.05791	0.000835081	0.00656359	protein-coding
VCP	pIpC	Mock	0.252818	7.9597	0.000835164	0.00656359	protein-coding
RAI1	pIpC	Mock	0.469139	3.43585	0.000844407	0.00663015	protein-coding
TRAF3	pIpC	Mock	0.485521	4.2652	0.000844705	0.00663015	protein-coding
CD248	pIpC	Mock	0.585269	3.10299	0.000847717	0.00664959	protein-coding
ASS1	pIpC	Mock	0.580999	5.06715	0.00084982	0.00666186	protein-coding
SORBS1	pIpC	Mock	0.278961	5.36218	0.000853124	0.00668353	protein-coding
ATP6V0E1	pIpC	Mock	-0.297102	6.72891	0.000855521	0.00669806	protein-coding
SAMD4A	pIpC	Mock	0.288404	7.21726	0.000857374	0.00670833	protein-coding
SCN8A	pIpC	Mock	1.04756	2.05196	0.000858848	0.00671561	protein-coding
NREP	pIpC	Mock	-0.378977	3.81406	0.000861323	0.00673071	protein-coding
EPHA2	pIpC	Mock	0.399828	6.59304	0.000863903	0.00674662	protein-coding
TXNRD3	pIpC	Mock	-0.300267	6.76123	0.000868133	0.00677317	protein-coding
IVNS1ABP	pIpC	Mock	-0.366646	6.64962	0.000868643	0.00677317	protein-coding
MCRIP2	pIpC	Mock	-0.50151	4.89465	0.000868944	0.00677317	protein-coding
LOC107051050	pIpC	Mock	0.28137	9.59581	0.000869786	0.00677546	protein-coding
C2orf42	pIpC	Mock	0.605924	2.53076	0.000873924	0.00680342	protein-coding
DHX8	pIpC	Mock	0.30874	5.50029	0.00087646	0.00681887	protein-coding
LOC101748203	pIpC	Mock	1.06883	0.477966	0.000878185	0.006828	protein-coding
HBEGF	pIpC	Mock	0.49385	3.78564	0.000879911	0.00683712	protein-coding
TMEM230	pIpC	Mock	-0.315721	5.98046	0.000884522	0.00686864	protein-coding
HS3ST3B1L	pIpC	Mock	-0.765817	1.97454	0.000886542	0.00688001	protein-coding
CCNB1	pIpC	Mock	-0.331357	7.74472	0.000889487	0.00689854	protein-coding
CKAP2	pIpC	Mock	-0.24825	7.05801	0.000891586	0.00691049	protein-coding
MRPS27	pIpC	Mock	-0.255091	5.39637	0.000898924	0.006963	protein-coding
LOC107052100	pIpC	Mock	-0.689797	2.16267	0.000902569	0.00698687	lncRNA
ARHGEF11	pIpC	Mock	0.261249	5.44653	0.000908933	0.00703173	protein-coding
C4A	pIpC	Mock	0.847496	1.75595	0.000915735	0.00707993	protein-coding
TRIL	pIpC	Mock	0.469414	3.15833	0.000936694	0.00723318	protein-coding
TRPS1	pIpC	Mock	0.534827	2.86855	0.000936725	0.00723318	protein-coding
AGAP3	pIpC	Mock	-0.346906	5.72094	0.000944373	0.00728769	protein-coding
ETNK1	pIpC	Mock	0.424976	4.99463	0.00095797	0.00738774	protein-coding
MOB2	pIpC	Mock	-0.29839	5.93797	0.000958532	0.00738774	protein-coding
AXIN2	pIpC	Mock	0.333578	5.20916	0.000971158	0.00748039	protein-coding
SMCO4	pIpC	Mock	0.278162	5.57389	0.000986664	0.0075951	protein-coding
RNF145	pIpC	Mock	-0.381794	4.90796	0.000992427	0.00763472	protein-coding
MARK3	pIpC	Mock	0.318753	5.7268	0.000994185	0.00764349	protein-coding
EAF2	pIpC	Mock	0.34001	4.89907	0.000995012	0.0076451	protein-coding
HEBP2	pIpC	Mock	-0.811121	2.22243	0.00100202	0.0076942	protein-coding
ANKS1B	pIpC	Mock	1.03281	1.20785	0.00100813	0.00773629	protein-coding
TIRAP	pIpC	Mock	0.449306	5.13933	0.00101257	0.00776245	protein-coding
UTP23	pIpC	Mock	0.25868	5.32549	0.00101297	0.00776245	protein-coding
BCKDK	pIpC	Mock	-0.543697	5.55595	0.00101342	0.00776245	protein-coding
KANSL1	pIpC	Mock	0.282294	4.84903	0.00102436	0.00784141	protein-coding
PDIA4	pIpC	Mock	-0.307743	8.0983	0.00102554	0.00784555	protein-coding
LOC119712953	pIpC	Mock	-0.613963	3.42153	0.00103167	0.00788761	lncRNA
STS	pIpC	Mock	1.36952	-0.165319	0.00103623	0.00791759	protein-coding
LOC121107305	pIpC	Mock	-0.284119	5.10767	0.00105539	0.00805895	lncRNA
ITPR3	pIpC	Mock	0.71887	2.0864	0.00106923	0.00815961	protein-coding
PLEKHO2	pIpC	Mock	0.303021	5.25851	0.0010807	0.0082421	protein-coding
PDAP1	pIpC	Mock	-0.314729	7.74844	0.0010815	0.00824307	protein-coding
DENR	pIpC	Mock	-0.247471	7.46922	0.00108456	0.00826134	protein-coding
LOC101751749	pIpC	Mock	-0.286557	4.57729	0.00108985	0.00829653	protein-coding
MRM3	pIpC	Mock	0.405082	4.10219	0.00109235	0.00831044	protein-coding
LOC121113390	pIpC	Mock	0.932576	2.04425	0.00109348	0.00831398	lncRNA
TNFRSF11A	pIpC	Mock	0.596739	2.49536	0.00110276	0.00837937	protein-coding
ZYG11A	pIpC	Mock	0.335935	4.23986	0.00110384	0.00838242	protein-coding
ADSS1	pIpC	Mock	0.255231	6.79194	0.00111035	0.0084267	protein-coding
C4orf33	pIpC	Mock	0.323215	4.51179	0.00111413	0.0084502	protein-coding
CERS5	pIpC	Mock	0.296224	5.76085	0.00111563	0.00845641	protein-coding
UBTF	pIpC	Mock	-0.319879	7.69446	0.00113409	0.00859108	protein-coding
CUX2	pIpC	Mock	-0.694154	2.25731	0.00113687	0.00860687	protein-coding
GRASP	pIpC	Mock	0.374465	6.31613	0.00116084	0.00878291	protein-coding
DHX35	pIpC	Mock	0.381903	4.00413	0.00116718	0.00882554	protein-coding
TCF7L2	pIpC	Mock	0.454515	3.1793	0.00117207	0.00885708	protein-coding
FAM174A	pIpC	Mock	-0.314058	5.28815	0.00118007	0.00891205	protein-coding
SPSB4	pIpC	Mock	-0.610729	2.66798	0.00118783	0.00896524	protein-coding
MAP3K2	pIpC	Mock	0.380245	4.46813	0.0011926	0.00899577	protein-coding
GPBP1	pIpC	Mock	0.337641	4.41576	0.00119405	0.00900116	protein-coding
ARL11	pIpC	Mock	0.438292	5.59054	0.00121353	0.0091411	protein-coding
INTU	pIpC	Mock	-0.385891	3.77115	0.00121409	0.0091411	protein-coding
MEX3A	pIpC	Mock	-0.753188	1.75434	0.00121676	0.00915564	protein-coding
C4H4ORF46	pIpC	Mock	-0.387518	5.92463	0.00121811	0.00916027	protein-coding
WDR34	pIpC	Mock	0.390578	3.94979	0.00123302	0.00926673	protein-coding
AKAP6	pIpC	Mock	0.842548	1.72463	0.00124647	0.00935694	protein-coding
CYP2J22	pIpC	Mock	0.319915	4.37541	0.00124653	0.00935694	protein-coding
LOC107049489	pIpC	Mock	1.23195	-0.093712	0.00124741	0.00935782	protein-coding
PAIP1	pIpC	Mock	0.290451	4.90955	0.00124885	0.00936295	protein-coding
LOC107055129	pIpC	Mock	2.51108	2.13849	0.00125102	0.00937354	protein-coding
LOC112533389	pIpC	Mock	10.8317	1.61751	0.00125674	0.00941074	snoRNA
LOC112530732	pIpC	Mock	-0.682981	3.54053	0.00126442	0.00946213	protein-coding
CCDC130	pIpC	Mock	0.307578	4.54814	0.00126513	0.00946213	protein-coding
SLC5A3	pIpC	Mock	-0.663441	2.55602	0.00126639	0.00946584	protein-coding
LOC121108831	pIpC	Mock	-0.684253	4.80583	0.00127966	0.00955922	lncRNA
HDX	pIpC	Mock	0.655882	2.88411	0.0012816	0.00956797	protein-coding
PRRG1	pIpC	Mock	-0.366229	3.65889	0.00128577	0.0095933	protein-coding
NOP2	pIpC	Mock	-0.381731	6.47706	0.00129092	0.00962178	protein-coding
SHC3	pIpC	Mock	1.1802	1.54803	0.0012912	0.00962178	protein-coding
LOC112530360	pIpC	Mock	2.40945	0.266381	0.00129192	0.00962178	lncRNA
BST1	pIpC	Mock	-0.29005	4.45491	0.00129418	0.00963012	protein-coding
MAP2K3	pIpC	Mock	0.33091	6.88605	0.0012946	0.00963012	protein-coding
ABCB5	pIpC	Mock	-0.843099	2.65252	0.00130005	0.00966487	protein-coding
POLE3	pIpC	Mock	-0.261133	4.9204	0.00132519	0.00984584	protein-coding
PPIP5K2	pIpC	Mock	-0.508905	3.45197	0.00133097	0.00988288	protein-coding
FMN2	pIpC	Mock	-0.55829	5.51164	0.00133664	0.00991904	protein-coding
LOC121108442	pIpC	Mock	-10.183	0.884917	0.00133869	0.00992827	lncRNA
MIR7480-2	pIpC	Mock	10.1412	0.966002	0.00133998	0.00993187	miRNA
MFSD12	pIpC	Mock	0.374366	5.96913	0.00134457	0.00995631	protein-coding
MCTS1	pIpC	Mock	-0.238748	6.95871	0.00134488	0.00995631	protein-coding
DUSP7	pIpC	Mock	0.334368	4.69329	0.00135436	0.0100205	protein-coding
MED21	pIpC	Mock	0.25743	5.22233	0.0013587	0.0100466	protein-coding
BEND5	pIpC	Mock	-0.560807	4.80548	0.00136301	0.0100725	protein-coding
OCSTAMP	pIpC	Mock	1.33705	-0.0296767	0.00136545	0.0100844	protein-coding
BCL9L	pIpC	Mock	0.440945	3.19766	0.00137173	0.0101248	protein-coding
ADAM33	pIpC	Mock	0.352823	5.58617	0.00137353	0.010132	protein-coding
USMG5	pIpC	Mock	-0.418986	8.36967	0.00137532	0.0101392	protein-coding
CRISPLD2	pIpC	Mock	0.425425	3.91814	0.00138984	0.0102402	protein-coding
CXCL12	pIpC	Mock	0.286264	6.5507	0.00139368	0.0102623	protein-coding
DZIP1	pIpC	Mock	0.351165	3.85426	0.00139907	0.0102959	protein-coding
C6orf62	pIpC	Mock	0.332582	7.11434	0.00140023	0.0102983	protein-coding
CCZ1	pIpC	Mock	-0.256287	6.03377	0.00140234	0.0103077	protein-coding
LOC107049269	pIpC	Mock	0.676527	3.35553	0.0014081	0.0103439	protein-coding
ADD3	pIpC	Mock	0.400498	3.96191	0.00142129	0.0104316	protein-coding
SLC19A2	pIpC	Mock	-0.87058	0.991289	0.00142172	0.0104316	protein-coding
FBXO45	pIpC	Mock	-0.27026	5.15823	0.00143403	0.010505	protein-coding
HMGB1	pIpC	Mock	-0.271419	9.46178	0.00143453	0.010505	protein-coding
LOC112531351	pIpC	Mock	-0.403574	5.3694	0.0014348	0.010505	protein-coding
TCP11X2	pIpC	Mock	-0.289064	4.57342	0.00143512	0.010505	protein-coding
LOC107053940	pIpC	Mock	-0.788506	1.7054	0.00144233	0.0105515	lncRNA
MVP	pIpC	Mock	0.450404	4.9103	0.00145282	0.0106214	protein-coding
IPO13	pIpC	Mock	0.252523	5.07336	0.0014536	0.0106214	protein-coding
LOC430910	pIpC	Mock	-0.312558	4.98752	0.00145916	0.0106558	protein-coding
NOTCH2	pIpC	Mock	0.376899	7.26953	0.00146761	0.0107111	protein-coding
THBS1	pIpC	Mock	0.474875	10.6493	0.00147348	0.0107476	protein-coding
ZCRB1	pIpC	Mock	-0.243658	6.22939	0.00147981	0.0107841	protein-coding
TMEM159	pIpC	Mock	-0.328123	6.2011	0.00148023	0.0107841	protein-coding
RPA3	pIpC	Mock	0.248099	7.10378	0.00148316	0.0107992	protein-coding
UCK2	pIpC	Mock	0.290009	5.91441	0.00148584	0.0108123	protein-coding
GPSM2	pIpC	Mock	-0.280584	5.53609	0.00148803	0.0108163	protein-coding
NPTN	pIpC	Mock	-0.231627	7.19714	0.00148814	0.0108163	protein-coding
LOC124417067	pIpC	Mock	0.635151	2.81969	0.00149045	0.0108267	protein-coding
TMEM263	pIpC	Mock	-0.291205	5.26907	0.0014946	0.0108506	protein-coding
ALKBH1	pIpC	Mock	0.418371	3.48823	0.00150852	0.0109452	protein-coding
RAD51D	pIpC	Mock	0.429185	4.61771	0.00151901	0.0110148	protein-coding
E2F5	pIpC	Mock	-0.253013	5.32453	0.00152167	0.0110276	protein-coding
TRIM62	pIpC	Mock	0.281996	5.13357	0.00152489	0.0110445	protein-coding
VASH2	pIpC	Mock	-0.369999	4.16166	0.00152972	0.0110731	protein-coding
RTEL1	pIpC	Mock	0.338313	5.29995	0.00153527	0.0111067	protein-coding
HGS	pIpC	Mock	0.282484	6.30267	0.00154311	0.0111477	protein-coding
BLACAT1	pIpC	Mock	0.474525	3.8189	0.00154356	0.0111477	protein-coding
JMJD7	pIpC	Mock	-0.521057	3.14123	0.00154364	0.0111477	protein-coding
ZMYND19	pIpC	Mock	-0.309352	4.72135	0.0015493	0.0111783	protein-coding
FAM162A	pIpC	Mock	-0.316466	6.55532	0.00154968	0.0111783	protein-coding
GORASP1	pIpC	Mock	-0.247816	5.09294	0.00155617	0.0112186	protein-coding
NCOA1	pIpC	Mock	0.42021	3.56052	0.00156339	0.011264	protein-coding
CIZ1	pIpC	Mock	0.284725	6.00472	0.00156484	0.011268	protein-coding
LOC121111116	pIpC	Mock	1.5751	0.266304	0.00157045	0.0113018	lncRNA
HIPK2	pIpC	Mock	0.250984	6.63432	0.00157472	0.0113259	protein-coding
TXNDC12	pIpC	Mock	-0.400425	7.14981	0.00157576	0.0113268	protein-coding
EPB41L4A	pIpC	Mock	-0.297931	4.77206	0.00158208	0.0113656	protein-coding
TRPV3	pIpC	Mock	1.12837	1.0117	0.00158696	0.0113941	protein-coding
LRFN3	pIpC	Mock	-0.448474	4.31954	0.00158987	0.0114034	protein-coding
LOC112533438	pIpC	Mock	-9.95628	0.629937	0.00159011	0.0114034	snoRNA
KLHL2	pIpC	Mock	-0.319759	5.63479	0.00159546	0.0114352	protein-coding
VRK2	pIpC	Mock	0.405542	4.22482	0.00159952	0.0114577	protein-coding
MPZL1	pIpC	Mock	-0.509394	3.53178	0.00160292	0.0114754	protein-coding
UNC13D	pIpC	Mock	0.417644	4.01725	0.00161375	0.0115421	protein-coding
PDCD4	pIpC	Mock	-0.454652	5.35894	0.00161485	0.0115421	protein-coding
BORCS6	pIpC	Mock	0.781196	5.06622	0.00161549	0.0115421	protein-coding
LOC101747773	pIpC	Mock	-0.698736	3.25754	0.00161596	0.0115421	protein-coding
NET1	pIpC	Mock	0.331904	5.12829	0.00162132	0.0115736	protein-coding
SLC25A30	pIpC	Mock	-0.460251	3.75328	0.00163213	0.0116441	protein-coding
MIR6698	pIpC	Mock	-9.69781	0.382398	0.00163726	0.011674	miRNA
UVSSA	pIpC	Mock	0.366238	3.68999	0.00165218	0.0117736	protein-coding
MIR6593	pIpC	Mock	9.47497	0.336154	0.00166115	0.0118306	miRNA
MIR29B2	pIpC	Mock	9.53415	0.394679	0.00166511	0.011852	miRNA
CXCR7	pIpC	Mock	0.2727	7.07482	0.00167287	0.0119004	protein-coding
LOC431003	pIpC	Mock	0.321943	5.09686	0.00167568	0.011909	protein-coding
ARF5	pIpC	Mock	-0.561773	5.75599	0.00167599	0.011909	protein-coding
CEBPD	pIpC	Mock	0.602112	3.8415	0.00168616	0.0119744	protein-coding
PRMT3	pIpC	Mock	-0.306335	6.01975	0.00168939	0.0119904	protein-coding
UBQLN1	pIpC	Mock	0.291083	6.42998	0.00169177	0.0120005	protein-coding
LOC124417633	pIpC	Mock	9.40042	0.241813	0.00169382	0.0120081	lncRNA
PCDH18	pIpC	Mock	0.243033	5.29543	0.00170549	0.0120839	protein-coding
LOC112530500	pIpC	Mock	-9.72077	0.39542	0.00170667	0.0120854	snoRNA
COLEC10	pIpC	Mock	0.248696	8.61104	0.00171299	0.0121232	protein-coding
LOC426355	pIpC	Mock	0.442843	3.27731	0.00171559	0.012134	protein-coding
GLRX2	pIpC	Mock	-0.318704	6.35442	0.00171649	0.012134	protein-coding
TRMT13	pIpC	Mock	0.510946	3.05531	0.00172682	0.0122001	protein-coding
ARID4A	pIpC	Mock	0.428952	4.52838	0.00173111	0.0122196	protein-coding
GLTSCR1L	pIpC	Mock	0.643718	2.14355	0.00173185	0.0122196	protein-coding
MIR222B	pIpC	Mock	9.31862	0.18995	0.00173298	0.0122196	miRNA
EDA2R	pIpC	Mock	-0.251943	6.08938	0.00173353	0.0122196	protein-coding
SQRDL	pIpC	Mock	0.917132	1.04994	0.00173954	0.0122491	protein-coding
SDCCAG3	pIpC	Mock	0.31968	4.25554	0.00173969	0.0122491	protein-coding
C7orf73	pIpC	Mock	-0.420776	7.41667	0.00174789	0.0122784	protein-coding
ADAT2	pIpC	Mock	-0.502518	4.80416	0.0017488	0.0122784	protein-coding
GAR1	pIpC	Mock	-0.295403	6.91905	0.00174907	0.0122784	protein-coding
MIR6604	pIpC	Mock	9.28781	0.135483	0.00174907	0.0122784	miRNA
MIR6706	pIpC	Mock	9.28781	0.135483	0.00174907	0.0122784	miRNA
ACER3	pIpC	Mock	0.329424	5.2454	0.00174981	0.0122784	protein-coding
WNT9A	pIpC	Mock	0.826492	3.65901	0.00175232	0.0122891	protein-coding
GNPDA1	pIpC	Mock	0.254109	5.59339	0.00175603	0.0123081	protein-coding
LOC112533232	pIpC	Mock	-0.717963	6.05027	0.00176262	0.0123375	snoRNA
LOC107051583	pIpC	Mock	-0.608154	2.24779	0.00176269	0.0123375	protein-coding
LOC121107786	pIpC	Mock	-0.830022	1.5674	0.00176322	0.0123375	lncRNA
MIR12239	pIpC	Mock	9.64009	0.498241	0.00176438	0.0123377	miRNA
LOC124417537	pIpC	Mock	-0.765613	1.76239	0.00176523	0.0123377	lncRNA
LOC112532872	pIpC	Mock	0.45719	3.39667	0.00176767	0.0123429	protein-coding
TAB1	pIpC	Mock	0.439299	3.48392	0.00176798	0.0123429	protein-coding
CAMK2A	pIpC	Mock	-0.37429	5.17122	0.00177911	0.0124137	protein-coding
KLHL25	pIpC	Mock	-0.687692	2.06678	0.00178986	0.0124809	protein-coding
LOC124417163	pIpC	Mock	0.789233	2.68362	0.00179168	0.0124809	lncRNA
UAP1	pIpC	Mock	-0.431961	4.21385	0.00179177	0.0124809	protein-coding
MMP9	pIpC	Mock	1.2005	1.12993	0.00180121	0.0125396	protein-coding
RELT	pIpC	Mock	0.574582	5.0551	0.00180959	0.0125908	protein-coding
SNRPGP15	pIpC	Mock	-0.290399	9.155	0.0018143	0.0126165	protein-coding
CABCOCO1	pIpC	Mock	-0.78284	5.30083	0.00181921	0.0126393	protein-coding
WIPF1	pIpC	Mock	0.262584	4.95261	0.00181962	0.0126393	protein-coding
ZFX	pIpC	Mock	0.372864	4.33554	0.00182094	0.0126414	protein-coding
MIR6566	pIpC	Mock	-9.24112	-0.0751141	0.00182938	0.0126928	miRNA
MAMLD1	pIpC	Mock	0.385354	3.77359	0.0018315	0.0127005	protein-coding
GPR146	pIpC	Mock	0.412626	3.67015	0.00183425	0.0127109	protein-coding
CHIR-IG1-5	pIpC	Mock	0.531768	5.23082	0.00183507	0.0127109	protein-coding
PCNX4	pIpC	Mock	0.476933	3.13231	0.00184051	0.0127415	protein-coding
STAT6	pIpC	Mock	0.313664	6.43668	0.00184766	0.0127839	protein-coding
AARSD1	pIpC	Mock	0.299533	6.33877	0.00185505	0.0128279	protein-coding
RRP12	pIpC	Mock	-0.250105	6.11633	0.00186346	0.0128729	protein-coding
MTPN	pIpC	Mock	0.33337	8.25837	0.00186365	0.0128729	protein-coding
BOD1	pIpC	Mock	-0.341235	5.94405	0.00186535	0.0128775	protein-coding
LOC771811	pIpC	Mock	-0.261953	6.67782	0.00187088	0.0129084	protein-coding
LOC121108839	pIpC	Mock	-1.0351	3.77834	0.00187654	0.0129403	protein-coding
WASF1	pIpC	Mock	-0.693179	1.82001	0.00187993	0.0129564	protein-coding
TMEM184C	pIpC	Mock	-0.296103	5.34416	0.00189564	0.0130574	protein-coding
GNAI2	pIpC	Mock	0.278204	8.44447	0.00190611	0.0131223	protein-coding
LOC107057076	pIpC	Mock	1.27661	-0.337474	0.00192002	0.0132106	lncRNA
TELO2	pIpC	Mock	-0.268516	4.82871	0.00194776	0.0133941	protein-coding
MTX2	pIpC	Mock	-0.256423	6.83951	0.00195873	0.0134621	protein-coding
TARS	pIpC	Mock	-0.24251	6.79808	0.00196776	0.0135166	protein-coding
PLD3	pIpC	Mock	0.541017	3.37515	0.001969	0.0135177	protein-coding
ATP9A	pIpC	Mock	0.958984	1.02246	0.00198375	0.0136104	protein-coding
PBX3	pIpC	Mock	-0.326496	4.39742	0.00198471	0.0136104	protein-coding
MOG	pIpC	Mock	0.870389	3.69845	0.00198881	0.0136309	protein-coding
GPKOW	pIpC	Mock	0.459931	3.83899	0.00199172	0.0136433	protein-coding
LOC112530781	pIpC	Mock	9.54365	0.410233	0.00200308	0.0137136	snRNA
UBE2N	pIpC	Mock	-0.235039	5.99947	0.00200661	0.0137238	protein-coding
LOC107053731	pIpC	Mock	1.31386	-0.0234406	0.00200679	0.0137238	lncRNA
PCTP	pIpC	Mock	0.558325	3.10097	0.00201327	0.0137564	protein-coding
VSIG10L	pIpC	Mock	0.867461	1.69685	0.00201388	0.0137564	protein-coding
PDCL3	pIpC	Mock	-0.249687	7.41556	0.00201553	0.0137564	protein-coding
PIK3CD	pIpC	Mock	0.805071	1.73415	0.002016	0.0137564	protein-coding
BID	pIpC	Mock	0.303186	6.78523	0.00201763	0.0137573	protein-coding
MIR12235	pIpC	Mock	-8.79128	-0.48877	0.00201836	0.0137573	miRNA
LOC124417425	pIpC	Mock	0.567289	2.7967	0.00202377	0.0137866	lncRNA
LOC112531479	pIpC	Mock	-0.30494	5.15651	0.00204383	0.0139156	lncRNA
LOC124417135	pIpC	Mock	0.821129	4.30996	0.00204807	0.0139368	protein-coding
MN1	pIpC	Mock	-0.65937	1.93717	0.00205531	0.0139783	protein-coding
PDSS2	pIpC	Mock	-0.232791	5.29621	0.00206145	0.0140124	protein-coding
IRX1	pIpC	Mock	0.739913	2.77022	0.0020636	0.0140193	protein-coding
KCMF1	pIpC	Mock	0.298397	4.33401	0.00207523	0.0140906	protein-coding
MIR1583	pIpC	Mock	-8.67166	-0.618627	0.00210088	0.014257	miRNA
PIP4K2A	pIpC	Mock	0.239386	5.76254	0.00210838	0.0143	protein-coding
LACTB2	pIpC	Mock	0.334908	5.08292	0.0021162	0.0143452	protein-coding
HTR1B	pIpC	Mock	0.459606	5.28338	0.00212663	0.014408	protein-coding
INTS7	pIpC	Mock	0.316977	4.37547	0.00213941	0.0144867	protein-coding
PBX1	pIpC	Mock	0.425888	5.44369	0.00215058	0.0145465	protein-coding
RAB6A	pIpC	Mock	-0.260952	6.41463	0.0021506	0.0145465	protein-coding
MSRB1	pIpC	Mock	-0.261361	6.90867	0.00216435	0.0146315	protein-coding
SMS	pIpC	Mock	-0.340435	5.62216	0.00218148	0.0147393	protein-coding
MPG	pIpC	Mock	-0.386514	4.63084	0.00218492	0.0147496	protein-coding
MIR6550	pIpC	Mock	9.34002	0.220446	0.00218539	0.0147496	miRNA
MIR211	pIpC	Mock	-9.13417	-0.205851	0.00221789	0.0149578	miRNA
TFAP2B	pIpC	Mock	-0.596678	3.59369	0.0022189	0.0149578	protein-coding
COX19	pIpC	Mock	-0.324543	5.31804	0.00221986	0.0149578	protein-coding
RWDD1	pIpC	Mock	-0.27115	5.33316	0.00223183	0.0150302	protein-coding
SKA3	pIpC	Mock	0.255079	6.1896	0.00224524	0.0151123	protein-coding
C2orf76	pIpC	Mock	-0.302815	5.56031	0.00224968	0.015134	protein-coding
LOC124417373	pIpC	Mock	-0.756205	3.02254	0.00225141	0.0151374	lncRNA
SLC39A6	pIpC	Mock	-0.401501	6.45201	0.00225572	0.0151506	protein-coding
FRMD1	pIpC	Mock	-0.458352	3.80219	0.00225654	0.0151506	protein-coding
PLEKHF2	pIpC	Mock	0.415832	3.51733	0.00225705	0.0151506	protein-coding
IL23R	pIpC	Mock	0.778911	2.50768	0.00226273	0.0151709	protein-coding
LOC121106971	pIpC	Mock	-2.80418	-0.439112	0.00226335	0.0151709	lncRNA
PRELP	pIpC	Mock	-0.418781	8.28714	0.00226375	0.0151709	protein-coding
BBS5	pIpC	Mock	-0.322757	5.32168	0.00228457	0.0153022	protein-coding
JMY	pIpC	Mock	-0.538984	3.57409	0.00229463	0.0153546	protein-coding
NATD1	pIpC	Mock	-0.641987	3.16535	0.00229488	0.0153546	protein-coding
MRNIP	pIpC	Mock	-0.363316	5.2578	0.00230906	0.0154411	protein-coding
PDLIM7	pIpC	Mock	-0.390932	7.08025	0.00231963	0.0155034	protein-coding
CDC14A	pIpC	Mock	0.411064	3.38687	0.00233023	0.0155657	protein-coding
TNFRSF1A	pIpC	Mock	0.235494	5.96696	0.00233146	0.0155657	protein-coding
ARSJ	pIpC	Mock	-0.332663	4.86951	0.00233586	0.0155867	protein-coding
COA5	pIpC	Mock	-0.345223	6.12009	0.00234335	0.0156282	protein-coding
AIMP2	pIpC	Mock	-0.230913	7.48389	0.00234825	0.0156524	protein-coding
SMURF2	pIpC	Mock	-0.236372	6.66959	0.00237111	0.0157963	protein-coding
ERH	pIpC	Mock	-0.32582	8.4776	0.0023944	0.0159429	protein-coding
PDZD11	pIpC	Mock	-0.349161	5.25928	0.00239838	0.0159608	protein-coding
KLHDC4	pIpC	Mock	-0.273331	7.40006	0.0024005	0.0159664	protein-coding
TMTC1	pIpC	Mock	0.563379	3.52301	0.00240711	0.0159912	protein-coding
TRPM8	pIpC	Mock	0.845119	1.62771	0.00240738	0.0159912	protein-coding
BRD7	pIpC	Mock	-0.225274	6.95405	0.00240811	0.0159912	protein-coding
PSMG4	pIpC	Mock	-0.668423	3.90117	0.00242719	0.0161092	protein-coding
LOC121110951	pIpC	Mock	0.762913	2.14844	0.00243897	0.0161787	lncRNA
GNS	pIpC	Mock	0.432338	7.3789	0.00245629	0.0162849	protein-coding
TMEM70	pIpC	Mock	0.270241	5.78855	0.00246074	0.0163057	protein-coding
ARAP2	pIpC	Mock	0.442513	4.13752	0.00246732	0.0163406	protein-coding
LOC112532237	pIpC	Mock	8.73248	-0.364444	0.00248319	0.0164281	snoRNA
MIR126	pIpC	Mock	8.73248	-0.364444	0.00248319	0.0164281	miRNA
C1D	pIpC	Mock	-0.227634	7.24966	0.00248658	0.0164417	protein-coding
LRCH1	pIpC	Mock	0.590697	2.36662	0.00249027	0.0164573	protein-coding
MIR1593	pIpC	Mock	8.68955	-0.403635	0.00250791	0.0165651	miRNA
CGGBP1	pIpC	Mock	-0.382094	3.80079	0.00252367	0.0166603	protein-coding
LOC107052572	pIpC	Mock	1.12354	0.87681	0.00252577	0.0166653	lncRNA
SAT1	pIpC	Mock	0.491334	8.80405	0.00252845	0.016674	protein-coding
PSMD3	pIpC	Mock	0.247899	9.66671	0.00253792	0.0167276	protein-coding
MYLKSML	pIpC	Mock	0.705507	2.69444	0.00254469	0.0167633	protein-coding
LOC121107066	pIpC	Mock	-0.534586	6.03681	0.0025642	0.0168828	protein-coding
SNRPF	pIpC	Mock	-0.381577	8.45035	0.00257239	0.0169277	protein-coding
LOC107057021	pIpC	Mock	-1.21326	1.21765	0.00257898	0.0169621	protein-coding
LSM8	pIpC	Mock	-0.343679	4.73458	0.00258128	0.0169682	protein-coding
HMGN5	pIpC	Mock	-0.266717	8.70187	0.00258501	0.0169837	protein-coding
HNRNPH1	pIpC	Mock	-0.233541	9.46393	0.00258886	0.0169999	protein-coding
ACOT9	pIpC	Mock	0.420384	6.38902	0.00259813	0.0170518	protein-coding
LTBP1	pIpC	Mock	-0.259628	8.02487	0.00260781	0.0171002	protein-coding
MIR301A	pIpC	Mock	7.98572	-1.02565	0.00260826	0.0171002	miRNA
MFGE8	pIpC	Mock	-0.387807	8.29417	0.00261471	0.0171333	protein-coding
DIXDC1	pIpC	Mock	0.770342	2.55502	0.00261808	0.0171463	protein-coding
SIPA1L1	pIpC	Mock	0.428458	5.71283	0.00262127	0.0171582	protein-coding
NDUFB1	pIpC	Mock	-0.318331	8.38815	0.00262994	0.0172058	protein-coding
FUT8	pIpC	Mock	-0.262384	4.81789	0.00263533	0.017232	protein-coding
HDDC2	pIpC	Mock	-0.272667	7.51485	0.0026468	0.0172978	protein-coding
MRPS31	pIpC	Mock	-0.264866	6.42563	0.00267886	0.0174981	protein-coding
AZI2	pIpC	Mock	0.255653	5.79855	0.0026831	0.017507	protein-coding
RRAGC	pIpC	Mock	-0.397562	4.32567	0.0026841	0.017507	protein-coding
PCBD2	pIpC	Mock	-0.377049	7.1901	0.00268447	0.017507	protein-coding
SLC44A3	pIpC	Mock	0.389039	3.56657	0.00268974	0.0175322	protein-coding
BZW2	pIpC	Mock	-0.234112	7.58761	0.00270153	0.0175976	protein-coding
CHIR-AB-502	pIpC	Mock	8.43478	-0.635462	0.00270263	0.0175976	protein-coding
ELFN1	pIpC	Mock	-0.288052	4.97194	0.00271181	0.0176481	protein-coding
NTN3	pIpC	Mock	-0.73991	4.80763	0.00273044	0.01776	protein-coding
P3H4	pIpC	Mock	0.392486	5.92254	0.0027368	0.0177921	protein-coding
SLC39A10	pIpC	Mock	-0.545446	4.39294	0.00273968	0.0178014	protein-coding
TIPIN	pIpC	Mock	-0.225509	7.24155	0.00275372	0.0178833	protein-coding
COLEC12	pIpC	Mock	-0.261216	5.39514	0.00275586	0.0178878	protein-coding
CCDC25	pIpC	Mock	-0.286127	6.38085	0.00276563	0.0179418	protein-coding
BTBD10	pIpC	Mock	-0.242706	5.83616	0.00277328	0.017982	protein-coding
IRAK4	pIpC	Mock	0.272282	4.95773	0.00278331	0.0180376	protein-coding
ENTPD1	pIpC	Mock	-0.391214	4.95235	0.00280601	0.0181724	protein-coding
OSMR	pIpC	Mock	0.252344	7.59384	0.00280704	0.0181724	protein-coding
H2AFJ	pIpC	Mock	0.514572	4.58551	0.00282195	0.0182593	protein-coding
GPATCH11	pIpC	Mock	-0.316198	5.91164	0.00282925	0.018297	protein-coding
CDYL2	pIpC	Mock	0.473709	4.16727	0.00284456	0.0183864	protein-coding
LOC101752108	pIpC	Mock	0.832369	2.0198	0.00284956	0.0184091	lncRNA
SLC37A1	pIpC	Mock	0.44536	3.35085	0.00285254	0.0184188	protein-coding
GNL3	pIpC	Mock	-0.24612	7.37602	0.00286475	0.0184879	protein-coding
RAB40C	pIpC	Mock	-0.302045	4.24097	0.00287662	0.0185549	protein-coding
LOC121110340	pIpC	Mock	0.94582	0.513355	0.00288169	0.0185756	lncRNA
DNAJB6	pIpC	Mock	-0.276897	7.66538	0.00288283	0.0185756	protein-coding
BRD2	pIpC	Mock	0.244049	7.25442	0.00290522	0.0187011	protein-coding
NUBPL	pIpC	Mock	-0.302682	4.69063	0.00290534	0.0187011	protein-coding
POP1	pIpC	Mock	-0.331423	3.90996	0.00291383	0.018746	protein-coding
TMEM167A	pIpC	Mock	-0.284399	5.82286	0.00292427	0.0187948	protein-coding
SELENOT	pIpC	Mock	-0.218181	7.64449	0.00292445	0.0187948	protein-coding
TPGS2	pIpC	Mock	-0.379435	3.44798	0.00294194	0.0188974	protein-coding
PRODH	pIpC	Mock	0.325289	5.74086	0.00294899	0.0189329	protein-coding
TOP3A	pIpC	Mock	-0.373772	4.95224	0.0029507	0.0189341	protein-coding
TRIM41	pIpC	Mock	0.329872	4.06364	0.00296596	0.0190208	protein-coding
CLINT1	pIpC	Mock	-0.229156	6.70405	0.00296762	0.0190208	protein-coding
LOC112530003	pIpC	Mock	-1.06591	4.14639	0.00296883	0.0190208	snoRNA
MAN1A1	pIpC	Mock	-0.363171	4.76894	0.00298123	0.0190904	protein-coding
PDPN	pIpC	Mock	-0.279246	10.5445	0.00298642	0.0191137	protein-coding
CEP76	pIpC	Mock	0.309334	3.87295	0.00298989	0.019126	protein-coding
MED24	pIpC	Mock	0.251072	6.03378	0.00299738	0.019164	protein-coding
GNAS	pIpC	Mock	0.304326	6.2214	0.00301217	0.0192486	protein-coding
BDNF	pIpC	Mock	-0.511907	5.91004	0.00302519	0.0193219	protein-coding
SHC4	pIpC	Mock	-0.267867	6.57878	0.00302958	0.0193399	protein-coding
PAN2	pIpC	Mock	0.506911	3.82394	0.00304344	0.0194184	protein-coding
FLAD1	pIpC	Mock	0.293246	4.70344	0.00304665	0.0194288	protein-coding
MMP23A	pIpC	Mock	-0.666258	2.62967	0.00305085	0.0194407	protein-coding
FAM76A	pIpC	Mock	0.364205	3.70087	0.00305164	0.0194407	protein-coding
RMDN1	pIpC	Mock	-0.321618	5.53987	0.00305786	0.0194703	protein-coding
C5orf63	pIpC	Mock	-0.407915	4.70119	0.00307301	0.0195567	protein-coding
KIFAP3	pIpC	Mock	-0.23516	6.45112	0.00308202	0.0196039	protein-coding
LOC107057105	pIpC	Mock	1.55743	-0.642605	0.00310737	0.019755	lncRNA
CD200R1B	pIpC	Mock	1.68408	-0.261971	0.0031277	0.019874	protein-coding
CCDC167	pIpC	Mock	-0.340443	4.43706	0.00313471	0.0199084	protein-coding
ADAMTS10	pIpC	Mock	-0.541253	3.95825	0.00313832	0.0199211	protein-coding
GGA1	pIpC	Mock	0.240659	5.19224	0.00314817	0.0199734	protein-coding
ERNI	pIpC	Mock	1.19814	0.764845	0.00315288	0.019993	protein-coding
CHN1	pIpC	Mock	-0.261355	5.54345	0.00318405	0.0201803	protein-coding
SYTL2	pIpC	Mock	-0.327754	5.35804	0.00318597	0.0201822	protein-coding
LOC121107063	pIpC	Mock	-1.00868	3.07021	0.00320598	0.0202985	protein-coding
SPRY1	pIpC	Mock	-0.229068	6.12106	0.00321402	0.020339	protein-coding
NPR2	pIpC	Mock	-0.403051	4.10818	0.00323829	0.0204764	protein-coding
LOC422993	pIpC	Mock	1.57942	0.268836	0.00324055	0.0204764	protein-coding
QRSL1	pIpC	Mock	0.287077	4.13732	0.0032407	0.0204764	protein-coding
NBL1	pIpC	Mock	0.471492	4.97576	0.00327272	0.0206682	protein-coding
HSPD1	pIpC	Mock	-0.302193	9.68391	0.0032906	0.0207612	protein-coding
LDLRAD4	pIpC	Mock	-0.438816	3.94034	0.00329079	0.0207612	protein-coding
PGRMC1	pIpC	Mock	-0.241781	7.95257	0.0033	0.0208087	protein-coding
LOC121107073	pIpC	Mock	-0.390294	4.57518	0.00331236	0.020876	lncRNA
SH3RF3	pIpC	Mock	-0.410486	3.77046	0.00332439	0.0209411	protein-coding
OSBPL5	pIpC	Mock	0.344911	6.19154	0.00334624	0.021068	protein-coding
LOC121108824	pIpC	Mock	-0.359986	4.88995	0.00334972	0.0210792	transcribed_pseudogene
PLPP3	pIpC	Mock	0.501114	2.68818	0.00335694	0.021108	protein-coding
MRPS17	pIpC	Mock	-0.274909	7.00417	0.0033577	0.021108	protein-coding
GJA1	pIpC	Mock	-0.229817	7.05126	0.00336161	0.0211218	protein-coding
DAZAP2	pIpC	Mock	0.319694	5.91394	0.00337017	0.0211649	protein-coding
GRB10	pIpC	Mock	0.441759	3.9022	0.00337665	0.0211948	protein-coding
EWSR1	pIpC	Mock	0.241544	6.59174	0.00337954	0.0212022	protein-coding
TMPO	pIpC	Mock	-0.262106	7.26911	0.00338561	0.0212295	protein-coding
DERA	pIpC	Mock	-0.2451	5.28066	0.00340111	0.0213159	protein-coding
SYNM	pIpC	Mock	-0.520813	2.77123	0.00342721	0.0214686	protein-coding
RIDA	pIpC	Mock	-0.368517	6.44673	0.00343245	0.0214905	protein-coding
EFNA5	pIpC	Mock	-0.498965	3.08662	0.00343967	0.0215249	protein-coding
MAGI1	pIpC	Mock	0.498051	2.71176	0.0034434	0.0215329	protein-coding
SPDL1	pIpC	Mock	0.247912	5.50187	0.00344443	0.0215329	protein-coding
LRPAP1	pIpC	Mock	-0.228423	8.25613	0.00345246	0.0215722	protein-coding
DGKH	pIpC	Mock	0.683585	3.91235	0.00345693	0.0215737	protein-coding
DYRK2	pIpC	Mock	0.513684	2.74262	0.00345703	0.0215737	protein-coding
TLDC1	pIpC	Mock	-0.476816	2.90397	0.00345793	0.0215737	protein-coding
RBM7	pIpC	Mock	0.234269	5.48198	0.00346212	0.021589	protein-coding
TCEB1	pIpC	Mock	-0.230147	6.38624	0.00347077	0.021632	protein-coding
FYCO1	pIpC	Mock	0.676052	5.93757	0.00349057	0.0217444	protein-coding
UPF3B	pIpC	Mock	-0.22695	6.66449	0.00351286	0.0218723	protein-coding
CFLAR	pIpC	Mock	0.290321	5.76715	0.00351516	0.0218756	protein-coding
KIF16B	pIpC	Mock	0.404101	4.82508	0.00351981	0.0218936	protein-coding
LSM1	pIpC	Mock	-0.454813	5.64666	0.00354752	0.0220548	protein-coding
RIN2	pIpC	Mock	0.297782	4.22288	0.00355262	0.0220754	protein-coding
SHROOM3	pIpC	Mock	0.702686	1.96865	0.00356223	0.0221241	protein-coding
GNAO1	pIpC	Mock	-0.381463	5.20193	0.00356664	0.0221404	protein-coding
MAD1L1	pIpC	Mock	0.249895	5.77522	0.00357303	0.0221689	protein-coding
FAM49A	pIpC	Mock	-0.2415	6.72415	0.00358087	0.0222057	protein-coding
BPGM	pIpC	Mock	-0.301081	4.66897	0.00358254	0.0222057	protein-coding
CDC40	pIpC	Mock	-0.258509	5.33174	0.00358643	0.0222186	protein-coding
SRD5A3	pIpC	Mock	-0.301533	4.60734	0.00360817	0.0223421	protein-coding
[truncated: 10,379 more rows]

## Sheet: pIpC-FC2-CPM2-FDR0.01-Coding
Gene Name	sampleA	sampleB	logFC	logCPM	PValue	FDR	Gene Type
IFIT5	pIpC	Mock	11.2847	12.0079	0	0	protein-coding
OASL	pIpC	Mock	10.7767	9.37717	0	0	protein-coding
MX1	pIpC	Mock	8.96339	6.43235	0	0	protein-coding
CMPK2	pIpC	Mock	8.77906	8.29763	0	0	protein-coding
EPSTI1	pIpC	Mock	7.24526	7.60255	0	0	protein-coding
SNX10	pIpC	Mock	5.91667	5.07499	0	0	protein-coding
DHX58	pIpC	Mock	4.83972	5.78826	0	0	protein-coding
LOC422513	pIpC	Mock	4.70414	6.70625	0	0	protein-coding
DTX3L	pIpC	Mock	4.64845	5.56816	0	0	protein-coding
USP41	pIpC	Mock	4.56181	8.8786	0	0	protein-coding
MOV10	pIpC	Mock	4.21291	5.81039	0	0	protein-coding
TRIM25	pIpC	Mock	4.21013	7.22613	0	0	protein-coding
EIF2AK2	pIpC	Mock	4.10076	7.08647	0	0	protein-coding
ZC3HAV1	pIpC	Mock	3.85848	7.37947	0	0	protein-coding
TRAFD1	pIpC	Mock	3.32796	6.71897	0	0	protein-coding
TLR3	pIpC	Mock	4.06477	5.26073	1.30293648721342e-308	9.48691e-306	protein-coding
LYGL	pIpC	Mock	5.58635	6.62701	2.42147e-306	1.66517e-303	protein-coding
IRF1	pIpC	Mock	4.82992	6.71524	3.78864e-305	2.4682e-302	protein-coding
ZNFX1	pIpC	Mock	4.83827	7.19555	2.90291e-271	1.79661e-268	protein-coding
PARP12	pIpC	Mock	3.34356	5.9086	7.16213e-242	4.22157e-239	protein-coding
IFI6	pIpC	Mock	11.053	10.5764	1.35524e-216	7.29354e-214	protein-coding
PML	pIpC	Mock	3.77002	6.07034	9.55691e-215	4.92898e-212	protein-coding
MITD1	pIpC	Mock	2.98147	6.3122	1.01764e-212	5.03852e-210	protein-coding
SAMD9L	pIpC	Mock	9.57127	4.73888	2.37507e-209	1.13072e-206	protein-coding
PHF11	pIpC	Mock	2.94946	6.85873	1.67548e-205	7.68114e-203	protein-coding
LOC416147	pIpC	Mock	6.4648	4.92428	5.57846e-204	2.46608e-201	protein-coding
CMTR1	pIpC	Mock	3.36129	6.29578	1.05538e-200	4.50464e-198	protein-coding
PMLL	pIpC	Mock	3.69235	4.92491	6.90211e-197	2.84781e-194	protein-coding
LOC417192	pIpC	Mock	5.28281	5.40835	1.51116e-194	6.03393e-192	protein-coding
PARP14	pIpC	Mock	4.5383	6.13774	2.14801e-183	8.30879e-181	protein-coding
IFIH1	pIpC	Mock	6.95146	8.46461	6.63643e-183	2.48927e-180	protein-coding
STAT1	pIpC	Mock	3.22186	8.02218	3.73171e-180	1.35856e-177	protein-coding
PARP9	pIpC	Mock	3.43505	5.62194	5.50158e-175	1.94567e-172	protein-coding
RSAD2	pIpC	Mock	12.615	5.32667	8.339e-174	2.86723e-171	protein-coding
NMI	pIpC	Mock	3.01035	8.24049	2.36734e-169	7.9197e-167	protein-coding
CAMKK2	pIpC	Mock	2.42708	5.88353	9.47235e-164	3.08549e-161	protein-coding
LOC107053353	pIpC	Mock	3.49475	7.55936	2.01294e-158	6.38875e-156	protein-coding
TOR4A	pIpC	Mock	3.37893	4.4119	1.64367e-156	5.08633e-154	protein-coding
IFNW1	pIpC	Mock	11.8515	7.51226	9.10507e-156	2.74884e-153	protein-coding
LY6E	pIpC	Mock	6.5689	8.97039	8.52744e-155	2.51316e-152	protein-coding
OGFR	pIpC	Mock	3.19764	6.76544	7.90046e-152	2.27423e-149	protein-coding
TRANK1	pIpC	Mock	4.63349	6.62203	2.42285e-150	6.81591e-148	protein-coding
RBM43	pIpC	Mock	2.37893	4.87515	3.53861e-147	9.52195e-145	protein-coding
PIGA	pIpC	Mock	3.20693	4.71051	1.57684e-145	4.15279e-143	protein-coding
IRF9	pIpC	Mock	3.51265	7.27052	4.14704e-145	1.06942e-142	protein-coding
PXK	pIpC	Mock	3.52404	5.58247	3.56174e-140	8.99738e-138	protein-coding
HELZ2	pIpC	Mock	9.14179	9.13207	1.17067e-136	2.89811e-134	protein-coding
LOC100858381	pIpC	Mock	5.93678	5.36359	1.4137e-133	3.43113e-131	protein-coding
IRF8	pIpC	Mock	2.22975	7.46213	7.85236e-121	1.86916e-118	protein-coding
ADAR	pIpC	Mock	1.91328	6.12743	1.36643e-116	3.19127e-114	protein-coding
SMCHD1	pIpC	Mock	3.00881	6.34622	3.16009e-114	7.24363e-112	protein-coding
GCH1	pIpC	Mock	2.03557	5.56792	1.23727e-113	2.78453e-111	protein-coding
NANP	pIpC	Mock	1.84991	5.8818	7.64707e-113	1.69028e-110	protein-coding
LOC395551	pIpC	Mock	6.39445	8.03252	2.91417e-112	6.32836e-110	protein-coding
FAM149A	pIpC	Mock	2.51478	4.51991	2.60761e-111	5.565e-109	protein-coding
ITPKA	pIpC	Mock	2.37522	4.2881	2.98112e-109	6.2543e-107	protein-coding
RP9	pIpC	Mock	1.96222	5.43592	5.41872e-109	1.11788e-106	protein-coding
CD274	pIpC	Mock	7.86926	2.85243	9.5854e-107	1.94505e-104	protein-coding
MXI1	pIpC	Mock	1.91223	6.66702	6.35131e-105	1.26801e-102	protein-coding
BCO1	pIpC	Mock	4.99688	3.9984	6.16539e-103	1.21135e-100	protein-coding
IRF7	pIpC	Mock	5.31323	7.08911	9.29513e-103	1.79774e-100	protein-coding
SAMHD1	pIpC	Mock	2.30208	6.18927	1.5071e-101	2.86998e-99	protein-coding
OLFML1	pIpC	Mock	5.48732	3.28545	2.10447e-100	3.94683e-98	protein-coding
LOC418108	pIpC	Mock	1.94498	5.90578	2.68111e-100	4.95326e-98	protein-coding
GADD45G	pIpC	Mock	3.19044	4.88745	4.11481e-97	7.49016e-95	protein-coding
LOC112530987	pIpC	Mock	2.60156	4.87367	1.39887e-96	2.50945e-94	protein-coding
LOC107052152	pIpC	Mock	4.11872	3.61085	2.39129e-96	4.22848e-94	protein-coding
SOCS1	pIpC	Mock	1.60787	7.19234	8.21915e-96	1.43291e-93	protein-coding
C10H15ORF48	pIpC	Mock	4.96006	4.48952	1.9967e-94	3.43267e-92	protein-coding
MSX2	pIpC	Mock	2.28597	6.47445	5.65564e-94	9.58979e-92	protein-coding
STAT2	pIpC	Mock	3.15799	6.11416	3.6784e-91	6.15286e-89	protein-coding
KAZN	pIpC	Mock	2.18443	4.30221	6.20548e-88	1.02415e-85	protein-coding
LOC121106446	pIpC	Mock	2.62749	4.17686	9.63525e-88	1.56928e-85	protein-coding
CASP7	pIpC	Mock	2.61061	4.79568	1.04554e-87	1.68075e-85	protein-coding
LOC107055361	pIpC	Mock	5.96701	6.93664	2.88561e-87	4.57924e-85	protein-coding
NT5C1B	pIpC	Mock	2.07141	5.73347	5.01567e-87	7.85874e-85	protein-coding
GFPT2	pIpC	Mock	2.37223	5.44924	1.18109e-85	1.82744e-83	protein-coding
DENND2D	pIpC	Mock	3.55766	3.36496	1.9109e-84	2.92014e-82	protein-coding
CNP	pIpC	Mock	1.79927	8.12932	1.01939e-83	1.53879e-81	protein-coding
RNF19B	pIpC	Mock	3.37758	4.66521	3.92884e-80	5.85918e-78	protein-coding
TRIM58	pIpC	Mock	1.74978	5.78814	1.93414e-78	2.85009e-76	protein-coding
BDKRB1	pIpC	Mock	5.97198	5.48409	3.03304e-77	4.41682e-75	protein-coding
TTC3	pIpC	Mock	1.97576	5.41543	3.74417e-77	5.38899e-75	protein-coding
PTGES	pIpC	Mock	3.64049	3.71219	5.54395e-77	7.8877e-75	protein-coding
LOC107053928	pIpC	Mock	2.72818	7.57025	6.88418e-76	9.68323e-74	protein-coding
CMTM6	pIpC	Mock	1.90598	5.1655	1.39237e-75	1.9365e-73	protein-coding
STOML1	pIpC	Mock	2.41856	6.34819	1.28597e-74	1.76864e-72	protein-coding
GBP1	pIpC	Mock	3.36906	3.47243	1.59947e-73	2.17564e-71	protein-coding
TOR1AIP2	pIpC	Mock	1.66113	5.74847	1.90826e-73	2.56744e-71	protein-coding
C1R	pIpC	Mock	1.54085	6.35613	1.94077e-73	2.58311e-71	protein-coding
COMMD8	pIpC	Mock	1.47338	6.67948	1.31345e-69	1.72956e-67	protein-coding
IFNKL1	pIpC	Mock	6.23632	2.76102	2.08219e-69	2.71299e-67	protein-coding
ERAP1	pIpC	Mock	1.7114	5.27845	2.34938e-68	3.02923e-66	protein-coding
KLHL10	pIpC	Mock	3.91165	3.37167	7.09022e-68	9.0477e-66	protein-coding
TJP2	pIpC	Mock	1.51619	4.77713	5.22955e-67	6.60524e-65	protein-coding
DDX60	pIpC	Mock	6.43843	3.52081	1.13126e-65	1.41442e-63	protein-coding
CALCOCO2	pIpC	Mock	1.48857	7.56304	1.90788e-65	2.36158e-63	protein-coding
SYNJ2BP	pIpC	Mock	1.53738	5.62874	3.26337e-65	3.9994e-63	protein-coding
LOC121106434	pIpC	Mock	5.22887	4.08261	1.40766e-63	1.69165e-61	protein-coding
SLC46A2	pIpC	Mock	5.22887	4.08261	1.40766e-63	1.69165e-61	protein-coding
KCNJ5	pIpC	Mock	2.7943	5.93337	3.54377e-63	4.21777e-61	protein-coding
MYD88	pIpC	Mock	1.84097	6.07641	1.56061e-62	1.83973e-60	protein-coding
LY96	pIpC	Mock	5.74152	3.2337	6.7542e-62	7.88712e-60	protein-coding
BCL2L10	pIpC	Mock	1.90459	7.22737	1.05868e-61	1.2247e-59	protein-coding
TNFRSF1B	pIpC	Mock	1.72149	5.88068	1.61177e-61	1.84727e-59	protein-coding
LOC101750112	pIpC	Mock	4.22557	4.68789	1.72136e-61	1.95477e-59	protein-coding
TMEM140	pIpC	Mock	2.63771	3.94024	2.39213e-61	2.6918e-59	protein-coding
APAF1	pIpC	Mock	2.06702	3.76783	5.56286e-61	6.20335e-59	protein-coding
OTUD4	pIpC	Mock	1.64968	5.83434	1.41686e-60	1.56588e-58	protein-coding
LOC121106625	pIpC	Mock	3.90314	4.84172	2.02789e-60	2.20187e-58	protein-coding
ENTPD2L	pIpC	Mock	2.58517	4.386	9.68396e-60	1.04233e-57	protein-coding
IFI35	pIpC	Mock	1.86857	7.67828	5.29175e-59	5.64666e-57	protein-coding
EXOC3L	pIpC	Mock	2.75511	7.03618	1.31098e-57	1.38694e-55	protein-coding
RIPK2	pIpC	Mock	1.43575	6.67036	2.84156e-56	2.9557e-54	protein-coding
FSBP	pIpC	Mock	3.20917	5.184	1.25884e-55	1.2985e-53	protein-coding
SPATA5L1	pIpC	Mock	1.24693	5.42009	1.39409e-55	1.42612e-53	protein-coding
ZDHHC4	pIpC	Mock	2.49114	3.31979	2.76423e-55	2.80456e-53	protein-coding
UBE2L6	pIpC	Mock	2.97763	6.4307	4.88968e-55	4.92069e-53	protein-coding
PNRC1	pIpC	Mock	1.99846	8.00574	8.42213e-55	8.40719e-53	protein-coding
LOC417973	pIpC	Mock	6.08608	2.05965	1.03199e-54	1.02192e-52	protein-coding
ATP10A	pIpC	Mock	2.04121	5.88515	5.35123e-54	5.25695e-52	protein-coding
B4GALNT4	pIpC	Mock	1.67272	5.27538	2.49982e-53	2.43644e-51	protein-coding
ATF3	pIpC	Mock	2.6086	6.6981	1.12691e-52	1.08976e-50	protein-coding
CCL4	pIpC	Mock	1.67594	13.0458	1.73754e-52	1.66723e-50	protein-coding
RASSF5	pIpC	Mock	3.84948	2.87672	2.52689e-52	2.40598e-50	protein-coding
TNFRSF11B	pIpC	Mock	1.72307	7.03413	2.47654e-51	2.34005e-49	protein-coding
TMEM173	pIpC	Mock	4.51097	3.56579	4.9508e-50	4.6425e-48	protein-coding
TAP2	pIpC	Mock	2.70309	4.5994	1.24156e-49	1.15549e-47	protein-coding
K123	pIpC	Mock	2.46913	7.14955	2.48457e-48	2.29508e-46	protein-coding
FLVCR2	pIpC	Mock	8.69949	2.25598	7.72665e-48	7.08448e-46	protein-coding
CDH17	pIpC	Mock	6.32895	2.83836	2.12047e-47	1.92994e-45	protein-coding
BIRC2	pIpC	Mock	2.4508	6.65374	2.16266e-47	1.95397e-45	protein-coding
XAF1	pIpC	Mock	2.68478	2.88237	1.33609e-46	1.19841e-44	protein-coding
SOCS3	pIpC	Mock	2.19208	4.82626	2.3238e-46	2.06935e-44	protein-coding
NAMPTP1	pIpC	Mock	1.43571	7.10008	3.3537e-46	2.96515e-44	protein-coding
NFKBIZ	pIpC	Mock	1.97604	5.11138	5.21186e-46	4.57535e-44	protein-coding
PRMT1	pIpC	Mock	1.94514	3.89882	3.75077e-45	3.26951e-43	protein-coding
CD83	pIpC	Mock	5.25304	4.59152	9.27056e-45	8.02455e-43	protein-coding
TTC31	pIpC	Mock	2.73646	5.42133	1.87225e-44	1.60936e-42	protein-coding
TMEM63A	pIpC	Mock	1.64745	4.63982	2.17604e-43	1.84487e-41	protein-coding
LOC415756	pIpC	Mock	2.22597	5.4485	3.04027e-43	2.56003e-41	protein-coding
USP25	pIpC	Mock	1.44596	5.71219	4.13681e-43	3.45983e-41	protein-coding
VAT1	pIpC	Mock	1.93104	4.55107	5.45997e-43	4.53581e-41	protein-coding
GIP	pIpC	Mock	6.17949	2.02783	8.24942e-43	6.80742e-41	protein-coding
RFX5	pIpC	Mock	2.0831	4.341	9.06702e-43	7.43256e-41	protein-coding
LOC378902	pIpC	Mock	2.16533	6.62287	2.4567e-42	2.0006e-40	protein-coding
PGS1	pIpC	Mock	1.18663	5.69866	5.86378e-42	4.74391e-40	protein-coding
TNFAIP6	pIpC	Mock	1.98088	6.07631	6.11628e-42	4.91606e-40	protein-coding
F3	pIpC	Mock	1.68289	4.5581	1.82727e-41	1.45922e-39	protein-coding
SLBP	pIpC	Mock	1.23681	6.06125	2.5563e-41	2.02833e-39	protein-coding
FMR1	pIpC	Mock	1.4515	6.4895	3.81424e-41	3.00718e-39	protein-coding
ASPA	pIpC	Mock	1.80918	3.85558	7.87361e-41	6.16832e-39	protein-coding
CSF3	pIpC	Mock	4.33306	3.75742	8.47105e-41	6.59463e-39	protein-coding
TMEM168	pIpC	Mock	1.57002	5.11412	9.0459e-41	6.99814e-39	protein-coding
OSGIN1	pIpC	Mock	1.89466	6.2335	1.17794e-40	9.05623e-39	protein-coding
TNFSF15	pIpC	Mock	2.11823	5.41994	3.16344e-40	2.4171e-38	protein-coding
KLF4	pIpC	Mock	2.46474	4.37837	5.96195e-40	4.52743e-38	protein-coding
LOC107049468	pIpC	Mock	2.37653	8.44204	8.83284e-40	6.66664e-38	protein-coding
FNDC3A	pIpC	Mock	1.3573	4.5085	2.4797e-39	1.86022e-37	protein-coding
LIPA	pIpC	Mock	1.08928	8.29151	3.12773e-39	2.33223e-37	protein-coding
RUBCN	pIpC	Mock	1.90348	3.42293	5.42856e-39	4.02364e-37	protein-coding
NBN	pIpC	Mock	1.8439	4.86052	5.84527e-39	4.30671e-37	protein-coding
IL4I1	pIpC	Mock	7.72115	1.29693	7.50977e-39	5.50035e-37	protein-coding
GEM	pIpC	Mock	2.25167	3.98021	8.15898e-39	5.9407e-37	protein-coding
LOC107049469	pIpC	Mock	2.65777	4.23532	3.6347e-38	2.63101e-36	protein-coding
USP35	pIpC	Mock	1.85381	4.46847	4.38715e-38	3.15722e-36	protein-coding
FAM208B	pIpC	Mock	1.54778	4.68216	5.16576e-38	3.69606e-36	protein-coding
DUSP1	pIpC	Mock	2.40747	6.1263	2.91539e-37	2.07395e-35	protein-coding
C1S	pIpC	Mock	1.09248	7.17728	5.31538e-37	3.75964e-35	protein-coding
GBP4L	pIpC	Mock	3.94321	4.55802	6.91315e-37	4.86199e-35	protein-coding
TMEM45B	pIpC	Mock	1.17073	5.1099	4.92041e-36	3.44095e-34	protein-coding
ARHGEF18	pIpC	Mock	1.43972	4.10903	6.11606e-36	4.25306e-34	protein-coding
LOC121107551	pIpC	Mock	9.28257	2.03167	1.06634e-35	7.37381e-34	protein-coding
PMAIP1	pIpC	Mock	10.8002	1.59706	1.95172e-35	1.34213e-33	protein-coding
LEKR1	pIpC	Mock	3.43824	2.77176	3.3581e-35	2.29649e-33	protein-coding
ITGB3	pIpC	Mock	3.01697	3.08723	3.79386e-35	2.58024e-33	protein-coding
RHOC	pIpC	Mock	1.63466	7.52281	8.60223e-35	5.81849e-33	protein-coding
KIF5C	pIpC	Mock	1.33686	6.29082	1.20883e-34	8.13199e-33	protein-coding
ACKR4	pIpC	Mock	4.73183	1.33295	2.69186e-34	1.80108e-32	protein-coding
TIPARP	pIpC	Mock	2.32679	6.24181	5.3747e-34	3.57677e-32	protein-coding
ARID5A	pIpC	Mock	1.43666	4.97386	7.9736e-34	5.27793e-32	protein-coding
TNIP2	pIpC	Mock	2.68686	4.66702	8.56877e-34	5.64171e-32	protein-coding
PPM1J	pIpC	Mock	2.12731	3.00454	1.20381e-33	7.88403e-32	protein-coding
SP1	pIpC	Mock	1.05961	6.08672	2.54599e-33	1.64137e-31	protein-coding
LMO2	pIpC	Mock	2.9364	2.91278	2.89234e-33	1.85499e-31	protein-coding
LOC121106623	pIpC	Mock	3.41994	2.77072	4.57107e-33	2.90157e-31	protein-coding
TAPBPL	pIpC	Mock	1.68942	3.35319	5.34964e-33	3.37846e-31	protein-coding
IFITM5	pIpC	Mock	6.15615	2.34276	1.02493e-32	6.43992e-31	protein-coding
ST8SIA4	pIpC	Mock	1.45804	4.7019	2.8443e-32	1.76918e-30	protein-coding
SDC4	pIpC	Mock	2.12135	8.87731	3.01531e-32	1.86617e-30	protein-coding
BTG2	pIpC	Mock	1.79318	5.53417	3.75392e-32	2.31174e-30	protein-coding
ADRA1B	pIpC	Mock	1.0769	5.03959	7.41389e-32	4.54302e-30	protein-coding
TECPR1	pIpC	Mock	1.25644	3.88812	2.17495e-31	1.31969e-29	protein-coding
OAF	pIpC	Mock	1.02414	5.11582	2.91267e-31	1.75869e-29	protein-coding
TSPAN32	pIpC	Mock	5.71674	1.31028	4.22147e-31	2.51218e-29	protein-coding
HSPB9	pIpC	Mock	2.06063	6.05653	4.25447e-31	2.5197e-29	protein-coding
CH25H	pIpC	Mock	4.46745	4.08085	4.60378e-31	2.7136e-29	protein-coding
TAP1	pIpC	Mock	2.88655	4.68748	9.84042e-31	5.7455e-29	protein-coding
MNT	pIpC	Mock	1.01229	4.58479	1.12137e-30	6.51658e-29	protein-coding
TNIP1	pIpC	Mock	1.15323	7.6054	2.42192e-30	1.39435e-28	protein-coding
NCF4	pIpC	Mock	2.02394	3.98643	3.46866e-30	1.98774e-28	protein-coding
PSD3	pIpC	Mock	1.80853	3.76786	4.20199e-30	2.39687e-28	protein-coding
LOC770612	pIpC	Mock	1.92696	10.4429	2.03937e-29	1.14743e-27	protein-coding
NLRC5	pIpC	Mock	1.9076	3.49285	2.86592e-29	1.60517e-27	protein-coding
CD40	pIpC	Mock	1.12876	5.97126	2.88094e-29	1.60632e-27	protein-coding
IL8L1	pIpC	Mock	5.20976	3.30837	4.95396e-29	2.74978e-27	protein-coding
DLG2	pIpC	Mock	1.54505	3.29809	5.03288e-29	2.78111e-27	protein-coding
PATL2	pIpC	Mock	2.67784	3.60033	6.15403e-29	3.38554e-27	protein-coding
PFKFB3	pIpC	Mock	1.85634	4.91266	1.66621e-28	9.1258e-27	protein-coding
USP16	pIpC	Mock	1.34363	6.18487	1.76455e-28	9.62184e-27	protein-coding
LOC121107230	pIpC	Mock	-12.3708	3.09657	2.02443e-28	1.09905e-26	protein-coding
TMEM52	pIpC	Mock	3.82024	1.59443	2.37968e-28	1.28627e-26	protein-coding
GVINP1	pIpC	Mock	4.35807	1.18698	4.86832e-28	2.62e-26	protein-coding
RFFL	pIpC	Mock	1.02925	5.12592	1.39711e-27	7.48635e-26	protein-coding
NR4A3	pIpC	Mock	3.91461	2.47507	2.44182e-27	1.30279e-25	protein-coding
LOC107055269	pIpC	Mock	4.23898	2.67957	2.75133e-27	1.46163e-25	protein-coding
METTL4	pIpC	Mock	1.13248	4.03011	3.66176e-27	1.93698e-25	protein-coding
MOB3C	pIpC	Mock	1.41546	5.60924	5.43948e-27	2.85296e-25	protein-coding
EFHD1	pIpC	Mock	1.47257	8.60636	8.22809e-27	4.29735e-25	protein-coding
PIGY	pIpC	Mock	-1.09043	6.32329	8.28969e-27	4.31134e-25	protein-coding
TNFAIP3	pIpC	Mock	3.86779	3.03365	9.10308e-27	4.71456e-25	protein-coding
LOC101749275	pIpC	Mock	1.02526	6.21977	9.78619e-27	5.04723e-25	protein-coding
SPHK1	pIpC	Mock	1.74086	6.59286	1.83805e-26	9.36269e-25	protein-coding
IL12B	pIpC	Mock	2.639	2.22752	3.07934e-26	1.56214e-24	protein-coding
CASP18	pIpC	Mock	1.15361	5.01791	3.13191e-26	1.58232e-24	protein-coding
LOC121107882	pIpC	Mock	1.51234	4.41704	4.03625e-26	2.03092e-24	protein-coding
JAK2	pIpC	Mock	1.47345	3.71714	4.20149e-26	2.10551e-24	protein-coding
CKB	pIpC	Mock	1.24131	5.96333	4.53176e-26	2.26186e-24	protein-coding
RUNX1	pIpC	Mock	1.43794	4.25806	7.32338e-26	3.64051e-24	protein-coding
STARD3NL	pIpC	Mock	1.00112	5.15034	9.36719e-26	4.63788e-24	protein-coding
HELB	pIpC	Mock	1.85673	3.32092	1.78032e-25	8.67588e-24	protein-coding
TSC22D1	pIpC	Mock	1.54212	7.69857	1.92295e-25	9.33424e-24	protein-coding
ZPLD1	pIpC	Mock	2.45493	3.22756	2.14776e-25	1.03847e-23	protein-coding
HAS2	pIpC	Mock	1.89149	3.37414	2.64678e-25	1.27478e-23	protein-coding
IL8L2	pIpC	Mock	2.73276	5.08801	4.84867e-25	2.32623e-23	protein-coding
MYO9A	pIpC	Mock	1.65087	5.32926	5.38629e-25	2.57419e-23	protein-coding
GPR137B	pIpC	Mock	1.40634	5.56069	6.53426e-25	3.11081e-23	protein-coding
AMMECR1	pIpC	Mock	1.16994	5.08659	7.44046e-25	3.51519e-23	protein-coding
RFC1	pIpC	Mock	1.03564	5.83438	1.56141e-24	7.23863e-23	protein-coding
LIF	pIpC	Mock	1.31584	7.59463	2.24329e-24	1.03225e-22	protein-coding
ZFP36L2	pIpC	Mock	1.25968	4.79047	2.54955e-24	1.16883e-22	protein-coding
PIM3	pIpC	Mock	1.63825	5.12652	3.48936e-24	1.59377e-22	protein-coding
ACSL5	pIpC	Mock	1.37239	3.68379	4.67298e-24	2.11876e-22	protein-coding
FOXC2	pIpC	Mock	1.84691	6.02524	4.77484e-24	2.15704e-22	protein-coding
ATP8A1	pIpC	Mock	2.21468	3.7861	4.79381e-24	2.15774e-22	protein-coding
SLC2A6	pIpC	Mock	5.9029	2.11725	5.06137e-24	2.26991e-22	protein-coding
LOC107051395	pIpC	Mock	2.58945	1.91145	1.01236e-23	4.50756e-22	protein-coding
LRP3	pIpC	Mock	1.49769	4.57508	1.11812e-23	4.96059e-22	protein-coding
TNFRSF8	pIpC	Mock	2.2934	4.53283	1.71857e-23	7.57025e-22	protein-coding
TRAF1	pIpC	Mock	1.61294	5.24977	1.74264e-23	7.64907e-22	protein-coding
LOC420486	pIpC	Mock	3.57793	2.26813	2.40584e-23	1.04857e-21	protein-coding
LRRC32	pIpC	Mock	1.45794	9.72494	5.86079e-23	2.52769e-21	protein-coding
CHAC1	pIpC	Mock	1.61128	6.23881	6.12742e-23	2.63351e-21	protein-coding
BTN1A1	pIpC	Mock	1.20563	4.86712	7.98328e-23	3.41928e-21	protein-coding
ETV7	pIpC	Mock	2.50234	2.36018	1.84612e-22	7.85268e-21	protein-coding
B3GNT4	pIpC	Mock	3.34795	1.3454	2.05233e-22	8.69992e-21	protein-coding
STARD5	pIpC	Mock	1.13848	4.75001	2.70521e-22	1.14284e-20	protein-coding
LOC101747704	pIpC	Mock	8.60063	1.39326	3.09578e-22	1.30339e-20	protein-coding
STX17	pIpC	Mock	1.11754	5.55483	4.43613e-22	1.85508e-20	protein-coding
CEBPB	pIpC	Mock	1.14877	6.65209	4.60907e-22	1.92091e-20	protein-coding
ISL2	pIpC	Mock	1.45937	4.1103	6.72664e-22	2.79404e-20	protein-coding
IER3	pIpC	Mock	1.59048	8.19225	5.28096e-21	2.15026e-19	protein-coding
SGK1	pIpC	Mock	1.12791	5.72993	1.03626e-20	4.17811e-19	protein-coding
FLT4	pIpC	Mock	2.95184	1.79821	1.74701e-20	6.97564e-19	protein-coding
MCM9	pIpC	Mock	1.13224	4.22679	4.2542e-20	1.68238e-18	protein-coding
EPHB3	pIpC	Mock	1.16823	5.59632	8.18347e-20	3.20554e-18	protein-coding
CLIC2	pIpC	Mock	1.02519	5.88643	2.6406e-19	1.01193e-17	protein-coding
PDGFB	pIpC	Mock	1.19448	5.02154	3.50313e-19	1.33833e-17	protein-coding
PANX1	pIpC	Mock	1.03783	3.96252	3.63165e-19	1.38316e-17	protein-coding
EFR3B	pIpC	Mock	1.09678	3.99054	3.78133e-19	1.43575e-17	protein-coding
TRAF5	pIpC	Mock	2.48119	2.04783	4.07594e-19	1.54287e-17	protein-coding
ARRDC1	pIpC	Mock	1.36597	3.16093	5.36371e-19	2.02415e-17	protein-coding
SENP7	pIpC	Mock	1.18009	3.33713	9.8578e-19	3.67529e-17	protein-coding
ESR1	pIpC	Mock	2.05907	2.70202	1.05087e-18	3.90621e-17	protein-coding
INHBA	pIpC	Mock	1.09085	7.93621	1.56638e-18	5.78766e-17	protein-coding
CECR5L	pIpC	Mock	1.21596	3.23295	1.68961e-18	6.2244e-17	protein-coding
PLK3	pIpC	Mock	1.50731	4.25165	1.71084e-18	6.2839e-17	protein-coding
ICOS	pIpC	Mock	3.50744	1.73028	2.26214e-18	8.2598e-17	protein-coding
NFKBIA	pIpC	Mock	1.17067	7.54176	2.96164e-18	1.07821e-16	protein-coding
DUSP5	pIpC	Mock	1.61934	6.03382	9.40098e-18	3.37291e-16	protein-coding
CYR61	pIpC	Mock	1.02073	9.23125	1.00559e-17	3.58709e-16	protein-coding
MYB	pIpC	Mock	1.19503	3.51478	1.1471e-17	4.05681e-16	protein-coding
BF2	pIpC	Mock	1.80436	6.34718	1.58834e-17	5.56954e-16	protein-coding
TIFA	pIpC	Mock	3.33162	1.57902	5.38783e-17	1.86286e-15	protein-coding
LPAR6	pIpC	Mock	3.03951	1.33671	7.60631e-17	2.6153e-15	protein-coding
ZCCHC11	pIpC	Mock	1.2627	4.67907	1.08971e-16	3.69545e-15	protein-coding
GYPC	pIpC	Mock	1.0157	6.5612	1.318e-16	4.44528e-15	protein-coding
B3GNT7	pIpC	Mock	3.13013	1.09231	1.72351e-16	5.78148e-15	protein-coding
HDAC4	pIpC	Mock	1.33222	4.42829	1.86075e-16	6.22498e-15	protein-coding
HYAL3	pIpC	Mock	1.75152	2.94933	2.72631e-16	8.97506e-15	protein-coding
CREB5	pIpC	Mock	1.46124	3.60696	2.85591e-16	9.37677e-15	protein-coding
GLUL	pIpC	Mock	2.726	1.20741	3.77194e-16	1.23516e-14	protein-coding
SLC26A2	pIpC	Mock	1.38377	3.53357	4.30835e-16	1.40709e-14	protein-coding
CHMP4C	pIpC	Mock	1.59605	3.43994	4.36426e-16	1.4216e-14	protein-coding
UBE3C	pIpC	Mock	1.34609	5.95046	5.07103e-16	1.64317e-14	protein-coding
STARD13	pIpC	Mock	1.51247	3.94234	5.36104e-16	1.7281e-14	protein-coding
ANKRD1	pIpC	Mock	1.76981	5.93531	6.41421e-16	2.04626e-14	protein-coding
LAMP3	pIpC	Mock	2.4614	1.98926	1.41749e-15	4.44194e-14	protein-coding
IGFBP5	pIpC	Mock	1.04293	7.78434	1.96863e-15	6.09193e-14	protein-coding
KLF6	pIpC	Mock	1.05146	6.89287	2.62209e-15	8.03371e-14	protein-coding
BF1	pIpC	Mock	2.34907	2.97128	1.00305e-14	2.99899e-13	protein-coding
CLDN5	pIpC	Mock	2.6207	2.41641	1.07966e-14	3.2125e-13	protein-coding
DUSP8	pIpC	Mock	1.09895	5.65952	1.10733e-14	3.28695e-13	protein-coding
CROT	pIpC	Mock	1.07066	7.21763	1.38087e-14	4.07933e-13	protein-coding
PDCD1LG2	pIpC	Mock	3.03246	1.34927	1.67102e-14	4.9014e-13	protein-coding
IGSF1	pIpC	Mock	2.20551	1.39508	3.41605e-14	9.83345e-13	protein-coding
BAG5	pIpC	Mock	1.09727	3.47751	4.62516e-14	1.32524e-12	protein-coding
MBNL3	pIpC	Mock	1.05998	5.90237	5.53012e-14	1.5736e-12	protein-coding
B2M	pIpC	Mock	1.31143	8.42709	7.08093e-14	2.00109e-12	protein-coding
MAPK9	pIpC	Mock	1.11537	4.74543	1.56344e-13	4.32935e-12	protein-coding
LOC124417184	pIpC	Mock	5.48893	1.58112	1.75238e-13	4.84172e-12	protein-coding
LOC121107553	pIpC	Mock	5.6703	1.85553	2.0223e-13	5.56268e-12	protein-coding
DEPDC7	pIpC	Mock	1.3586	3.08293	2.78882e-13	7.60353e-12	protein-coding
F2RL2	pIpC	Mock	-1.12989	4.16798	3.75945e-13	1.01826e-11	protein-coding
RBP5	pIpC	Mock	1.61148	2.33113	4.28388e-13	1.15777e-11	protein-coding
VCAM1	pIpC	Mock	2.69549	2.22595	4.43691e-13	1.19391e-11	protein-coding
FAM132A	pIpC	Mock	2.57005	2.4679	4.52731e-13	1.2156e-11	protein-coding
TMEM184A	pIpC	Mock	1.64965	4.40193	4.62758e-13	1.23983e-11	protein-coding
SQSTM1	pIpC	Mock	1.37211	9.77918	5.47426e-13	1.46351e-11	protein-coding
DLEC1	pIpC	Mock	1.92431	2.39189	5.81545e-13	1.55137e-11	protein-coding
HLCS	pIpC	Mock	1.0604	4.77015	6.42827e-13	1.71116e-11	protein-coding
CAB39L	pIpC	Mock	1.32977	3.66853	6.77324e-13	1.79912e-11	protein-coding
LOC101751390	pIpC	Mock	1.04546	5.09208	7.15072e-13	1.89128e-11	protein-coding
ST14	pIpC	Mock	1.40714	4.755	8.40715e-13	2.20942e-11	protein-coding
PDE4B	pIpC	Mock	1.14718	4.17085	9.49656e-13	2.49043e-11	protein-coding
MNX1	pIpC	Mock	1.54985	2.96974	9.65329e-13	2.52618e-11	protein-coding
INHBB	pIpC	Mock	2.26715	2.04314	1.52557e-12	3.96713e-11	protein-coding
LOC425462	pIpC	Mock	2.26544	2.07499	2.4101e-12	6.21506e-11	protein-coding
TERB1	pIpC	Mock	1.39876	2.6765	2.81943e-12	7.24045e-11	protein-coding
DLC1	pIpC	Mock	1.05537	3.6313	2.94942e-12	7.55857e-11	protein-coding
TNFRSF10B	pIpC	Mock	1.02731	6.24599	4.15197e-12	1.05098e-10	protein-coding
PPARG	pIpC	Mock	2.08385	3.50688	8.53036e-12	2.12881e-10	protein-coding
RASGEF1A	pIpC	Mock	1.69042	2.84345	9.19888e-12	2.27727e-10	protein-coding
MTNR1B	pIpC	Mock	1.80086	2.02455	1.32591e-11	3.26285e-10	protein-coding
FBLIM1	pIpC	Mock	1.4123	3.72272	1.33997e-11	3.2909e-10	protein-coding
CDKN1A	pIpC	Mock	2.42164	2.20217	1.51113e-11	3.69659e-10	protein-coding
CAMK1D	pIpC	Mock	1.49285	2.06596	1.69878e-11	4.12304e-10	protein-coding
ANKRD29	pIpC	Mock	1.15979	5.47508	1.69661e-11	4.12304e-10	protein-coding
IL15RA	pIpC	Mock	1.86637	1.97478	2.00066e-11	4.84621e-10	protein-coding
ENTPD8L1	pIpC	Mock	1.24489	3.19951	2.26638e-11	5.44723e-10	protein-coding
TNFRSF18	pIpC	Mock	2.03038	1.56494	2.40404e-11	5.75575e-10	protein-coding
MAP7	pIpC	Mock	1.27138	3.59042	2.40152e-11	5.75575e-10	protein-coding
IFI27L2	pIpC	Mock	1.92086	7.14676	2.88017e-11	6.82965e-10	protein-coding
PLEKHA6	pIpC	Mock	1.07202	2.91733	3.93158e-11	9.21687e-10	protein-coding
LOC395368	pIpC	Mock	1.27203	3.41254	4.36199e-11	1.01873e-09	protein-coding
CLSTN3	pIpC	Mock	1.15916	3.16702	9.60532e-11	2.19768e-09	protein-coding
GAK	pIpC	Mock	1.1414	3.84707	1.75456e-10	3.93441e-09	protein-coding
HIST1H4I	pIpC	Mock	1	6.07568	3.08874e-10	6.81506e-09	protein-coding
SLC9A5	pIpC	Mock	1.91465	1.25106	6.21775e-10	1.33385e-08	protein-coding
JAG1	pIpC	Mock	1.36966	3.5084	8.55885e-10	1.8048e-08	protein-coding
LOC100857439	pIpC	Mock	1.06125	3.91205	9.21368e-10	1.93628e-08	protein-coding
GHDC	pIpC	Mock	1.05911	4.23852	2.01756e-09	4.14841e-08	protein-coding
TET2	pIpC	Mock	1.56225	2.989	2.33716e-09	4.77382e-08	protein-coding
DOK7	pIpC	Mock	1.45027	2.06599	2.59413e-09	5.22967e-08	protein-coding
DIO3	pIpC	Mock	1.46855	3.56167	3.14922e-09	6.28726e-08	protein-coding
FOS	pIpC	Mock	1.29418	2.58544	5.26062e-09	1.02869e-07	protein-coding
RUNX2	pIpC	Mock	1.19787	3.29893	5.29425e-09	1.03363e-07	protein-coding
PPP1R3G	pIpC	Mock	1.03647	2.64458	5.89119e-09	1.14656e-07	protein-coding
LUM	pIpC	Mock	-1.14966	5.4991	7.1933e-09	1.39341e-07	protein-coding
TRABD2B	pIpC	Mock	2.43081	1.16854	7.69489e-09	1.48592e-07	protein-coding
NTNG2	pIpC	Mock	1.03138	3.05795	7.95304e-09	1.53338e-07	protein-coding
COBL	pIpC	Mock	1.06364	2.88839	1.03233e-08	1.97194e-07	protein-coding
POLK	pIpC	Mock	1.02155	2.66871	1.73776e-08	3.25416e-07	protein-coding
FSTL5	pIpC	Mock	1.72496	1.54091	1.97019e-08	3.67275e-07	protein-coding
EGR1	pIpC	Mock	1.20476	6.84987	2.41319e-08	4.46494e-07	protein-coding
PLD5	pIpC	Mock	-1.24581	1.91033	2.90413e-08	5.3493e-07	protein-coding
HIST1H2A4L2	pIpC	Mock	1.31668	4.64239	3.65656e-08	6.68551e-07	protein-coding
SP5	pIpC	Mock	1.36356	1.98408	4.41595e-08	7.99133e-07	protein-coding
FAM43A	pIpC	Mock	-1.12278	6.45362	5.82827e-08	1.04706e-06	protein-coding
IER5	pIpC	Mock	1.01558	5.93096	6.01056e-08	1.07824e-06	protein-coding
SERINC2	pIpC	Mock	1.00707	4.79591	7.58373e-08	1.35067e-06	protein-coding
HOXA3	pIpC	Mock	1.11077	2.91114	7.97368e-08	1.41402e-06	protein-coding
HIST1H46L2	pIpC	Mock	1.15316	4.91759	8.96817e-08	1.57013e-06	protein-coding
LOC121106743	pIpC	Mock	1.33142	2.59714	9.86052e-08	1.71906e-06	protein-coding
SYNPO2	pIpC	Mock	1.0742	3.31433	1.22716e-07	2.11851e-06	protein-coding
LOC107055390	pIpC	Mock	1.50126	2.14677	1.31623e-07	2.25969e-06	protein-coding
LAMA3	pIpC	Mock	1.12027	3.46045	1.35989e-07	2.33141e-06	protein-coding
PCASP3	pIpC	Mock	1.55181	1.87824	1.52453e-07	2.59568e-06	protein-coding
GRIK1	pIpC	Mock	2.0084	1.04672	1.94765e-07	3.28e-06	protein-coding
PRICKLE4	pIpC	Mock	1.08558	2.73977	2.27202e-07	3.79529e-06	protein-coding
VDR	pIpC	Mock	1.18758	2.88356	3.51989e-07	5.76879e-06	protein-coding
RASD1	pIpC	Mock	1.54821	1.25358	7.57446e-07	1.1883e-05	protein-coding
TMPRSS13	pIpC	Mock	1.17569	3.15229	8.18817e-07	1.27971e-05	protein-coding
KIAA1217	pIpC	Mock	1.48299	1.10184	1.22915e-06	1.87444e-05	protein-coding
LOC107054051	pIpC	Mock	1.18613	1.7287	1.2344e-06	1.87707e-05	protein-coding
AZIN2	pIpC	Mock	1.03054	2.97479	1.39119e-06	2.09236e-05	protein-coding
IKBKE	pIpC	Mock	1.62116	1.09311	1.74668e-06	2.59861e-05	protein-coding
SNAP91	pIpC	Mock	1.04437	2.51669	2.05711e-06	3.03854e-05	protein-coding
ARHGAP31	pIpC	Mock	1.03873	5.71591	2.20331e-06	3.23135e-05	protein-coding
AHR2	pIpC	Mock	1.31114	1.3179	2.85725e-06	4.10767e-05	protein-coding
SYNE3	pIpC	Mock	1.09389	3.3758	3.3109e-06	4.71062e-05	protein-coding
TEN1	pIpC	Mock	-1.17516	1.90324	5.09765e-06	6.96454e-05	protein-coding
VWA5B2	pIpC	Mock	1.03154	1.91125	5.39971e-06	7.34479e-05	protein-coding
PIK3AP1	pIpC	Mock	1.07528	2.30315	5.7712e-06	7.82431e-05	protein-coding
HIVEP3	pIpC	Mock	1.25407	2.6169	7.09849e-06	9.47844e-05	protein-coding
ABTB2	pIpC	Mock	1.34365	2.08363	7.34722e-06	9.79998e-05	protein-coding
LOC121107430	pIpC	Mock	1.30459	2.32268	7.54835e-06	0.000100476	protein-coding
LRRC15	pIpC	Mock	1.09435	5.73164	7.87119e-06	0.000104538	protein-coding
LSP1P1	pIpC	Mock	1.03447	2.19265	7.94239e-06	0.000105258	protein-coding
LRRTM4	pIpC	Mock	-1.03364	2.38781	8.03353e-06	0.000106352	protein-coding
IRX2	pIpC	Mock	1.23581	1.23757	8.29952e-06	0.000109405	protein-coding
ITGB6	pIpC	Mock	1.2929	1.11543	8.49224e-06	0.000111708	protein-coding
PARD6A	pIpC	Mock	1.01701	2.67494	1.08189e-05	0.000139642	protein-coding
RASGEF1B	pIpC	Mock	1.35929	2.99502	1.22804e-05	0.000156708	protein-coding
LOC121107065	pIpC	Mock	-1.05501	4.46424	1.28209e-05	0.000163101	protein-coding
HIST1H2A4	pIpC	Mock	1.65313	2.85459	1.40707e-05	0.000178085	protein-coding
APOLD1	pIpC	Mock	1.00166	1.96405	1.58955e-05	0.000198943	protein-coding
LOC100857706	pIpC	Mock	1.45551	1.58976	2.03972e-05	0.000249236	protein-coding
FBN3	pIpC	Mock	1.151	1.04807	2.70569e-05	0.000318962	protein-coding
PTCHD3	pIpC	Mock	1.08509	1.56564	3.25437e-05	0.00037507	protein-coding
TIMP3	pIpC	Mock	1.1712	9.32742	3.76714e-05	0.000427403	protein-coding
C1QTNF2	pIpC	Mock	-1.22001	1.60031	5.16607e-05	0.000566392	protein-coding
PIBPPDD4L	pIpC	Mock	1.3246	2.11197	6.10781e-05	0.000655134	protein-coding
LOC100858984	pIpC	Mock	-1.42121	4.20473	7.78383e-05	0.000808969	protein-coding
CPEB4	pIpC	Mock	1.07547	1.85211	0.000100368	0.00102084	protein-coding
LOC124417530	pIpC	Mock	-2.02795	1.21682	0.000174327	0.00168317	protein-coding
ADD2	pIpC	Mock	-1.04833	2.96554	0.000200038	0.00190761	protein-coding
SLC25A48	pIpC	Mock	1.23109	1.15804	0.000220186	0.00207892	protein-coding
HIST1H3A	pIpC	Mock	1.71539	2.94265	0.00022642	0.00212879	protein-coding
SLC7A11	pIpC	Mock	1.0952	1.01937	0.000229029	0.00214929	protein-coding
PIFO	pIpC	Mock	1.51291	2.3255	0.000319584	0.00287487	protein-coding
UTS2RL	pIpC	Mock	1.00218	1.91903	0.000453043	0.00390513	protein-coding
LOC107055485	pIpC	Mock	-15.3299	6.06874	0.000462009	0.00397411	protein-coding
CASZ1	pIpC	Mock	1.10978	1.04036	0.000463785	0.00398109	protein-coding
RNF157	pIpC	Mock	1.03733	1.26855	0.000585588	0.00486797	protein-coding
MSLN	pIpC	Mock	1.05641	1.64722	0.000598813	0.00496125	protein-coding
MBP	pIpC	Mock	1.82182	3.00939	0.000672938	0.00549086	protein-coding
ACTG2	pIpC	Mock	-1.17233	2.08079	0.000820363	0.00647605	protein-coding
SCN8A	pIpC	Mock	1.04756	2.05196	0.000858848	0.00671561	protein-coding
ANKS1B	pIpC	Mock	1.03281	1.20785	0.00100813	0.00773629	protein-coding
LOC107055129	pIpC	Mock	2.51108	2.13849	0.00125102	0.00937354	protein-coding
SHC3	pIpC	Mock	1.1802	1.54803	0.0012912	0.00962178	protein-coding
NT5C3B	pIpC	Mock	3.42312	7.04306	6.31990146225214E-313	4.88923376873481E-310	protein-coding

## Sheet: pIpC-FC2-CPM2-FDR0.01-NonCoding
Gene Name	sampleA	sampleB	logFC	logCPM	PValue	FDR	Gene Type
LOC101749705	pIpC	Mock	4.93276	3.87071	1.56451e-149	4.30345e-147	lncRNA
LOC107053357	pIpC	Mock	3.07181	3.41143	1.6217e-60	1.7764e-58	lncRNA
MIR6664	pIpC	Mock	10.8807	1.6738	4.2565e-57	4.46499e-55	miRNA
LOC121110432	pIpC	Mock	1.32848	5.37203	1.41516e-43	1.20805e-41	lncRNA
LOC121107760	pIpC	Mock	4.88505	1.21966	2.07313e-33	1.35059e-31	lncRNA
LOC121106747	pIpC	Mock	4.80148	2.21139	2.75938e-32	1.72503e-30	lncRNA
LOC121107552	pIpC	Mock	6.77019	3.22236	2.05875e-30	1.1908e-28	lncRNA
LOC107054815	pIpC	Mock	2.10026	2.49486	6.82717e-24	3.05079e-22	lncRNA
LOC107055203	pIpC	Mock	4.95095	1.35978	5.34943e-20	2.10876e-18	lncRNA
LOC101751426	pIpC	Mock	1.49589	4.45485	1.89277e-18	6.93156e-17	lncRNA
LOC101751140	pIpC	Mock	2.87953	1.44148	8.79783e-15	2.64962e-13	lncRNA
LOC121107512	pIpC	Mock	4.27725	3.36944	6.11384e-14	1.73174e-12	lncRNA
LOC121106732	pIpC	Mock	1.62277	2.84345	1.80336e-10	4.03653e-09	lncRNA
LOC112532063	pIpC	Mock	2.56964	1.7548	4.30907e-10	9.32477e-09	lncRNA
LOC101751961	pIpC	Mock	1.75961	1.28995	3.16775e-09	6.31408e-08	lncRNA
LOC107055303	pIpC	Mock	1.98493	1.50535	8.92466e-09	1.7127e-07	lncRNA
LOC112529991	pIpC	Mock	1.33135	1.71171	1.12226e-08	2.12731e-07	lncRNA
LOC107052900	pIpC	Mock	1.73666	1.82354	3.97009e-08	7.22673e-07	lncRNA
LOC107052041	pIpC	Mock	1.6755	6.31002	8.35474e-08	1.47525e-06	lncRNA
LOC121108574	pIpC	Mock	1.91212	2.11278	2.78919e-07	4.62796e-06	lncRNA
LOC101751084	pIpC	Mock	1.54279	1.65819	3.99113e-07	6.48322e-06	lncRNA
LOC101749962	pIpC	Mock	1.4288	1.81664	8.70593e-07	1.35379e-05	lncRNA
LOC124417349	pIpC	Mock	1.13189	2.30409	3.42918e-06	4.84548e-05	lncRNA
LOC101751137	pIpC	Mock	1.20222	2.37002	3.65879e-06	5.15815e-05	lncRNA
LOC107052311	pIpC	Mock	2.06527	1.39393	2.20894e-05	0.000266235	lncRNA
MIR1466	pIpC	Mock	-2.34201	9.40213	6.26381e-05	0.000670125	miRNA
LOC101749146	pIpC	Mock	1.00488	1.52257	8.78434e-05	0.000901596	lncRNA
LOC121108208	pIpC	Mock	-1.22439	5.27327	9.50632e-05	0.000970068	lncRNA
LOC107052410	pIpC	Mock	-1.49692	8.3424	0.000118704	0.0011907	lncRNA
LOC121108389	pIpC	Mock	-1.71349	1.42568	0.000151879	0.00148848	lncRNA
LOC121107618	pIpC	Mock	-1.4569	5.68938	0.000218108	0.00206244	lncRNA
LOC121110932	pIpC	Mock	1.36789	1.96338	0.000239105	0.00223538	lncRNA
LOC121110298	pIpC	Mock	1.01294	1.17274	0.000480571	0.00410525	lncRNA
LOC121107097	pIpC	Mock	-3.27625	2.68976	0.000574846	0.00479801	lncRNA
MIR6542	pIpC	Mock	-12.1631	2.88833	0.000679313	0.00552257	miRNA
LOC101747822	pIpC	Mock	-1.15169	1.95542	0.000729838	0.0058853	lncRNA

## Sheet: IBDV
Gene Name	sampleA	sampleB	logFC	logCPM	PValue	FDR	Gene Type
OASL	IBDV	Mock	8.83716	7.14322	0	0	protein-coding
IFIT5	IBDV	Mock	8.83481	9.2635	0	0	protein-coding
CMPK2	IBDV	Mock	7.30505	6.53437	0	0	protein-coding
HELZ2	IBDV	Mock	6.70903	6.42481	9.32144e-293	2.82696e-289	protein-coding
EPSTI1	IBDV	Mock	5.52751	5.62319	9.37727e-244	2.27511e-240	protein-coding
MX1	IBDV	Mock	7.45123	4.6327	5.44869e-222	1.10163e-218	protein-coding
LOC422513	IBDV	Mock	3.63815	5.45029	6.74696e-205	1.16925e-201	protein-coding
TRIM25	IBDV	Mock	3.22206	6.07576	3.29793e-184	5.0009e-181	protein-coding
ZNFX1	IBDV	Mock	4.09616	6.22435	1.84777e-177	2.49059e-174	protein-coding
IRF1	IBDV	Mock	4.18419	5.8347	7.55297e-169	9.16251e-166	protein-coding
IFI6	IBDV	Mock	8.76666	7.99239	3.0686e-158	3.3841e-155	protein-coding
USP41	IBDV	Mock	3.57593	7.70289	6.36732e-156	6.43683e-153	protein-coding
DHX58	IBDV	Mock	3.51558	4.2952	1.44076e-124	1.34445e-121	protein-coding
ZC3HAV1	IBDV	Mock	2.68802	6.11423	7.02048e-116	6.08325e-113	protein-coding
DTX3L	IBDV	Mock	3.23874	4.01769	4.29554e-109	3.47395e-106	protein-coding
MOV10	IBDV	Mock	3.03306	4.50017	1.51821e-104	1.15108e-101	protein-coding
RSAD2	IBDV	Mock	10.4198	2.86625	2.7287e-102	1.94717e-99	protein-coding
LY6E	IBDV	Mock	6.05325	8.17065	5.55623e-100	3.74459e-97	protein-coding
IFIH1	IBDV	Mock	3.88738	5.2315	1.08721e-97	6.94156e-95	protein-coding
EIF2AK2	IBDV	Mock	2.81143	5.69287	7.60161e-96	4.61076e-93	protein-coding
LYGL	IBDV	Mock	3.88804	4.74501	6.28536e-91	3.63084e-88	protein-coding
TRANK1	IBDV	Mock	2.71139	4.64248	5.66964e-90	3.12629e-87	protein-coding
NT5C3B	IBDV	Mock	2.30984	5.88082	3.18137e-89	1.67796e-86	protein-coding
PARP12	IBDV	Mock	2.44031	4.92036	2.07197e-86	1.0473e-83	protein-coding
PARP14	IBDV	Mock	3.44208	4.86611	1.80749e-83	8.77067e-81	protein-coding
SNX10	IBDV	Mock	4.17082	3.12847	7.8629e-83	3.66865e-80	protein-coding
PML	IBDV	Mock	2.76942	4.95592	1.6698e-81	7.50233e-79	protein-coding
LOC416147	IBDV	Mock	4.62014	2.8606	1.00965e-76	4.37429e-74	protein-coding
TRAFD1	IBDV	Mock	1.90328	5.34325	4.99619e-71	2.08996e-68	protein-coding
IRF7	IBDV	Mock	3.15493	4.81896	3.60396e-69	1.45732e-66	protein-coding
LOC107053353	IBDV	Mock	2.48605	6.46926	1.68716e-62	6.50005e-60	protein-coding
IRF9	IBDV	Mock	2.06014	5.83918	1.71463e-62	6.50005e-60	protein-coding
PHF11	IBDV	Mock	2.11474	5.97542	1.86206e-60	6.84504e-58	protein-coding
TLR3	IBDV	Mock	2.76515	3.86487	6.83399e-59	2.43833e-56	protein-coding
SAMD9L	IBDV	Mock	7.24556	2.15366	1.10167e-54	3.81839e-52	protein-coding
CMTR1	IBDV	Mock	2.23842	5.13508	6.13055e-51	2.06582e-48	protein-coding
STAT1	IBDV	Mock	2.22947	6.98159	1.02076e-49	3.34673e-47	protein-coding
PARP9	IBDV	Mock	2.081	4.27806	4.94059e-48	1.57722e-45	protein-coding
NANP	IBDV	Mock	1.47513	5.47432	4.83938e-45	1.5053e-42	protein-coding
TOR4A	IBDV	Mock	2.39613	3.36066	2.41054e-44	7.31056e-42	protein-coding
LOC107055361	IBDV	Mock	4.60665	5.34133	5.28499e-44	1.56371e-41	protein-coding
SAMHD1	IBDV	Mock	1.67653	5.55085	1.15591e-43	3.31187e-41	protein-coding
PMLL	IBDV	Mock	2.59576	3.74829	1.17394e-43	3.31187e-41	protein-coding
TNFRSF1B	IBDV	Mock	1.45933	5.5628	1.04754e-42	2.8881e-40	protein-coding
ADAR	IBDV	Mock	1.36476	5.60001	5.48177e-42	1.47776e-39	protein-coding
MITD1	IBDV	Mock	1.50478	4.9757	5.59816e-41	1.47633e-38	protein-coding
LOC100858381	IBDV	Mock	4.32433	3.55062	6.95801e-40	1.79591e-37	protein-coding
LOC417192	IBDV	Mock	3.38798	3.37711	1.7978e-39	4.54357e-37	protein-coding
IFNW1	IBDV	Mock	7.25416	2.65879	3.17122e-39	7.85105e-37	protein-coding
CAMKK2	IBDV	Mock	1.46826	5.0019	3.21301e-38	7.7954e-36	protein-coding
NMI	IBDV	Mock	1.84384	7.10729	4.99337e-37	1.18774e-34	protein-coding
IRF8	IBDV	Mock	1.52048	6.77929	6.99784e-37	1.63252e-34	protein-coding
PIGA	IBDV	Mock	2.24921	3.69772	1.96131e-35	4.48918e-33	protein-coding
SMCHD1	IBDV	Mock	1.81162	5.19246	2.99074e-35	6.71863e-33	protein-coding
LOC395551	IBDV	Mock	2.97595	4.5525	8.84015e-33	1.94982e-30	protein-coding
OGFR	IBDV	Mock	1.78512	5.42343	1.38618e-31	3.0028e-29	protein-coding
LOC121106446	IBDV	Mock	1.84944	3.38534	2.99843e-31	6.38139e-29	protein-coding
UBE2L6	IBDV	Mock	2.41084	5.74839	1.7644e-29	3.69034e-27	protein-coding
B4GALNT4	IBDV	Mock	1.45079	4.9895	3.20879e-29	6.59759e-27	protein-coding
BDKRB1	IBDV	Mock	3.19083	2.61449	4.38692e-29	8.86962e-27	protein-coding
APCDD1	IBDV	Mock	-1.20308	5.80614	6.47864e-29	1.2884e-26	protein-coding
LIPG	IBDV	Mock	-1.32949	8.37907	1.63556e-28	3.20015e-26	protein-coding
IL8L2	IBDV	Mock	1.70167	4.09982	2.12055e-28	4.08324e-26	protein-coding
SOCS3	IBDV	Mock	1.38865	4.08962	1.5577e-27	2.95258e-25	protein-coding
GBP1	IBDV	Mock	2.78111	2.74415	2.86865e-27	5.35379e-25	protein-coding
LOC112533389	IBDV	Mock	9.90585	0.508511	1.43874e-26	2.64444e-24	snoRNA
LOC418108	IBDV	Mock	1.1374	5.21362	4.2281e-26	7.65538e-24	protein-coding
FOXC2	IBDV	Mock	1.13971	5.41076	5.89373e-26	1.05142e-23	protein-coding
STAT2	IBDV	Mock	2.24116	5.14247	9.79556e-26	1.72217e-23	protein-coding
PXK	IBDV	Mock	1.98498	4.09153	3.49258e-25	6.05263e-23	protein-coding
MSX2	IBDV	Mock	1.15655	5.51706	3.75522e-24	6.41614e-22	protein-coding
LUM	IBDV	Mock	-1.46992	5.55673	1.0449e-23	1.76051e-21	protein-coding
LOC121107216	IBDV	Mock	9.9137	0.513497	1.90711e-22	3.1692e-20	protein-coding
LOC107052152	IBDV	Mock	3.12606	2.47643	3.10349e-22	5.08763e-20	protein-coding
GFPT2	IBDV	Mock	1.11682	4.39714	3.78032e-22	6.11454e-20	protein-coding
LOC112531629	IBDV	Mock	-10.3547	1.4641	7.64463e-22	1.22022e-19	snoRNA
CASP7	IBDV	Mock	1.55147	3.8131	9.05759e-22	1.42698e-19	protein-coding
RNF19B	IBDV	Mock	2.19787	3.46681	1.06934e-21	1.6631e-19	protein-coding
LOC101750271	IBDV	Mock	4.3386	1.29064	1.56517e-21	2.40343e-19	misc_RNA
NT5C1B	IBDV	Mock	1.09026	4.91292	1.82536e-21	2.76793e-19	protein-coding
MYD88	IBDV	Mock	1.24815	5.53279	4.00892e-21	6.00397e-19	protein-coding
SOCS1	IBDV	Mock	1.23509	6.81985	7.68997e-21	1.13765e-18	protein-coding
MIR12212	IBDV	Mock	-9.45094	0.574099	4.30924e-20	6.29824e-18	miRNA
ERAP1	IBDV	Mock	1.03133	4.70632	1.5342e-19	2.21565e-17	protein-coding
LOC121107230	IBDV	Mock	-12.294	3.38832	1.69149e-19	2.41405e-17	protein-coding
MIR6664	IBDV	Mock	10.4726	1.05541	4.47613e-19	6.31394e-17	miRNA
MIR1704	IBDV	Mock	8.96368	-0.373597	6.76044e-19	9.42654e-17	miRNA
CNP	IBDV	Mock	1.09549	7.52661	1.77507e-18	2.44697e-16	protein-coding
KAZN	IBDV	Mock	1.34384	3.54458	1.9224e-18	2.6203e-16	protein-coding
GCH1	IBDV	Mock	0.981087	4.71363	2.87154e-18	3.87051e-16	protein-coding
LOC101749705	IBDV	Mock	2.86788	1.75956	3.77835e-18	5.03683e-16	lncRNA
SOX11	IBDV	Mock	0.896666	5.16045	4.45457e-18	5.87374e-16	protein-coding
GADD45G	IBDV	Mock	2.12161	3.80105	1.2613e-17	1.64526e-15	protein-coding
MIR1768	IBDV	Mock	8.7754	-0.545559	1.29185e-17	1.66717e-15	miRNA
ID3	IBDV	Mock	1.43826	4.84861	1.71216e-17	2.18634e-15	protein-coding
STOML1	IBDV	Mock	1.49087	5.48948	2.00255e-17	2.53051e-15	protein-coding
ENTPD2L	IBDV	Mock	1.36522	3.30712	2.41732e-17	3.02315e-15	protein-coding
KLHL10	IBDV	Mock	2.55776	1.96499	2.5543e-17	3.16185e-15	protein-coding
SPRY4	IBDV	Mock	1.13455	4.09632	4.47014e-17	5.4775e-15	protein-coding
BIRC2	IBDV	Mock	1.10627	5.52923	5.40885e-17	6.56148e-15	protein-coding
MIR6587	IBDV	Mock	-10.7372	1.8324	7.78486e-17	9.35032e-15	miRNA
LOC770612	IBDV	Mock	1.71487	10.1343	8.54835e-17	1.01667e-14	protein-coding
LPAR1	IBDV	Mock	-1.19399	4.71303	1.1916e-16	1.40343e-14	protein-coding
PODN	IBDV	Mock	-1.34492	4.40889	1.53737e-16	1.79325e-14	protein-coding
MIR1734	IBDV	Mock	8.58844	-0.714905	2.22748e-16	2.57348e-14	miRNA
MIR1576	IBDV	Mock	-8.82596	-0.0274307	2.77736e-16	3.17403e-14	miRNA
LOC107054947	IBDV	Mock	0.846802	5.07958	2.79962e-16	3.17403e-14	protein-coding
TNFRSF11B	IBDV	Mock	1.02384	6.44855	4.18338e-16	4.69894e-14	protein-coding
CD274	IBDV	Mock	5.35517	0.182376	1.20267e-15	1.3385e-13	protein-coding
BDKRB2	IBDV	Mock	-1.1429	4.63193	1.54537e-15	1.70426e-13	protein-coding
FAM149A	IBDV	Mock	1.33529	3.47911	1.77892e-15	1.94415e-13	protein-coding
IER5L	IBDV	Mock	1.06344	8.11923	2.36245e-15	2.55883e-13	protein-coding
CAPN6	IBDV	Mock	-0.834634	5.36664	2.74376e-15	2.94554e-13	protein-coding
DIO2	IBDV	Mock	-2.26008	2.34132	2.82186e-15	3.00281e-13	protein-coding
PIM3	IBDV	Mock	1.30137	4.7723	4.11778e-15	4.34372e-13	protein-coding
ZFP36L1	IBDV	Mock	0.964308	7.40724	4.77373e-15	4.99225e-13	protein-coding
LOC107053357	IBDV	Mock	1.88778	2.26198	5.74458e-15	5.9562e-13	lncRNA
ID1	IBDV	Mock	1.12423	6.49604	9.34763e-15	9.60984e-13	protein-coding
MIR199A2	IBDV	Mock	10.173	0.757083	9.67857e-15	9.86645e-13	miRNA
MIR1679	IBDV	Mock	-8.65104	-0.195943	1.03395e-14	1.04523e-12	miRNA
DUSP6	IBDV	Mock	1.02753	5.42118	1.05844e-14	1.06115e-12	protein-coding
ID2	IBDV	Mock	1.31961	4.8689	1.088e-14	1.08185e-12	protein-coding
MIR2131	IBDV	Mock	-8.62952	-0.215846	1.1906e-14	1.17424e-12	miRNA
HSPB9	IBDV	Mock	1.59383	5.55994	1.90751e-14	1.86613e-12	protein-coding
DENND2D	IBDV	Mock	2.15033	1.97364	4.29494e-14	4.16816e-12	protein-coding
LOC112532463	IBDV	Mock	-9.84515	0.984285	4.92467e-14	4.74136e-12	snoRNA
LOC121106625	IBDV	Mock	2.28267	3.22482	1.27227e-13	1.21527e-11	protein-coding
RAB23	IBDV	Mock	-0.810019	6.26174	1.51538e-13	1.43618e-11	protein-coding
SLA	IBDV	Mock	-1.12379	3.7562	2.13933e-13	2.0118e-11	protein-coding
APAF1	IBDV	Mock	1.29902	3.07651	2.21291e-13	2.06499e-11	protein-coding
PIGY	IBDV	Mock	-0.903971	6.49082	2.24112e-13	2.07535e-11	protein-coding
ITPKA	IBDV	Mock	1.17762	3.27058	3.78365e-13	3.47724e-11	protein-coding
CD40	IBDV	Mock	0.744545	5.66425	6.70055e-13	6.1116e-11	protein-coding
TAP2	IBDV	Mock	1.71379	3.65023	7.05995e-13	6.39136e-11	protein-coding
GMEB2	IBDV	Mock	0.766678	5.20384	7.40255e-13	6.65188e-11	protein-coding
MTAP	IBDV	Mock	-0.85809	4.97836	9.58427e-13	8.54903e-11	protein-coding
IFT57	IBDV	Mock	-1.1287	4.53084	1.08293e-12	9.58904e-11	protein-coding
OTUD4	IBDV	Mock	0.911305	5.24083	1.12801e-12	9.91583e-11	protein-coding
GRASP	IBDV	Mock	0.930253	6.5826	1.46171e-12	1.27569e-10	protein-coding
FLAD1	IBDV	Mock	0.773315	4.92955	1.85089e-12	1.6038e-10	protein-coding
GIP	IBDV	Mock	3.99523	-0.256064	1.87303e-12	1.61147e-10	protein-coding
CMTM6	IBDV	Mock	0.907093	4.37175	2.17799e-12	1.86065e-10	protein-coding
RFX5	IBDV	Mock	1.45671	3.73931	3.00592e-12	2.54998e-10	protein-coding
ZCCHC2	IBDV	Mock	0.801911	5.20007	5.20135e-12	4.38178e-10	protein-coding
CCL4	IBDV	Mock	0.73902	12.3395	6.63005e-12	5.54684e-10	protein-coding
MXD4	IBDV	Mock	-1.09824	3.68129	7.70568e-12	6.40258e-10	protein-coding
BCO1	IBDV	Mock	2.98348	1.93439	7.89757e-12	6.51738e-10	protein-coding
TMEM170B	IBDV	Mock	-0.864426	4.32844	8.13688e-12	6.66949e-10	protein-coding
ETS2	IBDV	Mock	0.709281	5.35849	8.72019e-12	7.09964e-10	protein-coding
SPRY1	IBDV	Mock	0.75714	6.60304	9.42928e-12	7.62577e-10	protein-coding
HYAL3	IBDV	Mock	1.48895	2.62742	1.03673e-11	8.32887e-10	protein-coding
LOC769852	IBDV	Mock	9.20774	-0.15676	1.39415e-11	1.11266e-09	protein-coding
LOC124417499	IBDV	Mock	-10.971	2.0557	1.57886e-11	1.25184e-09	lncRNA
LOC107049468	IBDV	Mock	0.905478	7.26368	1.65494e-11	1.30364e-09	protein-coding
LOC124418140	IBDV	Mock	-11.3872	2.47085	1.74728e-11	1.3675e-09	lncRNA
TIPARP	IBDV	Mock	1.16388	5.25409	1.81166e-11	1.40197e-09	protein-coding
LOC121110330	IBDV	Mock	-1.38241	5.00125	1.81444e-11	1.40197e-09	lncRNA
USP25	IBDV	Mock	0.766823	5.19233	1.85169e-11	1.4217e-09	protein-coding
ARID5A	IBDV	Mock	0.75066	4.45226	2.30689e-11	1.75551e-09	protein-coding
RBM43	IBDV	Mock	0.935336	3.71352	2.3154e-11	1.75551e-09	protein-coding
CHST15	IBDV	Mock	-0.8369	5.45079	2.58034e-11	1.94423e-09	protein-coding
DDX60	IBDV	Mock	3.17486	0.23734	2.70613e-11	2.02642e-09	protein-coding
ADH1C	IBDV	Mock	-0.703798	5.97557	2.7518e-11	2.04798e-09	protein-coding
LOC107054844	IBDV	Mock	-1.37492	5.15334	3.65608e-11	2.70438e-09	lncRNA
TTC31	IBDV	Mock	1.62757	4.38219	4.59527e-11	3.3785e-09	protein-coding
C1R	IBDV	Mock	0.82549	5.79774	4.64727e-11	3.39615e-09	protein-coding
EIF2AK3	IBDV	Mock	-1.28913	5.15693	4.7624e-11	3.4594e-09	protein-coding
HIST1H2A4L2	IBDV	Mock	1.43641	4.60779	4.79086e-11	3.4594e-09	protein-coding
OLFML1	IBDV	Mock	2.75005	0.558259	5.068e-11	3.61959e-09	protein-coding
LRBA	IBDV	Mock	-0.757485	6.42605	5.07238e-11	3.61959e-09	protein-coding
LOC112532735	IBDV	Mock	-9.14787	0.265028	5.24338e-11	3.71973e-09	snoRNA
NRP1	IBDV	Mock	-0.761924	5.43312	5.34762e-11	3.77163e-09	protein-coding
ADRA1B	IBDV	Mock	0.695144	4.74244	6.01349e-11	4.21675e-09	protein-coding
COL8A1	IBDV	Mock	0.741187	6.21695	6.11942e-11	4.26636e-09	protein-coding
CCBE1	IBDV	Mock	-0.712838	6.10601	6.31721e-11	4.37909e-09	protein-coding
MNT	IBDV	Mock	0.779786	4.37499	6.91821e-11	4.76845e-09	protein-coding
LOC107053559	IBDV	Mock	-1.02802	3.97294	7.55509e-11	5.17801e-09	lncRNA
GLT8D2	IBDV	Mock	-0.771636	5.6864	1.08934e-10	7.42403e-09	protein-coding
ZFP36L2	IBDV	Mock	0.79439	4.41904	1.27788e-10	8.66028e-09	protein-coding
LOC100858739	IBDV	Mock	-10.0747	1.15974	1.42276e-10	9.58863e-09	transcribed_pseudogene
IFI35	IBDV	Mock	0.981959	6.9558	1.43701e-10	9.63116e-09	protein-coding
SH3PXD2A	IBDV	Mock	-0.703828	5.88423	1.60165e-10	1.06756e-08	protein-coding
LOC107054034	IBDV	Mock	-0.920503	5.4122	1.92341e-10	1.27502e-08	lncRNA
KCNJ5	IBDV	Mock	1.30089	4.63208	1.93481e-10	1.27561e-08	protein-coding
ZEB1	IBDV	Mock	-0.878399	4.80467	1.97145e-10	1.29274e-08	protein-coding
LOC121107225	IBDV	Mock	1.23166	6.23865	2.14045e-10	1.39601e-08	protein-coding
RP9	IBDV	Mock	0.87275	4.57793	2.79226e-10	1.81138e-08	protein-coding
LOC112530987	IBDV	Mock	1.1692	3.66253	2.84317e-10	1.8346e-08	protein-coding
LOC378902	IBDV	Mock	0.740032	5.53048	3.93542e-10	2.52596e-08	protein-coding
NBN	IBDV	Mock	1.16977	4.26659	5.58241e-10	3.56422e-08	protein-coding
LOC121107202	IBDV	Mock	1.21799	6.2571	5.76617e-10	3.66227e-08	protein-coding
GBP4L	IBDV	Mock	2.43567	3.02177	5.88512e-10	3.71835e-08	protein-coding
BCL2L10	IBDV	Mock	0.925257	6.44476	6.40887e-10	4.02829e-08	protein-coding
ATOH8	IBDV	Mock	0.757362	4.34668	7.07486e-10	4.42397e-08	protein-coding
KAT2A	IBDV	Mock	0.834735	5.07384	7.4128e-10	4.61152e-08	protein-coding
CYR61	IBDV	Mock	0.682596	8.96511	1.07381e-09	6.6461e-08	protein-coding
TAP1	IBDV	Mock	1.89413	3.70291	1.08226e-09	6.66441e-08	protein-coding
CSF3	IBDV	Mock	2.45922	1.88316	1.43542e-09	8.79447e-08	protein-coding
SPHK1	IBDV	Mock	0.927182	5.93843	1.4536e-09	8.86114e-08	protein-coding
COMMD8	IBDV	Mock	0.622272	6.06456	1.67849e-09	1.01809e-07	protein-coding
PGS1	IBDV	Mock	0.632305	5.29373	1.77864e-09	1.07347e-07	protein-coding
C2orf76	IBDV	Mock	-0.573696	5.5211	2.91407e-09	1.75003e-07	protein-coding
PPM1J	IBDV	Mock	1.39748	2.33004	2.98382e-09	1.78309e-07	protein-coding
CPNE2	IBDV	Mock	-0.660958	4.85054	3.90571e-09	2.32256e-07	protein-coding
IL8L1	IBDV	Mock	2.57089	0.703358	3.95661e-09	2.34135e-07	protein-coding
MXI1	IBDV	Mock	0.662001	5.73712	4.02312e-09	2.36915e-07	protein-coding
GNAO1	IBDV	Mock	-1.05489	5.06467	5.94493e-09	3.48396e-07	protein-coding
EPHA2	IBDV	Mock	0.677629	6.70959	6.80353e-09	3.96796e-07	protein-coding
TUBD1	IBDV	Mock	-1.05027	5.47333	7.71807e-09	4.4798e-07	protein-coding
STEAP4	IBDV	Mock	-0.874023	5.02618	8.0371e-09	4.64276e-07	protein-coding
LOC101751390	IBDV	Mock	1.02385	4.99576	1.19023e-08	6.84299e-07	protein-coding
LOC124417531	IBDV	Mock	-8.35249	-0.468043	1.6868e-08	9.65213e-07	lncRNA
TAPBPL	IBDV	Mock	1.06738	2.82005	1.7126e-08	9.75377e-07	protein-coding
DUSP4	IBDV	Mock	0.799776	4.1526	1.86375e-08	1.0565e-06	protein-coding
ITGB3	IBDV	Mock	1.7726	1.91103	1.89658e-08	1.07011e-06	protein-coding
RAB7B	IBDV	Mock	0.565475	6.17221	2.86828e-08	1.61088e-06	protein-coding
SHROOM4	IBDV	Mock	0.591588	6.33564	2.91668e-08	1.63052e-06	protein-coding
DDX17	IBDV	Mock	-0.671613	6.12425	2.97356e-08	1.65469e-06	protein-coding
TECPR1	IBDV	Mock	0.808175	3.52626	3.4438e-08	1.90761e-06	protein-coding
GIT1	IBDV	Mock	0.873283	6.73598	3.54915e-08	1.95703e-06	protein-coding
LOC124417581	IBDV	Mock	0.755736	6.76782	3.88944e-08	2.13497e-06	lncRNA
TOB2	IBDV	Mock	0.67419	5.04358	3.95265e-08	2.15989e-06	protein-coding
TIMM10B	IBDV	Mock	0.768438	5.62925	3.97051e-08	2.15992e-06	protein-coding
RIPK2	IBDV	Mock	0.607333	6.07524	3.99099e-08	2.16137e-06	protein-coding
HOXB2	IBDV	Mock	0.657478	4.55379	4.38066e-08	2.36186e-06	protein-coding
FMR1	IBDV	Mock	0.747068	5.95489	4.53608e-08	2.43483e-06	protein-coding
HIST1H46L2	IBDV	Mock	1.33444	4.93365	4.61264e-08	2.46502e-06	protein-coding
PNRC1	IBDV	Mock	0.800135	7.07981	4.97341e-08	2.64616e-06	protein-coding
UCKL1	IBDV	Mock	0.885244	4.78074	5.00792e-08	2.65288e-06	protein-coding
SPATA5L1	IBDV	Mock	0.594939	4.95429	5.04337e-08	2.66005e-06	protein-coding
HIST1H4I	IBDV	Mock	0.938759	5.96128	5.09897e-08	2.67773e-06	protein-coding
LOC424919	IBDV	Mock	0.832326	4.32373	5.132e-08	2.67917e-06	protein-coding
PKDCCA	IBDV	Mock	-0.645763	4.83926	5.14588e-08	2.67917e-06	protein-coding
KLF9	IBDV	Mock	-1.00998	3.28509	5.39875e-08	2.79881e-06	protein-coding
DDX27	IBDV	Mock	0.659599	7.92709	5.42494e-08	2.80042e-06	protein-coding
LOC121107592	IBDV	Mock	-2.46469	0.776592	5.46337e-08	2.80831e-06	protein-coding
CALCOCO2	IBDV	Mock	0.67742	6.96488	5.52398e-08	2.82749e-06	protein-coding
HK2	IBDV	Mock	0.54453	5.64074	5.66258e-08	2.88625e-06	protein-coding
BDH2	IBDV	Mock	-0.661124	4.55	5.8991e-08	2.99422e-06	protein-coding
AEN	IBDV	Mock	0.708156	4.11046	6.0105e-08	3.03806e-06	protein-coding
KCNS2	IBDV	Mock	-3.31547	0.576456	6.62513e-08	3.33483e-06	protein-coding
MXD3	IBDV	Mock	0.739966	4.56923	7.61715e-08	3.81833e-06	protein-coding
IER3	IBDV	Mock	0.843002	7.60562	7.72907e-08	3.85849e-06	protein-coding
DLGAP1	IBDV	Mock	-1.36784	2.36369	8.06956e-08	4.01196e-06	protein-coding
KIF5C	IBDV	Mock	0.661863	5.79511	8.27751e-08	4.09855e-06	protein-coding
PPRC1	IBDV	Mock	0.529129	5.3496	8.52088e-08	4.2019e-06	protein-coding
CAMK2A	IBDV	Mock	-0.873614	5.07722	9.41995e-08	4.62645e-06	protein-coding
CECR5L	IBDV	Mock	0.958538	2.98189	9.59321e-08	4.69255e-06	protein-coding
ANKRD1	IBDV	Mock	-0.844786	4.53342	9.84638e-08	4.79705e-06	protein-coding
SERPINB6	IBDV	Mock	-0.574449	5.15088	1.11358e-07	5.40354e-06	protein-coding
LOC121107235	IBDV	Mock	0.715435	4.12793	1.12165e-07	5.421e-06	lncRNA
CMSS1	IBDV	Mock	-0.677745	5.93653	1.14581e-07	5.51582e-06	protein-coding
F2RL2	IBDV	Mock	-0.654467	4.41872	1.27245e-07	6.10124e-06	protein-coding
TNRC18	IBDV	Mock	0.596507	5.73466	1.31604e-07	6.28536e-06	protein-coding
LOC107052990	IBDV	Mock	-1.2534	2.47432	1.43755e-07	6.83881e-06	lncRNA
ERRFI1	IBDV	Mock	0.566778	5.21527	1.45815e-07	6.90971e-06	protein-coding
TMEM173	IBDV	Mock	2.42738	1.51233	1.47201e-07	6.93502e-06	protein-coding
NGF	IBDV	Mock	-1.31905	3.82698	1.47493e-07	6.93502e-06	protein-coding
SYNJ2BP	IBDV	Mock	0.584447	4.94793	1.54885e-07	7.25446e-06	protein-coding
CCNL1	IBDV	Mock	0.594181	5.00804	1.67932e-07	7.83534e-06	protein-coding
DNAJA1	IBDV	Mock	0.518834	6.22477	1.9099e-07	8.87703e-06	protein-coding
ID4	IBDV	Mock	0.691705	6.49446	2.07468e-07	9.60609e-06	protein-coding
FHOD1	IBDV	Mock	0.68564	6.4091	2.22747e-07	1.02743e-05	protein-coding
LOC124417498	IBDV	Mock	-2.92365	0.696439	2.27464e-07	1.04521e-05	lncRNA
LOC121109863	IBDV	Mock	-1.10316	3.97316	2.39726e-07	1.0974e-05	protein-coding
SH2B3	IBDV	Mock	0.850762	3.30896	2.41979e-07	1.10355e-05	protein-coding
NR1H4	IBDV	Mock	-2.63625	0.26727	2.55785e-07	1.16214e-05	protein-coding
BAK1	IBDV	Mock	0.596557	6.69363	2.81286e-07	1.27324e-05	protein-coding
CCDC130	IBDV	Mock	0.63105	4.6926	2.85709e-07	1.28845e-05	protein-coding
LOC417551	IBDV	Mock	0.529553	5.34455	3.16707e-07	1.42295e-05	lncRNA
LOC121107882	IBDV	Mock	0.746458	3.8378	3.24006e-07	1.45038e-05	protein-coding
ANGPTL2	IBDV	Mock	-0.760547	8.4503	3.36558e-07	1.49777e-05	protein-coding
PNPLA3	IBDV	Mock	-0.55229	5.16055	3.37064e-07	1.49777e-05	protein-coding
RARA	IBDV	Mock	0.69747	7.21933	3.45983e-07	1.5318e-05	protein-coding
HOPX	IBDV	Mock	-1.20944	3.9435	3.47982e-07	1.53231e-05	protein-coding
CORO2A	IBDV	Mock	-1.66821	1.5439	3.48625e-07	1.53231e-05	protein-coding
FOSL2	IBDV	Mock	0.769239	6.44379	3.5605e-07	1.55929e-05	protein-coding
XAF1	IBDV	Mock	1.46642	1.78795	3.58357e-07	1.56375e-05	protein-coding
MYO9A	IBDV	Mock	0.987608	4.77831	3.81251e-07	1.65231e-05	protein-coding
ZDHHC4	IBDV	Mock	1.26153	2.25669	3.81376e-07	1.65231e-05	protein-coding
IFITM5	IBDV	Mock	4.86823	0.849922	3.97289e-07	1.71513e-05	protein-coding
ZCCHC24	IBDV	Mock	-0.563718	4.97112	4.33939e-07	1.86671e-05	protein-coding
ACSBG2	IBDV	Mock	-1.05612	6.98532	4.40084e-07	1.88645e-05	protein-coding
ENTPD1	IBDV	Mock	-0.756171	4.89792	4.88754e-07	2.0877e-05	protein-coding
METTL13	IBDV	Mock	0.62568	4.14452	5.097e-07	2.16953e-05	protein-coding
RUBCN	IBDV	Mock	1.04585	2.71235	5.14025e-07	2.18029e-05	protein-coding
CRISPLD2	IBDV	Mock	-0.872084	3.42072	5.34359e-07	2.25182e-05	protein-coding
NPM3	IBDV	Mock	0.63098	9.01918	5.346e-07	2.25182e-05	protein-coding
LOC107053870	IBDV	Mock	0.597406	6.50106	6.17558e-07	2.59225e-05	protein-coding
TMEM168	IBDV	Mock	0.750194	4.49318	6.22848e-07	2.60544e-05	protein-coding
CRYBA1	IBDV	Mock	-1.14992	3.81171	6.54223e-07	2.72728e-05	protein-coding
RHOC	IBDV	Mock	0.824802	6.89322	6.61615e-07	2.74495e-05	protein-coding
UGT2A1	IBDV	Mock	-0.634163	7.80943	6.62987e-07	2.74495e-05	protein-coding
TMEM63A	IBDV	Mock	0.803796	3.98885	6.95444e-07	2.86954e-05	protein-coding
CEBPB	IBDV	Mock	0.606077	6.26006	7.0104e-07	2.88282e-05	protein-coding
HIC1	IBDV	Mock	2.2195	0.712269	7.07329e-07	2.89885e-05	protein-coding
LOC101750958	IBDV	Mock	-0.565638	4.93615	7.35415e-07	3.00381e-05	lncRNA
NAMPTP1	IBDV	Mock	0.700819	6.55281	7.6391e-07	3.10973e-05	protein-coding
NME5	IBDV	Mock	-1.10292	3.08773	9.62881e-07	3.90659e-05	protein-coding
POSTN	IBDV	Mock	-0.579494	5.18396	1.00116e-06	4.04835e-05	protein-coding
LOC415756	IBDV	Mock	1.00248	4.4516	1.02725e-06	4.14006e-05	protein-coding
LOC124417069	IBDV	Mock	0.575779	4.59889	1.05772e-06	4.24874e-05	protein-coding
COLEC12	IBDV	Mock	-0.52621	5.35219	1.1814e-06	4.72987e-05	protein-coding
ACKR4	IBDV	Mock	2.57451	-0.745074	1.25264e-06	4.99861e-05	protein-coding
RHOG	IBDV	Mock	0.545261	5.69225	1.26362e-06	5.01246e-05	protein-coding
TRIM105	IBDV	Mock	0.771774	3.9284	1.26437e-06	5.01246e-05	protein-coding
PLK3	IBDV	Mock	0.82039	3.71613	1.27156e-06	5.02452e-05	protein-coding
PANX1	IBDV	Mock	0.732781	3.71044	1.30791e-06	5.15138e-05	protein-coding
BF2	IBDV	Mock	1.07174	5.72593	1.32795e-06	5.21337e-05	protein-coding
ZNF703	IBDV	Mock	0.926777	5.11944	1.38103e-06	5.40428e-05	protein-coding
MOB3C	IBDV	Mock	0.548906	5.00011	1.39411e-06	5.43791e-05	protein-coding
LOC425795	IBDV	Mock	0.686456	3.70788	1.40479e-06	5.46201e-05	protein-coding
LMO2	IBDV	Mock	1.47796	1.61078	1.51823e-06	5.88422e-05	protein-coding
BAZ2A	IBDV	Mock	0.559458	5.62708	1.5614e-06	6.03227e-05	protein-coding
CPPED1	IBDV	Mock	-0.566041	5.07787	1.82269e-06	7.01937e-05	protein-coding
MMP23A	IBDV	Mock	-1.20267	2.57624	1.99536e-06	7.66002e-05	protein-coding
FBXO25	IBDV	Mock	-0.730828	3.85722	2.02636e-06	7.75452e-05	protein-coding
DLC1	IBDV	Mock	0.803861	3.40596	2.06326e-06	7.8709e-05	protein-coding
HORMAD2	IBDV	Mock	-0.802504	3.30599	2.11004e-06	8.0241e-05	protein-coding
ATXN7L2	IBDV	Mock	0.641133	4.2929	2.15937e-06	8.18605e-05	protein-coding
PDPR	IBDV	Mock	-0.474781	5.05788	2.29401e-06	8.66936e-05	protein-coding
LOC107052478	IBDV	Mock	0.541114	4.54876	2.37984e-06	8.9658e-05	protein-coding
DUSP8	IBDV	Mock	0.531073	5.26465	2.41567e-06	9.07262e-05	protein-coding
USP36	IBDV	Mock	0.509286	6.00429	2.46141e-06	9.21585e-05	protein-coding
C10H15ORF48	IBDV	Mock	1.95645	1.62542	2.47334e-06	9.23201e-05	protein-coding
PIP5K1C	IBDV	Mock	0.551938	4.50073	2.48339e-06	9.24112e-05	protein-coding
GBE1	IBDV	Mock	-0.510633	5.37699	2.51365e-06	9.32511e-05	protein-coding
LOC101748916	IBDV	Mock	0.525035	6.58369	2.53526e-06	9.37658e-05	misc_RNA
IGF2BP3	IBDV	Mock	0.697906	4.66535	2.60229e-06	9.59525e-05	protein-coding
SLC16A2	IBDV	Mock	-0.586318	4.35128	2.69979e-06	9.92457e-05	protein-coding
HAGHL	IBDV	Mock	0.617913	4.23795	2.97111e-06	0.00010889	protein-coding
PCLAF	IBDV	Mock	-0.632773	6.86537	2.99789e-06	0.000109541	protein-coding
LOC107049501	IBDV	Mock	0.563442	6.52224	3.13036e-06	0.000114037	protein-coding
PATL2	IBDV	Mock	1.551	2.56701	3.15616e-06	0.000114633	protein-coding
RBM14	IBDV	Mock	0.813796	5.16605	3.19123e-06	0.000115368	protein-coding
LOC121106623	IBDV	Mock	1.97895	1.39083	3.19542e-06	0.000115368	protein-coding
DPT	IBDV	Mock	-0.563691	7.28291	3.31039e-06	0.000119164	protein-coding
ABCB5	IBDV	Mock	-1.54838	2.59389	3.33624e-06	0.000119739	protein-coding
HELB	IBDV	Mock	1.09894	2.67572	3.48302e-06	0.000124639	protein-coding
KIAA1210	IBDV	Mock	-1.09482	2.91795	3.66414e-06	0.000130734	protein-coding
LOC121107069	IBDV	Mock	-0.793467	5.70327	3.72471e-06	0.000132506	protein-coding
LY96	IBDV	Mock	2.95512	0.418722	3.74102e-06	0.000132697	protein-coding
IL1R1	IBDV	Mock	1.08348	2.75716	3.82454e-06	0.000135264	protein-coding
SP1	IBDV	Mock	0.543583	5.72454	3.92824e-06	0.000138528	protein-coding
SDF2	IBDV	Mock	0.596048	6.98027	4.04516e-06	0.000142237	protein-coding
PLEKHO1	IBDV	Mock	0.439385	5.45834	4.06672e-06	0.000142582	protein-coding
VPS37C	IBDV	Mock	0.436899	5.70836	4.16206e-06	0.000145504	protein-coding
POM121C	IBDV	Mock	0.445416	5.73597	4.20259e-06	0.000146499	protein-coding
IL15RA	IBDV	Mock	1.67327	1.68854	4.46316e-06	0.000155136	protein-coding
TNK2	IBDV	Mock	0.699112	5.67504	4.51683e-06	0.000156553	protein-coding
KLF4	IBDV	Mock	1.17527	3.28347	4.54481e-06	0.000157074	protein-coding
PM20D1	IBDV	Mock	-0.49265	5.05719	4.90025e-06	0.000168878	protein-coding
LOC101749752	IBDV	Mock	-0.625786	7.3715	5.2386e-06	0.000180027	lncRNA
PARD6B	IBDV	Mock	0.843121	3.77175	5.3899e-06	0.000184703	protein-coding
LOC101747822	IBDV	Mock	-1.80237	1.95869	5.57776e-06	0.000190602	lncRNA
LOC426355	IBDV	Mock	0.736942	3.40001	5.66619e-06	0.00019308	protein-coding
ASPA	IBDV	Mock	0.77918	3.06993	5.71918e-06	0.00019434	protein-coding
SLC5A6	IBDV	Mock	0.464586	6.27688	5.84454e-06	0.000198045	protein-coding
CEP78	IBDV	Mock	-0.684575	3.67796	5.96809e-06	0.000201668	protein-coding
CNNM4	IBDV	Mock	0.509017	4.58863	6.20569e-06	0.000209115	protein-coding
KIAA0319L	IBDV	Mock	-0.658364	6.50762	6.26551e-06	0.000210546	protein-coding
EGR1	IBDV	Mock	0.683913	6.45931	6.36939e-06	0.000213445	protein-coding
AHR1B	IBDV	Mock	0.63925	4.81482	6.67207e-06	0.000222972	protein-coding
FBXL14	IBDV	Mock	0.481652	4.67271	6.96671e-06	0.000232179	protein-coding
TBC1D13	IBDV	Mock	0.505654	4.58101	7.01158e-06	0.000233034	protein-coding
STX10	IBDV	Mock	0.473499	5.44906	7.14563e-06	0.000236841	protein-coding
IGF2BP2	IBDV	Mock	0.713348	3.86674	7.30314e-06	0.000241402	protein-coding
ELL	IBDV	Mock	0.464483	4.79482	7.65221e-06	0.000251778	protein-coding
TOR1B	IBDV	Mock	0.417617	5.87933	7.65857e-06	0.000251778	protein-coding
RRP8	IBDV	Mock	0.57149	4.99162	7.80672e-06	0.000255955	protein-coding
TRIM36	IBDV	Mock	-1.38683	1.96541	7.84546e-06	0.000256532	protein-coding
ARRDC1	IBDV	Mock	0.862419	2.75146	7.88218e-06	0.00025704	protein-coding
TBCB	IBDV	Mock	0.47696	5.48542	7.91868e-06	0.000257538	protein-coding
VAT1	IBDV	Mock	0.865096	3.71452	8.37586e-06	0.000271678	protein-coding
BTN1A1	IBDV	Mock	0.680643	4.47425	8.62199e-06	0.000278916	protein-coding
DAP	IBDV	Mock	-0.535862	7.23047	9.31958e-06	0.00030068	protein-coding
LOC107052872	IBDV	Mock	-0.567379	4.32568	9.75311e-06	0.000313833	lncRNA
LOC112531175	IBDV	Mock	1.80786	2.0324	9.8671e-06	0.000316661	snoRNA
LOC124417339	IBDV	Mock	-0.904362	4.04511	1.0009e-05	0.000320368	lncRNA
LOC107051050	IBDV	Mock	0.480603	9.68013	1.03371e-05	0.000329998	protein-coding
BAHCC1	IBDV	Mock	0.530382	5.93896	1.08513e-05	0.000345505	protein-coding
ADM2	IBDV	Mock	0.811956	6.1157	1.20154e-05	0.000381412	protein-coding
NUSAP1	IBDV	Mock	-0.499082	6.15571	1.20419e-05	0.000381412	protein-coding
RBM48	IBDV	Mock	0.630016	4.31108	1.25168e-05	0.00039542	protein-coding
FADS2	IBDV	Mock	-1.36749	6.99268	1.27343e-05	0.000401245	protein-coding
KANSL1	IBDV	Mock	0.442137	4.91472	1.27808e-05	0.000401668	protein-coding
LOC112532948	IBDV	Mock	-0.495645	4.66249	1.28792e-05	0.000403715	snoRNA
FAM118B	IBDV	Mock	0.486796	5.16944	1.31377e-05	0.000410756	protein-coding
MEF2D	IBDV	Mock	0.847675	2.99845	1.32742e-05	0.000413956	protein-coding
GSE1	IBDV	Mock	0.506979	4.73489	1.38332e-05	0.000430284	protein-coding
NEURL1B	IBDV	Mock	0.540565	4.65253	1.39394e-05	0.000432479	protein-coding
SLC25A25	IBDV	Mock	0.62303	4.57148	1.43071e-05	0.000442752	protein-coding
BET1L	IBDV	Mock	0.50544	5.391	1.47764e-05	0.000456113	protein-coding
SLC35E4	IBDV	Mock	0.588891	4.98758	1.50747e-05	0.000464139	protein-coding
SYNPO2	IBDV	Mock	1.07285	3.22625	1.55335e-05	0.000477055	protein-coding
TANGO2	IBDV	Mock	-0.450347	5.13669	1.5658e-05	0.000479664	protein-coding
METTL23	IBDV	Mock	-0.467492	5.10231	1.57651e-05	0.000481728	protein-coding
CITED4	IBDV	Mock	0.420191	6.10617	1.60623e-05	0.000489577	protein-coding
RNF19A	IBDV	Mock	0.47701	4.91978	1.64357e-05	0.000499704	protein-coding
ZNF710	IBDV	Mock	0.477036	4.94183	1.69601e-05	0.000513968	protein-coding
ERP29	IBDV	Mock	-0.500551	8.07811	1.69896e-05	0.000513968	protein-coding
TOR1AIP2	IBDV	Mock	0.459807	4.91322	1.72559e-05	0.000518894	protein-coding
STX17	IBDV	Mock	0.618417	5.19027	1.7294e-05	0.000518894	protein-coding
GTF2I	IBDV	Mock	-0.449769	4.97393	1.73082e-05	0.000518894	protein-coding
ADD2	IBDV	Mock	-1.37727	3.01104	1.73236e-05	0.000518894	protein-coding
LOC107052318	IBDV	Mock	-1.10177	2.35456	1.81135e-05	0.000541219	lncRNA
C1QTNF2	IBDV	Mock	-1.72234	1.63968	1.92807e-05	0.000574679	protein-coding
GPM6B	IBDV	Mock	-0.697302	7.07131	2.0109e-05	0.000597896	protein-coding
CLDND1	IBDV	Mock	-0.414377	5.73965	2.07093e-05	0.000614241	protein-coding
TMEM140	IBDV	Mock	1.17208	2.70263	2.17845e-05	0.000644557	protein-coding
ANO8	IBDV	Mock	0.568451	5.22437	2.19507e-05	0.000647894	protein-coding
LOC121106517	IBDV	Mock	-2.6255	0.632155	2.24404e-05	0.000660739	protein-coding
LOC100859898	IBDV	Mock	-1.05743	2.69723	2.28578e-05	0.000671401	lncRNA
TGFA	IBDV	Mock	0.936698	2.92298	2.29721e-05	0.000673126	protein-coding
WDR24	IBDV	Mock	0.445194	5.36149	2.31425e-05	0.000676487	protein-coding
SLBP	IBDV	Mock	0.393958	5.50517	2.43298e-05	0.000709484	protein-coding
OSGIN2	IBDV	Mock	0.498776	4.3706	2.48059e-05	0.000721631	protein-coding
LOC121107204	IBDV	Mock	-1.3268	2.8214	2.53698e-05	0.00073627	protein-coding
LOC107051395	IBDV	Mock	1.50366	0.929102	2.57217e-05	0.000744703	protein-coding
SLF2	IBDV	Mock	0.456898	4.96675	2.5803e-05	0.000745276	protein-coding
EPHB3	IBDV	Mock	0.667731	5.22228	2.73649e-05	0.000788512	protein-coding
FAM65A	IBDV	Mock	0.401704	5.71255	2.7594e-05	0.000793229	protein-coding
C5orf63	IBDV	Mock	-0.690932	4.67278	2.82274e-05	0.00080952	protein-coding
LOC121107430	IBDV	Mock	1.40895	2.28021	3.32342e-05	0.00095086	protein-coding
IFT80	IBDV	Mock	-0.418645	5.58146	3.34833e-05	0.000955731	protein-coding
KYAT3	IBDV	Mock	-0.746052	3.55758	3.38591e-05	0.000964188	protein-coding
TES	IBDV	Mock	-0.482651	7.4833	3.79591e-05	0.00107576	protein-coding
RAD51AP1	IBDV	Mock	-0.462673	4.88195	3.79689e-05	0.00107576	protein-coding
PDCD2	IBDV	Mock	0.447326	4.67444	3.80432e-05	0.00107576	protein-coding
PFKFB3	IBDV	Mock	0.68266	4.03834	3.83483e-05	0.00108187	protein-coding
TCP11X2	IBDV	Mock	-0.465567	4.56275	3.90973e-05	0.00110033	protein-coding
AFF1	IBDV	Mock	0.464446	4.88489	3.91892e-05	0.00110033	protein-coding
EXOC4	IBDV	Mock	-0.513547	4.63765	3.92831e-05	0.00110033	protein-coding
PLK2	IBDV	Mock	0.714201	5.25204	3.93657e-05	0.00110033	protein-coding
NUAK1	IBDV	Mock	0.481029	7.67716	4.04097e-05	0.00112692	protein-coding
FSTL1	IBDV	Mock	-0.509451	9.37104	4.05596e-05	0.00112834	protein-coding
C16orf59	IBDV	Mock	0.568041	5.07344	4.06465e-05	0.00112834	lncRNA
LOC101750112	IBDV	Mock	1.42375	2.16368	4.15307e-05	0.00115025	protein-coding
TRAF7	IBDV	Mock	-0.709187	7.49641	4.28138e-05	0.00118308	protein-coding
C1S	IBDV	Mock	0.512352	6.77728	4.31309e-05	0.00118914	protein-coding
LOC121108201	IBDV	Mock	0.779971	8.19967	4.53692e-05	0.00124649	protein-coding
ZBTB46	IBDV	Mock	0.41158	5.43702	4.54165e-05	0.00124649	protein-coding
RIC8A	IBDV	Mock	0.461455	5.12474	4.6564e-05	0.0012751	protein-coding
MICALL1	IBDV	Mock	0.650094	3.96441	4.67884e-05	0.00127588	protein-coding
DENND2B	IBDV	Mock	-0.474558	5.57948	4.68031e-05	0.00127588	protein-coding
TMC6	IBDV	Mock	0.52513	4.67277	4.86927e-05	0.00132442	protein-coding
LOC121106939	IBDV	Mock	-1.92324	-0.151218	4.97136e-05	0.00134916	protein-coding
LOC107054815	IBDV	Mock	1.22015	1.73144	5.02421e-05	0.00136046	lncRNA
RUSC1	IBDV	Mock	0.600319	4.97618	5.10973e-05	0.00138054	protein-coding
HINTW	IBDV	Mock	0.712923	8.72927	5.14573e-05	0.00138718	protein-coding
MEST	IBDV	Mock	-0.571147	4.24578	5.28714e-05	0.00142214	protein-coding
TMEM254	IBDV	Mock	-0.444654	6.40564	5.31262e-05	0.00142583	protein-coding
SMG6	IBDV	Mock	0.50105	4.28369	5.37858e-05	0.00144034	protein-coding
CETN3	IBDV	Mock	-0.413581	5.50133	5.58737e-05	0.00149296	protein-coding
CDK2AP1	IBDV	Mock	-0.437938	5.89965	5.79967e-05	0.00154628	protein-coding
CTSO	IBDV	Mock	-0.515952	4.13323	5.84985e-05	0.00155624	protein-coding
EFHD1	IBDV	Mock	0.750548	8.05864	6.01725e-05	0.00159727	protein-coding
LOC430910	IBDV	Mock	-0.500505	4.97587	6.09894e-05	0.00161542	protein-coding
MAT2L2	IBDV	Mock	0.469103	6.84278	6.22136e-05	0.00164425	protein-coding
LOC112532459	IBDV	Mock	-0.597742	7.01974	6.31378e-05	0.00166505	snoRNA
LOC107052100	IBDV	Mock	-1.05509	2.15418	6.3586e-05	0.00167324	lncRNA
RNF44	IBDV	Mock	0.666373	3.70569	6.43129e-05	0.00168701	protein-coding
TLDC1	IBDV	Mock	-0.785582	2.87906	6.43874e-05	0.00168701	protein-coding
FGL1A	IBDV	Mock	-0.597516	4.73774	6.5173e-05	0.00170391	protein-coding
MCUR1	IBDV	Mock	0.435608	5.14264	6.54929e-05	0.00170859	protein-coding
CDC42EP1	IBDV	Mock	0.45705	5.85565	6.5749e-05	0.00171159	protein-coding
ZNF503	IBDV	Mock	0.596921	5.04495	6.60134e-05	0.00171479	protein-coding
JAG1	IBDV	Mock	1.12223	3.24309	6.63035e-05	0.00171672	protein-coding
RGL4	IBDV	Mock	0.458438	6.38077	6.6412e-05	0.00171672	protein-coding
LOC107050024	IBDV	Mock	2.03465	-0.219201	6.65121e-05	0.00171672	protein-coding
LOC121107097	IBDV	Mock	-4.52486	2.88006	6.79585e-05	0.00174811	lncRNA
POMT1	IBDV	Mock	-0.488984	4.76947	6.80164e-05	0.00174811	protein-coding
ZSWIM5	IBDV	Mock	0.45298	4.84705	7.03747e-05	0.0018049	protein-coding
PDXP	IBDV	Mock	0.502114	4.25173	7.0991e-05	0.00181686	protein-coding
ASB6	IBDV	Mock	0.554932	3.96568	7.36296e-05	0.00187751	protein-coding
LOC107057249	IBDV	Mock	-3.43774	0.484228	7.38355e-05	0.00187751	protein-coding
LOC121107217	IBDV	Mock	-3.43774	0.484228	7.38355e-05	0.00187751	protein-coding
PNPT1	IBDV	Mock	0.477832	5.12568	7.398e-05	0.00187751	protein-coding
DOCK11	IBDV	Mock	-0.545497	3.99494	7.48266e-05	0.00189503	protein-coding
HMOX1	IBDV	Mock	0.718865	7.70931	7.51466e-05	0.00189917	protein-coding
WDR35	IBDV	Mock	-0.500913	4.21934	7.81405e-05	0.00197073	protein-coding
DNAJA4	IBDV	Mock	0.428872	6.38709	7.90906e-05	0.00199056	protein-coding
CDK12	IBDV	Mock	0.480941	6.12824	8.09383e-05	0.00203284	protein-coding
C1QTNF3	IBDV	Mock	-0.481388	6.4752	8.19015e-05	0.00205278	protein-coding
DDAH1	IBDV	Mock	-0.452242	8.15017	8.25863e-05	0.00206415	protein-coding
INTS6L	IBDV	Mock	0.686178	3.08242	8.2701e-05	0.00206415	protein-coding
LOC121109896	IBDV	Mock	-0.543043	3.80696	8.28656e-05	0.00206415	lncRNA
LOC101747556	IBDV	Mock	-0.971227	2.38396	8.49736e-05	0.00211232	protein-coding
LOC101749275	IBDV	Mock	0.46747	5.84348	8.64635e-05	0.00214497	protein-coding
ATP6V0E1	IBDV	Mock	-0.512834	6.70606	8.67574e-05	0.00214787	protein-coding
ERG28	IBDV	Mock	-0.56589	7.55794	8.82163e-05	0.00217954	protein-coding
PSME1	IBDV	Mock	0.716159	4.47634	8.93542e-05	0.00220316	protein-coding
GAS2L1	IBDV	Mock	0.450766	5.53827	8.97854e-05	0.0022093	protein-coding
FAM129A	IBDV	Mock	-0.549809	5.34309	9.19116e-05	0.00225704	protein-coding
MERTK	IBDV	Mock	0.56878	5.16029	9.28617e-05	0.00227577	protein-coding
ZFP64	IBDV	Mock	0.412213	5.34272	9.7987e-05	0.00239653	protein-coding
IGFBP5	IBDV	Mock	0.679975	7.50238	9.83387e-05	0.0024003	protein-coding
MOCS2	IBDV	Mock	-0.481013	5.64747	9.96111e-05	0.00242647	protein-coding
NOP56	IBDV	Mock	0.520552	7.73067	9.9892e-05	0.00242687	protein-coding
ALDH3B1	IBDV	Mock	-0.861839	4.78047	0.000100028	0.00242687	protein-coding
LOC121113351	IBDV	Mock	0.395098	5.57128	0.000101356	0.0024542	protein-coding
CIZ1	IBDV	Mock	0.382797	6.04088	0.000101888	0.0024581	protein-coding
MAFA	IBDV	Mock	0.453883	5.17669	0.000101923	0.0024581	protein-coding
SDCCAG3	IBDV	Mock	0.461227	4.30963	0.000103262	0.00248528	protein-coding
LACTB	IBDV	Mock	0.558581	3.54322	0.00010346	0.00248528	protein-coding
CAPN9	IBDV	Mock	-0.659774	6.1919	0.000103701	0.00248617	protein-coding
CRMP1	IBDV	Mock	-1.17603	2.51847	0.000104127	0.00249145	protein-coding
DERA	IBDV	Mock	-0.394898	5.27322	0.000104374	0.00249243	protein-coding
GGA2	IBDV	Mock	0.446657	4.58621	0.00010508	0.00250029	protein-coding
TRIM62	IBDV	Mock	0.436419	5.19675	0.000105115	0.00250029	protein-coding
FHL5	IBDV	Mock	0.440657	4.6547	0.000109098	0.00258995	protein-coding
TSNARE1	IBDV	Mock	-0.948994	2.41772	0.00010946	0.00259348	protein-coding
EDA	IBDV	Mock	-0.52788	3.91923	0.000110369	0.00260991	protein-coding
CEP70	IBDV	Mock	0.41162	4.77637	0.000110655	0.00261022	protein-coding
IVNS1ABP	IBDV	Mock	-0.520804	6.65493	0.000110812	0.00261022	protein-coding
SLC2A6	IBDV	Mock	3.48833	-0.327609	0.000112546	0.00264593	protein-coding
FAM114A1	IBDV	Mock	-0.443042	4.80775	0.000113628	0.00266513	protein-coding
ZNF319	IBDV	Mock	0.420114	5.00129	0.000113803	0.00266513	protein-coding
CEBPD	IBDV	Mock	0.878728	3.94636	0.000114944	0.00268667	protein-coding
MFSD12	IBDV	Mock	0.512453	6.01734	0.000115777	0.0026993	protein-coding
PDGFRL	IBDV	Mock	-0.540293	6.96069	0.000115929	0.0026993	protein-coding
LOC121110882	IBDV	Mock	-0.671221	3.92368	0.00011644	0.00270601	protein-coding
GPATCH8	IBDV	Mock	0.442175	5.01058	0.000118761	0.00275366	protein-coding
DECR1	IBDV	Mock	0.436228	6.71085	0.000118945	0.00275366	protein-coding
CDKN2A	IBDV	Mock	-0.511067	8.76556	0.000119198	0.00275427	protein-coding
LOC112530742	IBDV	Mock	-0.731155	3.29996	0.000120396	0.00277666	lncRNA
LOC107050463	IBDV	Mock	0.470669	5.13489	0.00012302	0.00283179	protein-coding
LZTS1	IBDV	Mock	0.437387	5.04866	0.000124662	0.00286416	protein-coding
SERTAD2	IBDV	Mock	0.498315	5.1982	0.000125096	0.00286869	protein-coding
SCAMP3	IBDV	Mock	0.373598	5.38357	0.000128615	0.00294382	protein-coding
PHLDA1	IBDV	Mock	0.459353	8.62154	0.000129991	0.00296971	protein-coding
DDHD2	IBDV	Mock	0.58913	3.37079	0.000130262	0.00297032	protein-coding
PIM1	IBDV	Mock	0.589401	6.80607	0.000130699	0.00297469	protein-coding
CARD19	IBDV	Mock	-0.401352	6.06177	0.000131772	0.00299348	protein-coding
LOC112530715	IBDV	Mock	-1.10321	4.19631	0.000132416	0.0029969	lncRNA
LOC121108398	IBDV	Mock	-1.10321	4.19631	0.000132416	0.0029969	lncRNA
BAG3	IBDV	Mock	0.445836	7.09111	0.000133004	0.0030046	protein-coding
STARD3NL	IBDV	Mock	0.512789	4.81273	0.000133717	0.00301198	protein-coding
RNF7	IBDV	Mock	-0.386641	5.7	0.000133827	0.00301198	protein-coding
EDEM2	IBDV	Mock	0.424527	4.7025	0.00013459	0.00302119	protein-coding
FOXD3	IBDV	Mock	2.08929	-0.236858	0.000134734	0.00302119	protein-coding
ATP10A	IBDV	Mock	0.601654	4.82215	0.000135547	0.00303379	protein-coding
R3HDM2	IBDV	Mock	0.440163	4.41611	0.000136686	0.00305367	protein-coding
MON1A	IBDV	Mock	0.434057	4.80856	0.00013714	0.00305817	protein-coding
NKIRAS2	IBDV	Mock	0.442606	7.55755	0.000138521	0.00308329	protein-coding
MYO10L	IBDV	Mock	0.352145	5.61836	0.000142211	0.00315963	protein-coding
ITPKC	IBDV	Mock	0.52545	3.75577	0.000144154	0.00319696	protein-coding
SMIM11	IBDV	Mock	-0.706464	5.44066	0.000146332	0.00323933	protein-coding
MMAB	IBDV	Mock	-0.457345	5.51446	0.000152293	0.00336514	protein-coding
ADD3	IBDV	Mock	0.55979	4.01836	0.00015271	0.00336823	protein-coding
LOC107055472	IBDV	Mock	0.459264	4.67398	0.000153374	0.00337674	protein-coding
TIMELESS	IBDV	Mock	0.768757	4.21587	0.000157023	0.00344621	protein-coding
MPG	IBDV	Mock	-0.606913	4.61853	0.000157098	0.00344621	protein-coding
LOC107053766	IBDV	Mock	-1.72993	0.81136	0.000159612	0.00349503	protein-coding
NSUN5	IBDV	Mock	0.568366	4.30465	0.000163822	0.00358075	protein-coding
RERE	IBDV	Mock	0.412892	4.74958	0.000164417	0.00358731	protein-coding
CDC40	IBDV	Mock	-0.374078	5.3374	0.000167338	0.00364449	protein-coding
TGFBR3	IBDV	Mock	-0.568722	3.66759	0.000167921	0.0036463	protein-coding
CNPPD1	IBDV	Mock	0.483922	6.86674	0.000168023	0.0036463	protein-coding
SETD6	IBDV	Mock	0.368815	5.51901	0.000168437	0.00364877	protein-coding
HHEX	IBDV	Mock	0.530723	5.14549	0.000172826	0.00373718	protein-coding
KHDC4	IBDV	Mock	0.370422	5.26847	0.000177371	0.00382862	protein-coding
RRM2	IBDV	Mock	0.45228	7.96831	0.000179231	0.00385995	protein-coding
LOC101748824	IBDV	Mock	-0.435172	4.44489	0.000179459	0.00385995	lncRNA
LYPD1	IBDV	Mock	0.756354	2.95508	0.000182683	0.00392235	protein-coding
MTMR3	IBDV	Mock	0.484061	4.17705	0.00018691	0.00400372	protein-coding
LIPT1	IBDV	Mock	0.440471	4.64815	0.000187133	0.00400372	protein-coding
NOTCH1	IBDV	Mock	0.573384	3.80773	0.000188627	0.00402858	protein-coding
PPM1E	IBDV	Mock	0.61471	4.70404	0.000189613	0.00404252	protein-coding
LOC121108845	IBDV	Mock	-0.564832	6.23055	0.000190129	0.00404642	transcribed_pseudogene
PEX26	IBDV	Mock	0.413572	4.48783	0.000194708	0.00413587	protein-coding
CCDC173	IBDV	Mock	-0.38646	6.04458	0.000195014	0.00413587	protein-coding
PAIP1	IBDV	Mock	-0.42364	4.62236	0.000198903	0.00420582	protein-coding
EFNA2	IBDV	Mock	0.80719	3.46239	0.000199006	0.00420582	protein-coding
MIR1466	IBDV	Mock	-2.88996	9.54808	0.000202729	0.00427706	miRNA
LOC121106434	IBDV	Mock	1.59188	0.741164	0.00020536	0.00431069	protein-coding
SLC46A2	IBDV	Mock	1.59188	0.741164	0.00020536	0.00431069	protein-coding
PRMT1	IBDV	Mock	0.794928	3.01735	0.00020539	0.00431069	protein-coding
ARPC1B	IBDV	Mock	0.604123	8.08809	0.000206807	0.00433294	protein-coding
SORBS1	IBDV	Mock	-0.405228	5.08724	0.000211531	0.00442428	protein-coding
RASSF5	IBDV	Mock	1.3357	0.676027	0.000216546	0.00452137	protein-coding
LOC112532591	IBDV	Mock	-0.52364	6.02705	0.000217787	0.00453947	snoRNA
ETFRF1	IBDV	Mock	-0.649086	5.29308	0.000221873	0.00461672	protein-coding
MPI	IBDV	Mock	0.567116	4.45175	0.000224153	0.00464566	protein-coding
CD59	IBDV	Mock	-0.715996	8.49931	0.000224385	0.00464566	protein-coding
NREP	IBDV	Mock	-0.530763	3.82248	0.000224413	0.00464566	protein-coding
LPCAT2	IBDV	Mock	0.387408	6.13981	0.000224934	0.00464851	protein-coding
LOC107049469	IBDV	Mock	1.17456	2.98076	0.000225877	0.00466005	protein-coding
BRD4	IBDV	Mock	0.475793	6.39456	0.000228262	0.00469727	protein-coding
PLA2G7	IBDV	Mock	0.485058	4.30471	0.000228455	0.00469727	protein-coding
GCG	IBDV	Mock	-0.847513	2.73948	0.000229199	0.0047046	protein-coding
ISL2	IBDV	Mock	0.650613	3.5208	0.000229729	0.0047075	protein-coding
BCL2L1	IBDV	Mock	0.456738	8.41585	0.000230507	0.00471547	protein-coding
LOC112531351	IBDV	Mock	-0.557034	5.37962	0.000234063	0.00478016	protein-coding
LOC101748851	IBDV	Mock	0.465094	4.9033	0.000234861	0.0047884	protein-coding
LOC112532117	IBDV	Mock	-0.373911	5.14271	0.000236313	0.00480905	lncRNA
TOR3A	IBDV	Mock	0.365538	5.42686	0.000236667	0.00480905	protein-coding
HOXA7	IBDV	Mock	-0.403821	5.90526	0.000237626	0.00482047	protein-coding
NAB2	IBDV	Mock	0.868045	2.60448	0.000248262	0.00502782	protein-coding
LOC107052306	IBDV	Mock	-1.46685	0.72279	0.000251253	0.00507992	lncRNA
IER5	IBDV	Mock	0.722549	5.68853	0.000253616	0.00511746	protein-coding
MAB21L2	IBDV	Mock	0.51821	8.74098	0.000253954	0.00511746	protein-coding
OSR1	IBDV	Mock	0.570503	3.83908	0.000258161	0.00519363	protein-coding
WBSCR17	IBDV	Mock	-0.476004	4.86997	0.000260196	0.00521221	protein-coding
SIRT3	IBDV	Mock	0.420363	5.18126	0.000260334	0.00521221	protein-coding
MSANTD4	IBDV	Mock	-0.419724	5.64777	0.000260374	0.00521221	protein-coding
NSUN4	IBDV	Mock	0.406198	4.82144	0.000261792	0.00523195	protein-coding
LOC112532957	IBDV	Mock	-1.57777	2.55961	0.000274119	0.00546931	snoRNA
LOC107049214	IBDV	Mock	-0.637373	3.97552	0.00027605	0.00549879	lncRNA
YPEL1	IBDV	Mock	-0.807596	2.87555	0.000278054	0.00552962	protein-coding
MYH11	IBDV	Mock	-0.892011	2.39794	0.000281885	0.00558879	protein-coding
COIL	IBDV	Mock	0.581945	4.82927	0.000281951	0.00558879	protein-coding
SLC7A3	IBDV	Mock	0.409402	6.20462	0.000282771	0.00558989	protein-coding
NTN3	IBDV	Mock	-1.14572	4.79315	0.000283388	0.00558989	protein-coding
ETNK2	IBDV	Mock	0.875287	2.20723	0.000283388	0.00558989	protein-coding
PLEKHA6	IBDV	Mock	0.739585	2.64631	0.000285219	0.00561686	protein-coding
OTP	IBDV	Mock	1.97676	-0.388516	0.000288839	0.00567894	protein-coding
GNG13	IBDV	Mock	-1.6994	0.0200841	0.00029106	0.00571335	protein-coding
LTBP2	IBDV	Mock	-0.814736	3.03259	0.000293462	0.00575119	protein-coding
INIP	IBDV	Mock	-0.382589	5.601	0.000294363	0.00575955	protein-coding
ASPG	IBDV	Mock	0.575235	4.34999	0.00029689	0.00579964	protein-coding
LOC112533526	IBDV	Mock	1.12668	5.07857	0.000298448	0.00581373	snoRNA
LOC121107351	IBDV	Mock	-1.72981	0.079608	0.00029906	0.00581373	lncRNA
CASP6	IBDV	Mock	0.488901	3.85872	0.000299476	0.00581373	protein-coding
ZNF142	IBDV	Mock	0.592404	3.37244	0.00029996	0.00581373	protein-coding
PRIM2	IBDV	Mock	-0.35837	5.57863	0.000300202	0.00581373	protein-coding
SNAPIN	IBDV	Mock	0.426699	6.61634	0.000300487	0.00581373	protein-coding
MARCO	IBDV	Mock	-1.56821	1.37866	0.000301555	0.00582509	protein-coding
LOC121109109	IBDV	Mock	-1.78647	-0.259121	0.000311106	0.00600005	lncRNA
CDH11	IBDV	Mock	-0.891235	2.266	0.000315529	0.00607568	protein-coding
TSR1	IBDV	Mock	0.408593	6.21442	0.000316391	0.00608263	protein-coding
SLIT3	IBDV	Mock	-0.487453	4.37333	0.000321246	0.00616619	protein-coding
HSPH1	IBDV	Mock	0.593125	7.27498	0.00032267	0.00618375	protein-coding
LMAN2L	IBDV	Mock	0.376386	5.2966	0.000325159	0.00622161	protein-coding
LOC121108872	IBDV	Mock	0.514111	5.2524	0.000326662	0.00623703	protein-coding
MT4	IBDV	Mock	0.625785	6.00503	0.000326993	0.00623703	protein-coding
BHLHE40	IBDV	Mock	0.670136	4.96806	0.000332894	0.00633408	protein-coding
LOC100859468	IBDV	Mock	0.583048	3.35235	0.000333126	0.00633408	protein-coding
B3GLCT	IBDV	Mock	-0.352301	5.64329	0.000338249	0.00642143	protein-coding
LOC121107067	IBDV	Mock	-0.678182	6.40465	0.000339363	0.00643252	protein-coding
TTC30B	IBDV	Mock	-0.519131	3.94025	0.000341057	0.0064501	protein-coding
C1orf198	IBDV	Mock	-0.539058	8.16016	0.000341354	0.0064501	protein-coding
TP53INP1	IBDV	Mock	-0.505159	3.72311	0.00034265	0.00646453	protein-coding
SNAPC1	IBDV	Mock	0.393005	4.57803	0.000344636	0.00647993	protein-coding
ITGB3BP	IBDV	Mock	-0.424415	4.71055	0.000344957	0.00647993	protein-coding
TMEM131L	IBDV	Mock	-0.500548	4.25595	0.000345513	0.00647993	protein-coding
MCOLN1	IBDV	Mock	0.361833	5.08745	0.000345603	0.00647993	protein-coding
AATF	IBDV	Mock	0.391817	5.69914	0.000346496	0.00648664	protein-coding
KLF11	IBDV	Mock	0.359081	5.18364	0.000348228	0.00650903	protein-coding
PRICKLE4	IBDV	Mock	0.919314	2.55741	0.000349813	0.00652289	protein-coding
LOC121109897	IBDV	Mock	-1.58412	0.240469	0.000350156	0.00652289	lncRNA
MED7	IBDV	Mock	-0.37099	5.37435	0.000350583	0.00652289	protein-coding
SLC35E2B	IBDV	Mock	-0.398677	4.99587	0.000351384	0.00652777	protein-coding
EFR3B	IBDV	Mock	0.567486	3.61571	0.000352396	0.00653658	protein-coding
BTBD6	IBDV	Mock	0.683716	3.39313	0.000361597	0.00669699	protein-coding
BUD13	IBDV	Mock	0.410974	4.96429	0.000362779	0.00670864	protein-coding
UTP4	IBDV	Mock	0.45199	6.07111	0.000364318	0.00672685	protein-coding
LOC101749368	IBDV	Mock	-0.788723	2.6882	0.000365182	0.00673255	lncRNA
KPNA6	IBDV	Mock	0.383788	4.73676	0.000368817	0.00678926	protein-coding
SCP2	IBDV	Mock	-0.585974	6.55728	0.000369513	0.00679176	protein-coding
CD83	IBDV	Mock	1.6801	1.26843	0.000379823	0.00697071	protein-coding
PTBP2	IBDV	Mock	0.561398	3.60626	0.000381942	0.00699899	protein-coding
METTL24	IBDV	Mock	-2.93117	-0.0783606	0.000384972	0.00704388	protein-coding
PSEN2	IBDV	Mock	0.374914	4.9801	0.000387356	0.00707684	protein-coding
VIP	IBDV	Mock	0.737854	5.16152	0.000396522	0.00723339	protein-coding
NFKBIZ	IBDV	Mock	0.508196	4.05498	0.000400814	0.0073007	protein-coding
BF1	IBDV	Mock	1.39299	2.11244	0.000407847	0.00741768	protein-coding
ADAMTSL2	IBDV	Mock	0.710353	6.26314	0.000412319	0.00748779	protein-coding
RIDA	IBDV	Mock	-0.437671	6.47971	0.000417563	0.00756579	protein-coding
LOC121110908	IBDV	Mock	-1.53802	1.3659	0.000417862	0.00756579	lncRNA
TBX2	IBDV	Mock	0.628895	4.13078	0.00042111	0.00761324	protein-coding
LPAR6	IBDV	Mock	1.91705	0.249686	0.000422392	0.00762505	protein-coding
TASP1	IBDV	Mock	-0.415873	4.77247	0.000426341	0.00768491	protein-coding
HOXA10-AS	IBDV	Mock	-0.623826	6.30161	0.000429979	0.00773899	lncRNA
DFNA5	IBDV	Mock	-0.395344	4.70356	0.00043194	0.00775522	protein-coding
ADAMTS10	IBDV	Mock	-0.834429	3.94537	0.000432159	0.00775522	protein-coding
LOC107050152	IBDV	Mock	0.700107	3.48353	0.000433438	0.00776668	protein-coding
SH3GL2	IBDV	Mock	-0.857409	3.15758	0.000440398	0.00787974	protein-coding
GATAD2B	IBDV	Mock	0.377281	5.91335	0.000445765	0.00796402	protein-coding
STMN1	IBDV	Mock	-0.570336	7.62913	0.000448906	0.00800835	protein-coding
METTL4	IBDV	Mock	0.52349	3.60806	0.000452434	0.00805864	protein-coding
SRC	IBDV	Mock	0.448815	6.86249	0.000453053	0.00805864	protein-coding
HSPA8	IBDV	Mock	0.37631	10.9902	0.000458749	0.008148	protein-coding
LOC124417716	IBDV	Mock	-0.493402	7.35809	0.000459832	0.00815416	lncRNA
ARRDC2	IBDV	Mock	0.641707	3.06331	0.00046044	0.00815416	protein-coding
MOG	IBDV	Mock	-1.43378	2.79495	0.000467962	0.00827007	protein-coding
MAP2	IBDV	Mock	-0.505517	3.94393	0.000468349	0.00827007	protein-coding
SRSF6	IBDV	Mock	-0.487663	7.76898	0.000470189	0.00829049	protein-coding
SLC25A12	IBDV	Mock	-0.443725	4.4551	0.000483685	0.00851609	protein-coding
ATP8A1	IBDV	Mock	1.04189	2.82144	0.000485433	0.00852997	protein-coding
SLC20A1	IBDV	Mock	0.408082	6.83895	0.00048588	0.00852997	protein-coding
SPATA5	IBDV	Mock	0.381522	4.60769	0.000487052	0.00853819	protein-coding
DCUN1D4	IBDV	Mock	-0.42738	4.1718	0.000487987	0.00854223	protein-coding
PLA2G4B	IBDV	Mock	-0.570287	4.49398	0.000491801	0.0085966	protein-coding
LOC418927	IBDV	Mock	0.367909	6.05611	0.000494628	0.00863357	protein-coding
NR4A3	IBDV	Mock	1.43534	0.286592	0.000495697	0.0086398	protein-coding
LOC112530730	IBDV	Mock	-1.40819	1.50338	0.000496738	0.00864552	protein-coding
LOC121108194	IBDV	Mock	-0.524278	4.46138	0.000498619	0.00866582	protein-coding
MIER1	IBDV	Mock	0.441838	4.29222	0.000501555	0.00870242	protein-coding
CSF1	IBDV	Mock	0.40897	5.37203	0.000502159	0.00870242	protein-coding
C1orf43	IBDV	Mock	0.371336	6.24188	0.000502883	0.00870253	protein-coding
ACSL5	IBDV	Mock	0.657235	3.16155	0.000507868	0.00877628	protein-coding
SGSM2	IBDV	Mock	0.421023	4.23764	0.000510402	0.00880752	protein-coding
KNOP1	IBDV	Mock	-0.398107	5.89161	0.000513555	0.00884935	protein-coding
LOC121109917	IBDV	Mock	-1.33759	0.743938	0.000521602	0.00897526	lncRNA
TCTN2	IBDV	Mock	-0.376269	5.3282	0.000527126	0.00905746	protein-coding
LTBP1	IBDV	Mock	-0.407037	8.01961	0.000528961	0.00907613	protein-coding
MRM3	IBDV	Mock	0.526234	4.13966	0.00053185	0.00911281	protein-coding
BYSL	IBDV	Mock	0.408493	6.82881	0.000545551	0.00933438	protein-coding
LOC107057175	IBDV	Mock	0.729462	4.72372	0.000547162	0.00934876	protein-coding
EN1	IBDV	Mock	0.4463	7.94611	0.000550225	0.00938788	protein-coding
LOC100858984	IBDV	Mock	-1.55575	4.32533	0.00055216	0.00940767	protein-coding
IGFBP2	IBDV	Mock	-0.493767	3.74731	0.000554451	0.00943344	protein-coding
WWC1	IBDV	Mock	0.475433	4.81331	0.000564576	0.00959226	protein-coding
SLC7A6	IBDV	Mock	0.423444	5.82093	0.000569562	0.00966344	protein-coding
CARD8	IBDV	Mock	0.397416	4.37467	0.000570526	0.00966627	protein-coding
MIEN1	IBDV	Mock	0.411962	6.66684	0.000571657	0.00966781	protein-coding
DTX4	IBDV	Mock	0.336378	5.30924	0.000572211	0.00966781	protein-coding
TTC8	IBDV	Mock	-0.473645	4.13983	0.000577851	0.00974953	protein-coding
PPA2	IBDV	Mock	-0.355191	6.17334	0.000584631	0.0098406	protein-coding
CERS6	IBDV	Mock	-0.87851	2.97043	0.000585331	0.0098406	protein-coding
LOC112531639	IBDV	Mock	1.25609	2.76083	0.000585682	0.0098406	ncRNA
ACD	IBDV	Mock	0.410794	4.85272	0.00058844	0.00987325	protein-coding
MTG2	IBDV	Mock	0.364266	4.80343	0.000597555	0.0100123	protein-coding
SYDE2	IBDV	Mock	0.76575	4.62161	0.00060181	0.010053	protein-coding
CROT	IBDV	Mock	0.606418	6.87948	0.000603007	0.010053	protein-coding
WDYHV1	IBDV	Mock	0.44633	4.51708	0.000603055	0.010053	protein-coding
SDR16C5	IBDV	Mock	0.591227	7.28346	0.000603293	0.010053	protein-coding
NCDN	IBDV	Mock	-0.375544	5.04587	0.000608084	0.0101189	protein-coding
WIPF2	IBDV	Mock	0.426025	5.71247	0.000614119	0.0102053	protein-coding
BRE	IBDV	Mock	-0.338223	5.55856	0.000617898	0.0102541	protein-coding
LOC107052858	IBDV	Mock	0.979358	2.61443	0.000624916	0.0103471	lncRNA
PPP1R3B	IBDV	Mock	-0.677151	3.44848	0.000625212	0.0103471	protein-coding
CASP18	IBDV	Mock	0.420301	4.53222	0.000627735	0.0103747	protein-coding
C10orf2	IBDV	Mock	0.349792	6.28164	0.000630943	0.0104136	protein-coding
ABLIM1	IBDV	Mock	-1.03287	3.34044	0.000637388	0.0105057	protein-coding
CH25H	IBDV	Mock	1.49734	1.38656	0.000640866	0.0105486	protein-coding
HEY1	IBDV	Mock	0.341944	5.59249	0.000649347	0.0106737	protein-coding
LOC107056139	IBDV	Mock	-0.717522	3.64919	0.000655385	0.0107584	protein-coding
ZC3H7B	IBDV	Mock	0.44632	4.6362	0.000657	0.0107704	protein-coding
LOC101749832	IBDV	Mock	-1.31494	2.50163	0.000660947	0.0107993	lncRNA
ZBTB45	IBDV	Mock	0.653331	3.91641	0.000661362	0.0107993	protein-coding
LOC101747364	IBDV	Mock	-0.793994	2.55442	0.000661439	0.0107993	lncRNA
TICAM1	IBDV	Mock	0.37168	5.29522	0.000665214	0.0108464	protein-coding
MYH15	IBDV	Mock	-0.639829	7.01976	0.000666851	0.0108585	protein-coding
SAMD4A	IBDV	Mock	0.426733	7.2722	0.000677561	0.0110181	protein-coding
ENTPD8L1	IBDV	Mock	0.780816	2.83145	0.000678711	0.011022	protein-coding
TMCO6	IBDV	Mock	0.412347	5.14487	0.000681383	0.0110442	protein-coding
MFAP5	IBDV	Mock	-0.590637	4.83257	0.000682341	0.0110442	protein-coding
RCN1	IBDV	Mock	-0.404266	7.41859	0.000682811	0.0110442	protein-coding
LOC107052159	IBDV	Mock	0.508087	4.09865	0.000690261	0.0111499	protein-coding
METTL10	IBDV	Mock	-0.407969	6.15293	0.000693027	0.0111797	protein-coding
GLTP	IBDV	Mock	-0.56159	3.9188	0.00069477	0.0111847	protein-coding
ALAS1	IBDV	Mock	0.373394	5.14369	0.000695181	0.0111847	protein-coding
STX1A	IBDV	Mock	0.533766	3.43429	0.000700647	0.0112577	protein-coding
LEF1	IBDV	Mock	0.420483	4.19799	0.00070167	0.0112592	protein-coding
TLR5	IBDV	Mock	-1.45508	0.179857	0.000705113	0.0112899	protein-coding
PDIA4	IBDV	Mock	-0.422241	8.10957	0.000705446	0.0112899	protein-coding
CMC1	IBDV	Mock	-0.417443	5.25453	0.000715129	0.0114298	protein-coding
DLX5	IBDV	Mock	1.70944	0.934703	0.000717752	0.0114566	protein-coding
CRCP	IBDV	Mock	-0.335682	5.10804	0.000721224	0.0114969	protein-coding
CBR3	IBDV	Mock	-0.322798	5.71334	0.000725666	0.0115526	protein-coding
C11orf57	IBDV	Mock	0.3825	4.71248	0.000740064	0.0117663	protein-coding
VASH2	IBDV	Mock	-0.449115	4.19216	0.000748635	0.011887	protein-coding
WDR18	IBDV	Mock	0.460288	4.19119	0.000751258	0.0119131	protein-coding
LOC101747789	IBDV	Mock	-0.49663	4.86072	0.000752718	0.0119207	lncRNA
LOC112533358	IBDV	Mock	0.78856	5.22063	0.00075681	0.0119698	protein-coding
COMTD1	IBDV	Mock	0.698302	2.99775	0.000760344	0.0120093	protein-coding
SIK1	IBDV	Mock	0.434637	6.00858	0.000761296	0.0120093	protein-coding
RNF216	IBDV	Mock	0.366892	4.85681	0.000762273	0.0120093	protein-coding
PTPN12	IBDV	Mock	0.415827	5.79542	0.000767014	0.0120683	protein-coding
ITGA5	IBDV	Mock	0.480219	5.83268	0.000768627	0.012078	protein-coding
LOC121112986	IBDV	Mock	0.48647	4.74128	0.000770998	0.0120996	protein-coding
LOC395368	IBDV	Mock	-0.794946	2.39333	0.000773029	0.0121158	protein-coding
TGFBI	IBDV	Mock	-1.48468	0.126414	0.000786722	0.0123145	protein-coding
LOC107050768	IBDV	Mock	0.613761	3.50743	0.000798599	0.0124763	protein-coding
PLIN2	IBDV	Mock	0.38874	6.46749	0.000799114	0.0124763	protein-coding
TXN	IBDV	Mock	-0.41977	10.6664	0.000809074	0.0126155	protein-coding
UBASH3B	IBDV	Mock	-0.783791	6.31192	0.000811667	0.0126397	protein-coding
KLHL22	IBDV	Mock	0.532025	3.57508	0.000832179	0.0129425	protein-coding
ZCCHC11	IBDV	Mock	0.619193	4.21419	0.000833922	0.012953	protein-coding
COMMD1	IBDV	Mock	-0.617171	5.73182	0.000835447	0.0129601	protein-coding
KDM7A	IBDV	Mock	0.754161	2.82311	0.000839563	0.0130073	protein-coding
CACNB1	IBDV	Mock	0.60885	4.03759	0.000843557	0.0130525	protein-coding
LOC121108439	IBDV	Mock	-1.48836	3.32333	0.000847507	0.0130735	lncRNA
TXNDC12	IBDV	Mock	-0.531925	7.16608	0.000847763	0.0130735	protein-coding
ALX4	IBDV	Mock	0.321897	5.30498	0.000848142	0.0130735	protein-coding
TSC22D2	IBDV	Mock	0.402997	4.80509	0.00085834	0.0132139	protein-coding
SDR16C6	IBDV	Mock	-1.11417	2.24058	0.000860282	0.013227	protein-coding
MANBA	IBDV	Mock	-0.596379	3.35383	0.000861573	0.01323	protein-coding
OAT	IBDV	Mock	-0.41785	7.42332	0.000872743	0.0133846	protein-coding
RILP	IBDV	Mock	1.03457	2.38531	0.000879932	0.0134778	protein-coding
HAS2	IBDV	Mock	0.716165	2.49181	0.00088272	0.0134924	protein-coding
[truncated: 11,338 more rows]

## Sheet: IBDV-FC2-CPM2-FDR0.01-Coding
Gene Name	sampleA	sampleB	logFC	logCPM	PValue	FDR	Gene Type
[truncated: 178 more rows]

[truncated: 7 more sheets: IBDV-FC2-CPM2-FDR0.01-NonCoding, Shaw-IFN, Shaw-IFN-FC2-CPM2-FDR.01-Coding, Shaw-IFN-FC2-CPM2-FDR.01-NC, Giotis-IFN, Giotis-IFN-FC2-CPM2-FDR.01-Codi, Giotis-IFN-FC2-CPM2-FDR.01-NC]
