# Supplementary material for: Combined transcriptomic and proteomic analyses define conserved host signatures during innate immune perturbations in DF-1 chicken fibroblasts
Source: Front Cell Infect Microbiol. 2026 May 29;16:1813484. doi: 10.3389/fcimb.2026.1813484 (PMC13259848; doi:10.3389/fcimb.2026.1813484)
Supplement: Supplementary file 4 [file Table2.xlsx]

## Sheet: Table S2
Table list	Description
IFN-poly(I:C)-IBDV-Coding	List of overlapping differentially regulated protein-coding transcripts after treatment with type I IFN, poly(I:C) transfection or IBDV infection.
IFN-poly(I:C)-IBDV-Coding-Up	List of overlapping differentially upregulated protein-coding transcripts after treatment with type I IFN, poly(I:C) transfection or IBDV infection.
IFN-poly(I:C)-IBDV-Coding-Down	List of overlapping differentially downregulated protein-coding transcripts after treatment with type I IFN, poly(I:C) transfection or IBDV infection.
IFN-poly(I:C)-IBDV-Non-Coding	List of overlapping differentially regulated non-coding transcripts after treatment with type I IFN, poly(I:C) transfection or IBDV infection.
IFN-poly(I:C)-IBDV-Non-Coding-Up	List of overlapping differentially upregulated non-coding transcripts after treatment with type I IFN, poly(I:C) transfection or IBDV infection.
IFN-poly(I:C)-IBDV-Coding-Non-Down	List of overlapping differentially downregulated non-coding transcripts after treatment with type I IFN, poly(I:C) transfection or IBDV infection.

## Sheet: IFN-pIpC-IBDV-Coding
List of overlapping differentially regulated protein-coding transcripts after treatment with type I IFN, poly(I:C) transfection or IBDV infection.
Gene set	Total	Gene names		Gene set	Total	Gene names		Gene set	Total	Gene names		Gene set	Total	Gene names		Gene set	Total	Gene names		Gene set	Total	Gene names		Gene set	Total	Gene names
IBDV IFN Poly(I:C)	118	HYAL3		IFN Poly(I:C)	68	RBP5		IBDV IFN	24	ID3		IBDV Poly(I:C)	19	SYNPO2		IFN	113	AACS		Poly(I:C)	228	VDR		IBDV	17	TUBD1
		LOC121106625				C1S				LOC121109863				LOC101751390				HMGCR				HLCS				KIAA1210
		BCO1				C1R				NGF				FOXC2				RALYL				TSPAN32				DUSP6
		NBN				DLG2				ACSBG2				LOC100858984				WASF1				BTG2				PODN
		EIF2AK2				DEPDC7				CORO2A				TIPARP				DHCR24				DIO3				DIO2
		LUM				F2RL2				MXD4				TNFRSF11B				DECR1				ZPLD1				MOG
		BF2				BTN1A1				ID1				ATP8A1				UBASH3B				LRP3				NME5
		MOV10				FMR1				BDKRB2				IFNW1				AHR1B				PANX1				LOC112530730
		RFX5				LRRTM4				LIPG				JAG1				ARRDC2				ARHGAP31				LOC121107202
		LOC422513				CLDN5				FADS2				SOCS1				PNPT1				NCF4				SPRY4
		MYD88				LOC425462				ID2				KLF4				CCDC28B				POLK				IER5L
		PML				RHOC				CRMP1				HIST1H46L2				SLC22A4				LOC101749275				LOC121107225
		GADD45G				OSGIN1				GNAO1				HIST1H2A4L2				ASL				TMEM45B				LPAR1
		IRF1				MXI1				APCDD1				CSF3				PLK2				LOC107049468				NTN3
		TTC31				ST8SIA4				CRYBA1				LOC121107230				FADS1				NAMPTP1				IL1R1
		PARP12				BCL2L10				SLA				LOC395551				FAM129A				LRRC32				LOC121107204
		PPM1J				SLC2A6				DLGAP1				CD83				LOC107049124				SPATA5L1				HOPX
		B4GALNT4				OTUD4				MARCO				PIM3				FRMD1				MTNR1B
		CMPK2				CKB				ABCB5				BIRC2				HES1				SLC9A5
		GBP4L				EFHD1				IFT57								POSTN				LOC101747704
		IFI6				USP16				KLF9								PDCD4				SYNE3
		SAMHD1				CECR5L				TRIM36								DDX27				TMEM184A
		PIGA				IFITM5				EIF2AK3								ENOX1				TSC22D1
		GFPT2				RASSF5				MMP23A								CYSLTR1				STX17
		TAP2				PTGES												JMY				HDAC4
		LOC770612				GIP												KLHL38				LOC100857706
		TAPBPL				PIGY												SAMD11				INHBA
		LOC107052152				ENTPD8L1												ASPG				GPR137B
		IFIT5				RP9												PSAT1				MYO9A
		LOC107055361				SLC26A2												EDA				TIMP3
		DTX3L				FAM43A												PDGFA				MOB3C
		GBP1				CAMK1D												ATOH8				GRIK1
		LOC107049469				ST14												SORT1				B3GNT4
		STOML1				ATP10A												CCDC82				SQSTM1
		BDKRB1				DLEC1												CAMK2A				TMEM52
		TMEM173				SYNJ2BP												C19orf12				LOC121107553
		HELB				IFI35												TSNARE1				PLK3
		TNFRSF1B				SLBP												HHLA2				CASP18
		CMTR1				FSTL5												PRDX1				HIST1H2A4
		TAP1				VCAM1												ARPC1B				LOC107054051
		PATL2				ASPA												COL7A1				NLRC5
		ERAP1				DDX60												GPR146				ATF3
		PMLL				ETV7												MYO3AL				TRAF5
		LOC121106623				AHR2												TMEM116				STARD5
		LOC107053353				USP25												TP53INP2				SP1
		USP41				B2M												MAP2				RASGEF1B
		UBE2L6				PLD5												TAPBP				FBLIM1
		LYGL				HAS2												CYP51A1				GYPC
		OGFR				LRRC15												TMEM170B				PRICKLE4
		SNX10				GCH1												FAM26E				MCM9
		LOC100858381				PRMT1												CTXN1				IL8L1
		LOC417192				LOC107051395												LOC112532277				B3GNT7
		ADAR				CALCOCO2												CPNE2				FOS
		PARP14				ACSL5												BCAP29				FAM132A
		MSX2				VAT1												RUSC2				LAMP3
		NT5C3B				CMTM6												TGFBR2L				LOC107055129
		MITD1				PGS1												MSMO1				CLSTN3
		ZC3HAV1				LOC417973												SH3PXD2A				STARD13
		NMI				RBM43												TRAF7				IGSF1
		TMEM140				PPP1R3G												GJC2				DUSP5
		ZDHHC4				FLT4												RAB30				TET2
		FAM149A				TMEM168												LTBP2				TNFSF15
		BF1				CD274												CAPN6				GLUL
		STAT2				LY96												SNAI1				FNDC3A
		RSAD2				OLFML1												KIF25				APOLD1
		MX1				KIF5C												TRPV2				CPEB4
		KLHL10				IFI27L2												ENTPD1				NTNG2
		RNF19B				COMMD8												DIXDC1				RFC1
		LY6E																C1orf198				CD40
		IRF7																SLC16A9				LOC121107551
		ITPKA																LOC124417067				PIK3AP1
		SAMD9L																KCNMB1				SENP7
		LMO2																CDK19				LOC395368
		HELZ2																MGAT3				LIF
		TOR4A																SCD				IRX2
		XAF1																TCP11X2				PMAIP1
		C10H15ORF48																IL13RA1				IER5
		APAF1																STXBP5				CASZ1
		LOC101750112																TRPV3				LOC124417184
		IFIH1																CCBE1				ANKRD29
		CAMKK2																KIAA0319L				GVINP1
		CNP																GPM6B				TNIP2
		IRF8																PPP1R3C				PPARG
		ITGB3																KYAT3				TEN1
		LOC121106446																ADAMTS10				ISL2
		LOC416147																MVD				TNFRSF10B
		LOC112530987																ACLY				PIBPPDD4L
		SMCHD1																HMGCS1				IKBKE
		IL15RA																GKAP1				RASD1
		C1QTNF2																SH3GL2				TRAF1
		KCNJ5																WBSCR17				RUNX1
		NT5C1B																FAM107B				CROT
		CASP7																GPT2				MAPK9
		EPSTI1																SREBF1				EGR1
		ZNFX1																YPEL1				FAM208B
		ENTPD2L																LPIN1				RIPK2
		TRANK1																NCOA7				HOXA3
		DHX58																ATG13				TNIP1
		LOC418108																NRXN1				LOC100857439
		SOCS3																NATD1				ZFP36L2
		IRF9																FBXO32				RUNX2
		TRAFD1																CRISPLD2				PDE4B
		PARP9																MRPL30				MBNL3
		LOC121107430																LOC121106938				ARID5A
		NANP																FGL1A				KLF6
		TRIM25																FBXO25				UTS2RL
		KAZN																INSIG1				TERB1
		PXK																PSME1				CDH17
		IL8L2																NSDHL				SERINC2
		DENND2D																ABLIM1				TNFRSF18
		OASL																UGT2A1				AZIN2
		PHF11																LSS				HIST1H4I
		HSPB9																KLHL24				TNFAIP6
		STAT1																				LOC121106743
		ADD2																				LOC107055269
		LOC415756																				LEKR1
		TLR3																				SLC46A2
		RUBCN																				IER3
																						ACTG2
																						KIAA1217
																						ABTB2
																						MNT
																						LPAR6
																						ANKS1B
																						TTC3
																						ACKR4
																						ZCCHC11
																						MSLN
																						BAG5
																						PTCHD3
																						METTL4
																						OAF
																						AMMECR1
																						COBL
																						CDKN1A
																						LOC121106434
																						ITGB6
																						SDC4
																						SGK1
																						PDGFB
																						ADRA1B
																						LOC121107065
																						MBP
																						TOR1AIP2
																						CAB39L
																						MAP7
																						VWA5B2
																						NFKBIZ
																						JAK2
																						TMPRSS13
																						LOC378902
																						LOC124417530
																						LOC107053928
																						STARD3NL
																						SPHK1
																						FSBP
																						FBN3
																						DLC1
																						SCN8A
																						TJP2
																						TRABD2B
																						DUSP1
																						LIPA
																						ICOS
																						HIVEP3
																						LOC420486
																						IL4I1
																						USP35
																						ARRDC1
																						RFFL
																						CCL4
																						PDCD1LG2
																						IL12B
																						LSP1P1
																						ESR1
																						ARHGEF18
																						PFKFB3
																						PARD6A
																						NFKBIA
																						GAK
																						SP5
																						ANKRD1
																						RNF157
																						F3
																						PNRC1
																						EPHB3
																						UBE3C
																						CLIC2
																						LOC107055485
																						RASGEF1A
																						K123
																						HIST1H3A
																						SLC7A11
																						EXOC3L
																						CEBPB
																						GEM
																						DOK7
																						NR4A3
																						TNFRSF8
																						TECPR1
																						SHC3
																						INHBB
																						PLEKHA6
																						LAMA3
																						SLC25A48
																						IFNKL1
																						TIFA
																						CYR61
																						SNAP91
																						TNFAIP3
																						PCASP3
																						IGFBP5
																						FLVCR2
																						CH25H
																						PIFO
																						MNX1
																						TRIM58
																						CHMP4C
																						CHAC1
																						GHDC
																						PSD3
																						LOC107055390
																						EFR3B
																						TMEM63A
																						CREB5
																						DUSP8
																						LOC121107882
																						MYB

## Sheet: IFN-pIpC-IBDV-Coding-Up
List of overlapping differentially upregulated protein-coding transcripts after treatment with type I IFN, poly(I:C) transfection or IBDV infection.
Gene set	Total	Gene names		Gene set	Total	Gene names		Gene set	Total	Gene names		Gene set	Total	Gene names		Gene set	Total	Gene names		Gene set	Total	Gene names		Gene set	Total	Gene names
IBDV IFN Poly(I:C)	115	MITD1		IFN Poly(I:C)	63	RBP5		IBDV IFN	3	ID3		IBDV Poly(I:C)	17	HIST1H2A4L2		IFN	28	DECR1		Poly(I:C)	223	VDR		IBDV	6	DUSP6
		HYAL3				IFI35				ID1				SYNPO2				SNAI1				SERINC2				LOC121107202
		LOC121106625				SLBP				ID2				LOC101751390				AHR1B				HLCS				SPRY4
		ZC3HAV1				FSTL5								CSF3				SLC16A9				TSPAN32				IER5L
		NMI				VCAM1								FOXC2				ARRDC2				TNFRSF18				LOC121107225
		TMEM140				C1S								LOC395551				PNPT1				BTG2				IL1R1
		BCO1				C1R								CD83				CCDC28B				AZIN2
		ZDHHC4				DLG2								PIM3				ASL				HIST1H4I
		FAM149A				DEPDC7								TIPARP				PLK2				TNFAIP6
		BF1				BTN1A1								TNFRSF11B				LOC124417067				DIO3
		NBN				FMR1								ATP8A1				KCNMB1				ZPLD1
		EIF2AK2				CLDN5								IFNW1				LOC107049124				LRP3
		STAT2				ASPA								BIRC2				TRPV3				PANX1
		BF2				DDX60								JAG1				DDX27				ARHGAP31
		RSAD2				ETV7								SOCS1				PPP1R3C				NCF4
		MOV10				LOC425462								KLF4				ASPG				LOC121106743
		MX1				AHR2								HIST1H46L2				GKAP1				LOC107055269
		RFX5				USP25												ATOH8				LEKR1
		LOC422513				RHOC												NCOA7				SLC46A2
		KLHL10				B2M												C19orf12				POLK
		MYD88				OSGIN1												NRXN1				IER3
		PML				HAS2												MRPL30				LOC101749275
		GADD45G				MXI1												PRDX1				KIAA1217
		IRF1				BCL2L10												ARPC1B				ABTB2
		TTC31				ST8SIA4												TAPBP				MNT
		PARP12				LRRC15												LOC112532277				LPAR6
		PPM1J				GCH1												PSME1				ANKS1B
		RNF19B				PRMT1												BCAP29				TMEM45B
		B4GALNT4				SLC2A6																ACKR4
		LY6E				OTUD4																TTC3
		IRF7				LOC107051395																ZCCHC11
		ITPKA				CKB																MSLN
		SAMD9L				CALCOCO2																BAG5
		LMO2				ACSL5																LOC107049468
		CMPK2				EFHD1																PTCHD3
		GBP4L				USP16																METTL4
		HELZ2				CECR5L																AMMECR1
		TOR4A				VAT1																COBL
		IFI6				IFITM5																OAF
		XAF1				CMTM6																NAMPTP1
		C10H15ORF48				PGS1																LRRC32
		APAF1				LOC417973																SPATA5L1
		LOC101750112				RBM43																MTNR1B
		IFIH1				PPP1R3G																CDKN1A
		CAMKK2				RASSF5																LOC121106434
		SAMHD1				FLT4																SLC9A5
		CNP				TMEM168																ITGB6
		PIGA				PTGES																SDC4
		TAP2				GIP																SGK1
		GFPT2				CD274																LOC101747704
		LOC770612				LY96																PDGFB
		IRF8				OLFML1																SYNE3
		TAPBPL				KIF5C																ADRA1B
		ITGB3				ENTPD8L1																TMEM184A
		LOC107052152				RP9																TSC22D1
		LOC121106446				IFI27L2																MBP
		LOC416147				SLC26A2																TOR1AIP2
		LOC112530987				CAMK1D																STX17
		SMCHD1				ST14																HDAC4
		LOC107055361				ATP10A																LOC100857706
		IFIT5				DLEC1																INHBA
		DTX3L				COMMD8																CAB39L
		IL15RA				SYNJ2BP																GPR137B
		LOC107049469																				MAP7
		GBP1																				NFKBIZ
		KCNJ5																				VWA5B2
		NT5C1B																				MYO9A
		CASP7																				JAK2
		EPSTI1																				TMPRSS13
		STOML1																				LOC378902
		BDKRB1																				TIMP3
		ZNFX1																				LOC107053928
		ENTPD2L																				MOB3C
		TRANK1																				STARD3NL
		TMEM173																				SPHK1
		HELB																				FSBP
		DHX58																				GRIK1
		LOC418108																				B3GNT4
		TNFRSF1B																				FBN3
		SOCS3																				DLC1
		IRF9																				SQSTM1
		TRAFD1																				SCN8A
		PARP9																				TMEM52
		LOC121107430																				TJP2
		CMTR1																				TRABD2B
		NANP																				LOC121107553
		TAP1																				PLK3
		PATL2																				CASP18
		TRIM25																				ATF3
		KAZN																				NLRC5
		ERAP1																				HIST1H2A4
		PXK																				LOC107054051
		IL8L2																				TRAF5
		PMLL																				DUSP1
		DENND2D																				LIPA
		OASL																				STARD5
		LOC121106623																				ICOS
		PHF11																				HIVEP3
		LOC107053353																				SP1
		USP41																				LOC420486
		HSPB9																				RASGEF1B
		STAT1																				FBLIM1
		UBE2L6																				IL4I1
		LYGL																				USP35
		OGFR																				ARRDC1
		LOC415756																				RFFL
		TLR3																				PDCD1LG2
		SNX10																				CCL4
		LOC100858381																				IL12B
		RUBCN																				LSP1P1
		LOC417192																				GYPC
		ADAR																				ESR1
		PARP14																				ARHGEF18
		MSX2																				PRICKLE4
		NT5C3B																				PFKFB3
																						PARD6A
																						MCM9
																						IL8L1
																						B3GNT7
																						NFKBIA
																						FOS
																						GAK
																						FAM132A
																						LAMP3
																						SP5
																						ANKRD1
																						LOC107055129
																						RNF157
																						F3
																						PNRC1
																						STARD13
																						EPHB3
																						CLSTN3
																						IGSF1
																						UBE3C
																						CLIC2
																						DUSP5
																						RASGEF1A
																						K123
																						TET2
																						TNFSF15
																						GLUL
																						FNDC3A
																						HIST1H3A
																						APOLD1
																						SLC7A11
																						EXOC3L
																						CEBPB
																						CPEB4
																						GEM
																						DOK7
																						NTNG2
																						NR4A3
																						RFC1
																						CD40
																						TNFRSF8
																						LOC121107551
																						PIK3AP1
																						SENP7
																						LOC395368
																						LIF
																						TECPR1
																						IRX2
																						SHC3
																						INHBB
																						PLEKHA6
																						PMAIP1
																						LAMA3
																						IER5
																						LOC124417184
																						CASZ1
																						GVINP1
																						ANKRD29
																						IFNKL1
																						SLC25A48
																						TIFA
																						TNIP2
																						PPARG
																						CYR61
																						SNAP91
																						TNFAIP3
																						ISL2
																						TNFRSF10B
																						PIBPPDD4L
																						IKBKE
																						RASD1
																						TRAF1
																						PCASP3
																						IGFBP5
																						RUNX1
																						FLVCR2
																						CH25H
																						CROT
																						MAPK9
																						MNX1
																						PIFO
																						EGR1
																						TRIM58
																						FAM208B
																						RIPK2
																						CHMP4C
																						TNIP1
																						HOXA3
																						CHAC1
																						GHDC
																						LOC100857439
																						PSD3
																						LOC107055390
																						EFR3B
																						ZFP36L2
																						RUNX2
																						PDE4B
																						TMEM63A
																						CREB5
																						MBNL3
																						ARID5A
																						DUSP8
																						KLF6
																						UTS2RL
																						LOC121107882
																						MYB
																						CDH17
																						TERB1

## Sheet: IFN-pIpC-IBDV-Coding-Down
List of overlapping differentially downregulated protein-coding transcripts after treatment with type I IFN, poly(I:C) transfection or IBDV infection.
Gene set	Total	Gene names		Gene set	Total	Gene names		Gene set	Total	Gene names		Gene set	Total	Gene names		Gene set	Total	Gene names		Gene set	Total	Gene names		Gene set	Total	Gene names
IBDV IFN Poly(I:C)	3	C1QTNF2		IFN Poly(I:C)	5	F2RL2		IBDV IFN	21	APCDD1		IBDV Poly(I:C)	2	LOC100858984		IFN	85	TRAF7		Poly(I:C)	5	LOC107055485		IBDV	11	TUBD1
		LUM				LRRTM4				ABCB5				LOC121107230				AACS				ACTG2				LPAR1
		ADD2				PIGY				MXD4								HMGCR				LOC121107065				LOC112530730
						FAM43A				IFT57								SH3GL2				TEN1				DIO2
						PLD5				CRYBA1								PSAT1				LOC124417530				KIAA1210
										BDKRB2								WBSCR17								MOG
										LIPG								GJC2								NTN3
										LOC121109863								LTBP2								LOC121107204
										SLA								RAB30								NME5
										NGF								RALYL								PODN
										DLGAP1								EDA								HOPX
										KLF9								CAPN6
										ACSBG2								PDGFA
										TRIM36								FAM107B
										EIF2AK3								GPT2
										FADS2								WASF1
										MMP23A								SORT1
										MARCO								DHCR24
										CRMP1								SREBF1
										CORO2A								CCDC82
										GNAO1								CAMK2A
																		KIF25
																		YPEL1
																		TRPV2
																		LPIN1
																		UBASH3B
																		ATG13
																		ENTPD1
																		DIXDC1
																		C1orf198
																		SLC22A4
																		NATD1
																		TSNARE1
																		HHLA2
																		CRISPLD2
																		FBXO32
																		FADS1
																		CDK19
																		MGAT3
																		FAM129A
																		LOC121106938
																		SCD
																		FGL1A
																		COL7A1
																		GPR146
																		FBXO25
																		MYO3AL
																		TMEM116
																		TCP11X2
																		FRMD1
																		HES1
																		IL13RA1
																		POSTN
																		TP53INP2
																		STXBP5
																		INSIG1
																		MAP2
																		CCBE1
																		CYP51A1
																		KIAA0319L
																		PDCD4
																		TMEM170B
																		CTXN1
																		FAM26E
																		GPM6B
																		ABLIM1
																		NSDHL
																		KYAT3
																		UGT2A1
																		LSS
																		ENOX1
																		CPNE2
																		CYSLTR1
																		KLHL24
																		ADAMTS10
																		TGFBR2L
																		RUSC2
																		JMY
																		MSMO1
																		KLHL38
																		SH3PXD2A
																		MVD
																		ACLY
																		HMGCS1
																		SAMD11

## Sheet: IFN-pIpC-IBDV-Non-Coding
List of overlapping differentially regulated non-coding transcripts after treatment with type I IFN, poly(I:C) transfection or IBDV infection.
Gene set	Total	Gene names		Gene set	Total	Gene names	Gene set	Total	Gene names		Gene set	Total	Gene names		Gene set	Total	Gene names		Gene set	Total	Gene names		Gene set	Total	Gene names
IBDV IFN Poly(I:C)	3	LOC107053357		IFN Poly(I:C)	4	LOC107055203	IBDV IFN	3	LOC100859898		IBDV Poly(I:C)	4	LOC101747822		IFN	8	LOC107053940		Poly(I:C)	25	LOC121107512		IBDV	10	LOC112530715
		LOC101749705				LOC101751137			LOC107052318				MIR1466				LOC107053801				LOC121108208				MIR6587
		LOC107054815				LOC101751961			LOC121110330				LOC121107097				MIR1608				LOC101751140				LOC121110908
						LOC101751426							MIR6664				MIR7B				LOC107055303				LOC124417499
																	LOC107049353				LOC121107552				LOC107054844
																	LOC107054034				LOC121106732				LOC121108398
																	MIR1454				LOC124417349				LOC107052990
																	LOC124417465				LOC121110932				LOC124418140
																					LOC112529991				LOC107052100
																					LOC101751084				LOC107053559
																					LOC107052311
																					LOC121107760
																					LOC121108574
																					LOC121108389
																					LOC107052041
																					MIR6542
																					LOC121110432
																					LOC107052900
																					LOC107052410
																					LOC101749962
																					LOC121107618
																					LOC121110298
																					LOC101749146
																					LOC112532063
																					LOC121106747

## Sheet: IFN-pIpC-IBDV-Non-Coding-Up
List of overlapping differentially upregulated non-coding transcripts after treatment with type I IFN, poly(I:C) transfection or IBDV infection.
Gene set	Total	Gene names		Gene set	Total	Gene names		Gene set	Total	Gene names		Gene set	Total	Gene names		Gene set	Total	Gene names		Gene set	Total	Gene names		Gene set	Total	Gene names
IBDV IFN Poly(I:C)	3	LOC101749705		IFN Poly(I:C)	4	LOC107055203		IBDV IFN	0			IBDV Poly(I:C)	1	MIR6664		IFN	2	MIR7B		Poly(I:C)	20	LOC121107512		IBDV	0
		LOC107054815				LOC101751137												MIR1454				LOC121107760
		LOC107053357				LOC101751961																LOC121108574
						LOC101751426																LOC107052041
																						LOC101751140
																						LOC107055303
																						LOC121110432
																						LOC107052900
																						LOC121107552
																						LOC121106732
																						LOC124417349
																						LOC101749962
																						LOC121110298
																						LOC112529991
																						LOC121110932
																						LOC101749146
																						LOC112532063
																						LOC121106747
																						LOC101751084
																						LOC107052311

## Sheet: IFN-pIpC-IBDV-Non-Coding-Down
List of overlapping differentially downregulated non-coding transcripts after treatment with type I IFN, poly(I:C) transfection or IBDV infection.
Gene set	Total	Gene names		Gene set	Total	Gene names		Gene set	Total	Gene names		Gene set	Total	Gene names		Gene set	Total	Gene names		Gene set	Total	Gene names		Gene set	Total	Gene names
IBDV IFN Poly(I:C)	0			IFN Poly(I:C)		0		IBDV IFN	3	LOC100859898		IBDV Poly(I:C)	3	LOC121107097		IFN	6	MIR1608		Poly(I:C)	5	LOC121108208		IBDV	10	LOC112530715
										LOC107052318				LOC101747822				LOC107049353				LOC121108389				LOC107052100
										LOC121110330				MIR1466				LOC107054034				MIR6542				MIR6587
																		LOC107053940				LOC107052410				LOC121110908
																		LOC124417465				LOC121107618				LOC124417499
																		LOC107053801								LOC107054844
																										LOC121108398
																										LOC107053559
																										LOC107052990
																										LOC124418140
