# Supplementary material for: Combined transcriptomic and proteomic analyses define conserved host signatures during innate immune perturbations in DF-1 chicken fibroblasts
Source: Front Cell Infect Microbiol. 2026 May 29;16:1813484. doi: 10.3389/fcimb.2026.1813484 (PMC13259848; doi:10.3389/fcimb.2026.1813484)
Supplement: Supplementary file 5 [file Table3.xlsx]

## Sheet: Table S3
Table list	Description
IFN-Meta-analysis-Coding	List of overlapping differentially regulated protein-coding genes after treatment with type I IFN of DF-1 cells (This study) or CEFs (Shaw et al., and Giotis et al.,).
IFN-Meta-analysis-Coding-Up	List of overlapping differentially upregulated protein-coding genes after treatment with type I IFN of DF-1 cells (This study) or CEFs (Shaw et al., and Giotis et al.,).
IFN-Meta-analysis-Coding-Down	List of overlapping differentially downregulated protein-coding genes after treatment with type I IFN of DF-1 cells (This study) or CEFs (Shaw et al., and Giotis et al.,).
IFN-Meta-analysis-Non-Coding	List of overlapping differentially regulated non-coding genes after treatment with type I IFN of DF-1 cells (This study) or CEFs (Shaw et al., and Giotis et al.,).
IFN-Meta-analysis-Non-Coding-Up	List of overlapping differentially upregulated non-coding genes after treatment with type I IFN of DF-1 cells (This study) or CEFs (Shaw et al., and Giotis et al.,).
IFN-Meta-analysis-Non-Coding-Down	List of overlapping differentially downregulated non-coding genes after treatment with type I IFN of DF-1 cells (This study) or CEFs (Shaw et al., and Giotis et al.,).

## Sheet: IFN-Meta-analysis-Coding
List of overlapping differentially regulated protein-coding genes after treatment with type I IFN of DF-1 cells (This study) or CEFs (Shaw et al., and Giotis et al.,).
Gene set	Total	Gene names		Gene set	Total	Gene names		Gene set	Total	Gene names		Gene set	Total	Gene names		Gene set	Total	Gene names		Gene set	Total	Gene names		Gene set	Total	Gene names
This study (DF-1), Giotis et al., (CEF), Shaw et al., (CEF)	117	LOC121106625		This study (DF-1), Giotis et al., (CEF)	62	BF2		This study (DF-1) , Shaw et al., (CEF)	1	DALRD3		Giotis et al., (CEF) Shaw et al., (CEF)	31	HLCS		This study (DF-1)	143	HMGCR		Giotis et al., (CEF)	466	TSPAN32		Shaw et al., (CEF)	8	FBLIM1
		BCO1				RFX5								NAMPTP1				RALYL				DACH2				PM20D2
		NBN				MYD88								STX17				WASF1				RWDD2B				ISL2
		EIF2AK2				CCDC28B								MAPKAPK3				DHCR24				SLCO4A1				MBD4
		C1S				GADD45G								B3GNT7				DECR1				MTUS2				LOC121106930
		C1R				DEPDC7								LOC121107741				LUM				TNIK				KAT2B
		MOV10				BTN1A1								STEAP3				UBASH3B				PARVG				LOC121106931
		LOC422513				ASL								CLSTN3				ID3				CYP11A1
		PNPT1				LOC425462								WDFY2				AHR1B				PFKP
		PML				LOC107049124								FNDC3A				ARRDC2				COL9A3
		IRF1				RHOC								CARD8				LOC121109863				ZBTB42
		TTC31				DDX27								BFAR				DLG2				FYB2
		PARP12				TAP2								RFC1				SLC22A4				LRP3
		PPM1J				OSGIN1								GVINP1				F2RL2				BID
		FMR1				BCL2L10								GIMAP7L5				NGF				PANX1
		B4GALNT4				ST8SIA4								SOCS1				PLK2				ARHGAP31
		CMPK2				ASPG								PLACL2				LRRTM4				SALL1
		GBP4L				SLC2A6								EIF4E3				FADS1				SP7
		IFI6				CKB								ZCCHC2				CLDN5				RXRG
		SAMHD1				LOC107049469								LOC124417244				FAM129A				TRAF3IP2
		PIGA				USP16								LOC419112				ACSBG2				SORCS1
		GFPT2				CECR5L								STARD3NL				FRMD1				SH2D6
		LOC770612				TAP1								TJP2				HES1				MHCY36
		TAPBPL				RASSF5								IL4I1				POSTN				LRRC6
		LOC107052152				PTGES								ARHGEF18				PDCD4				ANGPTL5
		MXI1				PIGY								UBE3C				ENOX1				GDF15
		IFIT5				ENTPD8L1								GGT5				CYSLTR1				LOC101749275
		LOC107055361				SLC26A2								TRIM58				CORO2A				MMP28
		OTUD4				TAPBP								LOC124416954				JMY				EPB41L4B
		DTX3L				ATP10A								RNF213				KLHL38				LOC769729
		GBP1				DLEC1								AACS				SAMD11				ASXL3
		STOML1				BCAP29												PSAT1				GRAMD1B
		TMEM173				TMEM140												EDA				TMEM45B
		EFHD1				SLBP												PDGFA				NBEAL2
		HELB				FAM149A												MXD4				IQCK
		IFITM5				BF1												ATOH8				GDPD4
		CMTR1				VCAM1												SORT1				ZEB1
		PATL2				DIXDC1												CCDC82				IP6K2
		ERAP1				RNF19B												CAMK2A				RB1CC1
		GIP				KCNMB1												BDKRB1				SLC6A4
		PMLL				ASPA												ID1				ENPP4
		LOC121106623				LMO2												BDKRB2				GSC
		USP41				C10H15ORF48												LIPG				ZC3H7B
		LOC107053353				IL13RA1												C19orf12				GDA
		RP9				LOC101750112												TSNARE1				PDE1C
		UBE2L6				B2M												TNFRSF1B				CD4
		LYGL				ITGB3												HHLA2				SLC15A2
		OGFR				LRRC15												PRDX1				BAK1
		SNX10				LOC107051395												ARPC1B				SQRDL
		LOC100858381				KCNJ5												GPR146				NT5C3A
		LOC417192				ENTPD2L												COL7A1				SYNPO2
		ADAR				ACSL5												MYO3AL				LOC124416955
		PARP14				VAT1												TMEM116				CNTLN
		MSX2				NRXN1												TP53INP2				FAM19A5
		NT5C3B				MRPL30												MAP2				LOC121113329
		SYNJ2BP				FLT4												CYP51A1				CAPN13
		MITD1				LY96												FADS2				TMEM184A
		IFI35				OLFML1												TMEM170B				UVRAG
		NMI				KIF5C												ID2				MAOB
		ZC3HAV1				RUBCN												FAM26E				DKK2
		ZDHHC4				PSME1												CTXN1				EPS8
		STAT2				RBP5												FAM43A				LYN
		RSAD2																CAMK1D				SCPEP1
		MX1																LOC112532277				AFAP1L2
		KLHL10																ST14				MMD2
		LY6E																CRMP1				LOC100857706
		IRF7																CPNE2				TGM2
		ITPKA																RUSC2				GPR137B
		SAMD9L																TGFBR2L				PRKCB
		DDX60																SH3PXD2A				KIAA1644
		TOR4A																MSMO1				SH3BP2
		HELZ2																GNAO1				PKD2
		ETV7																TRAF7				FAM198B
		XAF1																APCDD1				CDC14A
		APAF1																GJC2				LOC101747868
		IFIH1																RAB30				PHACTR3
		CAMKK2																LTBP2				ISLR
		USP25																CAPN6				RNF216
		CNP																FSTL5				B3GNT4
		IRF8																SNAI1				LOC121106922
		LOC121106446																CRYBA1				SLC8A1
		LOC416147																KIF25				AASS
		LOC112530987																TRPV2				LYG2
		SMCHD1																ENTPD1				PROK2
		GKAP1																C1orf198				TMEM52
		GCH1																SLC16A9				CSGALNACT2
		PRMT1																SLA				RIN3
		IL15RA																LOC124417067				PTBP3
		CALCOCO2																DLGAP1				NLRC5
		CASP7																CDK19				LOC107054051
		NT5C1B																MGAT3				TRAF5
		EPSTI1																SCD				GNAZ
		ZNFX1																TCP11X2				SPI1
		NCOA7																STXBP5				SHISA3
		TRANK1																TRPV3				ANKRD6
		DHX58																AHR2				LY75
		LOC418108																CCBE1				SLC15A1
		CMTM6																KIAA0319L				HOXB4
		IRF9																GPM6B				IL17REL
		TRAFD1																PPP1R3C				CCL19
		PARP9																PLD5				SPIRE2
		NANP																KYAT3				STARD5
		LOC417973																HAS2				GJA3
		RBM43																MARCO				ANKFN1
		TRIM25																ADAMTS10				SP1
		TMEM168																MVD				GBE1
		KAZN																ACLY				MEX3A
		PXK																HMGCS1				MFSD8
		DENND2D																SH3GL2				PGAP1
		CD274																WBSCR17				PIH1D2
		OASL																ABCB5				DZIP1
		PHF11																FAM107B				MAOA
		IFI27L2																GPT2				CASP10
		STAT1																IFT57				HOXC9
		LOC415756																SREBF1				PRLHR2
		TLR3																C1QTNF2				ARHGEF28
		COMMD8																YPEL1				SDC1
		HYAL3																LPIN1				PRICKLE4
																		ATG13				SERPINB1
																		NATD1				TLR7
																		SOCS3				PLCD1
																		LOC121107430				CSTF3
																		CRISPLD2				FAM46A
																		FBXO32				LOC112533211
																		PGS1				IL8L1
																		PPP1R3G				RASA4B
																		KLF9				NAAA
																		LOC121106938				TRIM2
																		IL8L2				TNFSF10
																		FGL1A				GPRIN1
																		FBXO25				LOC100857191
																		TRIM36				UPK3A
																		HSPB9				MGAT5
																		ADD2				CHRDL2
																		INSIG1				RBFOX1
																		EIF2AK3				CNTN1
																		ABLIM1				SERPING1
																		NSDHL				C1QTNF6
																		MMP23A				LOC101747995
																		UGT2A1				PHPT1L
																		LSS				HIST1H2B5
																		KLHL24				TTLL9
																		CD44				LOC121110417
																						KIAA1143
																						CXCL12
																						LRRC17
																						TMEM50B
																						CD74
																						PHACTR2
																						PRPS2
																						PAX9
																						ASS1
																						ANGPTL7
																						SLC20A1
																						WDR19
																						OSBPL1A
																						ATP8A1
																						PHF2
																						DGAT2
																						LHX6
																						IGSF11
																						SLC16A4
																						EBF2
																						LACC1
																						JAM2
																						PCDH10
																						CCLI5
																						ACOT7
																						CELSR1
																						ATP6V1G3
																						FOXS1
																						MHM2
																						RLN3
																						LOC427029
																						ARHGAP33
																						PMAIP1
																						LMBR1L
																						ATP7A
																						CCNG2
																						CASZ1
																						TWIST3
																						RGS22
																						MAL
																						TNIP2
																						HRH1
																						CD81
																						LOC112532559
																						EXTL2
																						PIBPPDD4L
																						IKBKE
																						LOC107049269
																						CXorf21
																						PRKCD
																						IL17RA
																						DLL1
																						STRA6
																						DMB2
																						GALNT14
																						C21orf91
																						PANX2
																						NKTR
																						MYO16
																						C7H2ORF66
																						CROT
																						SRD5A2
																						FAM208B
																						GPX8
																						STON2
																						LOC420107
																						ADSS1
																						SELE
																						SMC6
																						IRF2
																						PLAGL1
																						MBNL3
																						LOC107052249
																						RPA3
																						BATF3
																						FAM188A
																						IL23R
																						CADM1
																						RILP
																						LOC423752
																						ARID4A
																						TCERG1L
																						LY6CLEL
																						TWIST2
																						KCNC4
																						UBA2
																						SERINC2
																						KIF13B
																						LOC422993
																						FAM84A
																						TNFRSF18
																						CEP126
																						AZIN2
																						TMEM243
																						NPPA
																						SLC7A7
																						CCL26
																						KIF1A
																						SMC5
																						LEKR1
																						STEAP4
																						IL13RA2
																						STS
																						PPFIBP2
																						TNFRSF4
																						PLA2G6
																						TMEM123
																						SLC41A3
																						SLC35F1
																						PTAFR
																						CCDC69
																						TOR1AIP1
																						LPAR6
																						CTSS
																						CELF5
																						LOC107049862
																						CHRD
																						GRIP1
																						ACKR4
																						TTC3
																						KLC1
																						FANCA
																						INF2
																						ZCCHC11
																						TMEM248
																						BAG5
																						PTCHD3
																						LOC121106469
																						UBE2E2
																						METTL4
																						LOC124417243
																						FAM3B
																						C1H3ORF52
																						STPG3
																						MMD
																						NOG
																						DCDC2B
																						LOC107049501
																						ICE2
																						KLF15
																						PUDP
																						NUGGC
																						TCF7L2
																						LOC107049267
																						TGM4
																						MORC4
																						FCER2
																						ISLR2
																						CHAF1B
																						ARHGEF3
																						TOR1AIP2
																						NDRG4
																						RADIL
																						UNC13C
																						SARM1
																						CD7
																						EDNRB
																						GABRA5
																						ASIC1
																						MAN1C1
																						LOC378902
																						MPEG1
																						METTL13
																						SLC25A29
																						SLC22A15L
																						DOC2B
																						CCL20
																						STAMBPL1
																						STARD9
																						BLB2
																						MHCY11
																						CD47
																						TPH1
																						FAM19A1
																						CYP7B1
																						FZD3
																						DNAJA1
																						GNS
																						LOC395551
																						MHCY4
																						ACOD1
																						ACBD7
																						AVD
																						LIPA
																						CD164L2
																						CIDEA
																						NTN4L
																						SARAF
																						LOC124417242
																						DRAM1
																						RPAP2
																						ADGRA1
																						SPATA13
																						PRDM6
																						LOC420486
																						MUC13
																						DUSP15
																						CD200
																						CD83
																						TBX22
																						GP5
																						VOPP1
																						MTLN
																						ARRDC1
																						ADAMTSL2L
																						HPSE
																						RFFL
																						CCL4
																						PDCD1LG2
																						ERICH1
																						RASSF9
																						HIST1H101
																						IL15
																						FAM162BL
																						LOC101750621
																						TLK2
																						NUB1
																						AGTR1
																						LHFPL3
																						CTSH
																						CILP2
																						GAK
																						CDCA7
																						UPF2
																						JPH1
																						MAN2A1
																						MHCYL
																						TMEM132D
																						PLVAP
																						ACOT9
																						MLH1
																						GRTP1
																						TDRD9
																						ASPHD1
																						TIMP4
																						ICOSLG
																						BLB1
																						SLC26A11
																						K123
																						EPB41L3
																						HPGD
																						CYP46A1
																						TRERF1
																						ENPP2
																						P2RX7
																						LOC418423
																						C3H8ORF80
																						EXOC3L
																						HIST1H2BO
																						LOC419584
																						LOC428417
																						TM4SF19
																						SCEL
																						DOK7
																						BRINP1
																						OSBPL6
																						BIRC2
																						CYBRD1
																						MMP10
																						MALL
																						NRG1
																						IL10RB
																						EVA1C
																						LOC107055472
																						SYT9
																						ALPK1
																						PLEKHA6
																						BAIAP2L2
																						TSPAN2
																						DDX4
																						ANKRD9
																						THEMIS2
																						SLITRK6
																						SLCO4C1
																						FAM180A
																						LHX9
																						TIFA
																						TNFAIP3
																						VAV3
																						FBXL13
																						ARHGAP22
																						FUT10
																						ITGB5
																						LRRC39
																						ADCYAP1R1
																						RPESL
																						FAM26F
																						PCASP3
																						GPR88
																						TMEM37
																						TMPRSS2
																						POLD4
																						FBXO44
																						ANGPT1
																						DLL4
																						SAT1
																						HNF4beta
																						RPP38
																						GHDC
																						TOR1B
																						APOF
																						ANGPTL1
																						DNAJC13
																						TMEM100
																						RPS6KA2
																						PSD3
																						CCDC142
																						BCL2L14
																						MRGPRH
																						ARHGAP8
																						CERS4
																						LOC101750591
																						AJAP1
																						VTCN1L
																						IGSF21
																						MOB3B
																						KIAA1109
																						SPOCK1
																						LOC121106906
																						CTSC
																						PLOD1
																						ABCC9
																						LOC121106929

## Sheet: IFN-Meta-analysis-Coding-Up
List of overlapping differentially upregulated protein-coding genes after treatment with type I IFN of DF-1 cells (This study) or CEFs (Shaw et al., and Giotis et al.,).
Gene set	Total	Gene names		Gene set	Total	Gene names		Gene set	Total	Gene names		Gene set	Total	Gene names		Gene set	Total	Gene names		Gene set	Total	Gene names		Gene set	Total	Gene names
This study (DF-1), Giotis et al., (CEF), Shaw et al., (CEF)	117	LOC121106625		This study (DF-1), Giotis et al., (CEF)	59	HYAL3		This study (DF1) , Shaw et al., (CEF)	1	RBP5		Giotis et al., (CEF) Shaw et al., (CEF)	31	DALRD3		This study (DF-1)	32	DECR1		Giotis et al., (CEF)	439	CD44		Shaw et al., (CEF)	8	LOC121106929
		BCO1				BF2								HLCS				ID3				TSPAN32				FBLIM1
		NBN				RFX5								NAMPTP1				AHR1B				DACH2				PM20D2
		EIF2AK2				MYD88								STX17				ARRDC2				RWDD2B				ISL2
		C1S				CCDC28B								MAPKAPK3				DLG2				MTUS2				MBD4
		C1R				GADD45G								B3GNT7				PLK2				PARVG				LOC121106930
		MOV10				DEPDC7								LOC121107741				CLDN5				CYP11A1				LOC121106931
		LOC422513				BTN1A1								STEAP3				ATOH8				PFKP				KAT2B
		PNPT1				ASL								CLSTN3				BDKRB1				COL9A3
		PML				LOC425462								WDFY2				ID1				ZBTB42
		IRF1				LOC107049124								FNDC3A				C19orf12				FYB2
		TTC31				RHOC								CARD8				TNFRSF1B				LRP3
		PARP12				DDX27								BFAR				PRDX1				BID
		PPM1J				TAP2								RFC1				ARPC1B				PANX1
		FMR1				OSGIN1								GVINP1				ID2				SP7
		B4GALNT4				BCL2L10								GIMAP7L5				CAMK1D				ARHGAP31
		CMPK2				ST8SIA4								SOCS1				LOC112532277				SALL1
		GBP4L				ASPG								PLACL2				ST14				RXRG
		IFI6				SLC2A6								EIF4E3				FSTL5				TRAF3IP2
		SAMHD1				CKB								ZCCHC2				SNAI1				SORCS1
		PIGA				LOC107049469								LOC124417244				SLC16A9				SH2D6
		GFPT2				USP16								LOC419112				LOC124417067				MHCY36
		LOC770612				CECR5L								STARD3NL				TRPV3				LRRC6
		TAPBPL				TAP1								TJP2				AHR2				ANGPTL5
		LOC107052152				RASSF5								IL4I1				PPP1R3C				LOC101749275
		MXI1				PTGES								ARHGEF18				HAS2				MMP28
		LOC107055361				ENTPD8L1								UBE3C				SOCS3				EPB41L4B
		IFIT5				SLC26A2								GGT5				LOC121107430				LOC769729
		OTUD4				TAPBP								TRIM58				PGS1				ASXL3
		DTX3L				ATP10A								LOC124416954				PPP1R3G				GRAMD1B
		GBP1				DLEC1								RNF213				IL8L2				NBEAL2
		STOML1				BCAP29												HSPB9				TMEM45B
		TMEM173				TMEM140																IQCK
		EFHD1				SLBP																GDPD4
		HELB				FAM149A																IP6K2
		IFITM5				BF1																ZEB1
		CMTR1				VCAM1																RB1CC1
		PATL2				RNF19B																SLC6A4
		ERAP1				KCNMB1																ENPP4
		GIP				ASPA																GSC
		PMLL				LMO2																ZC3H7B
		LOC121106623				C10H15ORF48																GDA
		RP9				LOC101750112																PDE1C
		LOC107053353				B2M																SLC15A2
		USP41				ITGB3																CD4
		UBE2L6				LRRC15																SQRDL
		LYGL				LOC107051395																BAK1
		OGFR				KCNJ5																NT5C3A
		SNX10				ENTPD2L																SYNPO2
		LOC100858381				ACSL5																LOC124416955
		LOC417192				VAT1																CNTLN
		ADAR				NRXN1																LOC121113329
		PARP14				MRPL30																FAM19A5
		MSX2				FLT4																CAPN13
		NT5C3B				LY96																TMEM184A
		SYNJ2BP				OLFML1																UVRAG
		MITD1				KIF5C																MAOB
		IFI35				RUBCN																DKK2
		NMI				PSME1																EPS8
		ZC3HAV1																				LYN
		ZDHHC4																				SCPEP1
		STAT2																				AFAP1L2
		RSAD2																				MMD2
		MX1																				LOC100857706
		KLHL10																				TGM2
		LY6E																				GPR137B
		IRF7																				PRKCB
		ITPKA																				KIAA1644
		SAMD9L																				SH3BP2
		DDX60																				PKD2
		TOR4A																				FAM198B
		HELZ2																				CDC14A
		ETV7																				PHACTR3
		XAF1																				LOC101747868
		APAF1																				ISLR
		IFIH1																				B3GNT4
		CAMKK2																				RNF216
		USP25																				LOC121106922
		CNP																				SLC8A1
		IRF8																				LYG2
		LOC121106446																				PROK2
		LOC416147																				AASS
		LOC112530987																				TMEM52
		SMCHD1																				CSGALNACT2
		GKAP1																				RIN3
		GCH1																				NLRC5
		PRMT1																				LOC107054051
		IL15RA																				PTBP3
		CALCOCO2																				TRAF5
		CASP7																				SHISA3
		NT5C1B																				SPI1
		EPSTI1																				ANKRD6
		ZNFX1																				LY75
		NCOA7																				SLC15A1
		TRANK1																				HOXB4
		DHX58																				IL17REL
		LOC418108																				CCL19
		CMTM6																				SPIRE2
		TRAFD1																				GJA3
		IRF9																				STARD5
		PARP9																				ANKFN1
		LOC417973																				SP1
		NANP																				GBE1
		RBM43																				MFSD8
		TRIM25																				PGAP1
		TMEM168																				PIH1D2
		KAZN																				DZIP1
		PXK																				MAOA
		DENND2D																				CASP10
		CD274																				HOXC9
		OASL																				PRLHR2
		PHF11																				ARHGEF28
		IFI27L2																				SDC1
		STAT1																				PRICKLE4
		LOC415756																				SERPINB1
		TLR3																				TLR7
		COMMD8																				PLCD1
																						CSTF3
																						FAM46A
																						LOC112533211
																						IL8L1
																						NAAA
																						TRIM2
																						TNFSF10
																						LOC100857191
																						UPK3A
																						RBFOX1
																						MGAT5
																						CNTN1
																						C1QTNF6
																						SERPING1
																						LOC101747995
																						PHPT1L
																						HIST1H2B5
																						TTLL9
																						LOC121110417
																						KIAA1143
																						CXCL12
																						LRRC17
																						CD74
																						TMEM50B
																						PHACTR2
																						PRPS2
																						PAX9
																						ASS1
																						ANGPTL7
																						WDR19
																						OSBPL1A
																						ATP8A1
																						PHF2
																						DGAT2
																						LHX6
																						IGSF11
																						SLC16A4
																						LACC1
																						EBF2
																						JAM2
																						CCLI5
																						PCDH10
																						CELSR1
																						ATP6V1G3
																						FOXS1
																						RLN3
																						MHM2
																						LOC427029
																						ARHGAP33
																						PMAIP1
																						ATP7A
																						CCNG2
																						CASZ1
																						TWIST3
																						RGS22
																						MAL
																						TNIP2
																						HRH1
																						CD81
																						EXTL2
																						PIBPPDD4L
																						IKBKE
																						LOC107049269
																						CXorf21
																						PRKCD
																						IL17RA
																						DLL1
																						STRA6
																						DMB2
																						GALNT14
																						C21orf91
																						NKTR
																						MYO16
																						C7H2ORF66
																						CROT
																						SRD5A2
																						FAM208B
																						GPX8
																						STON2
																						LOC420107
																						ADSS1
																						SELE
																						SMC6
																						IRF2
																						PLAGL1
																						LOC107052249
																						MBNL3
																						RPA3
																						BATF3
																						FAM188A
																						IL23R
																						CADM1
																						RILP
																						LOC423752
																						ARID4A
																						TCERG1L
																						LY6CLEL
																						TWIST2
																						UBA2
																						SERINC2
																						KIF13B
																						LOC422993
																						FAM84A
																						TNFRSF18
																						CEP126
																						AZIN2
																						NPPA
																						TMEM243
																						SLC7A7
																						CCL26
																						SMC5
																						LEKR1
																						STEAP4
																						STS
																						IL13RA2
																						PPFIBP2
																						TNFRSF4
																						PLA2G6
																						SLC41A3
																						TMEM123
																						PTAFR
																						CCDC69
																						SLC35F1
																						TOR1AIP1
																						LPAR6
																						CTSS
																						LOC107049862
																						CHRD
																						GRIP1
																						FANCA
																						TTC3
																						KLC1
																						ACKR4
																						INF2
																						DIXDC1
																						ZCCHC11
																						TMEM248
																						BAG5
																						LOC121106469
																						PTCHD3
																						UBE2E2
																						METTL4
																						LOC124417243
																						FAM3B
																						C1H3ORF52
																						STPG3
																						MMD
																						DCDC2B
																						NOG
																						ICE2
																						LOC107049501
																						PUDP
																						KLF15
																						NUGGC
																						TCF7L2
																						LOC107049267
																						TGM4
																						MORC4
																						FCER2
																						ISLR2
																						CHAF1B
																						ARHGEF3
																						TOR1AIP2
																						NDRG4
																						RADIL
																						UNC13C
																						CD7
																						EDNRB
																						GABRA5
																						MAN1C1
																						LOC378902
																						MPEG1
																						SLC25A29
																						SLC22A15L
																						CCL20
																						STARD9
																						BLB2
																						MHCY11
																						CD47
																						TPH1
																						FAM19A1
																						CYP7B1
																						IL13RA1
																						FZD3
																						DNAJA1
																						GNS
																						MHCY4
																						LOC395551
																						ACOD1
																						ACBD7
																						AVD
																						CIDEA
																						CD164L2
																						LIPA
																						NTN4L
																						SARAF
																						LOC124417242
																						DRAM1
																						RPAP2
																						ADGRA1
																						SPATA13
																						PRDM6
																						LOC420486
																						MUC13
																						DUSP15
																						CD83
																						CD200
																						GP5
																						ARRDC1
																						ADAMTSL2L
																						HPSE
																						RFFL
																						PDCD1LG2
																						CCL4
																						ERICH1
																						RASSF9
																						IL15
																						HIST1H101
																						FAM162BL
																						LOC101750621
																						TLK2
																						NUB1
																						LHFPL3
																						AGTR1
																						CTSH
																						CILP2
																						GAK
																						CDCA7
																						UPF2
																						JPH1
																						MAN2A1
																						MHCYL
																						TMEM132D
																						PLVAP
																						ACOT9
																						MLH1
																						GRTP1
																						TDRD9
																						ICOSLG
																						TIMP4
																						BLB1
																						SLC26A11
																						K123
																						EPB41L3
																						HPGD
																						CYP46A1
																						TRERF1
																						P2RX7
																						ENPP2
																						LOC418423
																						C3H8ORF80
																						EXOC3L
																						HIST1H2BO
																						LOC428417
																						LOC419584
																						TM4SF19
																						DOK7
																						SCEL
																						BRINP1
																						OSBPL6
																						BIRC2
																						CYBRD1
																						MMP10
																						NRG1
																						MALL
																						IL10RB
																						EVA1C
																						LOC107055472
																						SYT9
																						ALPK1
																						PLEKHA6
																						BAIAP2L2
																						TSPAN2
																						ANKRD9
																						THEMIS2
																						SLITRK6
																						SLCO4C1
																						FAM180A
																						TIFA
																						LHX9
																						TNFAIP3
																						VAV3
																						FBXL13
																						ARHGAP22
																						FUT10
																						ADCYAP1R1
																						ITGB5
																						LRRC39
																						RPESL
																						FAM26F
																						PCASP3
																						GPR88
																						TMPRSS2
																						TMEM37
																						POLD4
																						FBXO44
																						ANGPT1
																						DLL4
																						SAT1
																						HNF4beta
																						RPP38
																						GHDC
																						TOR1B
																						APOF
																						ANGPTL1
																						DNAJC13
																						TMEM100
																						RPS6KA2
																						PSD3
																						CCDC142
																						BCL2L14
																						ARHGAP8
																						MRGPRH
																						CERS4
																						LOC101750591
																						VTCN1L
																						MOB3B
																						KIAA1109
																						SPOCK1
																						CTSC
																						PLOD1
																						ABCC9

## Sheet: IFN-Meta-analysis-Coding-Down
List of overlapping differentially downregulated protein-coding genes after treatment with type I IFN of DF-1 cells (This study) or CEFs (Shaw et al., and Giotis et al.,).
Gene set	Total	Gene names		Gene set	Total	Gene names		Gene set	Total	Gene names		Gene set	Total	Gene names		Gene set	Total	Gene names		Gene set	Total	Gene names		Gene set	Total	Gene names
This study (DF-1), Giotis et al., (CEF), Shaw et al., (CEF)	0			This study (DF-1), Giotis et al., (CEF)	1	PIGY		This study (DF1) , Shaw et al., (CEF)	0			Giotis et al., (CEF) Shaw et al., (CEF)	0			This study (DF-1)	113	TRAF7		Giotis et al., (CEF)	29	KCNC4		Shaw et al., (CEF)	0
																		AACS				RASA4B
																		HMGCR				SLCO4A1
																		APCDD1				TNIK
																		SH3GL2				GPRIN1
																		PSAT1				KIF1A
																		WBSCR17				CHRDL2
																		GJC2				ASPHD1
																		LTBP2				GDF15
																		RAB30				CELF5
																		RALYL				SLC20A1
																		ABCB5				ACOT7
																		EDA				LMBR1L
																		CAPN6				DDX4
																		PDGFA				SARM1
																		FAM107B				ASIC1
																		GPT2				METTL13
																		MXD4				DOC2B
																		IFT57				LOC112532559
																		WASF1				STAMBPL1
																		SORT1				GNAZ
																		DHCR24				PANX2
																		SREBF1				MEX3A
																		CCDC82				TBX22
																		C1QTNF2				VOPP1
																		CAMK2A				MTLN
																		CRYBA1				AJAP1
																		KIF25				IGSF21
																		YPEL1				LOC121106906
																		TRPV2
																		LUM
																		LPIN1
																		UBASH3B
																		ATG13
																		ENTPD1
																		BDKRB2
																		LIPG
																		DIXDC1
																		C1orf198
																		LOC121109863
																		SLA
																		SLC22A4
																		F2RL2
																		NATD1
																		TSNARE1
																		NGF
																		HHLA2
																		CRISPLD2
																		FBXO32
																		LRRTM4
																		FADS1
																		DLGAP1
																		CDK19
																		KLF9
																		MGAT3
																		FAM129A
																		LOC121106938
																		SCD
																		FGL1A
																		COL7A1
																		GPR146
																		FBXO25
																		ACSBG2
																		TRIM36
																		MYO3AL
																		TMEM116
																		TCP11X2
																		FRMD1
																		HES1
																		IL13RA1
																		POSTN
																		TP53INP2
																		STXBP5
																		ADD2
																		INSIG1
																		MAP2
																		EIF2AK3
																		CCBE1
																		CYP51A1
																		KIAA0319L
																		PDCD4
																		FADS2
																		TMEM170B
																		CTXN1
																		FAM26E
																		FAM43A
																		GPM6B
																		PLD5
																		ABLIM1
																		NSDHL
																		KYAT3
																		MMP23A
																		UGT2A1
																		LSS
																		ENOX1
																		MARCO
																		CRMP1
																		CPNE2
																		CYSLTR1
																		KLHL24
																		CORO2A
																		ADAMTS10
																		TGFBR2L
																		RUSC2
																		JMY
																		MSMO1
																		KLHL38
																		SH3PXD2A
																		MVD
																		ACLY
																		HMGCS1
																		GNAO1
																		SAMD11

## Sheet: IFN-Meta-analysis-Non-Coding
List of overlapping differentially regulated non-coding genes after treatment with type I IFN of DF-1 cells (This study) or CEFs (Shaw et al., and Giotis et al.,).
Gene set	Total	Gene names		Gene set	Total	Gene names		Gene set	Total	Gene names		Gene set	Total	Gene names		Gene set	Total	Gene names		Gene set	Total	Gene names		Gene set	Total	Gene names
This study (DF-1), Giotis et al., (CEF), Shaw et al., (CEF)	1	LOC101749705		This study (DF-1), Giotis et al., (CEF)	4	LOC107053357		This study (DF1) , Shaw et al., (CEF)	0			Giotis et al., (CEF) Shaw et al., (CEF)	0			This study (DF-1)	13	LOC107055203		Giotis et al., (CEF)	32	LOC107054129		Shaw et al., (CEF)	0
						MIR1608												LOC101751137				LOC107054677
						LOC107054815												LOC107053940				LOC112531602
						MIR1454												LOC101751961				LOC107055328
																		LOC107053801				LOC121109192
																		LOC101751426				MIR6631
																		LOC100859898				MIR1463
																		LOC107052318				MIR6602
																		MIR7B				LOC121110378
																		LOC107049353				MIR100
																		LOC107054034				LOC112529987
																		LOC121110330				LOC101747481
																		LOC124417465				LOC101748004
																						MIR6705
																						LOC101749170
																						SNORD83A
																						MIR1615
																						MIR6571
																						LOC124417227
																						MIR1583
																						MIR6664
																						MIR6629
																						MIR133B
																						MIR1631
																						LOC121107618
																						MIR1560
																						MIR1786
																						LOC101749146
																						LOC121106855
																						MIR1666
																						LOC124417716
																						MIR2985-2

## Sheet: IFN-Meta-analysis-Non-Coding-Up
List of overlapping differentially upregulated non-coding genes after treatment with type I IFN of DF-1 cells (This study) or CEFs (Shaw et al., and Giotis et al.,).
Gene set	Total	Gene names		Gene set	Total	Gene names		Gene set	Total	Gene names		Gene set	Total	Gene names		Gene set	Total	Gene names		Gene set	Total	Gene names		Gene set	Total	Gene names
This study (DF-1), Giotis et al., (CEF), Shaw et al., (CEF)	1	LOC101749705		This study (DF-1), Giotis et al., (CEF)	2	LOC107054815		This study (DF1) , Shaw et al., (CEF)	0			Giotis et al., (CEF) Shaw et al., (CEF)	0			This study (DF-1)	6	LOC107055203		Giotis et al., (CEF)	20	LOC101749170		Shaw et al., (CEF)	0
						LOC107053357												LOC101751137				MIR1615
																		MIR7B				LOC107054129
																		MIR1454				LOC124417227
																		LOC101751961				LOC112531602
																		LOC101751426				MIR6664
																						LOC121109192
																						MIR6631
																						MIR133B
																						LOC121110378
																						MIR1560
																						MIR1786
																						LOC101749146
																						MIR100
																						LOC121106855
																						MIR1666
																						LOC112529987
																						LOC124417716
																						LOC101747481
																						MIR2985-2

## Sheet: IFN-Meta-analysis-Non-Coding-Do
List of overlapping differentially downregulated non-coding genes after treatment with type I IFN of DF-1 cells (This study) or CEFs (Shaw et al., and Giotis et al.,).
Gene set	Total	Gene names		Gene set	Total	Gene names		Gene set	Total	Gene names		Gene set	Total	Gene names		Gene set	Total	Gene names		Gene set	Total	Gene names		Gene set	Total	Gene names
This study (DF-1), Giotis et al., (CEF), Shaw et al., (CEF)	0			This study (DF-1), Giotis et al., (CEF)	1	MIR1608		This study (DF1) , Shaw et al., (CEF)	0			Giotis et al., (CEF) Shaw et al., (CEF)	0			This study (DF-1)	8	LOC100859898		Giotis et al., (CEF)	13	SNORD83A		Shaw et al., (CEF)	0
																		LOC107052318				MIR6571
																		LOC107049353				LOC107054677
																		LOC107054034				LOC107055328
																		LOC121110330				MIR1583
																		LOC107053940				MIR6629
																		LOC124417465				MIR1463
																		LOC107053801				MIR1631
																						MIR6602
																						LOC121107618
																						MIR1454
																						LOC101748004
																						MIR6705
