# Supplementary material for: Combined transcriptomic and proteomic analyses define conserved host signatures during innate immune perturbations in DF-1 chicken fibroblasts
Source: Front Cell Infect Microbiol. 2026 May 29;16:1813484. doi: 10.3389/fcimb.2026.1813484 (PMC13259848; doi:10.3389/fcimb.2026.1813484)
Supplement: Supplementary file 6 [file Table4.xlsx]

## Sheet: Table S4
Table list	Description
IFN-proteinGroups	Unprocessed output from the MaxQuant software for the IFN condition
IFN-RCQ-1P	Filtered protein groups for the IFN condition
pIpC-proteinGroups	Unprocessed output from the MaxQuant software for the poly(I:C) condition
pIpC-RCQ-1P	Filtered protein groups for the poly(I:C) condition
IBDV-proteinGroups	Unprocessed output from the MaxQuant software for the IBDV condition
IBDV-RCQ-1P	Filtered protein groups for the IBDV condition

## Sheet: IFN-proteinGroups
Protein IDs	Majority protein IDs	Peptide counts (all)	Peptide counts (razor+unique)	Peptide counts (unique)	Fasta headers	Number of proteins	Peptides	Razor + unique peptides	Unique peptides	Sequence coverage [%]	Unique + razor sequence coverage [%]	Unique sequence coverage [%]	Mol. weight [kDa]	Sequence length	Sequence lengths	Q-value	Score	Ratio M/L	Ratio M/L normalized	Ratio M/L variability [%]	Ratio M/L count	Ratio M/L iso-count	Ratio M/L type	Ratio H/L	Ratio H/L normalized	Ratio H/L variability [%]	Ratio H/L count	Ratio H/L iso-count	Ratio H/L type	Ratio H/M	Ratio H/M normalized	Ratio H/M variability [%]	Ratio H/M count	Ratio H/M iso-count	Ratio H/M type	Intensity	Intensity L	Intensity M	Intensity H	iBAQ peptides	iBAQ	iBAQ L	iBAQ M	iBAQ H	Peptide sequences	Only identified by site	Reverse	Potential contaminant	id
CON__REFSEQ:XP_001252647;CON__A2I7N3	CON__REFSEQ:XP_001252647;CON__A2I7N3	1;1	1;1	1;1	;	2	1	1	1	2.2	2.2	2.2	46.897	417	417;417	0	3.5737	0.19204	0.1968	6.3543	2	2	Median	NaN	NaN	NaN	0	0	Median	NaN	NaN	NaN	0	0	Median	14765000	14588000	159460	17388	19	777090	767780	8392.4	915.16	DILSQLGIK			+	0
CON__ENSEMBL:ENSBTAP00000007350;CON__P01030	CON__ENSEMBL:ENSBTAP00000007350;CON__P01030	11;8	11;8	11;8	;	2	11	11	11	7.9	7.9	7.9	192.99	1742	1742;1741	0	27.072	0.13633	0.14359	59.826	10	10	Median	0.14464	0.17261	97.507	8	8	Median	0.99049	1.0654	79.651	8	8	Median	268110000	260230000	3415200	4469600	88	1859200	1812600	14506	32098	AEFQGVLEK;ALVALGAVDTALYAVGGK;FVLSPFSLDLSK;GHLFLQTDQPVYNPGQQVR;LLLFSPSVVR;LLLPDSLTTWEIHGVSLSK;LQDAPSGQVVR;LVDGQCQISLQK;SFFPENWLWK;VDYGFQVK;YVLPNFEVK			+	1
CON__ENSEMBL:ENSBTAP00000024146;XP_040504338.1;XP_040504333.1;XP_040504332.1;XP_040504331.1;XP_040504330.1;XP_024998578.2;XP_040504329.1;XP_024998571.2	CON__ENSEMBL:ENSBTAP00000024146	58;1;1;1;1;1;1;1;1	58;1;1;1;1;1;1;1;1	58;1;1;1;1;1;1;1;1		9	58	58	58	51.1	51.1	51.1	164.34	1477	1477;1403;1460;1467;1468;1473;1481;1484;1492	0	323.31	0.14343	0.1517	1.7429	346	341	Leave out requantified	0.012278	0.013639	142.81	307	302	Plateau	1.1595	1.2207	8.9943	307	302	Leave out requantified	179970000000	175960000000	1.9871e+09	2.0222e+09	75	1.65e+09	1.5999e+09	24254000	25859000	AAQVTIQSSGTFSTK;AGALCLSR;AILYLNTGYQR;ALLAYAFALAGNQER;APSAEVEMTAYVILAHVTAQPAPNPEDLKR;ASFSVLGDILGSAMR;ATVLNYLPK;DLFHCVSFTLPR;DMYSFLQDMGLK;DTGLGLSPTASLR;DTIIKPLLVEPEGLEK;FQVENSNR;FSGELNNEGCFSQQVNTK;GATEITTTITK;GEAFTLK;GNSEGNTWLTAFVLK;GSGGTAEHPFTVEEFVLPK;GSGGTAEHPFTVEEFVLPKFEVQVR;HFDGSYSTFGEHR;IAQWQNLEVENGLQQLTFPLSSEPFQGSYK;IKGTSLSIR;IQEEGTEVELTGK;IVLLDESFHPLNELVPLVYVEDPKGNR;KAAQVTIQSSGTFSTK;KDTIIKPL…			+	2
CON__ENSEMBL:ENSBTAP00000034412	CON__ENSEMBL:ENSBTAP00000034412	3	3	3		1	3	3	3	17.1	17.1	17.1	22.336	199	199	0	14.883	0.16322	0.17801	78.005	2	2	Median	0.046592	0.055673	1.5348	2	2	Median	0.28546	0.30642	74.135	2	2	Median	133940000	131650000	1462300	827040	13	4966300	4856100	80342	29845	FWSPDVPK;HGHFVYIQR;LSVEKDQYVSPETVTVR			+	3
CON__ENSEMBL:ENSBTAP00000037665	CON__ENSEMBL:ENSBTAP00000037665	12	12	12		1	12	12	12	28.9	28.9	28.9	65.19	578	578	0	94.923	0.11716	0.12565	79.066	27	27	Median	0.10746	0.12668	64.915	21	21	Median	0.86905	0.91752	65.045	21	21	Median	1.9956e+09	1.9607e+09	22403000	12511000	28	37339000	36769000	333870	235750	AESLVFVQTDKPIYKPGQTVQFR;GLPFFGQVLLVNEK;GLVTINVCR;GSIAQSETHVLSIK;GVFSFSFR;IEHSFEVDEYVLPK;IFQWPSFK;LQGGLSQLSFPLSVEPALGPYK;NLLTDLEAK;RIEHSFEVDEYVLPK;VREEGTGLELTGHGSSEITNTLSK;WLEESHIPATHTASHIFSPSK			+	4
CON__P00761	CON__P00761	8	8	8		1	8	8	8	45.5	45.5	45.5	24.409	231	231	0	209.97	0.03021	0.031213	107.02	89	89	Plateau	0.0010168	0.0010273	163.75	71	71	Linear	0.022756	0.023688	133.16	71	71	Linear	252800000000	251850000000	868190000	77008000	11	12952000000	12932000000	16908000	2989200	IITHPNFNGNTLDNDIMLIK;IITHPNFNGNTLDNDIMLIKLSSPATLNSR;LGEHNIDVLEGNEQFINAAK;LSSPATLNSR;SCAAAGTECLISGWGNTK;SSGSSYPSLLQCLK;VATVSLPR;VCNYVNWIQQTIAAN			+	5
CON__P02533;CON__Q9Z2K1;CON__Q3ZAW8;CON__Q04695;CON__Q9QWL7;CON__Q6IFX2	CON__P02533;CON__Q9Z2K1;CON__Q3ZAW8	5;3;3;2;2;2	3;1;1;1;1;1	2;0;0;1;1;1	;;	6	5	3	2	10.4	7	4.7	51.621	472	472;469;474;432;433;452	0	12.542	0.1979	0.2096	38.986	3	3	Median	0.33831	0.38692	92.451	3	3	Plateau	1.7095	1.8749	64.398	3	3	Plateau	42170000	40768000	731420	670180	29	1454100	1405800	25221	23109	ASLENSLEETK;DAEEWFFTK;EVATNSELVQSGK;LAADDFR;VTMQNLNDR			+	6
CON__P02768-1	CON__P02768-1	5	1	1		1	5	1	1	7.1	2	2	69.366	609	609	0	16.994	NaN	NaN	NaN	1	1	Median	NaN	NaN	NaN	1	1	Median	NaN	NaN	NaN	1	1	Median	115100000	114310000	300500	482770	36	245600	245600	0	0	CCTESLVNR;KVPQVSTPTLVEVSR;LKECCEKPLLEK;VPQVSTPTLVEVSR;YLYEIAR			+	7
CON__P02769	CON__P02769	31	31	27		1	31	31	27	51.2	51.2	46.1	69.293	607	607	0	323.31	0.027524	0.028858	124.53	110	106	Plateau	0.023599	0.026209	140.75	95	91	Plateau	0.96079	1.027	114.89	95	91	Median	30077000000	28947000000	550680000	578870000	40	383970000	380800000	1488600	1682200	AEFVEVTK;CCAADDKEACFAVEGPK;CCTESLVNR;DAFLGSFLYEYSR;DAIPENLPPLTADFAEDK;DDPHACYSTVFDK;DDPHACYSTVFDKLK;DLGEEHFK;EYEATLEECCAK;FKDLGEEHFK;HLVDEPQNLIK;HPEYAVSVLLR;HPYFYAPELLYYANK;KQTALVELLK;KVPQVSTPTLVEVSR;LGEYGFQNALIVR;LKECCDKPLLEK;LVNELTEFAK;LVVSTQTALA;MPCTEDYLSLILNR;QTALVELLK;RHPEYAVSVLLR;RHPYFYAPELLYYANK;RPCFSALTPDETYVPK;SLHTLFGDELCK;TCVADESHAGCEK;TVMENFVAFVDK;VPQVSTPTLVEVSR;YICDNQDTISSK;YLYEIAR;YN…			+	8
CON__P04264;CON__H-INV:HIT000016045	CON__P04264	25;1	25;1	16;0		2	25	25	16	43.8	43.8	30.7	66.017	644	644;99	0	323.31	0.00015175	0.00014783	121.92	96	95	Linear	0.034091	0.03944	118.36	83	82	Plateau	0.80625	0.86748	103.02	83	82	Median	12672000000	12366000000	168450000	137450000	31	310350000	303490000	3680200	3179100	AEAESLYQSK;DYQELMNTK;FLEQQNQVLQTK;FSSCGGGGGSFGAGGGFGSR;GGGGGGYGSGGSSYGSGGGSYGSGGGGGGGR;GSYGSGGSSYGSGGGSYGSGGGGGGHGSYGSGSSSGGYR;IEISELNR;LDSELKNMQDMVEDYR;LNDLEDALQQAK;LRSEIDNVKK;NKLNDLEDALQQAK;NKYEDEINKR;NMQDMVEDYR;QISNLQQSISDAEQR;SKAEAESLYQSK;SLDLDSIIAEVK;SLNNQFASFIDK;SLNNQFASFIDKVR;THNLEPYFESFINNLR;THNLEPYFESFINNLRR;TLLEGEESR;TNAENEFVTIK;TNAENEFVTIKK;WELLQQVDTSTR;YEELQITAGR			+	9
CON__P07477	CON__P07477	1	1	1		1	1	1	1	8.1	8.1	8.1	26.558	247	247	0	5.3909	NaN	NaN	NaN	1	1	Median	NaN	NaN	NaN	1	1	Median	NaN	NaN	NaN	1	1	Median	9366200	8448900	177090	740180	8	1170800	1056100	22137	92523	LGEHNIEVLEGNEQFINAAK			+	10
CON__P08779	CON__P08779	5	2	2		1	5	2	2	12.7	7	7	51.267	473	473	0	3.5579	NaN	NaN	NaN	1	1	Median	NaN	NaN	NaN	1	1	Median	NaN	NaN	NaN	1	1	Median	15048000	14307000	263700	477410	29	474070	448510	9093.1	16462	APSTYGGGLSVSSR;ASLENSLEETK;LAADDFR;TEELNKEVASNSELVQSSR;VTMQNLNDR			+	11
CON__P12763	CON__P12763	6	6	6		1	6	6	6	24.2	24.2	24.2	38.418	359	359	0	119.74	0.069052	0.073084	128.7	18	18	Median	0.038401	0.044242	146.45	14	14	Median	0.8489	0.91652	87.556	14	14	Median	5590500000	5547100000	26632000	16801000	14	248450000	247200000	526780	719680	CDSSPDSAEDVRK;HTFSGVASVESSSGEAFHVGK;HTLNQIDSVK;QDGQFSVLFTK;QQTQHAVEGDCDIHVLK;TPIVGQPSIPGGPVR			+	12
CON__P13645;CON__P02535-1;XP_040509289.2;XP_040509288.2;CON__ENSEMBL:ENSP00000377550;CON__P08730-1;CON__Q148H6;CON__Q7Z3Y7;CON__Q7Z3Z0;CON__P13646-1;CON__Q7Z3Y8;XP_001233972.1;CON__Q2M2I5;XP_046760472.1;XP_046760473.1	CON__P13645	22;9;5;5;3;3;3;3;2;2;2;2;2;1;1	22;9;5;5;3;3;3;3;2;2;2;2;2;1;1	19;6;4;4;2;2;1;1;1;2;1;1;1;1;1		15	22	22	19	34.9	34.9	30.9	59.51	593	593;570;467;515;420;437;464;486;450;458;459;466;525;317;319	0	323.31	0.0037637	0.0039807	104.21	79	79	Linear	0.003203	0.0037043	110.4	74	74	Linear	0.96479	1.0487	120.7	74	74	Median	8.4206e+09	8.2783e+09	55157000	87176000	26	255260000	250980000	1829600	2457900	ADLEMQIESLTEELAYLKK;AETECQNTEYQQLLDIK;ALEESNYELEGK;DAEAWFNEK;ELTTEIDNNIEQISSYK;GSLGGGFSSGGFSGGSFSR;IKEWYEK;IRLENEIQTYR;LAADDFR;LENEIQTYR;LKYENEVALR;QSLEASLAETEGR;QSVEADINGLR;QSVEADINGLRR;SEITELRR;SKELTTEIDNNIEQISSYK;SLLEGEGSSGGGGR;SQYEQLAEQNR;SQYEQLAEQNRK;VLDELTLTK;VTMQNLNDR;YENEVALR			+	13
CON__P13647	CON__P13647	4	1	1		1	4	1	1	6.6	1.7	1.7	62.378	590	590	0.002816	2.4431	NaN	NaN	NaN	0	0	Median	NaN	NaN	NaN	0	0	Median	NaN	NaN	NaN	0	0	Median	1021900	1021900	0	0	31	32964	32964	0	0	FASFIDK;LRAEIDNVKK;NKYEDEINKR;NLDLDSIIAEVK			+	14
CON__P15497	CON__P15497	6	6	6		1	6	6	6	28.3	28.3	28.3	30.276	265	265	0	21.024	0.094323	0.10173	105.36	7	7	Median	0.10295	0.12266	98.956	7	7	Median	2.7715	3.0017	69.368	7	7	Median	129080000	126790000	927780	1363400	17	7471700	7336900	54575	80202	DYVAQFEASALGK;LEALKEGGGSLAEYHAK;LLDNWDTLASTLSK;LSPLAQELR;QGLLPVLESLK;QQLAPYSDDLR			+	15
CON__P34955	CON__P34955	9	9	9		1	9	9	9	22.4	22.4	22.4	46.103	416	416	0	56.368	0.0021553	0.0022831	138.48	26	26	Linear	0.06621	0.078372	119.16	23	23	Median	0.90083	0.97462	160.28	23	23	Median	4.2267e+09	4.1567e+09	48129000	21884000	21	151550000	149740000	1025400	781080	AALTIDEK;DFHVDEQTTVK;LNNELLAK;LQQLEDKLNNELLAK;LSISETYDLK;LVDTFLEDVK;NLYHSEAFSINFR;SVLGDVGITEVFSDR;YASSANLHLPK			+	16
CON__P35527	CON__P35527	10	10	10		1	10	10	10	28.1	28.1	28.1	62.129	623	623	0	98.216	0.12003	0.13117	83.607	15	15	Median	0.11958	0.13233	105.39	13	13	Median	0.95151	1.0476	108.56	13	13	Median	1084400000	1.0671e+09	9752600	7551300	26	29023000	28548000	239680	234970	DIENQYETQITQIEHEVSSSGQEVQSSAK;EIETYHNLLEGGQEDFESSGAGK;GGSGGSHGGGSGFGGESGGSYGGGEEASGSGGGYGGGSGK;GGSGGSYGGGGSGGGYGGGSGSR;LASYLDKVQALEEANNDLENK;QEYEQLIAK;QGVDADINGLR;QVLDNLTMEK;TLLDIDNTR;VQALEEANNDLENK			+	17
CON__P35908v2;CON__P35908;CON__Q01546	CON__P35908v2;CON__P35908	23;22;2	21;20;2	16;15;0	;	3	23	21	16	42.9	39.7	31.8	65.432	639	639;645;638	0	201.32	0.0036361	0.0037042	116.32	55	55	Linear	0.094388	0.10828	105	52	52	Median	0.97842	1.0696	100.38	52	52	Median	3.9646e+09	3.888e+09	44230000	32392000	40	71098000	69604000	860260	633650	AQYEEIAQR;DVDNAYMIK;FASFIDK;FLEQQNQVLQTK;GFSSGSAVVSGGSR;GGGFGGGSSFGGGSGFSGGGFGGGGFGGGR;GGSGGGGSISGGGYGSGGGSGGR;GSSSGGGYSSGSSSYGSGGR;HGGGGGGFGGGGFGSR;IEISELNR;KYEDEINKR;LNDLEEALQQAK;LQGEIAHVK;NKLNDLEEALQQAK;NKLNDLEEALQQAKEDLAR;NLDLDSIIAEVK;NVQDAIADAEQR;SKEEAEALYHSK;TAAENDFVTLK;TAAENDFVTLKK;TSQNSELNNMQDLVEDYKK;VDLLNQEIEFLK;YEELQVTVGR			+	18
CON__P41361	CON__P41361	5	5	5		1	5	5	5	14.6	14.6	14.6	52.347	465	465	0	21.786	0.12753	0.1324	51.697	11	11	Median	0.19901	0.22591	57.307	10	10	Median	1.4101	1.5142	52.429	10	10	Median	360810000	352920000	3696600	4195000	31	6326100	6138400	91838	95820	ANSHFATAFYQHLADSK;EQLQDMGLEDLFSPEK;SDLYVSDAFHK;TSDQIHFFFAK;VAESTQVLELPFK			+	19
CON__P50448	CON__P50448	2	2	2		1	2	2	2	6	6	6	51.723	468	468	0	20.958	0.054755	0.056913	72.699	4	4	Linear	0.14604	0.17041	28.819	3	3	Median	1.8521	1.9934	65.915	3	3	Plateau	30679000	29688000	510810	480340	20	1067900	1021500	22619	23784	LILLNAVALSAK;SAEAVLGEALTDFSLR			+	20
CON__Q0IIK2;CON__Q29443;CON__Q2HJF0	CON__Q0IIK2;CON__Q29443	17;17;1	17;17;1	17;17;1	;	3	17	17	17	26.1	26.1	26.1	77.738	704	704;685;622	0	76.139	0.0094725	0.010174	88.932	22	22	Linear	0.016646	0.019181	84.898	20	20	Linear	1.0457	1.14	77.746	20	20	Median	2374500000	2338700000	17094000	18640000	44	28535000	28086000	155100	293340	CGLVPVLAENYK;DNPQTHYYAVAVVK;DQTVIQNTDGNNNEAWAK;EDVIWELLNHAQEHFGK;ELPDPQESIQR;FDEFFSAGCAPGSPR;GYLAVAVVK;HSTVFDNLPNPEDR;HSTVFDNLPNPEDRK;ILESGPFVSCVK;KTYDSYLGDDYVR;LCQLCAGK;TAGWNIPMGLLYSK;TSDANINWNNLK;TVGGKEDVIWELLNHAQEHFGK;TYDSYLGDDYVR;YYGYTGAFR			+	21
CON__Q1RMK2	CON__Q1RMK2	2	2	2		1	2	2	2	3.9	3.9	3.9	65.056	597	597	0	7.9928	0.092831	0.094847	67.514	2	2	Median	NaN	NaN	NaN	1	1	Median	NaN	NaN	NaN	1	1	Median	22669000	22312000	187060	170620	29	768010	755680	6450.4	5883.5	FWTFPEVLR;GFAPADVFVQWLQR			+	22
CON__Q28107	CON__Q28107	11	11	11		1	11	11	11	7	7	7	248.98	2211	2211	0	45.767	0.1801	0.19548	45.822	10	10	Median	0.19297	0.22142	64.147	9	9	Median	1.108	1.2275	60.473	9	9	Median	459800000	443930000	7917000	7952800	89	2219400	2109800	55408	54118	ANNNNQWLQIDLLK;ASKPGWWLLDTEVGEIQR;AWAYYSAVNPEK;EVLLTGIQTQGAK;FVQSDDVDYVPEDTVYKK;LDPQGEYEEHLGILGPVIR;LNNGGSYNAWIAEK;NFFNPPIISR;SYTIHYSDQGTDWKPYR;TYTYVWHATTR;WTIASLIPR			+	23
CON__Q3SZR3	CON__Q3SZR3	3	3	3		1	3	3	3	17.8	17.8	17.8	23.182	202	202	0	6.3749	0.19757	0.21536	116.6	2	2	Median	0.36141	0.42226	12.532	2	2	Median	1.8293	1.9899	131.47	2	2	Median	96811000	88681000	2671600	5457800	12	4094100	3766000	202100	125980	AIQAAFFYLEPR;VESDREHFVDLLLSK;WFYIGSAFR			+	24
CON__Q3SZV7	CON__Q3SZV7	4	4	4		1	4	4	4	7.8	7.8	7.8	52.295	460	460	0	5.7415	0.14803	0.15922	70.355	5	5	Median	0.10757	0.1293	56.393	5	5	Median	1.4351	1.566	49.414	5	5	Median	267630000	260890000	3721700	3014600	23	2033000	1968900	31938	32132	DAPSPVDAAFR;FPGIPFPLDAAVECHR;NSVLLIK;WKDAPSPVDAAFR			+	25
CON__Q3T052	CON__Q3T052	5	5	5		1	5	5	5	6.1	6.1	6.1	101.51	916	916	0	25.445	0.29001	0.28783	132.13	5	5	Median	0.13276	0.15602	90.478	5	5	Median	0.8758	0.95524	74.993	5	5	Median	170990000	166340000	1750200	2891400	43	3321100	3219000	37769	64318	AAAQEQYSAAVAR;FAHTVITSR;HLGAYELLLK;KTEQFQVSVSVAPAAK;VRPQQLVK			+	26
CON__Q3Y5Z3	CON__Q3Y5Z3	3	3	3		1	3	3	3	17.5	17.5	17.5	26.133	240	240	0	10.015	0.083355	0.088582	77.891	5	5	Median	0.12249	0.14324	59.63	4	4	Median	1.3889	1.503	62.292	4	4	Median	206550000	203650000	1428400	1466600	13	5867700	5704800	71443	91531	ALLFTHDQFQDK;IFYNQQNHYDGTTGK;NVDQASGSVLLYLEK			+	27
CON__Q3ZBS7	CON__Q3ZBS7	6	6	6		1	6	6	6	15.9	15.9	15.9	54.099	484	484	0	40.958	0.13037	0.14338	229.55	11	11	Plateau	0.10872	0.12728	205.93	11	11	Plateau	0.98316	1.0626	70.8	11	11	Median	236330000	213670000	13593000	9068900	17	13902000	12569000	799610	533460	DSWVDIFR;DVWGIEGPIDAAFTR;FQDGVLEPDFPR;LLFWGGSYGGAGQPQLISR;NWFGLPGR;SIAQYWLGCPVPGQA			+	28
CON__Q9TTE1;CON__A2I7N1;CON__A2I7N0	CON__Q9TTE1;CON__A2I7N1;CON__A2I7N0	5;3;3	5;3;3	5;3;3	;;	3	5	5	5	10.7	10.7	10.7	46.203	411	411;411;411	0	69.477	0.088967	0.092684	92.491	3	3	Median	0.057261	0.065787	198.23	2	2	Median	0.70599	0.76863	66.811	2	2	Median	186750000	182450000	2523900	1780200	17	4945600	4711700	142140	91797	GSTLTEILEGLK;IHELYLPK;RIHELYLPK;SLINDYVK;SNYELNDILSQLGIR			+	29
NP_001385231.1;NP_001385230.1;NP_001001201.1;XP_015154534.2;XP_001235138.3;XP_024999695.2;XP_046760522.1;XP_015155176.2;XP_015155175.2	NP_001385231.1;NP_001385230.1;NP_001001201.1;XP_015154534.2;XP_001235138.3;XP_024999695.2;XP_046760522.1;XP_015155176.2;XP_015155175.2	2;2;2;1;1;1;1;1;1	2;2;2;1;1;1;1;1;1	2;2;2;1;1;1;1;1;1	NP_001385231.1 hydroxysteroid 11-beta-dehydrogenase 1-like protein isoform 1 precursor [Gallus gallus];NP_001385230.1 hydroxysteroid 11-beta-dehydrogenase 1-like protein isoform 1 precursor [Gallus gallus];NP_001001201.1 hydroxysteroid 11-beta-dehydrogenas	9	2	2	2	9.8	9.8	9.8	31.478	287	287;287;287;258;293;315;359;359;359	0	6.5124	0.96247	1.0232	13.425	2	1	Median	1.017	1.1479	23.321	2	1	Median	0.93493	1.0016	20.413	2	1	Median	7956100	3084800	2336300	2535000	15	530410	205650	155760	169000	FALDGFFSSLR;VFIAASPAAEAALAIIR				30
NP_001001296.1	NP_001001296.1	1	1	1	NP_001001296.1 interferon alpha inducible protein 6 [Gallus gallus]	1	1	1	1	16.8	16.8	16.8	10.281	107	107	0	18.277	NaN	NaN	NaN	0	0	Median	NaN	NaN	NaN	0	0	Median	NaN	NaN	NaN	0	0	Median	1681100	0	1681100	0	7	240150	0	240150	0	GSTHSSGFTSSGISGGSR				31
NP_001001305.1	NP_001001305.1	4	4	4	NP_001001305.1 serine/arginine-rich splicing factor 2 [Gallus gallus]	1	4	4	4	21.7	21.7	21.7	25.524	221	221	0	37.576	0.9163	0.99671	8.2867	6	0	Leave out requantified	0.88311	1.0139	7.0162	6	0	Leave out requantified	0.96213	1.0396	7.0702	6	0	Leave out requantified	2.972e+09	912510000	1.041e+09	1.0185e+09	9	330220000	101390000	115670000	113160000	DAEDAMDAMDGAVLDGR;SYGRPPPDVEGMTSLK;VDNLTYR;VGDVYIPR				32
NP_001001312.2	NP_001001312.2	4	2	1	NP_001001312.2 keratin, type I cytoskeletal 15 [Gallus gallus]	1	4	2	1	6.7	3.4	1.5	50.661	464	464	0.0048736	2.1254	NaN	NaN	NaN	1	0	Median	NaN	NaN	NaN	1	0	Median	NaN	NaN	NaN	1	0	Median	1379300000	460260000	485360000	433650000	30	45976000	15342000	16179000	14455000	LAADDFR;LATYLQK;SEITELRR;VVLEIDNAR				33
NP_001001328.1	NP_001001328.1	1	1	1	NP_001001328.1 vitamin K epoxide reductase complex subunit 1-like protein 1 [Gallus gallus]	1	1	1	1	6.2	6.2	6.2	19.765	176	176	0	6.4566	0.97309	1.0197	21.267	5	1	Median	0.83421	0.97668	16.245	5	1	Median	0.9022	0.96794	35.235	5	1	Median	211510000	72672000	71582000	67257000	7	30216000	10382000	10226000	9608100	GFGLLGSIFGK				34
NP_001001462.2	NP_001001462.2	1	1	1	NP_001001462.2 syndecan-2 precursor [Gallus gallus]	1	1	1	1	7	7	7	22.084	201	201	0	4.543	NaN	NaN	NaN	1	0	Median	NaN	NaN	NaN	1	0	Median	NaN	NaN	NaN	1	0	Median	103750000	25288000	40078000	38381000	10	10375000	2528800	4007800	3838100	SNEPGDDTDVFTEK				35
XP_040556483.1;XP_015142756.1;XP_046797316.1;NP_001001466.2	XP_040556483.1;XP_015142756.1;XP_046797316.1;NP_001001466.2	1;1;1;1	1;1;1;1	1;1;1;1	XP_040556483.1 reticulon-1 isoform X3 [Gallus gallus];XP_015142756.1 reticulon-1 isoform X2 [Gallus gallus];XP_046797316.1 reticulon-1 isoform X1 [Gallus gallus];NP_001001466.2 reticulon-1 [Gallus gallus]	4	1	1	1	4.1	4.1	4.1	21.944	194	194;208;609;760	0.0012788	2.6775	NaN	NaN	NaN	1	0	Median	NaN	NaN	NaN	1	0	Median	NaN	NaN	NaN	1	0	Median	1.5554e+09	494380000	545360000	515680000	8	194430000	61797000	68170000	64460000	SVLQAVQK				36
NP_001383088.1;XP_046757574.1;NP_001001469.2;NP_001383089.1;NP_001383083.1;NP_001383084.1;NP_001383085.1;NP_001383086.1;NP_001383087.1;XP_046757608.1;XP_040562551.1;XP_015154713.2;XP_046757567.1;XP_046757569.1;XP_046757679.1;XP_040562720.1;XP_040522229.1;XP_040522227.1;XP_040522228.1	NP_001383088.1;XP_046757574.1;NP_001001469.2;NP_001383089.1;NP_001383083.1;NP_001383084.1;NP_001383085.1;NP_001383086.1;NP_001383087.1;XP_046757608.1;XP_040562551.1;XP_015154713.2;XP_046757567.1;XP_046757569.1;XP_046757679.1;XP_040562720.1	14;14;14;14;14;14;14;14;14;14;14;14;14;14;12;12;1;1;1	14;14;14;14;14;14;14;14;14;14;14;14;14;14;12;12;1;1;1	14;14;14;14;14;14;14;14;14;14;14;14;14;14;12;12;1;1;1	NP_001383088.1 trifunctional purine biosynthetic protein adenosine-3 [Gallus gallus];XP_046757574.1 trifunctional purine biosynthetic protein adenosine-3 isoform X1 [Gallus gallus];NP_001001469.2 trifunctional purine biosynthetic protein adenosine-3 [Gallu	19	14	14	14	17.3	17.3	17.3	106.54	1003	1003;1003;1003;1003;1003;1003;1003;1003;1003;1003;1003;1003;1003;1003;433;433;564;1035;1035	0	85.942	0.87023	0.91152	11.242	25	5	Leave out requantified	0.88589	1.0394	6.8556	25	5	Leave out requantified	1.0534	1.1739	11.65	25	5	Leave out requantified	3.0022e+09	1.0022e+09	1.0367e+09	963390000	55	33538000	10667000	12008000	10864000	AACSFINSANFPALVVK;AIAFLSQSR;ELAQQVLK;ELGLEVFHAGTALK;FGDPECQVILPLLK;GLEITGLSK;GVIVASNKEEACK;ISNSAVSVSNHAALAQFCR;QVFVAPGNAGTANSGK;SDLYEVMQAVINK;SDLYEVMQAVINKK;VHNLLQALQANR;VLTVTAIKEDLMTALQEANK;VLVIGSGGR				37
NP_001001529.1	NP_001001529.1	11	11	11	NP_001001529.1 prolyl 3-hydroxylase 1 precursor [Gallus gallus]	1	11	11	11	20.3	20.3	20.3	81.675	725	725	0	56.325	0.99927	1.0566	23.034	22	5	Leave out requantified	1.0757	1.2917	12.487	22	5	Leave out requantified	1.0993	1.205	12.542	22	5	Leave out requantified	3.1682e+09	977490000	1.0215e+09	1169200000	34	31125000	8565500	10079000	12480000	AVGFSSGSENPHGVK;EIETLVEEK;FYSEEQPAAAVLHLEK;GDWPAVVLQMER;LEVPLHFSYSHLVCR;LTNAAASAGDGYR;QGCVTELASQPGR;SPYNYLQVAYFK;TQTAEVQPQCGR;TSPHTPSETFYGVTVLK;VVVDGVLSAEECR				38
NP_001001531.1	NP_001001531.1	7	7	5	NP_001001531.1 RNA-binding protein FUS [Gallus gallus]	1	7	7	5	14.7	14.7	14.7	52.36	504	504	0	62.542	0.92354	0.97078	5.3236	34	5	Leave out requantified	0.87728	0.98812	5.6522	34	5	Leave out requantified	0.96293	1.0626	4.5732	34	5	Leave out requantified	4484700000	1.4581e+09	1.4947e+09	1.5319e+09	12	103320000	32382000	32471000	38468000	AAIDWFDGK;AAIDWFDGKEFSGNPIK;APKPDGPGAPHMGGK;CPNPACENMNFSWR;GEATVSFDDPPSAK;LKGEATVSFDDPPSAK;TGQPMINLYTDR				39
XP_040533197.1;NP_001001615.1;XP_040506614.1;NP_001004391.1	XP_040533197.1;NP_001001615.1	8;8;1;1	8;8;1;1	8;8;1;1	XP_040533197.1 cadherin-2 isoform X1 [Gallus gallus];NP_001001615.1 cadherin-2 precursor [Gallus gallus]	4	8	8	8	14.2	14.2	14.2	93.905	850	850;912;830;913	0	38.937	0.89525	0.95222	13.434	20	4	Leave out requantified	0.92267	1.0901	21.606	20	4	Leave out requantified	0.96432	1.0575	22.493	20	4	Leave out requantified	2720000000	778680000	928840000	1.0125e+09	32	27593000	8354900	9648100	9589800	IDPVNGQITTTAVLDR;ISGDHAQLSLR;LDERPIHAEPQYPVR;LSDPANWLK;QLLIDPEDDVRDNILK;RLDERPIHAEPQYPVR;SAAPHPGDIGDFINEGLK;YDEEGGGEEDQDYDLSQLQQPDTVEPDAIKPVGIR				40
NP_001001748.1	NP_001001748.1	6	6	6	NP_001001748.1 cytochrome b5 [Gallus gallus]	1	6	6	6	63	63	63	15.545	138	138	0	108.62	1.0064	1.077	7.2242	17	1	Leave out requantified	0.77573	0.89032	9.5846	17	1	Leave out requantified	0.76647	0.81431	4.8639	17	1	Leave out requantified	6.6891e+09	2270300000	2583800000	1.8351e+09	5	206860000	69833000	79471000	57552000	ALSETFIIGELHPDDRPK;EQAGGDATENFEDVGHSTDAR;FLDEHPGGEEVLR;HNNSQSTWIIVHHR;VGSSEAGGEAWR;YYRLEEVQK				41
XP_046755346.1;NP_001383215.1;NP_001001760.2;XP_015148007.1;XP_040562951.2;XP_040562950.2;XP_040562953.1	XP_046755346.1;NP_001383215.1;NP_001001760.2;XP_015148007.1;XP_040562951.2;XP_040562950.2	5;5;5;5;5;5;2	5;5;5;5;5;5;2	5;5;5;5;5;5;2	XP_046755346.1 cadherin-13 isoform X4 [Gallus gallus];NP_001383215.1 cadherin-13 isoform 2 precursor [Gallus gallus];NP_001001760.2 cadherin-13 isoform 1 precursor [Gallus gallus];XP_015148007.1 cadherin-13 isoform X3 [Gallus gallus];XP_040562951.2 cadheri	7	5	5	5	12.5	12.5	12.5	66.499	607	607;712;715;716;737;740;540	0	11.399	1.1017	1.1636	11.195	11	3	Leave out requantified	1.0417	1.0958	8.283	11	3	Leave out requantified	1.0048	1.0687	10.611	11	3	Leave out requantified	1.8494e+09	543440000	631170000	674830000	31	2248300	1014700	991300	242310	AILATPILIPENQRPPFPR;IEGNLGIPR;INEISGDVSVTRPLDR;VVVLGASDKDLHPNTDPFKFELSK;YELVIEAK				42
NP_001001764.2;XP_015140914.2;XP_015140913.2	NP_001001764.2;XP_015140914.2;XP_015140913.2	3;2;2	3;2;2	3;2;2	NP_001001764.2 PDZ and LIM domain protein 3 [Gallus gallus];XP_015140914.2 PDZ and LIM domain protein 3 isoform X2 [Gallus gallus];XP_015140913.2 PDZ and LIM domain protein 3 isoform X1 [Gallus gallus]	3	3	3	3	16.2	16.2	16.2	34.395	315	315;275;363	0	7.2998	0.83745	0.86103	14.731	3	0	Leave out requantified	0.69703	0.78173	7.9614	3	0	Leave out requantified	0.89058	0.93122	13.106	3	0	Leave out requantified	58590000	23510000	20434000	14646000	16	485910	195790	107120	183000	INLEAEPQEFKPIGTAHNR;PQNVILPGPAPWGFR;VLQNLVSEEDGRPVGTR				43
XP_025002851.1;NP_001001765.2	XP_025002851.1;NP_001001765.2	2;2	2;2	2;2	XP_025002851.1 ubiquitin-like modifier-activating enzyme 5 isoform X1 [Gallus gallus];NP_001001765.2 ubiquitin-like modifier-activating enzyme 5 [Gallus gallus]	2	2	2	2	12.7	12.7	12.7	32.421	292	292;399	0	18.614	0.98711	1.0625	22.755	3	0	Plateau	0.94666	1.1036	18.64	3	0	Plateau	0.97539	1.0612	6.4124	3	0	Plateau	589470000	196040000	196800000	196620000	10	7626400	3049500	2173300	2403700	ISNGALEEGKPVDLVLSCVDNFEAR;LFFQPHQAGLSK				44
NP_001384836.1;NP_001384837.1;NP_001384838.1;NP_001384839.1;NP_001001766.2;XP_046783120.1;NP_001384835.1;XP_046783113.1;NP_001384834.1;XP_040531910.1;XP_040531997.1;XP_046783050.1;NP_001384833.1;NP_001384830.1;NP_001384831.1;XP_040531403.1;XP_046782913.1;NP_001384832.1;XP_040507002.1	NP_001384836.1;NP_001384837.1;NP_001384838.1;NP_001384839.1;NP_001001766.2;XP_046783120.1;NP_001384835.1;XP_046783113.1;NP_001384834.1;XP_040531910.1;XP_040531997.1;XP_046783050.1;NP_001384833.1;NP_001384830.1;NP_001384831.1;XP_040531403.1;XP_046782913.1;NP_001384832.1	9;9;9;9;9;9;8;8;8;8;8;8;8;8;8;7;7;7;1	5;5;5;5;5;5;5;5;5;5;5;5;4;4;4;4;4;4;0	5;5;5;5;5;5;5;5;5;5;5;5;4;4;4;4;4;4;0	NP_001384836.1 LIM and senescent cell antigen-like-containing domain protein 1 isoform f [Gallus gallus];NP_001384837.1 LIM and senescent cell antigen-like-containing domain protein 1 isoform f [Gallus gallus];NP_001384838.1 LIM and senescent cell antigen-	19	9	5	5	29.8	18.8	18.8	37.207	325	325;325;325;325;325;325;336;336;336;336;336;336;338;387;362;373;398;349;145	0	19.861	0.91157	0.995	11.836	10	1	Leave out requantified	0.9069	1.0556	14.774	10	1	Leave out requantified	1.0195	1.1034	7.5987	10	1	Leave out requantified	1136800000	380770000	362330000	393650000	17	54633000	17691000	16945000	19997000	ANALANAICER;CHAIIDEQPLIFK;ELKGELYCLPCHDK;FVEFDMKPVCK;GELYCLPCHDK;NDPYHPDHFNCANCGK;QWHVEHFVCAK;VIEGDVVSALNK;VLADIGFVK				45
XP_046794541.1;NP_001383521.1;NP_001383520.1;NP_001001776.1	XP_046794541.1;NP_001383521.1;NP_001383520.1;NP_001001776.1	1;1;1;1	1;1;1;1	1;1;1;1	XP_046794541.1 glutathione S-transferase isoform X1 [Gallus gallus];NP_001383521.1 glutathione S-transferase [Gallus gallus];NP_001383520.1 glutathione S-transferase [Gallus gallus];NP_001001776.1 glutathione S-transferase [Gallus gallus]	4	1	1	1	4.1	4.1	4.1	25.413	222	222;222;222;222	0.0051672	2.1148	NaN	NaN	NaN	1	0	Median	NaN	NaN	NaN	1	0	Median	NaN	NaN	NaN	1	0	Median	72190000	23462000	28441000	20288000	11	6562700	2132900	2585500	1844400	AILCYIAGK				46
NP_001001778.3	NP_001001778.3	1	1	1	NP_001001778.3 CKLF-like MARVEL transmembrane domain-containing protein 3 [Gallus gallus]	1	1	1	1	9.5	9.5	9.5	18.69	169	169	0	3.933	NaN	NaN	NaN	1	0	Median	NaN	NaN	NaN	1	0	Median	NaN	NaN	NaN	1	0	Median	98227000	35127000	38901000	24199000	7	14032000	5018100	5557300	3457000	MEEPEANAEPPPPGLR				47
NP_001001783.1	NP_001001783.1	12	12	12	NP_001001783.1 small ribosomal subunit protein uS15 [Gallus gallus]	1	12	12	12	51.7	51.7	51.7	17.222	151	151	0	40.717	0.97745	1.0146	10.545	34	4	Leave out requantified	0.93049	1.0327	10.401	34	4	Leave out requantified	0.94914	1.0269	6.5811	34	4	Leave out requantified	8.0327e+09	2531400000	2842400000	2658900000	9	659930000	211640000	234080000	214210000	GLAPDLPEDLYHLIK;GLAPDLPEDLYHLIKK;GLSQSALPYR;GLSQSALPYRR;GLTPSQIGVILR;KGLTPSQIGVILR;LILIESR;LTSDDVKEQIYK;MHAPGKGLSQSALPYRR;SKGLAPDLPEDLYHLIK;SKGLAPDLPEDLYHLIKK;YESSTASALVA				48
XP_040507566.1;XP_015153092.1;XP_015153089.1;NP_001001858.1	XP_040507566.1;XP_015153092.1;XP_015153089.1;NP_001001858.1	1;1;1;1	1;1;1;1	1;1;1;1	XP_040507566.1 stathmin isoform X1 [Gallus gallus];XP_015153092.1 stathmin isoform X1 [Gallus gallus];XP_015153089.1 stathmin isoform X1 [Gallus gallus];NP_001001858.1 stathmin [Gallus gallus]	4	1	1	1	8.8	8.8	8.8	17.082	148	148;148;148;148	0	4.6049	NaN	NaN	NaN	1	0	Median	NaN	NaN	NaN	1	0	Median	NaN	NaN	NaN	1	0	Median	37722000	14019000	10083000	13620000	9	4191300	1557600	1120300	1513400	ASGQAFELILGPR				49
XP_024998034.1;XP_015151905.1;NP_001002242.1	XP_024998034.1;XP_015151905.1;NP_001002242.1	17;17;17	17;17;17	17;17;17	XP_024998034.1 casein kinase II subunit alpha isoform X1 [Gallus gallus];XP_015151905.1 casein kinase II subunit alpha isoform X1 [Gallus gallus];NP_001002242.1 casein kinase II subunit alpha [Gallus gallus]	3	17	17	17	45.5	45.5	45.5	45.19	391	391;391;391	0	149.53	1.0106	1.0914	11.071	63	10	Leave out requantified	0.90681	1.0638	11.008	63	10	Leave out requantified	0.90515	0.96265	11.182	63	10	Leave out requantified	11992000000	3.6729e+09	4317600000	4.0018e+09	18	176530000	47673000	65361000	63495000	DVKPHNVMIDHEHR;DVKPHNVMIDHEHRK;EPFFHGHDNYDQLVR;FNDILGR;FVHSENQHLVSPEALDFLDK;GGPNIITLADIVK;GGPNIITLADIVKDPVSR;GKYSEVFEAINITNNEK;KEPFFHGHDNYDQLVR;LIDWGLAEFYHPGQEYNVR;QLYQTLTDYDIR;SGPVPSR;TPALVFEHVNNTDFK;VLGTEDLYDYIDK;VYTDVNTHRPR;YNIELDPR;YSEVFEAINITNNEK				50
NP_001004369.1;XP_015134378.3	NP_001004369.1;XP_015134378.3	5;5	5;5	5;5	NP_001004369.1 G2/mitotic-specific cyclin-B2 [Gallus gallus];XP_015134378.3 G2/mitotic-specific cyclin-B2 isoform X1 [Gallus gallus]	2	5	5	5	13.3	13.3	13.3	44.651	399	399;458	0	18.038	1.0185	1.0852	4.9565	7	1	Leave out requantified	0.68234	0.78305	19.129	7	1	Leave out requantified	0.67696	0.7338	27.094	7	1	Leave out requantified	375810000	129760000	134160000	111890000	22	4406000	1450800	1570300	1384900	AGEADAEQHTLAK;DLAASLL;FLQSHPVPR;ISTISQLNSK;LQLVGVTALLLASK				51
XP_046755442.1;XP_025009951.1;XP_015148015.1;XP_015148014.1;NP_001004373.1;XP_040563023.1;XP_025009950.1	XP_046755442.1;XP_025009951.1;XP_015148015.1;XP_015148014.1;NP_001004373.1;XP_040563023.1;XP_025009950.1	1;1;1;1;1;1;1	1;1;1;1;1;1;1	1;1;1;1;1;1;1	XP_046755442.1 arylamine N-acetyltransferase, pineal gland isozyme NAT-3 isoform X1 [Gallus gallus];XP_025009951.1 arylamine N-acetyltransferase, pineal gland isozyme NAT-3 isoform X1 [Gallus gallus];XP_015148015.1 arylamine N-acetyltransferase, pineal gla	7	1	1	1	4.1	4.1	4.1	33.663	290	290;290;290;290;290;313;313	0.008613	1.8813	NaN	NaN	NaN	1	0	Median	NaN	NaN	NaN	1	0	Median	NaN	NaN	NaN	1	0	Median	60779000	19049000	22131000	19599000	15	4051900	1269900	1475400	1306600	TLGYNVTLLGAK				52
NP_001004378.1	NP_001004378.1	19	19	19	NP_001004378.1 small ribosomal subunit protein RACK1 [Gallus gallus]	1	19	19	19	72.2	72.2	72.2	35.076	317	317	0	323.31	0.98933	1.047	6.7256	104	10	Leave out requantified	0.95835	1.0895	6.5659	104	10	Leave out requantified	0.96109	1.0231	7.1591	104	10	Leave out requantified	58453000000	18223000000	20645000000	19585000000	20	2410400000	755560000	841680000	813160000	DETNYGIPQR;DGQAMLWDLNEGK;DKTIIMWK;DVLSVAFSSDNR;FSPNSSNPIIVSCGWDK;GHNGWVTQIATTPQFPDMILSASR;HLYTLDGGDIINALCFSPNR;IIVDELK;IIVDELKQEVISTSSK;IWDLEGK;LTRDETNYGIPQR;LWDLTTGTTTR;LWNTLGVCK;TEQMTLR;TNHIGHTGYLNTVTVSPDGSLCASGGK;VWNLANCK;VWQVTIGTR;YTVQDESHSEWVSCVR;YWLCAATGPSIK				53
NP_001004379.1	NP_001004379.1	22	22	22	NP_001004379.1 large ribosomal subunit protein eL8 [Gallus gallus]	1	22	22	22	51.1	51.1	51.1	29.999	266	266	0	131.2	0.96044	1.0058	5.8139	97	3	Leave out requantified	0.91958	1.01	9.4534	97	3	Leave out requantified	0.94206	1.0014	9.6328	96	3	Leave out requantified	32548000000	10217000000	11370000000	10960000000	10	1.8571e+09	586880000	642710000	627480000	AGVNTVTTLVENK;AGVNTVTTLVENKK;AKELATKLG;DLTRFVKWPR;GDTPTKRPPVLR;GKKVAPAPAVVK;HWGGNVLGPK;HWGGNVLGPKSVAR;KVAPAPAVVK;KVVNPLFEK;LKVPPAINQFSQALDR;NFGIGQDIQPK;NFGIGQDIQPKR;NFGIGQDIQPKRDLTR;QTATQLLK;RHWGGNVLGPK;TNYNDRYDEIR;TNYNDRYDEIRR;VAPAPAVVKK;VAPAPAVVKKQEAK;VPPAINQFSQALDR;VVNPLFEKRPK				54
NP_001004380.1	NP_001004380.1	12	12	10	NP_001004380.1 F-actin-capping protein subunit alpha-2 [Gallus gallus]	1	12	12	10	62.9	62.9	53.5	32.844	286	286	0	283.13	0.77623	0.82589	13.715	44	4	Leave out requantified	0.70825	0.82706	9.9272	44	4	Leave out requantified	0.93065	1.0017	17.29	44	4	Leave out requantified	10131000000	3.6677e+09	3.4315e+09	3.032e+09	13	404050000	138940000	143600000	121510000	ADLEEQLSDEEK;ADLEEQLSDEEKVR;DIQDSLTVSNEAQTAK;EATDPRPHEVENAIESWR;EGAAHAFAQYNLDQFTPVK;EHYPNGVCTVYGK;FIIHAPPGEFNEVFNDVR;FTISPSTTQVAGILK;IDGYDEQVLITEHGDLGNGK;IQVHYYEDGNVQLVSHK;LLLNNDNLLR;TIDGQQTIIACIESHQFQAK				55
NP_001004386.1;XP_046795699.1;XP_046795696.1;XP_015148932.1;XP_015148925.1;XP_046795683.1	NP_001004386.1;XP_046795699.1;XP_046795696.1;XP_015148932.1;XP_015148925.1;XP_046795683.1	12;12;12;12;12;12	10;10;10;10;10;10	10;10;10;10;10;10	NP_001004386.1 zyxin [Gallus gallus];XP_046795699.1 zyxin isoform X3 [Gallus gallus];XP_046795696.1 zyxin isoform X2 [Gallus gallus];XP_015148932.1 zyxin isoform X2 [Gallus gallus];XP_015148925.1 zyxin isoform X2 [Gallus gallus];XP_046795683.1 zyxin isofor	6	12	10	10	30.1	28	28	58.537	542	542;550;573;573;573;581	0	90.627	0.83139	0.86468	9.1592	34	1	Leave out requantified	0.68273	0.74016	26.671	34	1	Leave out requantified	0.80961	0.87669	23.535	34	1	Leave out requantified	9141400000	3.3812e+09	3.1054e+09	2654900000	22	163340000	59614000	58536000	45186000	AHVEISSAPR;DPTPPFPSK;EVEELELLTQK;FAPVVAPKPK;FTPKPSGTLSSKPPGLDSTPAPAPWAAPQQR;KEPLASVPPPPSLPSQPTAK;KFAPVVAPK;PQPPNFTYAQQWERPQVQEKPVPTEK;PQVQEKPVPTEK;PSGTLSSKPPGLDSTPAPAPWAAPQQR;QLQGQQFYNVDEKPFCEDCYAGTLEK;TGGTSESSQPQPPGTGAQR				56
XP_015151703.1;XP_015151695.1;NP_001004388.2;XP_015151689.1;XP_015151686.1	XP_015151703.1;XP_015151695.1;NP_001004388.2;XP_015151689.1;XP_015151686.1	2;2;2;2;2	2;2;2;2;2	2;2;2;2;2	XP_015151703.1 leukocyte surface antigen CD47 isoform X4 [Gallus gallus];XP_015151695.1 leukocyte surface antigen CD47 isoform X3 [Gallus gallus];NP_001004388.2 leukocyte surface antigen CD47 precursor [Gallus gallus];XP_015151689.1 leukocyte surface antig	5	2	2	2	8.6	8.6	8.6	33.192	301	301;316;317;320;332	0	6.5082	1.143	1.2371	6.2341	2	0	Median	1.0435	1.2239	18.337	2	0	Median	0.86788	0.93248	10.031	2	0	Median	227070000	62928000	88221000	75920000	7	32438000	8989700	12603000	10846000	HESVPSANFLSK;QGQVIFSFNGPEQR				57
NP_001004389.2;XP_015154820.2	NP_001004389.2;XP_015154820.2	35;35	35;35	35;35	NP_001004389.2 T-complex protein 1 subunit theta [Gallus gallus];XP_015154820.2 T-complex protein 1 subunit theta isoform X1 [Gallus gallus]	2	35	35	35	69.7	69.7	69.7	59.501	548	548;553	0	285.11	0.9242	0.99308	7.258	172	24	Leave out requantified	0.86727	1.0081	8.2692	172	24	Leave out requantified	0.92809	1.01	8.9362	172	24	Leave out requantified	78732000000	26087000000	27267000000	25378000000	37	1.7708e+09	583700000	607500000	579570000	AIADSGANVVVTGGK;ALEILPDLVCCSAK;APGFAQMLK;AVDDGVNTFK;DMLEAGILDTYLGK;DVDEVASLLHTSVMSK;EDGAISTILIR;ELEVQHPAAK;ETEGDVTSVK;FAEAFEAIPR;GEENLMDLQVK;GSTDNLMDDIER;HEKEDGAISTILIR;HYSGLEEAVYR;IAVYSCPFDGMITETK;IVGAGVSASSVLHGMVFK;KFAEAFEAIPR;LATNAAVTVLR;LFVTNDAATILR;LIAQACVSILPDSGHFNVDNIR;LVPGGGATEIELAK;LYAVHQEGNK;MGLSVSEVIEGYEK;MVINHLEK;NAEELMNFSK;NLRDVDEVASLLHTSVMSK;NVGFDIEAEAAAVK;QITSYGETCPGLDQYAIK;QITSYGE…				58
XP_040509465.1;XP_015155338.1;NP_001004397.1	XP_040509465.1;XP_015155338.1;NP_001004397.1	2;2;2	2;2;2	2;2;2	XP_040509465.1 splicing factor 3A subunit 2 isoform X1 [Gallus gallus];XP_015155338.1 splicing factor 3A subunit 2 isoform X1 [Gallus gallus];NP_001004397.1 splicing factor 3A subunit 2 [Gallus gallus]	3	2	2	2	8.3	8.3	8.3	35.138	315	315;315;315	0	16.016	0.91533	0.97517	24.384	3	0	Plateau	1.3806	1.6104	24.762	3	0	Median	1.0339	1.1182	10.056	3	0	Median	312490000	87958000	106310000	118220000	14	11103000	2841600	3952600	4308500	FWTHWNR;LCLTLHNNEGSYLAHTQGK				59
NP_001004400.1	NP_001004400.1	25	1	1	NP_001004400.1 tubulin beta-2 chain [Gallus gallus]	1	25	1	1	69.9	2.7	2.7	49.953	445	445	0	13.606	0.91701	0.96304	12.034	6	4	Median	0.85815	0.99525	127.5	6	4	Median	0.94336	1.0184	133.83	6	4	Median	1165600000	407280000	380980000	377350000	20	58280000	20364000	19049000	18868000	AILVDLEPGTMDSVR;ALTVPELTQQMFDSK;ESESCDCLQGFQLTHSLGGGTGSGMGTLLISK;EVDEQMLNVQNK;FPGQLNADLR;FPGQLNADLRK;FWEVISDEHGIDPTGSYHGDSDLQLER;GHYTEGAELVDSVLDVVR;GHYTEGAELVDSVLDVVRK;IMNTFSVMPSPK;INVYYNEATGNK;IREEYPDR;ISEQFTAMFR;KLAVNMVPFPR;LAVNMVPFPR;LHFFMPGFAPLTSR;LTTPTYGDLNHLVSATMSGVTTCLR;MSATFIGNSTAIQELFK;MSATFIGNSTAIQELFKR;MSMKEVDEQMLNVQNK;NMMAACDPR;NSSYFVEWIPNNVK;SGPFGQIFRPDNFVFGQSGAGNNWAK;TAVCDIPPR;YLTVA…				60
XP_046796130.1;NP_001383906.1;NP_001004401.2	XP_046796130.1;NP_001383906.1;NP_001004401.2	3;3;3	3;3;3	3;3;3	XP_046796130.1 amidophosphoribosyltransferase isoform X1 [Gallus gallus];NP_001383906.1 amidophosphoribosyltransferase isoform 2 [Gallus gallus];NP_001004401.2 amidophosphoribosyltransferase isoform 1 [Gallus gallus]	3	3	3	3	8.1	8.1	8.1	49.285	444	444;444;510	0	5.8201	0.90614	0.99843	18.167	3	0	Leave out requantified	0.77117	0.94479	15.427	3	0	Leave out requantified	0.95206	1.0513	16.385	3	0	Leave out requantified	269630000	97082000	91917000	80629000	22	7124600	2673100	2317600	2133900	IAVAHNGELTNAVR;LYVSNLGIGHTR;VVIIDDSIVR				61
NP_001004402.2;XP_040554977.1	NP_001004402.2;XP_040554977.1	25;16	25;16	25;16	NP_001004402.2 WD repeat-containing protein 1 [Gallus gallus];XP_040554977.1 WD repeat-containing protein 1 isoform X1 [Gallus gallus]	2	25	25	25	55	55	55	66.552	609	609;516	0	112.75	0.86853	0.92683	9.1788	123	15	Leave out requantified	0.85358	0.99335	7.4726	123	15	Leave out requantified	0.92947	1.0169	10.182	123	15	Leave out requantified	38470000000	13516000000	12789000000	12165000000	30	531130000	180010000	175140000	175970000	AHDGGIYAISWSPDSSQLLSASGDK;AHDGGIYAISWSPDSSQLLSASGDKTAK;DLAWTEDSKR;DYSGQDAVK;FATASADGQIFIYDGK;FGAVFLWDSGSSVGEITGHNK;FKFTLSDHTR;FTLSDHTR;GNNFLYTNGK;GPVTDLAYSHDGAFLAVCDANK;IAVVGEGR;IKDLAWTEDSKR;IKIPDAHR;IWDTTQKEHLLK;LATGSDDNCAAFFEGPPFK;LHHVSGLAWLDEHTLVTTSHDASVK;LYSIQGTSLK;NIDNPAIADIYTEHAHQVVVAK;SIQCLTVHK;SYIYSGSNDGHINYWDSDTGENDGFSGK;VFASLPQVER;VINSVDIK;VVTVFSVPDGYAEHNVFYGHHAK;YAPSGFYIASGDVSGK;YEYQPF…				62
NP_001004406.2;XP_015142855.1;XP_015142854.1	NP_001004406.2;XP_015142855.1;XP_015142854.1	8;7;7	8;7;7	8;7;7	NP_001004406.2 cofilin-2 [Gallus gallus];XP_015142855.1 cofilin-2 isoform X1 [Gallus gallus];XP_015142854.1 cofilin-2 isoform X1 [Gallus gallus]	3	8	8	8	53	53	53	18.661	166	166;149;149	0	147.82	0.85739	0.89853	13.277	21	1	Leave out requantified	0.87792	0.99623	7.7534	21	1	Leave out requantified	0.97973	1.0335	17.951	21	1	Leave out requantified	7.9188e+09	2642900000	2639900000	2635900000	11	415360000	142430000	141770000	131160000	ASGVTVNDEVIK;AVLFCLSDDKK;FTGIKHEWQVNGLDDIKDR;HEWQVNGLDDIKDR;KAVLFCLSDDKK;LGGNVVVSLEGKPL;QILVGDIGDTVEDPYTAFVK;YALYDATYETK				63
NP_001004407.1	NP_001004407.1	2	2	2	NP_001004407.1 glycophorin-C [Gallus gallus]	1	2	2	2	29	29	29	10.071	93	93	0	6.4462	NaN	NaN	NaN	1	0	Median	NaN	NaN	NaN	1	0	Median	NaN	NaN	NaN	1	0	Median	91806000	27023000	32076000	32707000	3	30602000	9007600	10692000	10902000	GTEFAESADAALK;NDPALQEAVDESKK				64
NP_001004413.3	NP_001004413.3	4	4	4	NP_001004413.3 nicastrin precursor [Gallus gallus]	1	4	4	4	7.5	7.5	7.5	79.424	717	717	0	23.949	0.84803	0.92318	22.292	5	2	Median	0.81892	0.95456	97.937	5	2	Median	0.95147	1.0581	110.87	5	2	Median	373140000	148180000	108130000	116830000	27	2494600	1200000	314030	980540	ADVLFSIPR;HIPGVVLSDHQASFQNR;LENIHSFVELNQVALR;TITQMLYGFLIK				65
XP_046796185.1;NP_001004429.4;XP_015141388.2	XP_046796185.1;NP_001004429.4;XP_015141388.2	5;5;5	5;5;5	5;5;5	XP_046796185.1 transforming acidic coiled-coil-containing protein 3 isoform X2 [Gallus gallus];NP_001004429.4 transforming acidic coiled-coil-containing protein 3 [Gallus gallus];XP_015141388.2 transforming acidic coiled-coil-containing protein 3 isoform X	3	5	5	5	9.6	9.6	9.6	86.026	769	769;890;891	0	21.234	1.0439	1.0588	26.466	15	1	Leave out requantified	0.72059	0.82132	18.168	15	1	Leave out requantified	0.67734	0.71459	19.5	15	1	Leave out requantified	781540000	234470000	311130000	235940000	38	4159400	1057300	1803100	1299000	FDWDKLDDPNFNPFGGGSK;LLEETEKPTSSLQNEEKPK;SETAALQASLR;SNVEDEAPVPR;VPQQEEQHSTPPRR				66
XP_040556838.1;NP_001385080.1;XP_046797624.1;NP_001385091.1;NP_001385090.1;NP_001385089.1;NP_001385088.1;NP_001385087.1;XP_046797623.1;NP_001385086.1;NP_001385084.1;NP_001385083.1;NP_001385082.1;NP_001385081.1;NP_001385079.1;NP_001385085.1;XP_046797622.1;NP_001004766.2;XP_040556843.1;XP_040556844.1;XP_040556845.1;XP_040556841.1;XP_040556840.1;XP_046797626.1;XP_046797627.1;XP_040556842.1;NP_001385…	XP_040556838.1;NP_001385080.1;XP_046797624.1;NP_001385091.1;NP_001385090.1;NP_001385089.1;NP_001385088.1;NP_001385087.1;XP_046797623.1;NP_001385086.1;NP_001385084.1;NP_001385083.1;NP_001385082.1;NP_001385081.1;NP_001385079.1;NP_001385085.1;XP_046797622.1;NP_001004766.2;XP_040556843.1;XP_040556844.1;XP_040556845.1;XP_040556841.1;XP_040556840.1;XP_046797626.1;XP_046797627.1;XP_040556842.1;NP_001385…	3;3;3;3;3;3;3;3;3;3;3;3;3;3;3;3;3;3;3;3;3;3;3;3;3;3;2;2;2	3;3;3;3;3;3;3;3;3;3;3;3;3;3;3;3;3;3;3;3;3;3;3;3;3;3;2;2;2	3;3;3;3;3;3;3;3;3;3;3;3;3;3;3;3;3;3;3;3;3;3;3;3;3;3;2;2;2	XP_040556838.1 alpha-(1,6)-fucosyltransferase isoform X1 [Gallus gallus];NP_001385080.1 alpha-(1,6)-fucosyltransferase isoform 1 [Gallus gallus];XP_046797624.1 alpha-(1,6)-fucosyltransferase isoform X1 [Gallus gallus];NP_001385091.1 alpha-(1,6)-fucosyltran	29	3	3	3	6.6	6.6	6.6	66.349	576	576;576;576;576;576;576;576;576;576;576;576;576;576;576;576;576;576;575;528;528;528;528;528;528;528;528;412;412;412	0	22.257	0.96852	1.0679	10.534	3	1	Median	0.88826	0.9971	17.173	3	1	Median	0.77206	0.80902	12.075	3	1	Median	235770000	100460000	73781000	61531000	34	2707200	1031900	954650	720580	HPVIGVHVR;RIDEFLSDLGHQER;VYLATDDPSLLQEAK				67
XP_040502867.2;XP_040502876.2;XP_040502886.2;XP_040502885.2;XP_040502884.2;XP_040502883.2;XP_040502880.2;XP_040502879.2;XP_040502878.2;XP_040502877.2;XP_040502875.2;XP_040502891.2;XP_040502874.2;XP_040502873.2;XP_040502881.1;XP_040502882.1;XP_040502871.2;XP_040502870.2;XP_040502869.2;XP_040502868.2;XP_040502887.2;XP_040502888.2;XP_040502889.2;XP_040502894.2;NP_001005345.3;XP_040502893.2;XP_040502…	XP_040502867.2;XP_040502876.2;XP_040502886.2;XP_040502885.2;XP_040502884.2;XP_040502883.2;XP_040502880.2;XP_040502879.2;XP_040502878.2;XP_040502877.2;XP_040502875.2;XP_040502891.2;XP_040502874.2;XP_040502873.2;XP_040502881.1;XP_040502882.1;XP_040502871.2;XP_040502870.2;XP_040502869.2;XP_040502868.2;XP_040502887.2;XP_040502888.2;XP_040502889.2;XP_040502894.2;NP_001005345.3;XP_040502893.2;XP_040502…	8;8;8;8;8;8;8;8;8;8;8;8;8;8;8;8;8;8;8;8;8;8;8;8;8;8;8;8;8;8;8;5;5;5;5;5;5;5;5;5;5;5;5;4;4	8;8;8;8;8;8;8;8;8;8;8;8;8;8;8;8;8;8;8;8;8;8;8;8;8;8;8;8;8;8;8;5;5;5;5;5;5;5;5;5;5;5;5;4;4	8;8;8;8;8;8;8;8;8;8;8;8;8;8;8;8;8;8;8;8;8;8;8;8;8;8;8;8;8;8;8;5;5;5;5;5;5;5;5;5;5;5;5;4;4	XP_040502867.2 PDZ and LIM domain protein 7 isoform X1 [Gallus gallus];XP_040502876.2 PDZ and LIM domain protein 7 isoform X9 [Gallus gallus];XP_040502886.2 PDZ and LIM domain protein 7 isoform X19 [Gallus gallus];XP_040502885.2 PDZ and LIM domain protein	45	8	8	8	6.9	6.9	6.9	127.64	1148	1148;1073;993;996;996;997;1070;1072;1073;1073;1073;992;1073;1074;1090;1090;1135;1135;1147;1147;993;993;992;918;419;918;419;842;838;992;477;360;428;360;418;1096;428;808;428;486;866;1038;360;928;928	0	16.054	0.69641	0.74447	11.411	13	2	Leave out requantified	0.67482	0.80371	8.5353	13	2	Leave out requantified	0.95033	1.0481	18.293	13	2	Leave out requantified	1.9594e+09	905540000	544030000	509780000	71	10597000	5381500	2821400	2393700	KVLDEGGFFEEK;LCLTLSR;PFGASSPPNPR;TARPFGASSPPNPR;TPAATPGPTSRPPWAVDPSFAER;VLDEGGFFEEK;YAPDKTSTVLSK;YNFAPSTALNK				68
XP_040508685.1;XP_040508684.1;XP_024999481.1;XP_015154202.1;NP_001005431.1;XP_046760099.1	XP_040508685.1;XP_040508684.1;XP_024999481.1;XP_015154202.1;NP_001005431.1;XP_046760099.1	7;7;7;7;7;6	7;7;7;7;7;6	7;7;7;7;7;6	XP_040508685.1 peptidyl-prolyl cis-trans isomerase FKBP5 isoform X1 [Gallus gallus];XP_040508684.1 peptidyl-prolyl cis-trans isomerase FKBP5 isoform X1 [Gallus gallus];XP_024999481.1 peptidyl-prolyl cis-trans isomerase FKBP5 isoform X1 [Gallus gallus];XP_0	6	7	7	7	20.5	20.5	20.5	50.427	449	449;449;449;449;449;443	0	24.366	0.86191	0.88552	23.818	10	2	Leave out requantified	0.91986	1.0578	4.0432	10	2	Leave out requantified	0.98123	1.0801	22.295	10	2	Leave out requantified	2.0671e+09	714850000	596460000	755800000	27	27630000	9078900	7760500	10791000	DRNEPFIFSLGK;EKLEQAAIVK;FVVGEGEDHDIPIGIDK;KGEVCYLLCKPEYAYGAAGSAPK;LLMNEFELAK;YGFGEAGKPK;YLQAVIQYGK				69
NP_001005618.2	NP_001005618.2	17	17	17	NP_001005618.2 procollagen-lysine,2-oxoglutarate 5-dioxygenase 1 precursor [Gallus gallus]	1	17	17	17	28.9	28.9	28.9	84.316	730	730	0	95.225	1.294	1.3741	31.361	38	6	Leave out requantified	1.1451	1.2806	19.993	38	6	Leave out requantified	0.82813	0.9116	18.037	38	6	Leave out requantified	8648800000	2374700000	3.2874e+09	2.9868e+09	39	155730000	43005000	58094000	54634000	FLGSGGFIGYAPNLK;FLLDYIAPITEK;GKDDDSDQLFYTK;IFLDPEKR;IFQNLNGALDEVVLK;IQVLGLDEEWK;LDADMAFCHNVR;LTHYHEGLPTTK;NLLYDTLPVIIHGNGPTK;SAQFFNYK;SEDYVDIVQR;SELDEGDLFHGGK;VGIDYEGGGCR;VGLWNVPYISSVYMVK;VIGPDDEVENAEAR;VVFSAENYIYPDR;WSTGDNTDSR				70
XP_040556678.1;XP_015142260.1;NP_001005796.2;XP_015142259.1;XP_015142258.1;XP_015142257.1	XP_040556678.1;XP_015142260.1;NP_001005796.2;XP_015142259.1;XP_015142258.1;XP_015142257.1	14;14;14;14;14;14	14;14;14;14;14;14	14;14;14;14;14;14	XP_040556678.1 FACT complex subunit SSRP1 isoform X2 [Gallus gallus];XP_015142260.1 FACT complex subunit SSRP1 isoform X2 [Gallus gallus];NP_001005796.2 FACT complex subunit SSRP1 [Gallus gallus];XP_015142259.1 FACT complex subunit SSRP1 isoform X1 [Gallus	6	14	14	14	24.2	24.2	24.2	80.094	706	706;706;706;709;709;709	0	52.882	0.91164	0.9567	11.397	22	1	Leave out requantified	0.87762	1.0228	12.206	22	1	Leave out requantified	0.95449	1.0557	13.712	22	1	Leave out requantified	2313300000	804490000	759760000	749040000	32	52830000	18605000	17250000	16974000	ADTLEFNEIYQEVK;ADVIQATGDAICIFR;ELQCLTPR;ESEFDKLSDFFK;FDEISFVNFAR;GFIYVHKPPVHIR;GWNWGTVR;IKSDHPGISITDLSK;IPYTTVLR;ITVPGNFQGHSGAQCITCSYK;IYPTFLHLHGK;LFDFVNAK;QGTQYTFSSIER;VDNIQASELAEGVWR				71
NP_001005802.1;XP_046754949.1	NP_001005802.1;XP_046754949.1	4;2	4;2	4;2	NP_001005802.1 signal peptidase complex catalytic subunit SEC11A [Gallus gallus];XP_046754949.1 signal peptidase complex catalytic subunit SEC11A isoform X1 [Gallus gallus]	2	4	4	4	16.2	16.2	16.2	20.631	179	179;129	0	10.041	0.92971	1.0031	8.4799	7	1	Leave out requantified	0.83256	0.96026	9.6647	7	1	Leave out requantified	0.92315	0.98273	15.529	7	1	Leave out requantified	859000000	282940000	286440000	289620000	10	75390000	24624000	25470000	25296000	GDLLFLTNR;MLSLDFLDDVR;MLSLDFLDDVRR;VGEIVVFR				72
NP_001005805.2	NP_001005805.2	6	6	6	NP_001005805.2 superkiller complex protein 8 [Gallus gallus]	1	6	6	6	28.2	28.2	28.2	33.305	305	305	0	29.661	0.95895	1.008	7.7594	8	0	Leave out requantified	0.89543	1.0206	3.6283	8	0	Leave out requantified	0.957	1.0331	7.1259	8	0	Leave out requantified	1.0209e+09	332380000	343360000	345150000	15	39900000	12777000	13334000	13788000	LLHTLEGHAMPIR;LWDLETGK;QEQAHDDAIWSVAWGK;SIDAGPVDAWSLAFSPDSQFLATGSHVGK;TTQYGILFK;VNIFGVETGKK				73
XP_015134372.1;NP_001005808.2	XP_015134372.1;NP_001005808.2	9;9	9;9	9;9	XP_015134372.1 isocitrate dehydrogenase [NAD] subunit alpha, mitochondrial isoform X1 [Gallus gallus];NP_001005808.2 isocitrate dehydrogenase [NAD] subunit alpha, mitochondrial [Gallus gallus]	2	9	9	9	28.2	28.2	28.2	38.954	358	358;366	0	37.44	0.91351	0.99018	6.3576	18	2	Leave out requantified	0.78732	0.89297	12.68	18	2	Leave out requantified	0.87821	0.94336	11.915	18	2	Leave out requantified	4.2571e+09	1454500000	1.4606e+09	1342000000	19	200220000	68399000	68120000	63700000	ENTEGEYSGIEHVIVEGVVQSIK;IAEFAFEYAR;IETACFDTIK;IETACFDTIKDGK;LITEEASKR;MSDGLFLR;NVTAIQGPGGK;TPIAAGHPSMNLLLR;TPYTDVNIVTIR				74
XP_040562243.1;NP_001005813.1;NP_990105.2;NP_990358.3	XP_040562243.1;NP_001005813.1	4;4;1;1	4;4;1;1	4;4;1;1	XP_040562243.1 tropomodulin-3 isoform X1 [Gallus gallus];NP_001005813.1 tropomodulin-3 [Gallus gallus]	4	4	4	4	12.2	12.2	12.2	39.365	352	352;352;347;359	0	15.506	0.9101	0.99837	1.6416	10	0	Leave out requantified	0.69908	0.84309	6.6822	10	0	Leave out requantified	0.78312	0.8572	6.3712	10	0	Leave out requantified	1084400000	385370000	408650000	290330000	20	35583000	12750000	13497000	9334800	FGYHFTQQGPR;LVEVNLNNIK;NFSLAATR;SNDPVAVALADMLR				75
NP_001005821.1	NP_001005821.1	1	1	1	NP_001005821.1 small ribosomal subunit protein uS11m [Gallus gallus]	1	1	1	1	9.3	9.3	9.3	19.41	183	183	0	39.892	NaN	NaN	NaN	1	0	Median	NaN	NaN	NaN	1	0	Median	NaN	NaN	NaN	1	0	Median	22146000	7710700	7038200	7396700	10	2214600	771070	703820	739670	GAESLSGTDLSPLILQR				76
NP_001005823.2	NP_001005823.2	10	10	10	NP_001005823.2 U2 small nuclear ribonucleoprotein A [Gallus gallus]	1	10	10	10	43.9	43.9	43.9	28.414	255	255	0	46.662	0.94075	1.0145	9.4769	14	3	Leave out requantified	0.96107	1.1554	23.562	14	3	Leave out requantified	1.0369	1.1168	20.098	14	3	Leave out requantified	1441500000	466360000	483100000	492070000	10	132750000	42237000	45477000	45039000	AGPSPGDVEAIK;DRELDLR;GLLQAGQIPGR;KLDGFPLLR;KPGSAEDAEEEMEEDTVPTGS;LDGFPLLR;LTAELIEQAAQYTNAVR;SLTYLSILR;TAIANASTLAEVER;TFNPGAGLPTDK				77
NP_001005827.1;XP_015153827.3;XP_015153828.1	NP_001005827.1;XP_015153827.3	11;7;1	2;0;0	2;0;0	NP_001005827.1 ras-related protein Rab-11A [Gallus gallus];XP_015153827.3 ras-related protein Rab-11A [Gallus gallus]	3	11	2	2	46.3	12.5	12.5	24.438	216	216;215;213	0	38.562	0.907	0.96552	12.164	4	0	Leave out requantified	0.86264	0.97865	6.167	4	0	Leave out requantified	0.90095	0.95459	2.4382	4	0	Leave out requantified	938900000	310670000	315350000	312870000	14	67064000	22191000	22525000	22348000	AITSAYYR;AQIWDTAGQER;DDEYDYLFK;DHADSNIVIMLVGNK;FTRNEFNLESK;GAVGALLVYDIAK;GNRDDEYDYLFK;HLTYENVER;NEFNLESK;STIGVEFATR;VVLIGDSGVGK				78
NP_001005830.1;XP_015147582.1	NP_001005830.1;XP_015147582.1	17;16	17;16	9;8	NP_001005830.1 dual specificity mitogen-activated protein kinase kinase 1 [Gallus gallus];XP_015147582.1 dual specificity mitogen-activated protein kinase kinase 1 isoform X1 [Gallus gallus]	2	17	17	9	39.7	39.7	26.8	43.654	395	395;389	0	89.604	0.88232	0.92341	14.649	49	5	Leave out requantified	0.82905	0.92413	16.415	49	5	Leave out requantified	0.95766	1.021	14.236	48	5	Leave out requantified	12868000000	4534900000	3.909e+09	4423800000	19	286330000	101290000	88182000	96863000	CLIKNPAER;DVKPSNILVNSR;IPEQILGK;ISELGAGNGGVVFK;KKPGPIQLNPAPDGSAVNGTSSAETNLEALQK;KLEELELDEQQR;KLEELELDEQQRK;KLIHLEIKPAIR;KRLEAFLTQK;LEAFLTQK;LIHLEIKPAIR;LPNGVFGSEFQDFVNK;RLEAFLTQK;VGELKDDDFEK;VGELKDDDFEKISELGAGNGGVVFK;VSHKPSGLIMAR;YPIPPPDSK				79
XP_040562955.1;XP_040562954.1;XP_015147771.2;XP_015147770.2;NP_001005831.2	XP_040562955.1;XP_040562954.1;XP_015147771.2;XP_015147770.2;NP_001005831.2	4;4;4;4;4	4;4;4;4;4	4;4;4;4;4	XP_040562955.1 protein arginine N-methyltransferase 7 isoform X1 [Gallus gallus];XP_040562954.1 protein arginine N-methyltransferase 7 isoform X1 [Gallus gallus];XP_015147771.2 protein arginine N-methyltransferase 7 isoform X1 [Gallus gallus];XP_015147770.	5	4	4	4	8.1	8.1	8.1	78.097	689	689;689;689;689;689	0	9.402	1.0499	1.1024	25.27	4	0	Leave out requantified	1.0236	1.1444	19.869	4	0	Leave out requantified	0.93621	1.0066	41.987	4	0	Leave out requantified	622900000	186510000	233980000	202420000	31	2869900	793870	1555500	520510	DEYSVWYTLQK;IVEARPELLTSSHLEEK;LFPVHVEAEDGEK;SLSNPQEVLLFDFRK				80
XP_046755348.1;NP_001005833.1	XP_046755348.1;NP_001005833.1	2;2	2;2	2;2	XP_046755348.1 cilia- and flagella-associated protein 20 isoform X1 [Gallus gallus];NP_001005833.1 cilia- and flagella-associated protein 20 [Gallus gallus]	2	2	2	2	13.4	13.4	13.4	20.303	172	172;193	0	5.4412	0.70896	0.77314	14.577	2	0	Median	0.78695	0.94078	9.2934	2	0	Median	1.1379	1.2215	8.4735	2	0	Median	138190000	53525000	32660000	52005000	11	12563000	4865900	2969100	4727800	AYGTNYIETLR;LYSEDELPAEFK				81
XP_046755353.1;XP_046755352.1;XP_046755351.1;NP_001005834.3	XP_046755353.1;XP_046755352.1;XP_046755351.1;NP_001005834.3	10;10;10;10	10;10;10;10	10;10;10;10	XP_046755353.1 anamorsin isoform X1 [Gallus gallus];XP_046755352.1 anamorsin isoform X1 [Gallus gallus];XP_046755351.1 anamorsin isoform X1 [Gallus gallus];NP_001005834.3 anamorsin [Gallus gallus]	4	10	10	10	38.3	38.3	38.3	32.961	308	308;308;308;308	0	117.3	0.95562	1.0399	11.073	21	2	Leave out requantified	0.84364	0.9937	8.8314	21	2	Leave out requantified	0.84449	0.91972	10.07	21	2	Leave out requantified	3.5027e+09	1154100000	1254200000	1094400000	17	86351000	28194000	31537000	26620000	ELQKEPLTAEEAQSVR;EPLTAEEAQSVR;EPVVTESENNSQIK;GEYGIAPGQR;GLVDAVQASVGADSR;KPNFEVGSSSQLK;KTSPSGKPSVDPATAK;VAVIWDSSSPVEALK;VLLKEPVVTESENNSQIK;VSVENINQLCQSAHR				82
XP_046755365.1;XP_015134617.1;NP_001005836.2	XP_046755365.1;XP_015134617.1;NP_001005836.2	39;39;39	39;39;39	39;39;39	XP_046755365.1 alanine--tRNA ligase, cytoplasmic isoform X1 [Gallus gallus];XP_015134617.1 alanine--tRNA ligase, cytoplasmic isoform X1 [Gallus gallus];NP_001005836.2 alanine--tRNA ligase, cytoplasmic [Gallus gallus]	3	39	39	39	44.6	44.6	44.6	106.97	968	968;968;968	0	319.76	0.94195	0.9882	17.28	108	3	Leave out requantified	0.88681	1.0017	16.202	108	3	Leave out requantified	0.94174	0.99445	19.841	108	3	Leave out requantified	36503000000	11890000000	12565000000	12047000000	51	498550000	163130000	172670000	162750000	ANQWVQEVSALMDGK;AVFDETYPDPVR;DDDSKEDKTEFTVK;DIINEEEDQFLK;EADGSLKPLPK;EFGIPAER;GALSTQEIK;GALSTQEIKK;GGYVLHIGTLYGSLK;GLEVTDDSPK;GLVVDMEGFEEER;GLVVDMEGFEEERK;GSLVAPDRLR;ITCLCQVPQETVQK;IVAVTGAEAR;KDPDMVKDIINEEEDQFLK;KVEGIANQMIEEAKPVYAR;LALDLLTK;LATDFAR;LHLGELKN;LRFDFTAK;LVSVLQNK;LYVTYFGGNEAAGLQPDLECK;MESTLTASQIR;MSNYDTDLFLPYFEAIQK;NVGCLQEALR;QIWLDLGLAEGR;QVIESHPNQPLVIMEMENGASAK;RIVAVTGAEAR;RPVMSNHTAT…				83
XP_025009927.1;XP_046755384.1;NP_001005838.1;XP_046755383.1;XP_040562989.1;XP_046755381.1;XP_046755382.1;XP_015147843.1;XP_046755380.1	XP_025009927.1;XP_046755384.1;NP_001005838.1;XP_046755383.1;XP_040562989.1;XP_046755381.1;XP_046755382.1;XP_015147843.1;XP_046755380.1	1;1;1;1;1;1;1;1;1	1;1;1;1;1;1;1;1;1	1;1;1;1;1;1;1;1;1	XP_025009927.1 AKT-interacting protein isoform X8 [Gallus gallus];XP_046755384.1 AKT-interacting protein isoform X7 [Gallus gallus];NP_001005838.1 AKT-interacting protein [Gallus gallus];XP_046755383.1 AKT-interacting protein isoform X6 [Gallus gallus];XP_	9	1	1	1	7.2	7.2	7.2	33.176	292	292;293;293;315;316;323;330;331;351	0	3.6044	NaN	NaN	NaN	1	0	Median	NaN	NaN	NaN	1	0	Median	NaN	NaN	NaN	1	0	Median	25461000	8403500	9744500	7312900	16	1591300	525220	609030	457060	IEDPYAIVFSPWNPAIHDEAR				84
NP_001005841.1	NP_001005841.1	7	7	7	NP_001005841.1 dnaJ homolog subfamily A member 2 [Gallus gallus]	1	7	7	7	22.4	22.4	22.4	45.64	411	411	0	39.224	0.95532	1.0153	7.8388	22	4	Leave out requantified	0.93585	1.051	18.296	22	4	Leave out requantified	0.95858	1.0439	19.257	22	4	Leave out requantified	6.1435e+09	1.906e+09	2233200000	2.0043e+09	22	130030000	40575000	49669000	39789000	EISFAYEVLSNPEKR;EYHPDKNPNAGDKFK;FDVQFPENNWISPEK;ILEVHVDK;LYDILGVPPGASDNELKK;NVLCSACNGQGGK;VIEPGCVR				85
NP_001005842.2	NP_001005842.2	25	25	25	NP_001005842.2 vacuolar protein sorting-associated protein 35 [Gallus gallus]	1	25	25	25	38.6	38.6	38.6	91.74	796	796	0	293.4	0.96091	1.0172	6.164	112	12	Leave out requantified	0.8431	0.97037	7.1091	112	12	Leave out requantified	0.87627	0.9558	6.8532	112	12	Leave out requantified	29936000000	9341900000	10687000000	9906400000	41	381170000	121610000	135070000	124490000	ACAELHQNVNVK;AELAELPLR;AVSTCAHLFWSGR;CFSEENHEPLR;CYPDRVDYVDK;ENEAVTIQVLNQLIQK;ESPESEGPIYEGLVL;FIHLLHSDDPDQQYK;HFHNTLEHLR;HFHPLFEYFDYESR;IFSFAHQTISALIK;ILVGTNLVR;IPVDTYNNILTVLR;IREDLPNLESTEETEQINK;LALFAHR;LALFAHREDGPGIPADIK;LFDIFSQQVATVIQSR;LLDEAIQAVK;LNLEHIATSSAVSK;LSQLEGVNVER;NIIIALIDR;NYLLQCTR;PTTQQSPQDEQEKLLDEAIQAVK;QIVLPGILEQVVNCR;VLETTVEIFNK				86
NP_001005843.2	NP_001005843.2	4	4	4	NP_001005843.2 cytochrome b-c1 complex subunit Rieske, mitochondrial precursor [Gallus gallus]	1	4	4	4	16.9	16.9	16.9	29.412	272	272	0	20.017	0.74885	0.78778	13.516	4	1	Leave out requantified	0.64232	0.70369	19.403	4	1	Leave out requantified	0.78024	0.8253	10.114	4	1	Leave out requantified	337700000	128170000	137180000	72349000	12	5356600	2341900	2756100	258650	EDVMDATTSSQTSSEDR;HRTQAEINQEAEVDVSK;LRDPQHDLDR;REDVMDATTSSQTSSEDRK				87
NP_001006128.2;CON__Q3ZBD7	NP_001006128.2	26;2	26;2	26;2	NP_001006128.2 glucose-6-phosphate isomerase [Gallus gallus]	2	26	26	26	49.9	49.9	49.9	62.13	553	553;557	0	323.31	1.0244	1.0643	4.1863	197	15	Leave out requantified	0.86338	0.9757	7.7429	197	15	Leave out requantified	0.82788	0.87774	6.7862	196	15	Leave out requantified	166760000000	52196000000	61272000000	53290000000	27	2.9384e+09	942900000	1099500000	896000000	AVLHIALR;ELQAAGLSGDALEK;EWFLHAAK;FAAYFQQGDMESNGK;HFHTAPLEK;HFVALSTNGPK;IEPELESDAPVTSHDSSTNGLISFIK;IEPELESDAPVTSHDSSTNGLISFIKK;ILLANFLAQTEALMK;INFTENR;KELQAAGLSGDALEK;KIEPELESDAPVTSHDSSTNGLISFIK;KIEPELESDAPVTSHDSSTNGLISFIKK;LNPFTLGAIIAMYEHK;MLIELAK;NLVTEEVMK;PLSADPHFK;PLSADPHFKK;QLFEADKDR;SNTPILVDGK;SNTPILVDGKDVVPEVNK;TFTTQETITNAVTAK;TLAELHPETTLFIIASK;VDYNTGPIVWGEPGTNGQHAFYQLIHQGTR;VFEGNRPTNSIMFTK…				88
NP_001006129.2;XP_046755431.1;XP_046755429.1;XP_015147980.2	NP_001006129.2;XP_046755431.1;XP_046755429.1;XP_015147980.2	12;10;10;10	12;10;10;10	12;10;10;10	NP_001006129.2 NEDD8-activating enzyme E1 regulatory subunit [Gallus gallus];XP_046755431.1 NEDD8-activating enzyme E1 regulatory subunit isoform X1 [Gallus gallus];XP_046755429.1 NEDD8-activating enzyme E1 regulatory subunit isoform X1 [Gallus gallus];XP_	4	12	12	12	28.8	28.8	28.8	60.482	535	535;475;475;475	0	88.484	0.90289	0.95389	10.089	14	3	Leave out requantified	0.88039	1.0284	15.846	14	3	Leave out requantified	0.97574	1.056	16.521	14	3	Leave out requantified	2.1227e+09	680130000	726830000	715730000	26	66523000	21980000	21964000	22578000	DDYVHEFCR;DHSHTPWIVIVAK;DIAAVGNHAAK;EFVANEGQGCLPVR;LLCSNSAFLR;LLQSLGK;NENGTPEDEENFEEAIK;NLVLPGIGSFTIVDGNR;NVNTALNTTK;SCLTSFLQEHGLSVLVK;VSGEDVGNNFFLQK;YPGVYNYQVEDDIGK				89
NP_001006130.2	NP_001006130.2	13	13	13	NP_001006130.2 ubiquitin carboxyl-terminal hydrolase 10 [Gallus gallus]	1	13	13	13	18.9	18.9	18.9	86.44	785	785	0	54.589	0.88357	0.94217	12.11	69	3	Leave out requantified	0.94903	1.0557	9.2796	69	3	Leave out requantified	1.0147	1.1116	16.262	69	3	Leave out requantified	8.1064e+09	2725800000	2747200000	2633400000	34	95239000	33089000	31239000	30911000	DIRPGAAFEPTYIYR;EGPVPVSEDPVAIK;IAELLENVK;LSVSNGPEVQTVR;LVHKPVSLQPR;NIEYPVDLEISK;QADFVQTPITDIFGGHIR;RVTLEELPPVLVLHLKR;TVQDALESLVAR;VINQYQVVKPSAER;VTLEELPPVLVLHLK;VTLEELPPVLVLHLKR;YTPPATSTLVPEK				90
NP_001006131.1	NP_001006131.1	9	9	9	NP_001006131.1 dihydroorotate dehydrogenase (quinone), mitochondrial precursor [Gallus gallus]	1	9	9	9	36.4	36.4	36.4	41.397	387	387	0	29.381	0.96343	1.0736	7.4593	13	4	Leave out requantified	0.89728	1.0924	6.6067	13	4	Leave out requantified	0.95653	1.0459	8.9399	13	4	Leave out requantified	1.7562e+09	532990000	659740000	563500000	22	31694000	11176000	11316000	9201600	AAALGLLPPARPDSPSLEVHVLGLR;AGASLVQMYTALVYHGPPVVR;FRNPLGLAAGFDK;HGEAVDGLYR;LLAAALGGCGLLLGSALAAGDER;LVEDEAVINR;VPIIGVGGVSSGR;VVTPEAAHGLALR;YGFNSHGHAAVER				91
XP_046755479.1;XP_025009971.1;XP_015148088.1;XP_015148086.1;NP_001006132.2	XP_046755479.1;XP_025009971.1;XP_015148088.1;XP_015148086.1;NP_001006132.2	9;9;9;9;9	9;9;9;9;9	9;9;9;9;9	XP_046755479.1 AP-1 complex subunit gamma-1 isoform X1 [Gallus gallus];XP_025009971.1 AP-1 complex subunit gamma-1 isoform X1 [Gallus gallus];XP_015148088.1 AP-1 complex subunit gamma-1 isoform X1 [Gallus gallus];XP_015148086.1 AP-1 complex subunit gamma-1	5	9	9	9	13.2	13.2	13.2	91.412	821	821;821;821;821;821	0	34.826	1.0482	1.0958	17.211	18	2	Leave out requantified	0.99517	1.1586	6.1021	18	2	Leave out requantified	0.91923	0.97442	9.8252	18	2	Leave out requantified	1.9476e+09	578680000	646880000	722060000	35	53367000	15648000	17848000	19871000	ELLYFLDSCEPEFK;FLLNNDKNIR;IDFSFER;KVPELMEMFLPATK;NDDDSSEAMNDILAQVATNTETSK;SSFREEDNTYR;VLAINILGR;VLTTAGSYVR;YVALTSLLK				92
NP_001006134.2	NP_001006134.2	4	3	3	NP_001006134.2 ubiquitin carboxyl-terminal hydrolase 4 [Gallus gallus]	1	4	3	3	5.5	4.6	4.6	107.47	963	963	0	31.672	1.1609	1.2307	14.29	3	2	Median	0.96083	1.096	12.572	3	2	Median	0.93504	1.0223	11.382	3	2	Plateau	112070000	17450000	76515000	18103000	47	2384400	371280	1628000	385180	AAYVLFYQR;GEIAEAYAELIK;LGESWYLLASR;QSSSTAGTVLFGQPLLISVPK				93
NP_001006135.1	NP_001006135.1	6	6	6	NP_001006135.1 WD repeat-containing protein 82 [Gallus gallus]	1	6	6	6	23	23	23	35.105	313	313	0	62.296	0.97492	1.0684	15.858	7	1	Leave out requantified	0.91004	1.0623	16.936	7	1	Leave out requantified	0.96517	1.0399	5.7754	7	1	Leave out requantified	780220000	273950000	250620000	255660000	17	17981000	7013300	5629300	5338800	LILISTNGGFIR;SFDKGPFATFK;VVALSMSPVDDTFISGSLDK;YGVDLIR;YLSLHDNK;YTHAANTVVYSSNK				94
NP_001006136.2;XP_046755848.1;XP_046755847.1;XP_046755846.1;XP_046755845.1	NP_001006136.2;XP_046755848.1;XP_046755847.1;XP_046755846.1;XP_046755845.1	32;29;29;29;29	32;29;29;29;29	32;29;29;29;29	NP_001006136.2 complex I assembly factor ACAD9, mitochondrial [Gallus gallus];XP_046755848.1 complex I assembly factor ACAD9, mitochondrial isoform X1 [Gallus gallus];XP_046755847.1 complex I assembly factor ACAD9, mitochondrial isoform X1 [Gallus gallus];	5	32	32	32	52.9	52.9	52.9	67.634	614	614;514;514;514;514	0	194.83	0.8973	0.95434	10.191	80	11	Leave out requantified	0.84464	0.96979	10.837	80	11	Leave out requantified	0.90503	0.9868	9.5259	80	11	Leave out requantified	19228000000	6.8207e+09	6.2961e+09	6.1112e+09	38	308130000	113000000	96480000	98650000	ATLSEDGKYFLLNGSK;AYICSHPLDR;DFGGVTSGKPEDK;ELFLGALR;FFAEEVDSK;FFAEEVDSKK;FSMGSASAGMIK;GGLVHPSLQDSGK;GGLVHPSLQDSGKK;GILIAGTDEQK;GNVGLALQELVNK;GSNTCEVNFENTK;ILLIFEGTNEILR;ITAFIVER;KGNVGLALQELVNK;KLEENVYYFGTTVR;KLSEFGLIQEK;KVDYGIMEER;LASGEHIAAFCLTEPGSGSDAASIQTR;LEENVYYFGTTVR;LIEMTAEHACTR;LSEFGLIQEK;MYIALTGMQHAGK;NHDHDVLLTNIFCSEAYFK;NNYAMAQLQK;SISIGLR;TEIIEKDGQVKDK;TIVDEQLALKR;VAMNILNSGR;VPIENVLGQIGGG…				95
XP_046755858.1;NP_001006137.1	XP_046755858.1;NP_001006137.1	2;2	2;2	2;2	XP_046755858.1 abasic site processing protein HMCES isoform X1 [Gallus gallus];NP_001006137.1 abasic site processing protein HMCES [Gallus gallus]	2	2	2	2	7.9	7.9	7.9	31.453	277	277;336	0.0071899	1.9596	1.1287	1.1584	18.271	2	1	Median	0.9404	1.0392	11.56	2	1	Median	0.78584	0.84172	18.182	2	1	Median	6670100	1622400	3135000	1912700	17	392360	95436	184410	112510	MPAILDGDEAIEK;WGLVPSWFK				96
NP_001006138.2;XP_046755859.1	NP_001006138.2;XP_046755859.1	18;17	18;17	18;17	NP_001006138.2 ruvB-like 1 [Gallus gallus];XP_046755859.1 ruvB-like 1 isoform X1 [Gallus gallus]	2	18	18	18	50.7	50.7	50.7	50.179	456	456;478	0	189.89	0.89439	0.96113	11.532	51	2	Leave out requantified	0.85551	0.97354	6.1739	51	2	Leave out requantified	0.95478	1.032	11.952	51	2	Leave out requantified	16752000000	5630000000	5661000000	5460900000	22	456960000	152930000	152400000	151630000	ALESSISPIVIFASNR;AQTEGINISEEALNHLGDIGTK;AVLLAGPPGTGK;DSIEKEHIEEINELFYDAK;EACGVIVELIK;EHIEEINELFYDAK;EIIQDVTLHDLDVANAR;GLGLDESGTAK;GLGLDESGTAKPAGAGLVGQENAR;GTEDVVSPHGIPLDLLDR;LDPSIFESLQK;PAGAGLVGQENAR;TALALAIAQELGSK;TEVLMENFR;TISHVIIGLK;VETGDVIYIEANSGAVK;VPFCPMVGSEVYSTEIK;YAVQLLTPANLLAK				97
NP_001006139.2	NP_001006139.2	25	25	25	NP_001006139.2 DNA replication licensing factor MCM2 [Gallus gallus]	1	25	25	25	32.1	32.1	32.1	100.3	888	888	0	124.86	0.90807	0.9572	12.11	59	7	Leave out requantified	0.9736	1.1007	13.283	59	7	Leave out requantified	1.0562	1.1404	9.3085	59	7	Leave out requantified	9395500000	2842200000	3.2308e+09	3.3225e+09	46	102640000	32707000	34728000	35202000	AGIVTSLQAR;AIFTTGQGASAVGLTAYVQR;CTVIAAANPIGGR;DNNELLLFILK;EAVNGDADEVILPNTYGVEPLPQEILRK;EVVLAMYPK;EWVSMAAPR;FDILCVVR;FVVNSHVK;GLALALFGGEPK;IAQEIHVR;IFASIAPSIYGHEDIKR;IKIQESPGK;ISHLPLVEELR;KLIVQQF;LAVGELTDEDVK;MLVALSKDEQIGEK;QLHLNQLIR;QLVAEQVMYQR;THVDDHGHNVFK;TSIHEAMEQQSISISK;VMLESFIDTQK;YGAQQDTIEVPEK;YGAQQDTIEVPEKDLVDK;YGAQQDTIEVPEKDLVDKAR				98
NP_001006141.1	NP_001006141.1	9	9	8	NP_001006141.1 succinate--CoA ligase [GDP-forming] subunit beta, mitochondrial [Gallus gallus]	1	9	9	8	20.1	20.1	18.5	46.76	432	432	0	55.935	0.82299	0.90239	15.868	11	1	Leave out requantified	0.7511	0.90827	13.422	11	1	Leave out requantified	0.96663	1.049	14.301	11	1	Leave out requantified	2.0725e+09	749410000	672230000	650810000	27	52433000	20389000	16201000	15843000	EAQVYQAFK;FFVADSADDALEAAQR;GPLQQQAADQIK;GPLQQQAADQIKK;ILNESGLPITSASDLEDAAK;ILNESGLPITSASDLEDAAKK;INFDDNAEFR;LEGTNVHEAQR;LYNLFLK				99
XP_046755943.1;NP_001006142.2;XP_046755942.1	XP_046755943.1;NP_001006142.2;XP_046755942.1	4;4;4	4;4;4	4;4;4	XP_046755943.1 serine/threonine-protein phosphatase 4 regulatory subunit 2 isoform X2 [Gallus gallus];NP_001006142.2 serine/threonine-protein phosphatase 4 regulatory subunit 2 [Gallus gallus];XP_046755942.1 serine/threonine-protein phosphatase 4 regulator	3	4	4	4	12.5	12.5	12.5	40.562	367	367;405;509	0	17.75	0.95625	1.0014	7.317	9	0	Leave out requantified	0.75557	0.83201	12.353	9	0	Leave out requantified	0.83762	0.9003	8.1208	9	0	Leave out requantified	349880000	120510000	129130000	100240000	17	7488700	2482800	2844400	2161500	HSEDDPAEAEGHEVK;HSEDDPAEAEGHEVKR;IVTGFNGIPFTIQR;SNVNGPGTPRPVNRPK				100
NP_001006147.2	NP_001006147.2	32	32	32	NP_001006147.2 stress-70 protein, mitochondrial precursor [Gallus gallus]	1	32	32	32	43	43	43	73.161	675	675	0	323.31	1.0136	1.0632	9.1533	122	10	Leave out requantified	0.82328	0.9204	12.285	122	10	Leave out requantified	0.80881	0.87243	11.551	122	10	Leave out requantified	64429000000	20946000000	24005000000	19478000000	38	1.0471e+09	341530000	391100000	314430000	ASNGDAWVEAHGK;DAGQISGLNVLR;DEIENMVK;DNMALQR;DTETGENIR;EQQIVIQSSGGLSK;EQQIVIQSSGGLSKDEIENMVK;ERVEAVNLAEGIIHDTESK;ETAENYLGHPAK;ETGVDLTK;ETGVDLTKDNMALQR;KSQVFSTAADGQTQVEIK;LFEMAYK;LFEMAYKK;LLGQFTLVGIPPAPR;LYSPSQIGAFVLMK;MEEFKDQLPADECNK;MEEFKDQLPADECNKLK;MKETAENYLGHPAK;NAVITVPAYFNDSQR;QAATSLQQASLK;QAVTNPHNTFYATK;RQAVTNPHNTFYATK;SDIGEVILVGGMTR;SQFEGIVADLIK;SQFEGIVADLIKR;SQVFSTAADGQTQVEIK;TTPSVVAFTADGE…				101
NP_001006150.1;XP_015149269.1	NP_001006150.1;XP_015149269.1	20;18	20;18	18;16	NP_001006150.1 ras GTPase-activating protein-binding protein 1 [Gallus gallus];XP_015149269.1 ras GTPase-activating protein-binding protein 1 isoform X1 [Gallus gallus]	2	20	20	18	51.3	51.3	46.8	52.44	472	472;465	0	169.71	0.96153	1.0074	10.252	72	8	Leave out requantified	0.82998	0.94597	8.6794	73	8	Leave out requantified	0.84444	0.90355	14.111	73	8	Leave out requantified	28614000000	9483200000	10313000000	8818600000	22	479990000	158800000	176760000	144430000	FMQTFVLAPEGSVANK;FYVHNDIFR;ILSNRPIMFR;LGSSLAGYGNVVELR;LPNFGFVVFDDPDPVQK;NLPPSGAVPVSGIPPHVVK;NSSYVHGGLDSNGKPADAVYGQSDIHK;NSSYVHGGLDSNGKPADAVYGQSDIHKK;PADAVYGQSDIHKK;PEAKPESQTPPQRPQR;QYYTLLNQAPDYLHR;SELKDFFQK;SEPVLEESAPEETVEK;SPSPAPADPAPAVQEDSR;TFSWASVTSK;VLSLNFK;VMEKPSPLLVGR;VPVSQPRPEAK;YPDSHQLFVGNLPHDVDK;YPDSHQLFVGNLPHDVDKSELK				102
NP_001006151.2	NP_001006151.2	1	1	1	NP_001006151.2 pre-mRNA-splicing factor RBM22 [Gallus gallus]	1	1	1	1	2.4	2.4	2.4	46.775	420	420	0	3.5094	1.1454	1.2592	23.493	2	0	Median	1.4174	1.7148	5.7694	2	0	Median	1.2397	1.3664	22.666	2	0	Median	122900000	29858000	44280000	48761000	22	3892600	972280	1460700	1459600	NHFYQFGEIR				103
NP_001006152.1;XP_040554668.1	NP_001006152.1;XP_040554668.1	10;9	1;0	1;0	NP_001006152.1 serine/threonine-protein phosphatase 2A catalytic subunit alpha isoform [Gallus gallus];XP_040554668.1 serine/threonine-protein phosphatase 2A catalytic subunit alpha isoform isoform X1 [Gallus gallus]	2	10	1	1	40.1	4.2	4.2	35.564	309	309;278	0	41.154	0.952	1.0255	3.3769	2	0	Median	0.91321	1.0741	0.31804	2	0	Median	0.96099	1.0384	2.3852	2	0	Median	313940000	99883000	107740000	106320000	16	19622000	6242700	6733600	6645300	AHQLVMEGYNWCHDR;ELDQWVEQLNECK;GAGYTFGQDISETFNHANGLTLVSR;GGWGISPR;NVVTIFSAPNYCYR;QITQVYGFYDECLR;QITQVYGFYDECLRK;SPDTNYLFMGDYVDR;YGNANVWK;YSFLQFDPAPR				104
XP_040502855.1;XP_040502854.1;XP_025010624.1;NP_001006153.1	XP_040502855.1;XP_040502854.1;XP_025010624.1;NP_001006153.1	6;6;6;6	6;6;6;6	6;6;6;6	XP_040502855.1 S-phase kinase-associated protein 1 isoform X1 [Gallus gallus];XP_040502854.1 S-phase kinase-associated protein 1 isoform X1 [Gallus gallus];XP_025010624.1 S-phase kinase-associated protein 1 isoform X1 [Gallus gallus];NP_001006153.1 S-phase	4	6	6	6	33.7	33.7	33.7	18.658	163	163;163;163;163	0	56.521	0.90152	0.97202	8.2217	12	0	Leave out requantified	0.82212	0.95537	11.451	12	0	Leave out requantified	0.91854	0.95851	2.6151	12	0	Leave out requantified	2.083e+09	720290000	688680000	674060000	10	105500000	37907000	33945000	33647000	NDFTEEEEAQVR;NDFTEEEEAQVRK;RTDDIPVWDQEFLK;TDDIPVWDQEFLK;TFNIKNDFTEEEEAQVR;VIQWCTHHKDDPPPPEDDENKEK				105
XP_046756339.1;XP_046756337.1;XP_015149509.2;XP_040502861.1;XP_040502860.1;XP_025010629.2;NP_001006155.1;XP_046756336.1;XP_040502859.1;XP_040502858.1;XP_025010628.2;XP_025010627.2;XP_015149508.2;XP_015149512.2	XP_046756339.1;XP_046756337.1;XP_015149509.2;XP_040502861.1;XP_040502860.1;XP_025010629.2;NP_001006155.1;XP_046756336.1;XP_040502859.1;XP_040502858.1;XP_025010628.2;XP_025010627.2;XP_015149508.2;XP_015149512.2	12;12;12;12;12;12;12;12;12;12;12;12;12;10	12;12;12;12;12;12;12;12;12;12;12;12;12;10	12;12;12;12;12;12;12;12;12;12;12;12;12;10	XP_046756339.1 prolyl 4-hydroxylase subunit alpha-2 isoform X3 [Gallus gallus];XP_046756337.1 prolyl 4-hydroxylase subunit alpha-2 isoform X3 [Gallus gallus];XP_015149509.2 prolyl 4-hydroxylase subunit alpha-2 isoform X3 [Gallus gallus];XP_040502861.1 prol	14	12	12	12	34	34	34	59.123	514	514;514;514;534;534;534;534;536;536;536;536;536;536;466	0	92.228	1.0045	1.0806	7.3218	30	4	Leave out requantified	0.95303	1.1005	9.2667	30	4	Leave out requantified	0.92915	1.0205	6.1094	30	4	Leave out requantified	5008300000	1.508e+09	1.7486e+09	1.7516e+09	26	129100000	37555000	44938000	46605000	GTAVFWYNLFR;HAACPVLVGCK;LISLDSTHER;MQQITGLTVK;NPHLLIAPFKEEDEWDSPHIVR;QFFPTEEDETGAAK;SSWLEEDDDPVVAK;STSDPEGYLAHPVNAYK;TAYNDGDYYHTVLWMEQALK;TGVLTVASYR;TVATTEPVVQSGAYERPLDYLPER;YYDVMSDEEIEK				106
NP_001006156.1	NP_001006156.1	5	3	3	NP_001006156.1 glucosamine-6-phosphate deaminase 1 [Gallus gallus]	1	5	3	3	21.5	13.5	13.5	32.264	288	288	0	30.408	0.98595	1.0735	14.57	4	1	Leave out requantified	0.94562	1.1473	18.857	4	1	Leave out requantified	0.87692	0.9559	2.0601	4	1	Leave out requantified	276140000	82985000	110280000	82878000	14	10812000	2698100	4930300	3184100	EVMILITGAHK;FFTLGLPTGSTPLGCYR;IVHFAPGPGR;TFNMDEYVGLPR;TLAMDTILANAR				107
NP_001383855.1;NP_001383854.1;NP_001383853.1;NP_001006158.2;NP_001383856.1;XP_046756548.1;XP_046756547.1	NP_001383855.1;NP_001383854.1;NP_001383853.1;NP_001006158.2;NP_001383856.1;XP_046756548.1;XP_046756547.1	4;4;4;4;3;2;2	4;4;4;4;3;2;2	4;4;4;4;3;2;2	NP_001383855.1 vacuolar fusion protein CCZ1 homolog isoform 4 [Gallus gallus];NP_001383854.1 vacuolar fusion protein CCZ1 homolog isoform 3 [Gallus gallus];NP_001383853.1 vacuolar fusion protein CCZ1 homolog isoform 2 [Gallus gallus];NP_001006158.2 vacuola	7	4	4	4	12.4	12.4	12.4	51.259	442	442;473;473;475;411;525;558	0	38.176	0.76513	0.80662	11.986	4	0	Leave out requantified	0.68401	0.80131	4.2539	4	0	Leave out requantified	0.85454	0.93326	10.946	4	0	Leave out requantified	214640000	84606000	69767000	60271000	26	8255500	3254100	2683300	2318100	FLTGPLNLNDPEAK;NANLIEVNEEVKK;NVGLCEAIVQFTR;QLAPTLLSFFIYNPK				108
NP_001006159.1;XP_015149638.1	NP_001006159.1;XP_015149638.1	6;6	6;6	6;6	NP_001006159.1 Golgi to ER traffic protein 4 homolog [Gallus gallus];XP_015149638.1 Golgi to ER traffic protein 4 homolog isoform X1 [Gallus gallus]	2	6	6	6	22.8	22.8	22.8	34.648	312	312;327	0	35.714	0.89455	0.98077	8.5826	8	0	Leave out requantified	0.80291	0.93766	12.099	8	0	Leave out requantified	0.8858	0.95076	7.8454	8	0	Leave out requantified	1170200000	439900000	386070000	344260000	13	85075000	32168000	28019000	24888000	AAAIMAAEQEAAK;IGQLFFGVPPK;LFSLMDPNSPER;LHQLLAITLWK;TSASVVFTTYTQK;VTDDLLENLAK				109
NP_001006160.2	NP_001006160.2	5	5	5	NP_001006160.2 oxidized purine nucleoside triphosphate hydrolase [Gallus gallus]	1	5	5	5	45.5	45.5	45.5	18.07	156	156	0	102.08	0.7675	0.8294	2.9193	11	4	Leave out requantified	0.81934	0.96221	8.3212	11	4	Leave out requantified	1.0481	1.1314	10.751	11	4	Leave out requantified	1.601e+09	603100000	510390000	487540000	9	109960000	42317000	36419000	31222000	ELLEECGLTVDTLQK;ESDEMQPQWFQLDEVPFK;FQGQDTILEHTLK;GFGAGLWNGFGGK;VQPGESIEDAAR				110
NP_001006163.1;XP_015149660.1;XP_015149661.1	NP_001006163.1;XP_015149660.1;XP_015149661.1	7;6;5	7;6;5	7;6;5	NP_001006163.1 COP9 signalosome complex subunit 3 [Gallus gallus];XP_015149660.1 COP9 signalosome complex subunit 3 isoform X1 [Gallus gallus];XP_015149661.1 COP9 signalosome complex subunit 3 isoform X2 [Gallus gallus]	3	7	7	7	23.4	23.4	23.4	47.962	423	423;403;293	0	22.774	0.85815	0.94436	21.851	8	0	Leave out requantified	0.79821	0.90807	10.927	8	0	Leave out requantified	0.96992	1.0567	12.895	8	0	Leave out requantified	1.904e+09	652900000	664690000	586370000	25	33001000	11759000	11030000	10211000	AMDQEITVNPQFVQK;ASALEQFVNSVR;FIKPLSNAYHELAQVYSTNKPSELR;QCLSSLYK;VQLSGPQEAEK;YATDTFAGLCHQLTNALVER;YTSQIVGR				111
XP_040503296.1;XP_015149669.1;NP_001006165.2;XP_046756568.1;XP_024997514.1;XP_024997513.1;XP_046758094.1;XP_024997512.1;XP_046758093.1;XP_046758092.1	XP_040503296.1;XP_015149669.1;NP_001006165.2;XP_046756568.1	10;10;10;10;1;1;1;1;1;1	10;10;10;10;1;1;1;1;1;1	9;9;9;9;0;0;0;0;0;0	XP_040503296.1 phosphoribosyl pyrophosphate synthase-associated protein 2 isoform X2 [Gallus gallus];XP_015149669.1 phosphoribosyl pyrophosphate synthase-associated protein 2 isoform X2 [Gallus gallus];NP_001006165.2 phosphoribosyl pyrophosphate synthase-a	10	10	10	9	32.5	32.5	28.7	40.744	369	369;369;369;374;292;292;293;293;311;311	0	30.868	0.75863	0.80623	6.0286	30	5	Leave out requantified	0.75258	0.89949	13.546	30	5	Leave out requantified	1.0191	1.1006	12.368	30	5	Leave out requantified	2830300000	1.0501e+09	944100000	836030000	23	77073000	28501000	24482000	24090000	AGLTHLITMDLHQK;DVFIIQTVSK;EIQGFFNIPVDNLR;EKPPITVVGDVGGR;GKDVFIIQTVSK;IFVMATHGLLSSDAPR;IHNGESMSYLFR;NVAAIHPSLEIPMLIPK;SIIGVIPYFPYSK;VQIQESVR				112
NP_001006167.2	NP_001006167.2	9	9	9	NP_001006167.2 leucine carboxyl methyltransferase 1 [Gallus gallus]	1	9	9	9	35.3	35.3	35.3	37.662	329	329	0	24.519	0.89344	0.94854	20.848	8	1	Leave out requantified	0.87488	1.0249	20.671	8	1	Leave out requantified	0.93533	0.99549	21.823	8	1	Leave out requantified	986750000	287260000	298370000	401120000	20	37800000	10574000	11155000	16071000	DPYIQYFVR;DQLPAAGLDEADEAVR;DSSNLGLADITF;FSSDLEEK;LKDENLLPR;SKPPLSKPIIETHSGDSLLIDSHSLDSSR;VQGVSYLLEAFLK;VYSFLPQADVK;YSIVGADLR				113
XP_046756608.1;XP_046756607.1;XP_046756606.1;XP_046756605.1;XP_040503326.1;NP_001006169.1	XP_046756608.1;XP_046756607.1;XP_046756606.1;XP_046756605.1;XP_040503326.1;NP_001006169.1	2;2;2;2;2;2	2;2;2;2;2;2	2;2;2;2;2;2	XP_046756608.1 nuclear distribution protein nudE homolog 1 isoform X1 [Gallus gallus];XP_046756607.1 nuclear distribution protein nudE homolog 1 isoform X1 [Gallus gallus];XP_046756606.1 nuclear distribution protein nudE homolog 1 isoform X1 [Gallus gallus	6	2	2	2	7.3	7.3	7.3	39.564	342	342;342;342;342;342;342	0	6.1654	0.51541	0.55233	13.243	3	0	Median	0.67884	0.79182	1.7876	3	0	Plateau	1.0165	1.0865	8.0313	3	0	Median	47810000	21388000	10829000	15592000	23	2078700	929910	470840	677920	ISALNIMGDLLR;QVSALEDDLAQTK				114
NP_001006171.1	NP_001006171.1	1	1	1	NP_001006171.1 ADP-ribosylation factor-like protein 6-interacting protein 1 [Gallus gallus]	1	1	1	1	4.9	4.9	4.9	23.566	203	203	0	3.9788	0.87009	0.94011	10.076	3	0	Median	0.80562	0.92499	12.217	3	0	Median	0.84776	0.90652	6.052	3	0	Median	498670000	186330000	179720000	132620000	2	171420000	68476000	61023000	41922000	FHEICSNLVK				115
NP_001006175.2	NP_001006175.2	23	23	23	NP_001006175.2 heat shock protein 75 kDa, mitochondrial [Gallus gallus]	1	23	23	23	37.2	37.2	37.2	79.637	704	704	0	212.93	0.90719	0.93485	10.119	56	7	Leave out requantified	0.79994	0.93625	10.073	56	7	Leave out requantified	0.91481	1.0017	6.481	56	7	Leave out requantified	13664000000	4811400000	4427000000	4425900000	39	206980000	74197000	61674000	71113000	AADILPK;AFLDALQSQAEASSK;ALPEMEIHLQTDSGK;AQLLQPTLEINTGHTLIK;AQLLQPTLEINTGHTLIKK;DIGEWQHEEFYR;EDCKEFANEDR;EGIVTIAEQDVK;EGIVTIAEQDVKEDIAK;ELISNGSDALEK;ELLQESALIR;FFEDYGVFMR;FIAQAYDKPR;HLAEHSPYFEAMK;INTLQALWMLDPK;KLLDIVAR;LNELLTK;LTDVEAEDLMAWMR;NIYYLCAPNR;SIFYVPEQKPSMFDISR;TDAPLNIR;YESSALPAGQLTSLTEYASR;YSNFISFPLYLNGR				116
NP_001006177.1;XP_025004361.2	NP_001006177.1;XP_025004361.2	4;3	4;3	4;3	NP_001006177.1 adipocyte plasma membrane-associated protein [Gallus gallus];XP_025004361.2 adipocyte plasma membrane-associated protein isoform X1 [Gallus gallus]	2	4	4	4	11.3	11.3	11.3	46.115	415	415;376	0	12.435	0.97356	1.0188	12.043	4	0	Leave out requantified	0.80296	0.9587	5.9508	4	0	Leave out requantified	0.87065	0.92914	11.038	4	0	Leave out requantified	815760000	255100000	289220000	271430000	22	24817000	7963000	8738500	8115500	IEDGEVQTVAR;LLEYDTVTK;LLSQETVTK;RPLRPQVITEDSPAQEAK				117
XP_015138963.2;XP_015138962.2;NP_001006179.1;XP_046794567.1	XP_015138963.2;XP_015138962.2;NP_001006179.1;XP_046794567.1	18;18;18;13	18;18;18;13	13;13;13;10	XP_015138963.2 protein transport protein Sec23A isoform X1 [Gallus gallus];XP_015138962.2 protein transport protein Sec23A isoform X1 [Gallus gallus];NP_001006179.1 protein transport protein Sec23A [Gallus gallus];XP_046794567.1 protein transport protein S	4	18	18	13	28.4	28.4	20.5	86.303	767	767;767;767;657	0	245.29	0.85961	0.91889	20.275	36	3	Leave out requantified	0.79371	0.93149	14.634	36	3	Leave out requantified	0.91253	0.99896	16.133	36	3	Leave out requantified	6.5455e+09	2273000000	2148700000	2.1237e+09	37	107720000	38288000	35008000	34426000	AESEEGPDVLR;ATYLEFIQQNEER;AVLNPLCQVDYR;FGQYNKDDPNSFR;FLQPVHK;FSWNVWPSSR;GAVQFVTQYQHSSTQK;HLLQAPLDDAQEILQTR;IAGAIGPCVSLNVK;IDMNLTDLLGELQR;LAVSSAA;LWACNFCFQR;MVVPLACLLTPLR;PAVPIQQGRPLQAPEQPVISSR;PLQAPEQPVISSR;QIQDMLGLSR;SPFLQVFNNSPDESSYYR;SWHDIEKDNAR				118
NP_001006180.1	NP_001006180.1	5	5	5	NP_001006180.1 ubiquitin-conjugating enzyme E2 L3 [Gallus gallus]	1	5	5	5	48.7	48.7	48.7	17.861	154	154	0	38.051	0.96426	1.0041	3.7402	13	1	Leave out requantified	0.83556	0.94264	12.973	13	1	Leave out requantified	0.92075	0.95144	12.475	13	1	Leave out requantified	4.2837e+09	1358700000	1448100000	1.4769e+09	7	134840000	47004000	46807000	41024000	ADLAEEYSKDR;GQVCLPVISAENWKPATK;IEINFPAEYPFKPPK;IYHPNIDEK;TDQVIQSLIALVNDPQPEHPLR				119
XP_040503921.1;XP_015130725.1;XP_015130724.1;NP_001006182.1	XP_040503921.1;XP_015130725.1;XP_015130724.1;NP_001006182.1	13;13;13;13	8;8;8;8	8;8;8;8	XP_040503921.1 septin-2 isoform X1 [Gallus gallus];XP_015130725.1 septin-2 isoform X1 [Gallus gallus];XP_015130724.1 septin-2 isoform X1 [Gallus gallus];NP_001006182.1 septin-2 [Gallus gallus]	4	13	8	8	49.9	32.7	32.7	40.225	349	349;349;349;349	0	114.31	0.81802	0.90157	31.839	35	4	Leave out requantified	0.799	0.94187	26.245	35	4	Leave out requantified	0.99415	1.0814	8.0756	35	4	Leave out requantified	7.8354e+09	2851000000	2563800000	2420600000	20	114840000	40021000	37716000	37102000	ASIPFAVIGSNQLIEVK;FSDSAGYVGFANLPNQVHR;IYQLPDADSDEDEEFKEQTR;LTVVDTPGYGDAINSQDCFK;LYPWGVVEVENPEHNDFLK;RVLDEISEHGIR;STLINSLFLTDLYPER;TGKPVEEEVVDKDR;TIIQYIDNQFER;TVQIEASTVEIEER;VLDEISEHGIR;YLHDESGLNR;YLHDESGLNRR				120
NP_001006183.1;NP_001383254.1;NP_001383253.1;NP_001383252.1;NP_001383251.1	NP_001006183.1;NP_001383254.1;NP_001383253.1;NP_001383252.1;NP_001383251.1	9;7;7;7;7	9;7;7;7;7	9;7;7;7;7	NP_001006183.1 ran-specific GTPase-activating protein isoform 1 [Gallus gallus];NP_001383254.1 ran-specific GTPase-activating protein isoform 2 [Gallus gallus];NP_001383253.1 ran-specific GTPase-activating protein isoform 2 [Gallus gallus];NP_001383252.1 r	5	9	9	9	53.8	53.8	53.8	24.171	208	208;158;158;158;158	0	61.626	0.89072	0.93695	8.0217	22	5	Leave out requantified	0.79307	0.91987	22.01	22	5	Leave out requantified	0.84953	0.90075	14.082	22	5	Leave out requantified	6.5189e+09	2287000000	2263100000	1.9688e+09	8	708970000	249320000	245210000	214440000	EAHEEHDTSTENADDSNHDPQFEPIVSLPEQEIK;FASENDLPEWK;FEECRNEVDKR;FLNAENAQK;ICANHYITPLMELRPNAGSDR;LEELSVKEESK;TLEEDEEELFK;VAEKLEELSVK;VAEKLEELSVKEESK				121
NP_001006184.2	NP_001006184.2	18	18	18	NP_001006184.2 acetoacetyl-CoA synthetase [Gallus gallus]	1	18	18	18	26.8	26.8	26.8	74.397	667	667	0	61.951	0.78634	0.84244	9.7302	36	9	Leave out requantified	0.89541	1.0154	18.556	36	9	Leave out requantified	1.1136	1.2275	14.83	36	9	Leave out requantified	10220000000	3.6534e+09	2.9184e+09	3.6482e+09	33	294110000	105460000	83957000	104690000	AAVAGSCGLR;CMVHSAGGTLIQHLK;FPGVWAHGDYCK;FSQIQPK;IALYAAK;IPNSVFLEDFLATGK;LGITILGTGAK;LNYAENLLK;LYDEVVDTSK;QAVALYAAAMR;SDGTLNPNGVR;SIADVPEWFK;SQSYEYVYK;TGGIVMLGR;VTFEELR;VVVIPYVSSR;WLAVLEEK;YSNIVCSR				122
NP_001384820.1;NP_001006186.1;NP_001384819.1	NP_001384820.1;NP_001006186.1;NP_001384819.1	2;2;2	2;2;2	2;2;2	NP_001384820.1 transmembrane emp24 domain-containing protein 2 isoform 3 precursor [Gallus gallus];NP_001006186.1 transmembrane emp24 domain-containing protein 2 isoform 2 precursor [Gallus gallus];NP_001384819.1 transmembrane emp24 domain-containing prote	3	2	2	2	10.6	10.6	10.6	22.374	199	199;201;208	0	10.72	0.84072	0.9285	9.2051	3	0	Plateau	0.88357	1.0174	2.4535	3	0	Median	0.95537	1.0164	4.5675	3	0	Median	448840000	154680000	141480000	152690000	9	49871000	17186000	15720000	16965000	HEQEYMEVR;YTFAAHMDGTYK				123
NP_001383277.1;NP_001006189.2	NP_001383277.1;NP_001006189.2	5;5	5;5	5;5	NP_001383277.1 26S proteasome non-ATPase regulatory subunit 9 isoform 2 [Gallus gallus];NP_001006189.2 26S proteasome non-ATPase regulatory subunit 9 isoform 1 [Gallus gallus]	2	5	5	5	26	26	26	22.46	204	204;207	0	13.377	0.98818	1.0906	8.78	5	1	Leave out requantified	0.8301	0.96072	18.121	5	1	Leave out requantified	0.85582	0.92144	34.908	5	1	Leave out requantified	320500000	123450000	107020000	90023000	14	16381000	6584700	5502600	4293500	ACYQLLEDQK;ADIDLYQVR;AMTLGEVQQLVR;GLLGCNIIPLQR;RKDELEAQIR				124
NP_001006190.1	NP_001006190.1	12	2	2	NP_001006190.1 serine/threonine-protein phosphatase PP1-gamma catalytic subunit [Gallus gallus]	1	12	2	2	36.8	7.4	7.4	36.999	323	323	0	12.241	1.0607	1.1515	0.46843	4	0	Leave out requantified	0.92436	1.1048	14.343	4	0	Leave out requantified	0.85443	0.93891	7.3167	4	0	Leave out requantified	278630000	85913000	102480000	90238000	16	17414000	5369500	6404900	5639900	ADIDKLNIDSIIQR;AHQVVEDGYEFFAK;AHQVVEDGYEFFAKR;HDLDLICR;ICGDIHGQYYDLLR;IFCCHGGLSPDLQSMEQIR;IKYPENFFLLR;IYGFYDECK;IYGFYDECKR;NVQLQENEIR;TFTDCFNCLPIAAIVDEK;YPENFFLLR				125
NP_001006193.1;NP_001383311.1	NP_001006193.1;NP_001383311.1	10;6	10;6	10;6	NP_001006193.1 short-chain specific acyl-CoA dehydrogenase, mitochondrial isoform 1 [Gallus gallus];NP_001383311.1 short-chain specific acyl-CoA dehydrogenase, mitochondrial isoform 2 [Gallus gallus]	2	10	10	10	30	30	30	44.614	416	416;359	0	56.023	0.87539	0.93648	10.361	13	3	Leave out requantified	0.79028	0.92899	14.307	13	3	Leave out requantified	0.90411	0.97134	17.511	13	3	Leave out requantified	1280600000	398820000	446650000	435130000	22	56221000	17951000	20038000	18232000	ANLLGQLGMGFK;ASSTANLIFEDCR;EHRFPAEQVK;GISAFLVPMPTAGLSLGK;IAMQTLDGGR;ITEIYEGTSEIQR;LADMAVALESAR;LDGDEWVLNGTK;LVIAGQLLK;MGSLGLLAVEVPEQFK				126
XP_046757140.1;NP_001006195.2	XP_046757140.1;NP_001006195.2	4;4	4;4	4;4	XP_046757140.1 THO complex subunit 5 homolog isoform X1 [Gallus gallus];NP_001006195.2 THO complex subunit 5 homolog [Gallus gallus]	2	4	4	4	8.9	8.9	8.9	71.162	618	618;682	0	13.133	1.3339	1.4022	10.195	4	0	Leave out requantified	1.1598	1.3228	11.015	4	0	Leave out requantified	0.85377	0.9436	12.795	4	0	Leave out requantified	393220000	105140000	155120000	132960000	29	4424200	1095900	1807400	1520900	ELWGPKPGYQLLTNQLQR;FNYPQGFFSHR;HPLSVTVDLK;WTAIPFEDYTELPYTK				127
XP_025011823.1;NP_001006197.1	XP_025011823.1;NP_001006197.1	6;6	6;6	6;6	XP_025011823.1 mitochondrial-processing peptidase subunit alpha isoform X1 [Gallus gallus];NP_001006197.1 mitochondrial-processing peptidase subunit alpha [Gallus gallus]	2	6	6	6	17.9	17.9	17.9	57.547	519	519;519	0	29.816	0.93884	1.0339	14.925	8	0	Leave out requantified	0.7432	0.90273	11.167	8	0	Leave out requantified	0.78075	0.8551	12.172	8	0	Leave out requantified	1150000000	385620000	425620000	338740000	32	19704000	6400900	7422300	5880500	FGQFCTVGLLINSGSR;KPAVAALGDLTDLPTYEHIQEALSSK;MVLAGVGIEHEQLVECAK;PVIFEDVGR;VTVLENGLR;YLLGVEPVWGSAQTK				128
XP_040504990.1;NP_001006198.2	XP_040504990.1;NP_001006198.2	5;5	5;5	5;5	XP_040504990.1 WD repeat-containing protein 5 isoform X1 [Gallus gallus];NP_001006198.2 WD repeat-containing protein 5 [Gallus gallus]	2	5	5	5	20.1	20.1	20.1	36.595	334	334;334	0	10.448	0.94723	0.97244	16.477	7	1	Leave out requantified	0.81988	0.93079	9.301	7	1	Leave out requantified	0.93212	1.0168	16.599	7	1	Leave out requantified	712080000	218010000	271660000	222410000	16	3996200	240720	3212400	543070	ATEEKKPDAESTK;PAPVKPNYALK;TLIDDDNPPVSFVK;TLPAHSDPVSAVHFNR;TQSTPSSSTNQSKPAPVKPNYALK				129
XP_015134968.1;XP_015134967.1;XP_025011842.1;XP_015134966.1;XP_040505003.1;NP_001006200.1;XP_015134965.1;XP_015134964.1;XP_015134962.1	XP_015134968.1;XP_015134967.1;XP_025011842.1;XP_015134966.1;XP_040505003.1;NP_001006200.1;XP_015134965.1;XP_015134964.1;XP_015134962.1	1;1;1;1;1;1;1;1;1	1;1;1;1;1;1;1;1;1	1;1;1;1;1;1;1;1;1	XP_015134968.1 endophilin-B2 isoform X6 [Gallus gallus];XP_015134967.1 endophilin-B2 isoform X5 [Gallus gallus];XP_025011842.1 endophilin-B2 isoform X4 [Gallus gallus];XP_015134966.1 endophilin-B2 isoform X3 [Gallus gallus];XP_040505003.1 endophilin-B2 iso	9	1	1	1	4	4	4	41.64	374	374;379;382;387;391;403;407;408;412	0	5.7652	NaN	NaN	NaN	1	0	Median	NaN	NaN	NaN	1	0	Median	NaN	NaN	NaN	1	0	Median	55097000	20883000	19208000	15006000	15	3673100	1392200	1280500	1000400	DFIHSASINFLTPLR				130
NP_001006202.1	NP_001006202.1	2	2	2	NP_001006202.1 negative elongation factor B [Gallus gallus]	1	2	2	2	3.5	3.5	3.5	65.841	577	577	0	7.1428	0.9473	1.0249	1.2831	4	0	Leave out requantified	0.82499	0.97986	7.9371	4	0	Leave out requantified	0.82496	0.90686	17.412	4	0	Leave out requantified	138460000	42991000	52110000	43364000	29	4774600	1482400	1796900	1495300	ESPDLLLLLR;LYDMVLQFLR				131
NP_001006204.1	NP_001006204.1	15	15	15	NP_001006204.1 signal recognition particle subunit SRP68 [Gallus gallus]	1	15	15	15	27.6	27.6	27.6	68.817	602	602	0	75.623	0.97074	1.0434	16.106	24	9	Leave out requantified	0.90581	1.0116	19.4	24	9	Leave out requantified	0.9358	0.98434	20.013	24	9	Leave out requantified	3.2219e+09	1309800000	1.0449e+09	867130000	33	61912000	27997000	19526000	14389000	ELPDVQDLITQVNAEK;KVTEEILSDNR;LANAFTEEQAVLYNQR;LEALITQTR;LFESLLSECR;QAATMSEVEWR;SGGTEGLLAEK;SGGTEGLLAEKLEALITQTR;SGLTGYIK;TPRPQDLIR;VEEISPNIR;VSNIQYLHSYLTYIK;VTEEILSDNR;YAGEVQSGAGAFTNSLK;YSLQAAAILDANDNHETESPSQVK				132
XP_015150649.1;NP_001006205.2;XP_040505423.1;XP_015150650.1	XP_015150649.1;NP_001006205.2;XP_040505423.1;XP_015150650.1	6;6;4;4	6;6;4;4	6;6;4;4	XP_015150649.1 peroxisomal acyl-coenzyme A oxidase 1 isoform X1 [Gallus gallus];NP_001006205.2 peroxisomal acyl-coenzyme A oxidase 1 [Gallus gallus];XP_040505423.1 peroxisomal acyl-coenzyme A oxidase 1 isoform X3 [Gallus gallus];XP_015150650.1 peroxisomal	4	6	6	6	15.9	15.9	15.9	74.466	662	662;662;531;593	0	33.438	0.90927	0.96288	7.5618	8	0	Leave out requantified	0.72227	0.82965	4.4777	8	0	Leave out requantified	0.79339	0.86873	9.9866	8	0	Leave out requantified	822050000	295250000	284230000	242570000	38	5295300	1917300	1885800	1492100	AAATFQPELLTHILDGGAER;EYGIADPEEIYWFK;HQSELKPGAPEPQILDYQTQQYK;INDPVSLVEAYK;QLGTHEPLPGITVGDIGPK;YAQVEPDGTYVKPVSDK				133
XP_046757980.1;XP_046757979.1;XP_015150652.2;NP_001006206.2	XP_046757980.1;XP_046757979.1;XP_015150652.2;NP_001006206.2	12;12;12;12	12;12;12;12	12;12;12;12	XP_046757980.1 COP9 signalosome complex subunit 1 isoform X1 [Gallus gallus];XP_046757979.1 COP9 signalosome complex subunit 1 isoform X1 [Gallus gallus];XP_015150652.2 COP9 signalosome complex subunit 1 isoform X1 [Gallus gallus];NP_001006206.2 COP9 signa	4	12	12	12	31.8	31.8	31.8	53.559	471	471;471;471;487	0	50.911	0.88287	0.95969	7.0617	18	4	Leave out requantified	0.72589	0.8744	25.662	18	4	Leave out requantified	0.85473	0.9433	20.618	18	4	Leave out requantified	2865000000	1.0309e+09	872130000	962050000	18	102520000	38883000	32362000	31277000	AESTPEIAEQR;ALIQYFSPYVSADMHK;CAAGLAELAAR;DSQTQAILTK;EGSQGELTPANSQSR;GHDDLGDHYLDCGDLSNALK;LFLELEPQVR;LQFIADHCPQLR;NVISSSSFK;TFNVDVYEEIHR;TLYTQIR;VSVYLQNWSHVLSYVSK				134
NP_001383738.1;XP_040505429.1;NP_001006208.2;XP_040505428.1;NP_001383737.1;XP_015135367.1;XP_015135369.1;XP_015135368.1;XP_040505431.1	NP_001383738.1;XP_040505429.1;NP_001006208.2;XP_040505428.1;NP_001383737.1;XP_015135367.1;XP_015135369.1;XP_015135368.1;XP_040505431.1	4;4;4;4;4;4;3;3;2	3;3;3;3;3;3;2;2;1	3;3;3;3;3;3;2;2;1	NP_001383738.1 mitochondrial Rho GTPase 1 isoform 3 [Gallus gallus];XP_040505429.1 mitochondrial Rho GTPase 1 isoform X4 [Gallus gallus];NP_001006208.2 mitochondrial Rho GTPase 1 isoform 2 [Gallus gallus];XP_040505428.1 mitochondrial Rho GTPase 1 isoform X	9	4	3	3	6.4	4.5	4.5	68.735	598	598;601;618;642;659;707;686;686;580	0	7.1649	0.85078	0.90477	10.548	4	0	Leave out requantified	0.82134	0.98106	22.849	4	0	Leave out requantified	0.91979	0.99029	12.699	4	0	Leave out requantified	516410000	180710000	179080000	156630000	30	17214000	6023600	5969200	5220900	ILLVGEPR;LPLILVGNK;NISELFYYAQK;SGVLQALLGR				135
XP_046757991.1;XP_015135377.1;NP_001006209.2	XP_046757991.1;XP_015135377.1;NP_001006209.2	18;18;18	18;18;18	18;18;18	XP_046757991.1 importin subunit alpha-1 isoform X1 [Gallus gallus];XP_015135377.1 importin subunit alpha-1 isoform X1 [Gallus gallus];NP_001006209.2 importin subunit alpha-1 [Gallus gallus]	3	18	18	18	41.3	41.3	41.3	58.016	528	528;528;528	0	146.71	1.2141	1.304	17.878	47	3	Leave out requantified	1.0915	1.232	17.263	47	3	Leave out requantified	0.90299	0.99595	14.076	47	3	Leave out requantified	14824000000	3.9328e+09	5675200000	5216000000	20	519480000	137420000	199580000	182480000	ADCSPIQFESAWALTNIASGTSEQTK;ASATLIEK;DTTEMRRR;EAAWTMSNITAGR;EKQPPIDNIIQAGLIPK;FVSFLSR;GVNSNNMELQLQATQAAR;IEALQSHENEQVYK;LLGCGELPIVTPSLR;NKNPAPPIEAIEQILPTLVR;NPAPPIEAIEQILPTLVR;NVSTFPDDATSPLQENR;NVTWTLSNLCR;QPPIDNIIQAGLIPK;RIEVNVELR;SNQVSAHWSVEEIVK;STNENTNTAAR;TGLVPQLVK				136
NP_001006211.1	NP_001006211.1	8	8	8	NP_001006211.1 ribosome maturation protein SBDS [Gallus gallus]	1	8	8	8	31.2	31.2	31.2	28.823	250	250	0	26.254	0.99304	1.0569	24.499	9	0	Leave out requantified	0.81727	0.969	21.354	9	0	Leave out requantified	0.84663	0.90988	8.167	9	0	Leave out requantified	706230000	260110000	242580000	203550000	17	39064000	14581000	13321000	11161000	AFGTDDQTEICK;DIATIVADK;DIHYSVKPNK;GELQVSDKER;GTLEVLSLK;LTNVAVVR;RPYTVILIER;SIFTPTNQIR				137
NP_001006216.1	NP_001006216.1	24	24	24	NP_001006216.1 T-complex protein 1 subunit zeta [Gallus gallus]	1	24	24	24	47.7	47.7	47.7	57.644	530	530	0	233.88	0.92825	0.98027	9.8273	118	13	Leave out requantified	0.86891	0.99556	6.0441	118	13	Leave out requantified	0.92757	1.0063	9.1594	118	13	Leave out requantified	62278000000	20309000000	21551000000	20419000000	26	1.5631e+09	504200000	547290000	511610000	ALEVLEQVK;AQAALAVNISAAR;DGNVLLQEMQIQHPTASLIAK;EGIVALRR;EKALEVLEQVK;EMDRETLIDVAK;GFIVINQK;GIDPFSLDALAK;GIDPFSLDALAKEGIVALRR;GLQDVLR;GLVLDHGAR;HKSETDTTLIR;IVAEGFEIAK;KPGEPIDLHMVEIMEMK;MLVSGAGDIK;NAIEDGCVIPGAGALEVAVANALVK;QADLYISEGLHPR;RVCGDSDKGFIVINQK;SETDTTLIR;SVTLLIR;TEVSAGFFYK;VATAQDDITGDGTTSNVLIIGELLK;VCGDSDKGFIVINQK;VLAQNSGYDPQETLVK				138
XP_015151218.1;NP_001006217.2	XP_015151218.1;NP_001006217.2	2;2	2;2	2;2	XP_015151218.1 phosphorylase b kinase gamma catalytic chain, skeletal muscle/heart isoform isoform X1 [Gallus gallus];NP_001006217.2 phosphorylase b kinase gamma catalytic chain, skeletal muscle/heart isoform [Gallus gallus]	2	2	2	2	7.2	7.2	7.2	45.423	388	388;388	0	5.2455	0.66461	0.7232	21.809	2	0	Median	0.77002	0.92246	33.723	2	0	Median	0.98452	1.0671	20.62	2	0	Median	109060000	43180000	29764000	36117000	18	6059000	2398900	1653600	2006500	EALAHPFFQQYDVEEVR;VSGHPNVIQLK				139
NP_001006219.1;XP_015151225.1	NP_001006219.1;XP_015151225.1	23;21	21;19	21;19	NP_001006219.1 14-3-3 protein epsilon [Gallus gallus];XP_015151225.1 14-3-3 protein epsilon isoform X1 [Gallus gallus]	2	23	21	21	80	76.1	76.1	29.174	255	255;240	0	280.94	0.88768	0.94043	4.3275	101	15	Leave out requantified	0.86264	0.97431	5.8797	101	15	Leave out requantified	0.93389	0.99199	4.4727	101	15	Leave out requantified	44410000000	14665000000	14657000000	15088000000	17	2.0117e+09	662740000	690040000	658880000	AAFDDAIAELDTLSEESYK;AASDIAMTELPPTHPIR;DNLTLWTSDMQGDGEEQNK;DSTLIMQLLR;EAAENSLVAYK;EALQDVEDENQ;HLIPAANTGESK;IISSIEQK;IISSIEQKEENK;IISSIEQKEENKGGEDK;KEAAENSLVAYK;LAEQAERYDEMVESMKK;LICCDILDVLDK;LICCDILDVLDKHLIPAANTGESK;MDDREDLVYQAK;NLLSVAYK;NLLSVAYKNVIGAR;QMVETELK;VAGMDVELTVEER;YDEMVESMK;YDEMVESMKK;YLAEFATGNDR;YLAEFATGNDRK				140
NP_001006220.3;XP_046758323.1;XP_046758318.1;XP_015151227.1;XP_046758328.1;XP_046758327.1;XP_046758326.1;XP_046758325.1;XP_046758324.1;XP_046758322.1;XP_046758321.1;XP_046758320.1;XP_046758319.1;XP_015151229.1;XP_040506010.1;XP_040504447.1;XP_003642232.3	NP_001006220.3;XP_046758323.1;XP_046758318.1;XP_015151227.1;XP_046758328.1;XP_046758327.1;XP_046758326.1;XP_046758325.1;XP_046758324.1;XP_046758322.1;XP_046758321.1;XP_046758320.1;XP_046758319.1;XP_015151229.1;XP_040506010.1	30;30;30;30;30;30;30;30;30;30;30;30;30;30;30;1;1	30;30;30;30;30;30;30;30;30;30;30;30;30;30;30;1;1	29;29;29;29;29;29;29;29;29;29;29;29;29;29;29;1;1	NP_001006220.3 unconventional myosin-Ic [Gallus gallus];XP_046758323.1 unconventional myosin-Ic isoform X4 [Gallus gallus];XP_046758318.1 unconventional myosin-Ic isoform X2 [Gallus gallus];XP_015151227.1 unconventional myosin-Ic isoform X3 [Gallus gallus]	17	30	30	29	33.3	33.3	32.6	118.88	1028	1028;1028;1049;1044;1028;1028;1028;1028;1028;1028;1028;1028;1028;1028;1091;1036;1042	0	159.37	1.1382	1.2057	11.786	57	3	Leave out requantified	0.76128	0.8479	11.457	57	3	Leave out requantified	0.67742	0.73378	11.11	57	3	Leave out requantified	14464000000	4662600000	5.9348e+09	3.8668e+09	53	165800000	55316000	67174000	43306000	ADKVNNININQGSIK;DNYPQSVPR;FSFLMNLK;GAPVGGHILNYLLEK;GEELISPLNLEQAAYAR;GIISILDEECLRPGDATDTTFLEK;GVSFYEVSPHLYAIADNSYR;HLGYKQEEYK;HSAIAIQSWWR;IFIRFPK;KYEVFLQR;LGNEEINAK;LLAVEGSVLR;LLQSNPVLEAFGNAK;NGHLTVVAPR;NNDLLFR;NPQQYHYLVK;QADRFDEVLIR;QKGDVVLQSDHVIETLTK;RKYEVFLQR;SEQEEYESEGIAWEPVQYFNNK;SWPTPPPSLCEASQLLR;TFSWLVNK;TLFATEDALEVRK;VIASEIFK;VLQALENEAIK;VNNININQGSIK;VSSINDKNDWK;WAVQTIR;YAVPVIKYDR				141
NP_001006221.1	NP_001006221.1	7	7	7	NP_001006221.1 replication protein A 70 kDa DNA-binding subunit [Gallus gallus]	1	7	7	7	19.7	19.7	19.7	68	614	614	0	31.928	0.87225	0.92856	14.262	13	3	Leave out requantified	0.88267	0.99343	19.566	13	3	Leave out requantified	0.91582	0.99436	22.493	13	3	Leave out requantified	1.0139e+09	340300000	374320000	299270000	32	13384000	4162100	5241800	3979800	ADYFSCVGTIVHLR;ATAFNDQADKFFPLIELNK;ATALDVKPVNYR;DKNEQAFEEVFQNANFNTYEFK;GGSASGVNTNWK;SSAPTANAAPNKPQQQDGNLSVAGSAAPK;VVPIASLNPYQSK				142
NP_001006222.2;XP_015151257.1	NP_001006222.2;XP_015151257.1	2;2	2;2	2;2	NP_001006222.2 Golgi SNAP receptor complex member 1 [Gallus gallus];XP_015151257.1 Golgi SNAP receptor complex member 1 isoform X1 [Gallus gallus]	2	2	2	2	9.1	9.1	9.1	27.719	243	243;245	0	6.0032	1.0573	1.1225	2.983	2	0	Median	0.74915	0.88183	27.744	2	0	Median	0.74065	0.79089	12.631	2	0	Median	54546000	18278000	19617000	16651000	15	3636400	1218500	1307800	1110100	AAGSSNYWEDLRK;QLENELDLK				143
XP_040506018.1;XP_040506017.1;NP_001006223.2;XP_046758351.1;XP_046758350.1;XP_040506016.1;XP_015151260.3;XP_046758352.1	XP_040506018.1;XP_040506017.1;NP_001006223.2;XP_046758351.1;XP_046758350.1;XP_040506016.1;XP_015151260.3;XP_046758352.1	6;6;6;6;6;6;6;5	5;5;5;5;5;5;5;4	5;5;5;5;5;5;5;4	XP_040506018.1 aldehyde dehydrogenase family 3 member A2 isoform X2 [Gallus gallus];XP_040506017.1 aldehyde dehydrogenase family 3 member A2 isoform X2 [Gallus gallus];NP_001006223.2 aldehyde dehydrogenase family 3 member A2 [Gallus gallus];XP_046758351.1	8	6	5	5	16.3	13.9	13.9	54.064	490	490;490;490;512;512;512;512;474	0	17.929	0.97305	1.0008	12.331	13	1	Leave out requantified	0.73709	0.85208	6.2623	13	1	Leave out requantified	0.72486	0.78812	6.4913	13	1	Leave out requantified	850910000	270890000	305460000	274560000	20	9819900	3515800	3798000	2506100	ATLQEFYGEDVKK;EQEILAAIGADLHK;FDHILYTGNSAVGK;HLTPVTLELGGK;HSFDTFSHHR;VMEEEIFGPVLPIVSVK				144
NP_001006225.1	NP_001006225.1	27	27	27	NP_001006225.1 26S proteasome regulatory subunit 7 [Gallus gallus]	1	27	27	27	54.3	54.3	54.3	48.661	433	433	0	168.13	0.91875	0.99055	7.8994	58	3	Leave out requantified	0.83646	1.0039	9.8144	58	3	Leave out requantified	0.92747	1.003	6.9829	58	3	Leave out requantified	17778000000	5.9333e+09	6.085e+09	5759600000	28	419740000	140050000	141840000	137860000	ALDEGDIALLK;ESDTGLAPPALWDLAADK;ESDTGLAPPALWDLAADKQTLQSEQPLQVAR;EVVETPLLHPER;FDDGAGGDNEVQR;FVNLGIEPPK;FVNLGIEPPKGVLLFGPPGTGK;GVLLFGPPGTGK;IATEKDFLEAVNK;IEFSLPDLEGR;IINADSEDPK;IINADSEDPKYIINVK;KIATEKDFLEAVNK;KIEFSLPDLEGR;KINELTGIK;LCPNSTGAEIR;LREVVETPLLHPER;PDYLGADQR;QTLQSEQPLQVAR;QVEDDIQQLLK;QVEDDIQQLLKK;SVCTEAGMFAIR;TDACFIR;TMLELINQLDGFDPR;TYGQSTYSR;VIGSELVQK;YQIHIPLPPK				145
NP_001006227.2;XP_040543962.1;XP_040543877.1	NP_001006227.2;XP_040543962.1;XP_040543877.1	3;2;2	3;2;2	3;2;2	NP_001006227.2 mitogen-activated protein kinase 11 [Gallus gallus];XP_040543962.1 mitogen-activated protein kinase 11 isoform X1 [Gallus gallus];XP_040543877.1 mitogen-activated protein kinase 11 isoform X1 [Gallus gallus]	3	3	3	3	9.4	9.4	9.4	41.746	361	361;285;285	0	4.9682	0.96374	1.0351	12.599	7	0	Leave out requantified	0.94745	1.1138	15.444	7	0	Leave out requantified	0.93771	0.98838	13.407	7	0	Leave out requantified	4.1856e+09	1444300000	1408200000	1333100000	17	5398200	1685000	1939400	1773800	ALFPGDDYIDQLKR;GANPLAVDLLEK;TVWEVPQR				146
XP_015136879.2;XP_040551430.1;XP_040551424.1;XP_040551416.1;NP_001006231.2;XP_040551405.1;XP_046793927.1	XP_015136879.2;XP_040551430.1;XP_040551424.1;XP_040551416.1;NP_001006231.2;XP_040551405.1;XP_046793927.1	6;6;6;6;6;6;6	6;6;6;6;6;6;6	6;6;6;6;6;6;6	XP_015136879.2 RNA polymerase II-associated protein 3 isoform X3 [Gallus gallus];XP_040551430.1 RNA polymerase II-associated protein 3 isoform X2 [Gallus gallus];XP_040551424.1 RNA polymerase II-associated protein 3 isoform X2 [Gallus gallus];XP_040551416.	7	6	6	6	13.6	13.6	13.6	57.56	506	506;636;636;665;665;702;716	0	25.823	0.9259	0.99778	11.636	7	1	Leave out requantified	0.86702	1.0162	12.838	7	1	Leave out requantified	0.94252	1.0232	9.8796	7	1	Leave out requantified	470850000	189430000	148460000	132960000	27	10947000	4792900	3309400	2845100	EEPSLILEILQR;GIAADGTNALLPANR;ILHDFYIEK;LTHNPLNLK;SLDPDLFNQILR;VLELDANNYEAK				147
NP_001006233.2;XP_046794326.1;XP_046794327.1	NP_001006233.2;XP_046794326.1;XP_046794327.1	5;4;3	5;4;3	5;4;3	NP_001006233.2 methionine aminopeptidase 2 [Gallus gallus];XP_046794326.1 methionine aminopeptidase 2 isoform X1 [Gallus gallus];XP_046794327.1 methionine aminopeptidase 2 isoform X2 [Gallus gallus]	3	5	5	5	15.9	15.9	15.9	53.006	479	479;551;397	0	34.512	1.2708	1.3849	5.3689	7	1	Leave out requantified	0.84315	0.94515	6.5938	7	1	Leave out requantified	0.64873	0.71158	9.4419	7	1	Leave out requantified	737980000	207030000	330750000	200200000	24	15270000	4334200	6773900	4161800	AGVGQADGEAEK;ALDQASEEIWNDFR;TYQVKPIR;VGPAGQEMDKEMEGALDDVAK;VQTDPPSIPICDLFPSNIYPK				148
XP_015140166.1;NP_001006236.2	XP_015140166.1;NP_001006236.2	7;7	7;7	7;7	XP_015140166.1 phosphate carrier protein, mitochondrial isoform X1 [Gallus gallus];NP_001006236.2 solute carrier family 25 member 3 [Gallus gallus]	2	7	7	7	17	17	17	39.981	358	358;358	0	41.698	0.96048	1.0183	8.1991	27	7	Leave out requantified	0.76293	0.86875	9.5585	27	7	Leave out requantified	0.8068	0.8399	8.1888	27	7	Leave out requantified	5257100000	1.9259e+09	1.8726e+09	1.4586e+09	19	237330000	84962000	85348000	67021000	FGFYEVFK;IQTQPGYANTLR;MFGEEGIWAFYK;MQVDPQKYK;SIFNGFSVTIK;VRIQTQPGYANTLR;YVVPKPR				149
XP_015140616.2;XP_015140613.2;NP_001006237.2;XP_040552507.1	XP_015140616.2;XP_015140613.2;NP_001006237.2;XP_040552507.1	20;20;20;18	20;20;20;18	20;20;20;18	XP_015140616.2 ran GTPase-activating protein 1 isoform X1 [Gallus gallus];XP_015140613.2 ran GTPase-activating protein 1 isoform X1 [Gallus gallus];NP_001006237.2 ran GTPase-activating protein 1 [Gallus gallus];XP_040552507.1 ran GTPase-activating protein	4	20	20	20	40.9	40.9	40.9	63.091	580	580;580;580;573	0	132.16	0.99784	1.0638	7.3967	47	9	Leave out requantified	0.94193	1.1015	17.713	47	9	Leave out requantified	0.90821	0.98656	16.265	47	9	Leave out requantified	8.0593e+09	2562300000	2913800000	2583200000	28	202180000	66002000	68775000	67405000	CSVLIAQQTDTSDVEK;DAALSVAEAIEDKVELEK;GALAIADALK;GAVAMAETLK;GFEALLK;HMLLQTLHQL;ISSVFKDEAQVK;KIIGSQDSTPVPSPPVDVATFLAFPSPEK;LEGNTVGVEAAK;LLIHMGLLK;LNTAEDAEEVIK;QIEEFDGLEALR;QVEVINFGDCLVR;SLAPVLSAFVTKPNR;SPACYTLQELK;TAVHETADALMK;TAVHETADALMKK;VGGGQLSFK;VINLNDNTFTEK;VVTALLR				150
NP_001006240.2	NP_001006240.2	3	3	3	NP_001006240.2 TGF-beta-activated kinase 1 and MAP3K7-binding protein 1 [Gallus gallus]	1	3	3	3	7.6	7.6	7.6	54.771	502	502	0	13.172	1.061	1.1119	9.1627	3	0	Leave out requantified	0.9674	1.1627	12.194	3	0	Leave out requantified	0.87637	0.9674	11.318	3	0	Leave out requantified	182600000	57762000	63713000	61130000	24	6776700	2142000	2358900	2275800	SFLESIDDALAEK;SRPTHSLQPDEDGR;VLLQAFDVVER				151
NP_001006241.1;NP_001264488.2;XP_046756596.1	NP_001006241.1	17;2;2	17;2;2	17;2;2	NP_001006241.1 large ribosomal subunit protein uL3 [Gallus gallus]	3	17	17	17	40.2	40.2	40.2	46.085	403	403;407;436	0	103.42	0.96528	1.0358	7.397	88	5	Leave out requantified	0.93119	1.0661	11.704	88	5	Leave out requantified	0.962	1.033	14.674	88	5	Leave out requantified	41176000000	12976000000	14079000000	14121000000	19	1235000000	399400000	420910000	414700000	DDPSKPVHLTAFLGYK;EKLEQQVPVSSVFGQDEMIDVIGVTK;FGHGRFQTAEEKK;HGSLGFLPR;IGQGYQIK;IGQGYQIKDGK;KSHLMEIQVNGGTVAEK;KVACIGAWHPAR;LEQQVPVSSVFGQDEMIDVIGVTK;NNASTDYDLSDK;SFPKDDPSKPVHLTAFLGYK;SHLMEIQVNGGTVAEK;SINPLGGFVHYGEVTNDFIMLK;TIFAEHISDECK;TIFAEHISDECKR;VACIGAWHPAR;VAFSVAR				152
NP_001006243.1	NP_001006243.1	24	24	24	NP_001006243.1 DNA replication licensing factor MCM5 [Gallus gallus]	1	24	24	24	36.4	36.4	36.4	82.409	734	734	0	68.395	0.93849	0.96869	16.057	52	11	Leave out requantified	0.98165	1.1091	18.315	52	11	Leave out requantified	1.0562	1.1369	14.76	52	11	Leave out requantified	7.7396e+09	2467500000	2451500000	2820600000	42	105120000	34354000	32501000	38262000	AGITTTLNSR;AIACLLFGGSR;CSPIGVYTSGK;CSVLAAANSVFGR;CVDFQILK;DNVGVGIR;EVADEVTR;EVADEVTRPR;EVADEVTRPRPAGEEALQDVQVMLR;FDMIFIVK;GSSAAGLTASVIR;GSSAAGLTASVIRDPSSR;HLQLYCDR;IPGIVIAATPVR;LQESPDAVPHGEMPR;LQPFATEADVEEALR;LTAMPNIYEVVAK;NTINNIAVRPGLEGYALPR;PAGEEALQDVQVMLR;QKYPEHAIYK;QPTEHLQLLEEAAK;SIAPSIYGSTDIKK;VAIHEAMEQQTISIAK;WDETKGEDNIDFMPTILSR				153
XP_046795168.1;XP_046795167.1;XP_046795164.1;XP_046795163.1;XP_046795158.1;XP_025004587.2;NP_001006245.2;XP_046795156.1	XP_046795168.1;XP_046795167.1;XP_046795164.1;XP_046795163.1;XP_046795158.1;XP_025004587.2;NP_001006245.2;XP_046795156.1	4;4;4;4;4;4;4;4	4;4;4;4;4;4;4;4	4;4;4;4;4;4;4;4	XP_046795168.1 WASH complex subunit 1 isoform X2 [Gallus gallus];XP_046795167.1 WASH complex subunit 1 isoform X2 [Gallus gallus];XP_046795164.1 WASH complex subunit 1 isoform X2 [Gallus gallus];XP_046795163.1 WASH complex subunit 1 isoform X2 [Gallus gall	8	4	4	4	11.8	11.8	11.8	51.647	476	476;476;476;476;476;476;476;498	0	22.255	0.76213	0.81994	14.246	6	0	Leave out requantified	0.68584	0.82142	18.345	6	0	Leave out requantified	0.92437	1.0035	7.7532	6	0	Leave out requantified	380720000	149050000	124700000	106970000	19	11687000	4292100	4067500	3327000	EEAVQQVADALQYLQK;IHQEDDAEEGLGSLPR;LFDAPLSITER;YVFLDPLAGAVTK				154
NP_001384068.1;NP_001006246.1	NP_001384068.1;NP_001006246.1	10;10	10;10	10;10	NP_001384068.1 V-type proton ATPase subunit E 1 [Gallus gallus];NP_001006246.1 V-type proton ATPase subunit E 1 [Gallus gallus]	2	10	10	10	39.8	39.8	39.8	26.118	226	226;226	0	47.502	1.0253	1.0898	8.6503	25	7	Leave out requantified	0.82422	0.9943	8.7915	25	7	Leave out requantified	0.78602	0.8493	12.371	25	7	Leave out requantified	3.2069e+09	1176800000	1126700000	903410000	13	191300000	73082000	65650000	52567000	AEEEFNIEK;ALSDADVQK;ARDDLISDLLNEAK;DDLISDLLNEAK;HMMAFIEQEANEK;IKVSNTLESR;IQMSNLMNQAR;LDLVAQQMMPEIR;VALFGANANR;VALFGANANRK				155
NP_001006247.2	NP_001006247.2	15	15	15	NP_001006247.2 serine-threonine kinase receptor-associated protein [Gallus gallus]	1	15	15	15	57.1	57.1	57.1	38.14	350	350	0	323.31	1.0022	1.07	8.0476	52	4	Leave out requantified	0.90222	1.022	8.6976	52	4	Leave out requantified	0.88422	0.94564	14.231	52	4	Leave out requantified	14572000000	4594900000	5364400000	4613100000	21	273060000	88759000	100530000	83767000	AATAAADFTAK;ALWSSDDKQILSADDK;ECLVAGGEDFK;FSPDGELYASGSEDGTLR;GAVWGATLNK;GHFGPIHCVR;IYDLSKPEAEPDVVSGHTSGIK;IYDLSKPEAEPDVVSGHTSGIKK;LWQTTVGK;QGDTGDWIGTFLGHK;SFEAPATINSASLHPEK;SVDFTQDSNYLLTGGQDK;TIAFHSAETLEQIK;VWDAVSGDELITLAHK;YDYNTGEELESYK				156
NP_001006248.1;XP_046795249.1;NP_001384033.1;XP_046795247.1;NP_001384036.1;NP_001384035.1;NP_001384034.1;NP_001384037.1;XP_046795253.1;XP_046795252.1	NP_001006248.1;XP_046795249.1;NP_001384033.1;XP_046795247.1;NP_001384036.1;NP_001384035.1;NP_001384034.1	6;6;6;6;5;5;5;2;2;2	6;6;6;6;5;5;5;2;2;2	6;6;6;6;5;5;5;2;2;2	NP_001006248.1 deoxyribose-phosphate aldolase isoform b [Gallus gallus];XP_046795249.1 deoxyribose-phosphate aldolase isoform X2 [Gallus gallus];NP_001384033.1 deoxyribose-phosphate aldolase isoform a [Gallus gallus];XP_046795247.1 deoxyribose-phosphate al	10	6	6	6	22.6	22.6	22.6	34.795	318	318;334;351;367;232;232;232;222;255;278	0	39.709	0.7468	0.78771	19.807	9	0	Leave out requantified	1.0613	1.2373	22.789	9	0	Leave out requantified	1.3838	1.5041	16.804	9	0	Leave out requantified	293650000	97946000	76553000	119150000	21	9956100	3244700	2552300	4159100	EAITWLMLVK;EELGVEWLKPELFR;GNWQAAWLLK;LGASSLLEDIEK;TILATGELGSLANVYK;VGFKPAGGIR				157
NP_001006250.2	NP_001006250.2	25	25	25	NP_001006250.2 peptidyl-prolyl cis-trans isomerase FKBP4 [Gallus gallus]	1	25	25	25	62.4	62.4	62.4	50.445	442	442	0	256.02	0.90425	0.95253	9.743	81	8	Leave out requantified	0.89881	1.0441	6.6388	81	8	Leave out requantified	0.95877	1.0519	9.7749	81	8	Leave out requantified	30180000000	10283000000	10129000000	9767600000	28	453010000	149990000	150680000	152330000	ADGAPLEGTDITPK;ALELDSSNEK;AWDIAVATMK;DKFSFDLGK;DKFSFDLGKGEVIK;EGTGTESPMIGDK;EYSQALENCNK;FDSSLDRR;FEIGEGDNYDLPHGLEK;FQIPPDAELQYEVK;FSFDLGK;GEAHLAVNDFELAR;GEDLTDDEDGGIIR;IVLWLEHESGLSDEEDTK;IVLWLEHESGLSDEEDTKAK;KGEGYLKPNEGALVEIQFEGR;LAAHLNLAMCHLK;LKEYSQALENCNK;RGEAHLAVNDFELAR;SEESIFYLKPNYGFGSTGK;TAEEMKADGAPLEGTDITPK;VGEICQITCKPEYAYGLAGSPPK;VIQLYPSNK;VQLVTCQQK;VTVHYTGWLLDGTK				158
NP_001006253.2;XP_025005064.1	NP_001006253.2;XP_025005064.1	2;1	2;1	2;1	NP_001006253.2 PEST proteolytic signal-containing nuclear protein [Gallus gallus];XP_025005064.1 PEST proteolytic signal-containing nuclear protein isoform X1 [Gallus gallus]	2	2	2	2	19.1	19.1	19.1	19.103	178	178;237	0	31.468	0.75212	0.77256	10.798	2	0	Median	0.7178	0.76132	15.697	2	0	Median	0.92304	0.95409	3.1527	2	0	Median	69756000	26434000	23875000	19447000	10	1598000	721370	396320	480300	AANEEAEDFTTKPAPAK;RPPPAGGPEEEAEKPVK				159
XP_046796464.1;XP_040554586.1;NP_001006259.1	XP_046796464.1;XP_040554586.1;NP_001006259.1	1;1;1	1;1;1	1;1;1	XP_046796464.1 pyruvate dehydrogenase kinase, isozyme 3 isoform X1 [Gallus gallus];XP_040554586.1 pyruvate dehydrogenase kinase, isozyme 3 isoform X1 [Gallus gallus];NP_001006259.1 pyruvate dehydrogenase kinase 3 [Gallus gallus]	3	1	1	1	4.7	4.7	4.7	41.348	360	360;360;406	0	6.0512	NaN	NaN	NaN	1	0	Median	NaN	NaN	NaN	1	0	Median	NaN	NaN	NaN	1	0	Median	17107000	6472600	5188400	5446000	21	814620	308220	247070	259330	SPEDPHVLDDFLDVLIK				160
NP_001006260.2	NP_001006260.2	17	17	17	NP_001006260.2 eukaryotic translation initiation factor 2 subunit 3 [Gallus gallus]	1	17	17	17	43.9	43.9	43.9	51.103	472	472	0	120.24	0.95494	1.0299	8.5905	81	3	Leave out requantified	0.86	1.0166	13.805	81	3	Leave out requantified	0.90737	0.97856	6.2596	81	3	Leave out requantified	22483000000	7.4492e+09	7.7891e+09	7.2448e+09	21	564160000	186440000	190330000	187390000	AGDEAGVTLGQPHLSR;FKNELER;GVTIKPTVDDD;HILILQNK;IVLTNPVCTEVGEK;IVSLFAEHNDLQYAAPGGLIGVGTK;LDDPSCSRPECYR;LIGWGQIR;LTPLSPEVISR;NEVLMVNIGSLSTGGR;QATINIGTIGHVAHGK;QDLATLDVTK;RGVTIKPTVDDD;SFDVNKPGCEVDDLK;SFDVNKPGCEVDDLKGGVAGGSILK;VGQEIEVRPGIVSK;YNIEVVCEYIVK				161
XP_015128676.1;XP_040554740.1;XP_025005515.1;XP_015128669.1;XP_025005510.1;NP_001006261.2;XP_015128653.1;XP_025005508.1;XP_025005505.1;XP_025005503.1;XP_025005501.1;XP_025005496.1	XP_015128676.1;XP_040554740.1;XP_025005515.1;XP_015128669.1;XP_025005510.1;NP_001006261.2;XP_015128653.1;XP_025005508.1;XP_025005505.1;XP_025005503.1;XP_025005501.1;XP_025005496.1	1;1;1;1;1;1;1;1;1;1;1;1	1;1;1;1;1;1;1;1;1;1;1;1	1;1;1;1;1;1;1;1;1;1;1;1	XP_015128676.1 AP-1 complex subunit sigma-2 isoform X5 [Gallus gallus];XP_040554740.1 AP-1 complex subunit sigma-2 isoform X4 [Gallus gallus];XP_025005515.1 AP-1 complex subunit sigma-2 isoform X4 [Gallus gallus];XP_015128669.1 AP-1 complex subunit sigma-2	12	1	1	1	6.1	6.1	6.1	17.659	148	148;153;153;153;157;157;160;210;210;210;210;210	0.00032415	2.855	1.0734	1.1843	0.18416	2	0	Median	0.89025	1.0747	7.2194	2	0	Median	0.80066	0.86929	2.7707	2	0	Median	186900000	53372000	74817000	58708000	9	20766000	5930200	8313000	6523100	ELVQTVLAR				162
NP_001006266.2	NP_001006266.2	5	5	5	NP_001006266.2 PCI domain-containing protein 2 [Gallus gallus]	1	5	5	5	14.5	14.5	14.5	46.254	399	399	0	23.336	0.85556	0.91211	12.84	8	0	Leave out requantified	1.0141	1.1678	11.682	8	0	Leave out requantified	1.0361	1.1102	6.7911	8	0	Leave out requantified	427640000	122040000	147010000	158580000	28	14325000	4029800	4936200	5359400	AVSEGNLLLLNEALTK;CGIFLILEK;IFANNADQQLVK;MILIYLLPVK;QNPFPPLSTVC				163
NP_001006271.2	NP_001006271.2	9	8	8	NP_001006271.2 succinate--CoA ligase [ADP-forming] subunit beta, mitochondrial [Gallus gallus]	1	9	8	8	23.1	21.6	21.6	49.997	463	463	0	41.325	0.90782	0.99302	9.1423	8	0	Leave out requantified	0.757	0.87567	19.479	8	0	Leave out requantified	0.80631	0.88199	13.816	8	0	Leave out requantified	2495600000	873860000	882200000	739580000	25	75761000	26577000	26305000	22878000	ALITASGLK;CDVIAQGIVMAVK;DLDLKIPIVVR;ICNQVFICER;ILACDDLDEAAK;INFDSNSAYR;LHGGTPANFLDVGGGATVQQVTEAFK;LSEIVSLAK;LYNLFLK				164
XP_046797646.1;XP_040555792.1;XP_040555784.1;XP_015131119.1;XP_015131115.1;NP_001006272.2;XP_015131109.1;XP_046797625.1	XP_046797646.1;XP_040555792.1;XP_040555784.1;XP_015131119.1;XP_015131115.1;NP_001006272.2;XP_015131109.1;XP_046797625.1	5;5;5;5;5;5;5;5	3;3;3;3;3;3;3;3	3;3;3;3;3;3;3;3	XP_046797646.1 calcium-binding protein 39-like isoform X3 [Gallus gallus];XP_040555792.1 calcium-binding protein 39-like isoform X3 [Gallus gallus];XP_040555784.1 calcium-binding protein 39-like isoform X3 [Gallus gallus];XP_015131119.1 calcium-binding pro	8	5	3	3	15	9.3	9.3	38.869	334	334;334;334;334;334;334;351;401	0	10.254	1.3555	1.4641	9.3268	4	3	Median	0.71358	0.87047	44.988	4	3	Median	0.56883	0.63032	37.717	4	3	Median	65947000	15159000	42955000	7832500	19	3470900	797860	2260800	412240	DVSQIFNNILR;GYESPNIALR;LIEFLSNFQK;LLHSENYVTK;YISKPENLK				165
NP_001006273.1	NP_001006273.1	2	2	2	NP_001006273.1 SPRY domain-containing protein 7 [Gallus gallus]	1	2	2	2	9.2	9.2	9.2	21.735	196	196	0	3.8756	NaN	NaN	NaN	1	0	Median	NaN	NaN	NaN	1	0	Median	NaN	NaN	NaN	1	0	Median	66833000	22840000	24450000	19542000	12	5569400	1903400	2037500	1628500	ANLNQIPLGR;ILFEQQIF				166
NP_001006274.2	NP_001006274.2	2	2	2	NP_001006274.2 cytoskeleton-associated protein 2 [Gallus gallus]	1	2	2	2	5	5	5	77.784	695	695	0	3.5487	1.0907	1.1373	33.89	2	0	Median	0.55118	0.63402	11.192	2	0	Median	0.55582	0.61322	21.854	2	0	Median	130450000	50591000	54428000	25430000	38	1682400	679290	644400	358670	RPPTSVLLGTQPK;SSTITLASEPSYNPEDHTSVNK				167
NP_001006276.2;XP_046797828.1;XP_015133316.1	NP_001006276.2;XP_046797828.1;XP_015133316.1	11;9;9	11;9;9	11;9;9	NP_001006276.2 replication factor C subunit 3 [Gallus gallus];XP_046797828.1 replication factor C subunit 3 isoform X2 [Gallus gallus];XP_015133316.1 replication factor C subunit 3 isoform X1 [Gallus gallus]	3	11	11	11	38.2	38.2	38.2	40.4	356	356;304;331	0	79.533	0.94104	0.99978	25.635	15	1	Leave out requantified	0.97533	1.1334	19.307	15	1	Leave out requantified	1.0127	1.0766	19.891	15	1	Leave out requantified	1.0298e+09	292510000	367130000	370210000	22	20188000	6609900	6710800	6867300	AIYHLEAFVAK;ETANAIVSQQSPQR;GLLTELLNNCDGQLK;IEHQSITAPSKK;LILCCNSISK;SLVQCGDFPHLLVYGPSGAGK;TVAQSQQLETSTQR;VPAPSIEDICHVLSSVCK;VPAPSIEDICHVLSSVCKK;VVLLTEVDKLTK;YRPSALSR				168
NP_001006281.2	NP_001006281.2	12	12	12	NP_001006281.2 NADH dehydrogenase [ubiquinone] 1 alpha subcomplex subunit 9, mitochondrial [Gallus gallus]	1	12	12	12	31.7	31.7	31.7	43.049	378	378	0	57.147	0.76451	0.83492	10.253	25	2	Leave out requantified	0.77155	0.90977	10.356	25	2	Leave out requantified	1.0071	1.0759	7.8913	26	2	Leave out requantified	2.9995e+09	1122600000	893660000	983220000	22	78428000	29426000	24000000	25002000	AIINAVKDPDAK;AVEHSNVVINLVGK;AVEHSNVVINLVGKEWETK;FFEISPFEPWLTR;IGSQVIIPYR;NFSFEDEFVNIPK;PLYHLIAR;QPVYVVDVAK;RAVEHSNVVINLVGK;TYALVGPNR;WFGGVPLISLGK;WLDAELEEAKPAK				169
XP_015151732.2;NP_001006285.2	XP_015151732.2;NP_001006285.2	2;2	2;2	2;2	XP_015151732.2 ubiquinol-cytochrome c reductase complex assembly factor 1 isoform X1 [Gallus gallus];NP_001006285.2 ubiquinol-cytochrome c reductase complex assembly factor 1 [Gallus gallus]	2	2	2	2	9	9	9	30.582	266	266;302	0	7.544	0.9591	1.0373	3.5793	3	0	Median	0.77712	0.88885	6.5893	3	0	Median	0.83048	0.88707	2.9068	3	0	Median	305030000	108480000	108000000	88551000	16	19065000	6780200	6749900	5534500	SILKPLSPVYNDEGL;TDYEEFFNR				170
NP_001006286.1;XP_046758773.1	NP_001006286.1;XP_046758773.1	3;2	3;2	3;2	NP_001006286.1 charged multivesicular body protein 4b [Gallus gallus];XP_046758773.1 charged multivesicular body protein 4b isoform X1 [Gallus gallus]	2	3	3	3	17.6	17.6	17.6	25.155	227	227;220	0	29.804	0.94826	1.0422	5.5025	3	0	Median	0.84723	1.012	7.5405	3	0	Plateau	0.82825	0.89555	12.638	3	0	Plateau	352220000	115800000	123760000	112650000	15	23481000	7720300	8250700	7510200	EALENANTNTEVLK;GPSPQEAIQR;QLAQIDGTLSTIEFQR				171
NP_001006288.2;XP_040506604.2	NP_001006288.2;XP_040506604.2	11;11	11;11	11;11	NP_001006288.2 dolichyl-diphosphooligosaccharide--protein glycosyltransferase subunit 2 precursor [Gallus gallus];XP_040506604.2 dolichyl-diphosphooligosaccharide--protein glycosyltransferase subunit 2 isoform X1 [Gallus gallus]	2	11	11	11	26.8	26.8	26.8	68.855	631	631;645	0	168.18	0.95922	1.0184	12.748	43	2	Leave out requantified	0.95524	1.0758	5.87	43	2	Leave out requantified	0.95946	1.0355	13.274	43	2	Leave out requantified	17539000000	5587000000	6.2738e+09	5678400000	21	233890000	74531000	80899000	78463000	FELDTSER;FPEEDVPSTVQSK;KNFETLSEAFSVACAAGSLSHNR;LQVTNVMSKPLTQASVK;NLFVPKPEIK;NVYKFELDTSER;SHVDSSSVDSLFYAAQSIR;TGQEVVFVAEPDSK;VLSGCEVTISNETR;VSTEVGITNVDLSTVDKDQSIAPK;YHLPVVIVPDGPAAVSHHQPVLR				172
XP_046758785.1;XP_040506608.1;NP_001006289.1;NP_001280105.1	XP_046758785.1;XP_040506608.1;NP_001006289.1	20;20;20;2	14;14;14;0	12;12;12;0	XP_046758785.1 14-3-3 protein beta/alpha isoform X1 [Gallus gallus];XP_040506608.1 14-3-3 protein beta/alpha isoform X1 [Gallus gallus];NP_001006289.1 14-3-3 protein beta/alpha [Gallus gallus]	4	20	14	12	63.5	52.9	52.9	27.907	244	244;244;244;246	0	207.65	0.89831	0.94761	23.799	45	4	Leave out requantified	0.83541	0.94811	9.0888	45	4	Leave out requantified	0.93741	0.97693	13.725	45	4	Leave out requantified	15657000000	5371600000	5368100000	4917200000	14	653000000	216660000	226860000	209480000	AKLAEQAERYDDMAAAMK;AVTEQGHELSNEER;AVTEQGHELSNEERNLLSVAYK;DNLTLWTSENQGDEGDAGEGEN;DSTLIMQLLR;EMQPTHPIR;LAEQAERYDDMAAAMK;MDKSELVQK;MDKSELVQKAK;NLLSVAYK;NLLSVAYKNVVGAR;NLLSVAYKNVVGARR;QTTVANSQQAYQEAFEISK;QTTVANSQQAYQEAFEISKK;SSWRVISSIEQK;SSWRVISSIEQKTER;VISSIEQK;VISSIEQKTER;YLIVNATQPESK;YLSEVASGDNK				173
NP_001006293.2;XP_024998023.2	NP_001006293.2;XP_024998023.2	8;8	7;7	7;7	NP_001006293.2 probable ATP-dependent RNA helicase DDX27 [Gallus gallus];XP_024998023.2 probable ATP-dependent RNA helicase DDX27 isoform X1 [Gallus gallus]	2	8	7	7	11.9	10.8	10.8	85.637	758	758;784	0	18.009	1.8507	1.9598	9.514	12	2	Leave out requantified	1.4394	1.6903	13.91	12	2	Leave out requantified	0.79522	0.87231	6.5521	12	2	Leave out requantified	1288200000	271480000	531000000	485720000	41	24819000	5026800	10214000	9577800	ALPEEEPAAAPK;EAIVSALLTR;ELGIQVHSVTK;SGPDILIATPGR;TAAFILPVLER;VGELHGNLSQAQR;VLVLVPTR;VSVFDEELTNTSR				174
NP_001006294.1;XP_040506659.1	NP_001006294.1;XP_040506659.1	1;1	1;1	1;1	NP_001006294.1 negative elongation factor C/D [Gallus gallus];XP_040506659.1 negative elongation factor C/D isoform X1 [Gallus gallus]	2	1	1	1	2.2	2.2	2.2	65.665	583	583;588	0	5.6083	1.0599	1.1295	6.0709	2	0	Median	0.99507	1.14	19.907	2	0	Median	0.80796	0.87687	0.20327	2	0	Median	92841000	28749000	34395000	29698000	24	3868400	1197900	1433100	1237400	GALNPADITVLFK				175
NP_001006296.2;REV__NP_001006296.2	NP_001006296.2	12;1	12;1	10;1	NP_001006296.2 vesicle-associated membrane protein-associated protein B/C [Gallus gallus]	2	12	12	10	45.7	45.7	39.9	27.305	243	243;243	0	77.278	0.99334	1.0395	5.2949	32	7	Leave out requantified	0.79523	0.91271	18.678	32	7	Leave out requantified	0.80193	0.8461	22.498	32	7	Leave out requantified	7.7439e+09	2587200000	2729200000	2427400000	15	220620000	75840000	77021000	67758000	AEQVLSLEPQHELK;APQTNNPISASAAVVK;APQTNNPISASAAVVKDEGHSSR;CVFELPTENDKPHDIEINK;EAKPEELMDSK;FKGPFTDVVTTNLK;GPFTDVVTTNLK;KAPQTNNPISASAAVVK;LQVEVQR;QFKEEDGLR;SISSSLDDTEVK;SISSSLDDTEVKK				176
NP_001006297.2;NP_001383785.1	NP_001006297.2;NP_001383785.1	2;2	2;2	2;2	NP_001006297.2 replication termination factor 2 isoform 1 [Gallus gallus];NP_001383785.1 replication termination factor 2 isoform 2 [Gallus gallus]	2	2	2	2	9.5	9.5	9.5	34.182	306	306;307	0	71.265	0.56466	0.58473	69.884	2	1	Median	0.49417	0.56561	69.259	2	1	Median	1.0669	1.1368	25.223	2	1	Median	19449000	7331400	6169000	5948700	18	1080500	407300	342720	330480	DAVIEFLLDK;SAESAAQQVTTEDSPGPSK				177
XP_046759069.1;XP_046759068.1;XP_046759067.1;XP_040507065.1;XP_040507064.1;XP_015152341.1;NP_001006300.1	XP_046759069.1;XP_046759068.1;XP_046759067.1;XP_040507065.1;XP_040507064.1;XP_015152341.1;NP_001006300.1	2;2;2;2;2;2;2	2;2;2;2;2;2;2	2;2;2;2;2;2;2	XP_046759069.1 protein RER1 isoform X1 [Gallus gallus];XP_046759068.1 protein RER1 isoform X1 [Gallus gallus];XP_046759067.1 protein RER1 isoform X1 [Gallus gallus];XP_040507065.1 protein RER1 isoform X1 [Gallus gallus];XP_040507064.1 protein RER1 isoform	7	2	2	2	15.3	15.3	15.3	23.032	196	196;196;196;196;196;196;196	0	8.2285	0.94856	1.0179	6.1195	3	2	Median	0.78431	0.91489	24.024	3	2	Median	1.2788	1.3448	22.543	3	2	Plateau	1122000000	334170000	385380000	402400000	8	27983000	13499000	12273000	2210900	LGQIYQSWLDK;SEGDSIGESVHGKPSVVYR				178
NP_001006303.1	NP_001006303.1	19	19	19	NP_001006303.1 6-phosphogluconate dehydrogenase, decarboxylating [Gallus gallus]	1	19	19	19	42.2	42.2	42.2	53.292	483	483	0	154.3	0.81606	0.8739	7.1902	68	6	Leave out requantified	0.87125	0.99485	6.4042	68	6	Leave out requantified	1.0489	1.1473	6.8765	68	6	Leave out requantified	21730000000	7.5355e+09	6.7351e+09	7.459e+09	20	681280000	233520000	212410000	235350000	AFLEDIRK;AGSAVDDFINK;CLSSLKDER;DAFDRNPELQNLLLDDFFK;EAWPHIK;GLLFVGSGVSGGEEGAR;HEVLPANLIQAQR;IISYAQGFMLLR;IKDAFDRNPELQNLLLDDFFK;KAFLEDIRK;LVPLLETGDIIIDGGNSEYR;LVPLLETGDIIIDGGNSEYRDTTR;MVHNGIEYGDMQLICEAYHLMK;NPELQNLLLDDFFK;TVSKVDDFLANEAK;VDDFLANEAK;VGSGEPCCDWVGEEGAGHFVK;VIGAHSLEEMVSK;YGPSLMPGGSK				179
XP_024998539.1;NP_001006305.2;XP_046759309.1;XP_040507406.1	XP_024998539.1;NP_001006305.2;XP_046759309.1;XP_040507406.1	3;3;2;2	3;3;2;2	3;3;2;2	XP_024998539.1 NFU1 iron-sulfur cluster scaffold homolog, mitochondrial isoform X1 [Gallus gallus];NP_001006305.2 NFU1 iron-sulfur cluster scaffold homolog, mitochondrial [Gallus gallus];XP_046759309.1 NFU1 iron-sulfur cluster scaffold homolog, mitochondri	4	3	3	3	16.8	16.8	16.8	26.017	232	232;252;182;182	0	14.042	0.90489	0.95316	3.2038	7	0	Leave out requantified	0.86409	0.99061	10.292	7	0	Leave out requantified	0.92718	0.97911	8.2848	7	0	Leave out requantified	477850000	190430000	152110000	135310000	12	13487000	4516000	4543200	4427600	FIPGKEVLESR;IRPTVQEDGGDVIYK;SVFFGPDFITITK				180
NP_001006308.1	NP_001006308.1	4	4	4	NP_001006308.1 U5 small nuclear ribonucleoprotein 40 kDa protein [Gallus gallus]	1	4	4	4	15.5	15.5	15.5	41.46	388	388	0	4.6747	1.0568	1.1869	5.4682	7	1	Leave out requantified	1.0719	1.2954	5.0362	7	1	Leave out requantified	0.96036	1.0528	10.907	7	1	Leave out requantified	454480000	135380000	162210000	156890000	15	7927000	3180600	2602400	2143900	FVYVWDTTSR;HDPPAAGGGGGGGGQPSTGALLQSGPPR;IWDVRPFAPK;TVAVWDSETGER				181
NP_001006309.4;NP_001384642.1;XP_040507637.1;NP_001384643.1;NP_001384644.1	NP_001006309.4;NP_001384642.1;XP_040507637.1;NP_001384643.1;NP_001384644.1	14;14;14;12;11	9;9;9;7;7	9;9;9;7;7	NP_001006309.4 heterogeneous nuclear ribonucleoprotein R isoform 1 [Gallus gallus];NP_001384642.1 heterogeneous nuclear ribonucleoprotein R isoform 2 [Gallus gallus];XP_040507637.1 heterogeneous nuclear ribonucleoprotein R isoform X1 [Gallus gallus];NP_001	5	14	9	9	24.4	17.1	17.1	74.232	661	661;662;668;566;532	0	61.561	1.2325	1.3004	22.547	25	3	Leave out requantified	1.3017	1.4745	23.913	25	3	Leave out requantified	1.1314	1.2227	14.096	25	3	Leave out requantified	3.7415e+09	932840000	1291100000	1.5175e+09	36	71325000	18753000	24614000	27958000	AGPIWDLR;DLYEDELVPLFEK;EFNEEGALSVLQQFK;GFCFLEYEDHK;GYAFITFCSK;HLGVCISVANNR;LFVGSIPK;LKDYAFVHFEDR;NLATTVTEEILEK;SAFLCGVMK;TGYTLDVTTGQR;TKENILEEFNK;TLIEAGLPQK;VTEGLVDVILYHQPDDK				182
XP_024998755.2;NP_001006311.1	XP_024998755.2;NP_001006311.1	14;14	14;14	14;14	XP_024998755.2 nuclear migration protein nudC isoform X1 [Gallus gallus];NP_001006311.1 nuclear migration protein nudC [Gallus gallus]	2	14	14	14	43.4	43.4	43.4	38.4	334	334;341	0	106.11	0.96462	1.0448	15.722	24	4	Leave out requantified	0.90304	1.0523	20.819	24	4	Leave out requantified	0.94491	1.0325	16.327	24	4	Leave out requantified	5300000000	1.7636e+09	1.9196e+09	1.6168e+09	22	143080000	48291000	49692000	45098000	EAQKEVNNVPVK;GHPPVIDGELFNEVK;GKDVVVDIQR;IKELTDEEAER;KTDFFTGGEDGVAEK;LITDSFNHHNK;LKPNAGNGADLPNYR;LQLEIDQKK;LVSTDPEINTK;LVSTDPEINTKK;TDFFTGGEDGVAEK;TVTVHLEK;VEESSWLIEDGK;WTQTLSELDLAIPFK				183
XP_024998761.1;NP_001006312.2	XP_024998761.1;NP_001006312.2	2;2	2;2	2;2	XP_024998761.1 ADP-ribose glycohydrolase ARH3 isoform X1 [Gallus gallus];NP_001006312.2 ADP-ribosylhydrolase ARH3 [Gallus gallus]	2	2	2	2	5.6	5.6	5.6	38.842	356	356;367	0	3.7947	0.94043	1.0391	3.0387	2	0	Median	0.87308	1.0636	3.087	2	0	Median	0.96577	1.0695	2.4758	2	0	Median	71613000	24745000	25052000	21815000	17	4212500	1455600	1473700	1283200	ALGFEDLPFSR;LPDLLSFLR				184
NP_001006320.2	NP_001006320.2	2	2	2	NP_001006320.2 trafficking protein particle complex subunit 4 [Gallus gallus]	1	2	2	2	13.2	13.2	13.2	24.29	219	219	0	4.2327	0.84397	0.90104	22.928	2	1	Median	0.85892	0.95893	9.917	2	1	Median	1.0007	1.0555	35.809	2	1	Median	112840000	34740000	41512000	36583000	14	382330	49604	29002	303730	TFSYPLDLVLRPR;VGHAVLAINGAEVNGR				185
NP_001006325.1;XP_046760087.1;XP_024999470.2;XP_024999469.2;XP_024999471.2;XP_040508662.1;XP_040508663.1;XP_040508664.1;XP_046760078.1;NP_001376282.1;XP_015154425.1;XP_046760079.1;XP_024999472.1;XP_015154427.1;XP_015154426.1;XP_040508665.1;XP_015154428.1;XP_015154429.1;XP_046760080.1;XP_040508666.1;XP_046760081.1;XP_046760082.1;XP_024999473.1;NP_001376281.1;XP_015154431.1;XP_046760083.1;NP_001376…	NP_001006325.1;XP_046760087.1;XP_024999470.2;XP_024999469.2;XP_024999471.2;XP_040508662.1;XP_040508663.1;XP_040508664.1;XP_046760078.1;NP_001376282.1;XP_015154425.1;XP_046760079.1;XP_024999472.1;XP_015154427.1;XP_015154426.1;XP_040508665.1;XP_015154428.1;XP_015154429.1;XP_046760080.1;XP_040508666.1;XP_046760081.1;XP_046760082.1;XP_024999473.1;NP_001376281.1;XP_015154431.1;XP_046760083.1;NP_001376…	1;1;1;1;1;1;1;1;1;1;1;1;1;1;1;1;1;1;1;1;1;1;1;1;1;1;1;1;1;1;1;1	1;1;1;1;1;1;1;1;1;1;1;1;1;1;1;1;1;1;1;1;1;1;1;1;1;1;1;1;1;1;1;1	1;1;1;1;1;1;1;1;1;1;1;1;1;1;1;1;1;1;1;1;1;1;1;1;1;1;1;1;1;1;1;1	NP_001006325.1 nuclear transcription factor Y subunit alpha isoform 4 [Gallus gallus];XP_046760087.1 nuclear transcription factor Y subunit alpha isoform X25 [Gallus gallus];XP_024999470.2 nuclear transcription factor Y subunit alpha isoform X3 [Gallus gal	32	1	1	1	6.9	6.9	6.9	29.325	274	274;281;455;455;454;450;412;406;405;347;347;347;346;346;346;346;345;341;340;340;339;326;318;318;312;303;302;301;297;296;296;456	0	4.2072	NaN	NaN	NaN	1	0	Median	NaN	NaN	NaN	1	0	Median	NaN	NaN	NaN	1	0	Median	6327900	1381200	2571400	2375300	2	3164000	690600	1285700	1187700	IPLPGAEMLEEEPLYVNAK				186
NP_001006333.1	NP_001006333.1	1	1	1	NP_001006333.1 NF-kappa-B inhibitor-interacting Ras-like protein 2 [Gallus gallus]	1	1	1	1	6.3	6.3	6.3	21.502	191	191	0	4.1638	0.90337	0.9688	25.942	2	0	Median	0.86483	1.0166	6.9373	2	0	Median	0.95889	1.0344	9.574	2	0	Median	22961000	6906100	8524300	7530200	11	2087300	627820	774940	684560	TLIEPFIYLASK				187
NP_001006334.1;NP_001384331.1;XP_046760308.1	NP_001006334.1;NP_001384331.1;XP_046760308.1	8;8;8	8;8;8	8;8;8	NP_001006334.1 7-methylguanosine phosphate-specific 5-nucleotidase [Gallus gallus];NP_001384331.1 7-methylguanosine phosphate-specific 5-nucleotidase [Gallus gallus];XP_046760308.1 7-methylguanosine phosphate-specific 5-nucleotidase isoform X1 [Gallus g	3	8	8	8	32.5	32.5	32.5	33.109	289	289;289;304	0	70.102	2.0977	2.2218	12.573	11	2	Leave out requantified	1.7554	2.0135	11.864	11	2	Leave out requantified	0.79768	0.8625	6.9422	11	2	Leave out requantified	1.5202e+09	248570000	734920000	536770000	16	28933000	4388500	15135000	9410200	CPTSHNILDNSHVISEDGK;DGFNELFDQLHK;DLLHHYYPIEIDPNR;GDIAQIVR;IGFLNDKVEEQR;LKDLLHHYYPIEIDPNR;NNSVLQGTAYFQQLSTR;SPLIHTYNK				188
XP_046760309.1;XP_040509105.1;XP_040509103.1;XP_015155092.1;NP_001006335.2	XP_046760309.1;XP_040509105.1;XP_040509103.1;XP_015155092.1;NP_001006335.2	4;4;4;4;4	4;4;4;4;4	4;4;4;4;4	XP_046760309.1 SWI/SNF-related matrix-associated actin-dependent regulator of chromatin subfamily E member 1 isoform X4 [Gallus gallus];XP_040509105.1 SWI/SNF-related matrix-associated actin-dependent regulator of chromatin subfamily E member 1 isoform X3	5	4	4	4	16.5	16.5	16.5	37.677	333	333;368;377;412;412	0	27.744	1.095	1.1856	18.983	3	0	Leave out requantified	0.9162	1.0457	38.963	3	0	Leave out requantified	0.79334	0.86127	20.644	3	0	Leave out requantified	182750000	41399000	76756000	64596000	15	8242800	1873300	3763000	2606500	IAAEIAQAEEQAR;KLEAELLQIEER;LISEILSESVVPDVR;SQNNTAAEEEQAANK				189
XP_040509447.1;NP_001006336.2;XP_040509446.1	XP_040509447.1;NP_001006336.2;XP_040509446.1	20;20;20	20;20;20	20;20;20	XP_040509447.1 major vault protein isoform X2 [Gallus gallus];NP_001006336.2 major vault protein [Gallus gallus];XP_040509446.1 major vault protein isoform X1 [Gallus gallus]	3	20	20	20	33.8	33.8	33.8	93.807	849	849;849;881	0	246.41	0.98593	1.0607	13.114	37	7	Leave out requantified	0.84112	0.96201	14.208	37	7	Leave out requantified	0.85094	0.93697	9.8504	38	7	Leave out requantified	7.0689e+09	2422800000	2585400000	2.0607e+09	42	95460000	33177000	34571000	27711000	AQALAAVEASK;AVTYQVPHNAAVQVYDYR;ELLELEALSAAVESAGAAR;ELPPGVEVLLAEAR;EVAAALGPETIR;GAVAAVTFDDFHK;GDTAGQDSGIQSSSGPSFGVQER;GPLEYVPPAEVTVLER;GPTGAVLFDGAGQAQLR;IPPYHYIHVLDLNSNVTR;LFSVPDFVGDACK;LGPDFCADIVTIETADHAR;LICSAVFGFDEGGR;LLDQAEAER;QALALAENEGIYVR;SFFLQPGER;TFEDVQGHVR;VEVGPHSFIR;VTGEEWLVKR;VVTGQTYMLTESEELWEK				190
NP_001006339.1	NP_001006339.1	12	12	12	NP_001006339.1 coatomer subunit epsilon [Gallus gallus]	1	12	12	12	52.9	52.9	52.9	34.369	308	308	0	183.17	0.87298	0.9314	7.7964	30	4	Leave out requantified	0.84327	0.95802	6.0211	30	4	Leave out requantified	0.96948	1.0263	5.231	30	4	Leave out requantified	8.3333e+09	2852700000	2827700000	2652900000	16	356770000	122040000	119230000	115490000	ANASPELQAVR;ASGAGAGPAGQGGEADELFDVK;DAIVADLDKK;DSGHPETLINFVVLSQHLGKPPEVTNR;ETERDVFLFR;IKPSNPEKETER;KYGVVLDEIK;LDRLDLAR;LQDAYYIFQEMADK;MFAEYLSNESQR;NSFYIGAYQAAINEAQR;WDDAEGVLQEALDK				191
NP_001006341.2;XP_015155557.3	NP_001006341.2;XP_015155557.3	3;3	3;3	3;3	NP_001006341.2 calcium homeostasis endoplasmic reticulum protein [Gallus gallus];XP_015155557.3 calcium homeostasis endoplasmic reticulum protein isoform X1 [Gallus gallus]	2	3	3	3	4.9	4.9	4.9	101.92	898	898;909	0	34.602	0.91346	0.98242	8.6601	3	0	Leave out requantified	0.823	0.94661	4.4063	3	0	Leave out requantified	0.86089	0.94573	5.5007	3	0	Leave out requantified	356090000	127230000	120400000	108460000	34	1009900	329340	353470	327100	ITAEGAHFELR;LLAAVEAFYSPPSHDRPR;NSEGWEQNGLYEFFR				192
NP_001006342.2	NP_001006342.2	1	1	1	NP_001006342.2 myeloid-derived growth factor precursor [Gallus gallus]	1	1	1	1	5.4	5.4	5.4	18.531	167	167	0	6.4491	0.89997	0.97128	5.1409	2	2	Median	1.0886	1.2985	2.7697	2	2	Median	1.2096	1.3083	2.0352	2	2	Median	28017000	13581000	10479000	3957600	7	4002400	1940100	1496900	565370	SYLFFTQFK				193
XP_040533537.1;NP_001006345.1	XP_040533537.1;NP_001006345.1	29;29	29;29	29;29	XP_040533537.1 60S ribosomal protein L7 isoform X1 [Gallus gallus];NP_001006345.1 large ribosomal subunit protein uL30 [Gallus gallus]	2	29	29	29	68.3	68.3	68.3	28.78	246	246;246	0	112	0.96354	0.99378	9.0564	84	11	Leave out requantified	0.92107	1.0095	9.9252	84	11	Leave out requantified	0.95328	0.99679	11.359	84	11	Leave out requantified	27750000000	8899800000	9390200000	9460400000	12	1438700000	463370000	484110000	491250000	AGNYYVPAEPK;AQRKIIYER;IALTDNSLIR;IALTDNSLIRK;IALTDNSLIRKR;IRGINGVSPK;IVEPYIAWGYPNLK;KAGNYYVPAEPK;KAGNYYVPAEPKLAFVIR;KTIHFVEGGDAGNR;KTIHFVEGGDAGNREDQINR;KVLQLLR;KVPSVPESLLK;KVPSVPESLLKR;LGIICMEDVIHEIYTVGK;LLAQKKFR;LRQIFNGTFVK;LRQIFNGTFVKLNK;QIFNGTFVK;RIALTDNSLIR;SVHDLIYK;SVHDLIYKR;TIHFVEGGDAGNR;TIHFVEGGDAGNREDQINR;TIHFVEGGDAGNREDQINRLIR;VPSVPESLLK;VPSVPESLLKRR;VRKVLQLLR;VVNNFLWPFK				194
NP_001006347.1	NP_001006347.1	2	2	2	NP_001006347.1 deubiquitinase OTUD6B [Gallus gallus]	1	2	2	2	8.6	8.6	8.6	34.542	302	302	0	27.445	0.97306	1.057	9.0773	3	2	Median	0.86759	1.0092	11.767	3	2	Plateau	0.94519	1.0334	4.5587	3	2	Median	255470000	99764000	62324000	93379000	17	5958800	2861400	580750	2516600	HAYGLGEHYNSVK;IAEAEIENLTGAR				195
NP_001006348.2	NP_001006348.2	4	4	4	NP_001006348.2 transcription termination factor 3, mitochondrial precursor [Gallus gallus]	1	4	4	4	11.4	11.4	11.4	45.633	405	405	0	17.261	0.81237	0.87041	24.199	4	2	Median	0.81857	0.9591	24.285	4	2	Median	0.9535	1.0213	10.273	4	2	Median	148230000	84212000	29248000	34766000	24	6176100	3508800	1218700	1448600	APYLLLFSVER;DVGIEDNQLGPFLTK;DYVDHSETLTK;NEVQQIAFK				196
NP_001006349.2	NP_001006349.2	21	21	21	NP_001006349.2 eukaryotic translation initiation factor 3 subunit E [Gallus gallus]	1	21	21	21	46.3	46.3	46.3	52.148	445	445	0	121.07	1.0415	1.1268	12.155	62	9	Leave out requantified	0.90054	1.0489	10.562	62	9	Leave out requantified	0.88166	0.96043	8.4578	62	9	Leave out requantified	18078000000	5660200000	6.6798e+09	5737600000	28	504100000	158600000	185680000	159820000	ETIDNNSVSSPLQSLQQR;HLVFPLLEFLSVK;IAHFLDR;LFIFETFCR;LGHVVMGNNAVSPYQQVIEK;LKETIDNNSVSSPLQSLQQR;LNMTPEEAER;MFEDPETTR;MLFDYLAEK;NALSSLWGK;NLYSDEIPHALR;QEYLDTLYR;QLQAETEPIVK;RTTVVAQLK;SEAPNWATQDSGFY;SQMLAMNIEK;TTVVAQLK;VIQQESYTYR;VLVPATDR;WIVNLIR;YLTTAVITNK				197
NP_001006350.1	NP_001006350.1	2	2	2	NP_001006350.1 derlin-1 [Gallus gallus]	1	2	2	2	7.6	7.6	7.6	28.909	251	251	0	8.4154	1.1269	1.227	2.8665	4	0	Leave out requantified	0.98482	1.1469	9.3705	4	0	Leave out requantified	0.91865	0.98457	13.633	4	0	Leave out requantified	474770000	124560000	192320000	157890000	11	43161000	11323000	17483000	14354000	NFLSTPQFLYR;SDLGDWFR				198
NP_001006352.2;XP_015128667.2;XP_040535753.1	NP_001006352.2;XP_015128667.2;XP_040535753.1	9;9;9	7;7;7	6;6;6	NP_001006352.2 ADP-ribosylation factor 1 [Gallus gallus];XP_015128667.2 ADP-ribosylation factor 3 [Gallus gallus];XP_040535753.1 ADP-ribosylation factor 1 isoform X1 [Gallus gallus]	3	9	7	6	47	29.8	29.8	20.697	181	181;181;236	0	33.268	0.94273	1.0195	11.348	21	1	Leave out requantified	0.88353	1.0387	9.1344	21	1	Leave out requantified	0.93697	1.007	9.9101	21	1	Leave out requantified	4932100000	1.6044e+09	1.7084e+09	1.6193e+09	10	470710000	153120000	162470000	155120000	DAVLLVFANK;HYFQNTQGLIFVVDSNDRER;ILMVGLDAAGK;LGLHSLR;MLAEDELR;MLAEDELRDAVLLVFANK;NISFTVWDVGGQDK;QDLPNAMNAAEITDK;QDLPNAMNAAEITDKLGLHSLR				199
NP_001006354.1	NP_001006354.1	11	11	11	NP_001006354.1 GTP-binding protein 4 [Gallus gallus]	1	11	11	11	19.7	19.7	19.7	73.934	631	631	0	36.514	1.1013	1.178	9.4015	13	3	Leave out requantified	1.0213	1.1752	11.31	13	3	Leave out requantified	0.89681	0.96965	5.8812	13	3	Leave out requantified	1.6577e+09	521490000	547130000	589070000	32	33051000	9102400	11222000	12726000	ALYNFKK;DFIDLTLSK;IEELPEESQK;KLEELEKEEELR;LALGQINIAK;LDDIHPFYADLMNVLYDKDHYK;LPFIPEGAIAR;LTQILTDFPK;NIKPLFANKPLIIVANK;NTIEMQAITALAHLR;RIEELPEESQK				200
NP_001006355.1	NP_001006355.1	8	8	8	NP_001006355.1 ras-related protein Rab-18 [Gallus gallus]	1	8	8	8	43.7	43.7	43.7	22.954	206	206	0	102.55	0.91726	1.0035	6.8016	10	0	Leave out requantified	0.91893	1.0883	3.7509	10	0	Leave out requantified	1.0141	1.0844	4.363	10	0	Leave out requantified	1.858e+09	582400000	632470000	643110000	12	154390000	48392000	52560000	53436000	GAQGVILVYDVTR;GAQGVILVYDVTRR;IIQTPGLWESESQNK;ILIIGESGVGK;LAIWDTAGQER;LDNWLNELETYCTR;MDEDVLTTLK;TCDGVQCAFEELVEK				201
XP_046778113.1;XP_040537256.1;XP_040537248.1;XP_040537239.1;XP_015136894.1;NP_001006358.2;XP_046778114.1	XP_046778113.1;XP_040537256.1;XP_040537248.1;XP_040537239.1;XP_015136894.1;NP_001006358.2;XP_046778114.1	12;12;12;12;12;12;7	12;12;12;12;12;12;7	10;10;10;10;10;10;5	XP_046778113.1 basic leucine zipper and W2 domain-containing protein 2 isoform X1 [Gallus gallus];XP_040537256.1 basic leucine zipper and W2 domain-containing protein 2 isoform X1 [Gallus gallus];XP_040537248.1 basic leucine zipper and W2 domain-containing	7	12	12	10	27.2	27.2	23.6	48.287	419	419;419;419;419;419;419;277	0	105.96	1.0012	1.0871	6.5434	24	2	Leave out requantified	0.91057	1.0779	19.427	24	2	Leave out requantified	0.91079	0.99838	15.343	24	2	Leave out requantified	8994000000	3.0117e+09	3.0564e+09	2.926e+09	27	292850000	98405000	98998000	95445000	ADVLSEEAILK;AFEDEIKK;DANSVTSALR;DTIVQGLNEAGSDLEAIAK;EELVAEQALK;EKFEPTVFR;HCVFFAEEDHDAIR;IVVLFYK;KEELVAEQALK;LLELFPANR;NYAQVFNK;YFTEAGLK				202
XP_025002964.1;XP_025002963.1;XP_015136930.1;NP_001006359.1;XP_046778801.1;XP_040561751.1;XP_015132626.1;XP_015132625.1	XP_025002964.1;XP_025002963.1;XP_015136930.1;NP_001006359.1;XP_046778801.1	15;15;15;15;13;2;2;2	13;13;13;13;11;2;2;2	13;13;13;13;11;2;2;2	XP_025002964.1 insulin-like growth factor 2 mRNA-binding protein 3 isoform X2 [Gallus gallus];XP_025002963.1 insulin-like growth factor 2 mRNA-binding protein 3 isoform X1 [Gallus gallus];XP_015136930.1 insulin-like growth factor 2 mRNA-binding protein 3 i	8	15	13	13	34.3	30.6	30.6	60.15	540	540;584;584;584;531;567;604;611	0	41.849	1.0085	1.0568	17.744	17	2	Leave out requantified	0.89192	1.0383	13.075	17	2	Leave out requantified	0.85837	0.94063	17.61	17	2	Leave out requantified	1.9942e+09	594660000	710920000	688620000	29	54181000	15907000	19969000	18306000	DQTPDENDQVVVK;ENAGAAEKPITIHSTPEGCSTACK;FTEEIPLK;ILAHNNFVGR;IPFSGQFLVK;IQEILAQVR;ITGHFYACQLAQR;KIQEILAQVR;LIEVEHSVPK;LKEENFFGPK;LNGFQLENYSLK;MLVPTQFVGAIIGK;MVIITGPPEAQFK;TVNELQNLTSAEVVVPR;VAYIPDEMAAQQPPQQHPQGR				203
XP_040537675.1;NP_001006360.2	XP_040537675.1;NP_001006360.2	2;2	2;2	2;2	XP_040537675.1 transformer-2 protein homolog alpha isoform X1 [Gallus gallus];NP_001006360.2 transformer-2 protein homolog alpha [Gallus gallus]	2	2	2	2	10.3	10.3	10.3	20.369	174	174;277	0	4.6342	1.3145	1.4351	6.6976	4	0	Leave out requantified	1.3187	1.5911	4.8098	4	0	Leave out requantified	1.0198	1.1224	4.1201	4	0	Leave out requantified	391390000	99245000	143460000	148680000	9	43488000	11027000	15940000	16520000	GFAFVYFER;IRVDYSITK				204
XP_046778870.1;XP_046778857.1;XP_046778850.1;XP_046778832.1;XP_015136932.2;XP_015136931.2;NP_001006361.2;XP_040537724.1;XP_015136934.2	XP_046778870.1;XP_046778857.1;XP_046778850.1;XP_046778832.1;XP_015136932.2;XP_015136931.2;NP_001006361.2;XP_040537724.1;XP_015136934.2	4;4;4;4;4;4;4;2;2	4;4;4;4;4;4;4;2;2	4;4;4;4;4;4;4;2;2	XP_046778870.1 gasdermin-E isoform X4 [Gallus gallus];XP_046778857.1 gasdermin-E isoform X1 [Gallus gallus];XP_046778850.1 gasdermin-E isoform X1 [Gallus gallus];XP_046778832.1 gasdermin-E isoform X1 [Gallus gallus];XP_015136932.2 gasdermin-E isoform X1 [G	9	4	4	4	15.5	15.5	15.5	45.342	406	406;505;505;505;505;505;505;446;498	0	30.072	0.82096	0.89524	10.395	4	0	Leave out requantified	0.90105	1.0371	6.312	4	0	Leave out requantified	1.0141	1.112	9.6815	4	0	Leave out requantified	201070000	71786000	62786000	66496000	19	4949200	1690100	1432400	1826600	ELKPAQQQDLADFLQLVGCR;ETDSGGDLIPVSHLNASDK;LQLLSLVTK;MINLNSSLLQQVIER				205
NP_001006362.1;XP_046779055.1	NP_001006362.1;XP_046779055.1	5;4	5;4	5;4	NP_001006362.1 3-hydroxyisobutyrate dehydrogenase, mitochondrial [Gallus gallus];XP_046779055.1 3-hydroxyisobutyrate dehydrogenase, mitochondrial isoform X1 [Gallus gallus]	2	5	5	5	23.1	23.1	23.1	35.284	333	333;335	0	96.831	0.89279	0.97947	1.2602	6	1	Leave out requantified	0.74709	0.88937	11.145	6	1	Leave out requantified	0.79052	0.85809	8.5594	6	1	Leave out requantified	585680000	174000000	198000000	213680000	15	14585000	4639900	5925700	4019400	DFSAVFQFLR;EFQDLGAQVTDSPADVAER;GSLLIDSSTIDPSVSK;MGAVFMDAPVSGGVGAAR;TPVPLGSQAHQIYR				206
XP_046779124.1;XP_015136976.1;NP_001006363.1;XP_046779129.1	XP_046779124.1;XP_015136976.1;NP_001006363.1;XP_046779129.1	6;6;6;5	2;2;2;2	2;2;2;2	XP_046779124.1 ras-related protein Rab-5A isoform X1 [Gallus gallus];XP_015136976.1 ras-related protein Rab-5A isoform X1 [Gallus gallus];NP_001006363.1 ras-related protein Rab-5A [Gallus gallus];XP_046779129.1 ras-related protein Rab-5A isoform X2 [Gallus	4	6	2	2	33.5	12.1	12.1	23.541	215	215;215;215;184	0	9.5891	0.90919	0.98223	5.3573	3	0	Median	0.92921	1.0589	52.241	3	0	Median	1.038	1.1106	41.738	3	0	Median	183200000	77056000	70370000	35776000	11	16655000	7005100	6397300	3252400	FEIWDTAGQER;GVDLTEPTQPPK;LVLLGESAVGK;QASPNIVIALAGNK;TSMNVNEIFMAIAK;YHSLAPMYYR				207
NP_001006366.2	NP_001006366.2	1	1	1	NP_001006366.2 large ribosomal subunit protein uL3m [Gallus gallus]	1	1	1	1	5.5	5.5	5.5	38.615	348	348	0	4.5445	0.85863	0.92735	20.796	2	0	Median	0.7505	0.87016	27.901	2	0	Median	0.80466	0.86789	3.4181	2	0	Median	190140000	66036000	66632000	57469000	21	1788200	764930	582530	440690	HDIIYVHGSVPGHTNCLVK				208
NP_001006370.2;XP_015131335.2	NP_001006370.2;XP_015131335.2	37;35	37;35	37;35	NP_001006370.2 protein disulfide-isomerase A4 precursor [Gallus gallus];XP_015131335.2 protein disulfide-isomerase A4 isoform X1 [Gallus gallus]	2	37	37	37	46.5	46.5	46.5	72.636	641	641;642	0	182.22	0.87708	0.9162	10.461	108	7	Leave out requantified	0.83024	0.91949	10.514	108	7	Leave out requantified	0.93264	0.99186	6.3831	108	7	Leave out requantified	41410000000	14305000000	14145000000	12959000000	39	651750000	234050000	219010000	198680000	DLGLLESGEDVNVAILDEGGKK;EDYKFHHTFSSEIAK;EKYGIVDYMIEQAGPPSK;ENDPPIPVAK;FDVSGYPTIK;FDVTGYPTLK;FEGGDRDLEHLSK;FHHTFSSEIAK;GKPYDYSGPR;GQPVDYDGSR;HALPLVGHR;IDATAATALASR;KFDVTGYPTLK;KGKPYDYSGPR;KGQPVDYDGSRTEDAIVAK;KLEPVYTELGK;KLEPVYTELGKK;LVVMQPEK;MDATANDVTNDHYK;MDATANDVTNDHYKVEGFPTIYFAPR;MYVLDLK;NNPIKFEGGDR;NNPIKFEGGDRDLEHLSK;QFAPEYEK;QFVLAFK;QFVLAFKK;QVQEFLK;TFDTIVMDPK;TLKENDPPIPVAK;TPPIPLAK;VATQYWR;VD…				209
NP_001006374.2;XP_015131374.2;XP_015131375.1	NP_001006374.2;XP_015131374.2;XP_015131375.1	15;15;14	15;15;14	15;15;14	NP_001006374.2 thioredoxin domain-containing protein 5 precursor [Gallus gallus];XP_015131374.2 thioredoxin domain-containing protein 5 isoform X1 [Gallus gallus];XP_015131375.1 thioredoxin domain-containing protein 5 isoform X2 [Gallus gallus]	3	15	15	15	42.8	42.8	42.8	46.426	414	414;413;324	0	195.84	0.85427	0.91566	8.635	63	2	Leave out requantified	0.8992	1.0048	9.2091	63	2	Leave out requantified	1.0606	1.1567	9.0871	63	2	Leave out requantified	13900000000	4759300000	4444300000	4695900000	25	300910000	104890000	95653000	100360000	ALAPTWEQLALAFEHSETVK;DFDSLKEYVDSQLQNSGK;DFQALENWMLEK;DLESLHSFVLR;EQFPGLTDVK;EYVDSQLQNSGK;GYPTLLLFR;GYPTLLWFR;HLYSAEMLR;IAEVDCTVER;LLKPGQEPLK;LNGEPSDPESAVEPPKAPEPK;NLAPTWESLAK;THIAEGNHFIK;VDCTQHYEVCSENQVR				210
NP_001006375.2;XP_040539829.1;XP_015131376.1	NP_001006375.2;XP_040539829.1;XP_015131376.1	6;6;6	6;6;6	6;6;6	NP_001006375.2 translocon-associated protein subunit alpha precursor [Gallus gallus];XP_040539829.1 translocon-associated protein subunit alpha isoform X2 [Gallus gallus];XP_015131376.1 translocon-associated protein subunit alpha isoform X1 [Gallus gallus]	3	6	6	6	19.8	19.8	19.8	32.172	288	288;295;300	0	42.204	0.92428	0.98053	12.194	12	1	Leave out requantified	0.96342	1.0941	6.104	12	1	Leave out requantified	1.0331	1.0857	7.3957	12	1	Leave out requantified	11655000000	3.6292e+09	3.7776e+09	4.2479e+09	11	1.0504e+09	327310000	340160000	382970000	ASPSADTTILFVK;ASPSADTTILFVKGEDFPANNIVK;EEEDLSGEPK;FLVGFTNK;GEDFPANNIVK;GTEDFIVESLDASFR				211
XP_046780308.1;XP_046780307.1;XP_046780301.1;XP_046780297.1;XP_046780292.1;XP_046780290.1;XP_046780289.1;XP_046780288.1;XP_046780285.1;XP_046780283.1;XP_046780282.1;XP_046780277.1;XP_046780268.1;XP_046780259.1;XP_046780250.1;XP_046780246.1;XP_046780241.1;XP_046780240.1;XP_046780239.1;XP_046780236.1;XP_046780235.1;XP_025003034.1;NP_001006376.2	XP_046780308.1;XP_046780307.1;XP_046780301.1;XP_046780297.1;XP_046780292.1;XP_046780290.1;XP_046780289.1;XP_046780288.1;XP_046780285.1;XP_046780283.1;XP_046780282.1;XP_046780277.1;XP_046780268.1;XP_046780259.1;XP_046780250.1;XP_046780246.1;XP_046780241.1;XP_046780240.1;XP_046780239.1;XP_046780236.1;XP_046780235.1;XP_025003034.1;NP_001006376.2	5;5;5;5;5;5;5;5;5;5;5;5;5;5;5;5;5;5;5;5;5;5;5	5;5;5;5;5;5;5;5;5;5;5;5;5;5;5;5;5;5;5;5;5;5;5	5;5;5;5;5;5;5;5;5;5;5;5;5;5;5;5;5;5;5;5;5;5;5	XP_046780308.1 exocyst complex component 2 isoform X2 [Gallus gallus];XP_046780307.1 exocyst complex component 2 isoform X1 [Gallus gallus];XP_046780301.1 exocyst complex component 2 isoform X1 [Gallus gallus];XP_046780297.1 exocyst complex component 2 iso	23	5	5	5	7.7	7.7	7.7	99.526	883	883;925;925;925;925;925;925;925;925;925;925;925;925;925;925;925;925;925;925;925;925;925;925	0	23.169	0.8568	0.90963	10.289	11	4	Leave out requantified	0.77592	0.91169	15.947	11	4	Leave out requantified	0.96858	1.0473	9.2371	11	4	Leave out requantified	307760000	119340000	90912000	97508000	47	3676800	1564700	994430	1117600	ASNTADTLFQEVLGR;FLFNLPLNIER;LVVSQLPNFWK;QALEALPQLSSGADK;SELSGQWLTHVIQTVR				212
XP_046780318.1;XP_046780314.1;XP_046780313.1;NP_001006377.1	XP_046780318.1;XP_046780314.1;XP_046780313.1;NP_001006377.1	4;4;4;4	4;4;4;4	4;4;4;4	XP_046780318.1 serpin B6 isoform X2 [Gallus gallus];XP_046780314.1 serpin B6 isoform X1 [Gallus gallus];XP_046780313.1 serpin B6 isoform X1 [Gallus gallus];NP_001006377.1 serpin B6 [Gallus gallus]	4	4	4	4	17.1	17.1	17.1	39.657	345	345;379;379;379	0	29.295	0.80996	0.85975	6.0769	12	0	Leave out requantified	0.87476	1.0227	7.1585	12	0	Leave out requantified	1.1441	1.2279	9.0864	12	0	Leave out requantified	1310300000	455660000	405330000	449350000	19	19325000	6727200	5676600	6921200	AEDAHNGYQSLLSEINNPDTK;FYHAGLEQTDFK;LLAEGIINSMTK;TFEFLSSFIESSQK				213
NP_001006378.2;XP_004935200.2;XP_001234039.2	NP_001006378.2	9;1;1	9;1;1	4;0;0	NP_001006378.2 vacuolar protein sorting-associated protein 4B [Gallus gallus]	3	9	9	4	20.3	20.3	11.4	48.698	438	438;688;688	0	25.399	0.93943	0.98804	15.988	12	1	Leave out requantified	0.82626	0.99042	10.576	12	1	Leave out requantified	0.92751	1.0317	6.9109	12	1	Leave out requantified	2.1313e+09	789930000	706120000	635260000	26	48031000	19194000	15232000	13605000	AGNYEEAFR;EAVILPIK;EAVILPIKFPHLFTGK;FPHLFTGK;GILLFGPPGTGK;IYIPLPEDHAR;LYQHAVQYLIHVVK;SLASTKPTVNEQDLEK;WSDVAGLEGAK				214
NP_001006382.1;NP_001383575.1;NP_001383574.1	NP_001006382.1;NP_001383575.1;NP_001383574.1	16;11;11	16;11;11	16;11;11	NP_001006382.1 fumarate hydratase, mitochondrial isoform a [Gallus gallus];NP_001383575.1 fumarate hydratase, mitochondrial isoform b [Gallus gallus];NP_001383574.1 fumarate hydratase, mitochondrial isoform b [Gallus gallus]	3	16	16	16	38.3	38.3	38.3	54.299	507	507;434;434	0	205.32	0.865	0.91332	9.2569	57	5	Leave out requantified	0.84263	0.97733	4.1784	57	5	Leave out requantified	0.97749	1.0629	8.1996	57	5	Leave out requantified	16686000000	5.8489e+09	5370800000	5465800000	26	293070000	104430000	93589000	95054000	AAAEVNQDYGLDPK;AIEILGGK;IEYDTFGELK;IEYDTFGELKVPSDK;IEYDTFGELKVPSDKYYGAQTVR;IPVHPNDHVNK;LGFLTSEQFDQWVKPK;MPVQVIR;SGLGELILPENEPGSSIMPGK;SKEFSQIIK;SQSSNDTFPTAMHIAAAQEVNEVLLPGLK;THTQDAVPLTLGQEFSGYVQQIK;VAELTGLPFVTAPNK;VPSDKYYGAQTVR;VYQLAAGGTAVGTGLNTR;YYGAQTVR				215
XP_046780725.1;XP_015137863.1;NP_001006384.2	XP_046780725.1;XP_015137863.1;NP_001006384.2	1;1;1	1;1;1	1;1;1	XP_046780725.1 exocyst complex component 3 isoform X1 [Gallus gallus];XP_015137863.1 exocyst complex component 3 isoform X1 [Gallus gallus];NP_001006384.2 exocyst complex component 3 [Gallus gallus]	3	1	1	1	2.3	2.3	2.3	86.181	745	745;745;745	0	3.0136	NaN	NaN	NaN	1	0	Median	NaN	NaN	NaN	1	0	Median	NaN	NaN	NaN	1	0	Median	115680000	38063000	40678000	36937000	38	3044200	1001700	1070500	972030	DAVVQHSQLAAAVENLK				216
NP_001006385.2;XP_046780872.1	NP_001006385.2;XP_046780872.1	17;10	17;10	17;10	NP_001006385.2 cytosolic non-specific dipeptidase [Gallus gallus];XP_046780872.1 cytosolic non-specific dipeptidase isoform X1 [Gallus gallus]	2	17	17	17	42.5	42.5	42.5	53.031	475	475;415	0	141.17	0.94876	0.97243	8.5033	40	3	Leave out requantified	0.82086	0.94462	5.4492	40	3	Leave out requantified	0.85173	0.92921	9.7804	40	3	Leave out requantified	11912000000	4.0045e+09	4.139e+09	3.7689e+09	26	232180000	79386000	79328000	73468000	EGGSIPVTLTFQEATGK;FAELQSPNK;GSTDDKGPVLAWLNALEAYQK;KFAELQSPNK;LAEWVAIQSVSAWPEK;LAEWVAIQSVSAWPEKR;LGGTAQLMDIGK;LPDGSEIPLPPIILGK;MLGAYLYEVSQLKD;NVMLLPVGAADDGAHSQNEK;QKLPDGSEIPLPPIILGK;TVFGVEPDLTR;VYLGHGGKPWVSDFDHPHYMAGR;YIDEHQDLYVK;YIDEHQDLYVKR;YNYIQGVK;YPSLSLHGIEGAFSASGAK				217
NP_001383621.1;NP_001006387.1	NP_001383621.1;NP_001006387.1	6;6	6;6	5;5	NP_001383621.1 transcription elongation factor A protein 1 isoform 2 [Gallus gallus];NP_001006387.1 transcription elongation factor A protein 1 isoform 1 [Gallus gallus]	2	6	6	5	17.8	17.8	13.5	33.896	303	303;304	0	30.649	0.96659	1.0177	3.702	8	1	Leave out requantified	0.75226	0.88909	36.656	8	1	Leave out requantified	0.77228	0.84325	33.582	8	1	Leave out requantified	612240000	222570000	215750000	173910000	17	23902000	9290200	8116000	6495400	KLLDGPSTDKDSEEK;KQSTDEEVTSLAK;LLDGPSTDKDSEEK;NIPMTLELLQTTR;QSTDEEVTSLAK;TGGTQTDLFTCGK				218
NP_001006388.2	NP_001006388.2	10	10	10	NP_001006388.2 large ribosomal subunit protein uL15m precursor [Gallus gallus]	1	10	10	10	42.8	42.8	42.8	33.586	297	297	0	38.84	0.80727	0.87142	7.141	11	1	Leave out requantified	0.74483	0.84897	4.611	11	1	Leave out requantified	0.89083	0.95957	9.0187	11	1	Leave out requantified	953550000	344790000	305670000	303090000	19	44572000	16431000	14825000	13316000	ASELAIAAIEK;GVTVQPLKR;ILKPTDER;KYGYTLPDITKDELFK;LQYLIDLGR;NGGVVTTSFYDPR;QIFFGLAPGWIVNMADKK;SLEILIRPVPFFLR;VDPTQPIDLTQLTNAR;VSLANLRPNPGSK				219
XP_046781631.1;XP_046781624.1;NP_001006391.1	XP_046781631.1;XP_046781624.1;NP_001006391.1	5;5;5	2;2;2	2;2;2	XP_046781631.1 YTH domain-containing family protein 3 isoform X2 [Gallus gallus];XP_046781624.1 YTH domain-containing family protein 3 isoform X1 [Gallus gallus];NP_001006391.1 YTH domain-containing family protein 3 [Gallus gallus]	3	5	2	2	11.3	5.6	5.6	58.01	532	532;577;583	0	18.922	0.94198	1.0091	26.186	6	2	Median	1.019	1.1891	26.517	6	2	Median	1.0818	1.1543	32.613	6	2	Median	314520000	104300000	103500000	106720000	18	1812000	787120	111450	913390	AIADGQAGFGSDTLSK;DTQEVPLEK;HTTSIFDDFAHYEK;SYSEDDIHR;YSIWCSTEHGNK				220
NP_001006395.1;NP_001303820.1	NP_001006395.1;NP_001303820.1	13;11	13;11	13;11	NP_001006395.1 malate dehydrogenase, cytoplasmic isoform MDH1 [Gallus gallus];NP_001303820.1 malate dehydrogenase, peroxisomal isoform MDH1x [Gallus gallus]	2	13	13	13	43.7	43.7	43.7	36.543	334	334;354	0	153.55	0.87214	0.91902	5.6255	54	7	Leave out requantified	0.7835	0.88817	9.3051	54	7	Leave out requantified	0.91466	0.97476	9.7935	54	7	Leave out requantified	25960000000	9107600000	8607900000	8.2442e+09	15	1e+09	361930000	317880000	320240000	DLDIAILVGSMPR;ELTEEKETAVEFLSSA;ENFSCLTR;ETAVEFLSSA;EVGVYEAIKDDSWLK;EVIPTDKEEVAFK;FVEGLPINDFSR;GDFILTVQQR;GKEVGVYEAIKDDSWLK;LGVTSNDVK;NVIIWGNHSSTQYPDVNHAK;SQGAALDKYAK;VVVVGNPANTNCLIASK				221
NP_001006396.2	NP_001006396.2	4	4	4	NP_001006396.2 WD repeat-containing protein 43 [Gallus gallus]	1	4	4	4	7.9	7.9	7.9	73.021	661	661	0	34.13	1.2708	1.3377	15.885	5	2	Median	0.88784	1.008	37.614	5	2	Median	0.59978	0.64595	54.928	5	2	Median	179070000	48788000	85700000	44585000	36	1730100	266930	1009900	453310	LLSVWQIR;QSLLLVYGNTLQPIIEK;RKPGETEDSIEER;VLVPGIPGHSAAVK				222
NP_001006397.1;XP_040552980.1	NP_001006397.1;XP_040552980.1	24;20	24;20	24;20	NP_001006397.1 isoleucine--tRNA ligase, mitochondrial precursor [Gallus gallus];XP_040552980.1 isoleucine--tRNA ligase, mitochondrial isoform X1 [Gallus gallus]	2	24	24	24	30.7	30.7	30.7	112.01	1000	1000;874	0	158.34	0.89673	0.94654	11.483	41	6	Leave out requantified	0.7874	0.89621	14.109	41	6	Leave out requantified	0.86461	0.93574	12.335	40	6	Leave out requantified	5056700000	1.7706e+09	1.7719e+09	1.5142e+09	52	59178000	21562000	20564000	17052000	AGGHNVLDYVK;CWGVPIPVFYQK;DSFLGSISGK;DTGESLINSETIADVIK;DTVLLPHSR;ETPADANIVK;FAAQLPGR;GAENLSPVEIR;GFIYQDYKPVFWSPSAK;GNFLINLEGGDIR;LLQAFCSR;LQPDTELETQQK;NLSNFYFSIIK;NVLEEGNEAVIK;QWFVNTANVK;SFAPILPHLAEEVFQHLPYKK;SGFLELYSWQR;SIGNVVDPDVVINGGDDHTKDPPYGADVLR;TALAEAELEYNEQHVSR;TGWINASSGWK;TLVVHGFTLGEK;VTEAYKEYDYSK;YTSDSSSTPCPR;YVHSYPYDWR				223
NP_001006398.2;XP_040552984.2;XP_015139136.1;XP_015139135.1;XP_040552982.2	NP_001006398.2;XP_040552984.2;XP_015139136.1;XP_015139135.1;XP_040552982.2	42;42;42;42;42	42;42;42;42;42	42;42;42;42;42	NP_001006398.2 bifunctional glutamate/proline--tRNA ligase [Gallus gallus];XP_040552984.2 bifunctional glutamate/proline--tRNA ligase isoform X4 [Gallus gallus];XP_015139136.1 bifunctional glutamate/proline--tRNA ligase isoform X3 [Gallus gallus];XP_015139	5	42	42	42	32.4	32.4	32.4	179.86	1601	1601;1671;1682;1689;1752	0	247.66	0.93367	1.006	13.235	149	26	Leave out requantified	0.93417	1.0915	21.765	148	26	Leave out requantified	1.0456	1.1377	27.683	149	26	Leave out requantified	22900000000	7.4674e+09	8.0025e+09	7.4297e+09	84	105250000	34945000	35592000	34717000	AALLNQHYQVNFK;AIQGATSHHLGQNFSK;ALYDKVAEQGEVVRK;ALYDNVAEQGEVVR;ALYDNVAEQGEVVRR;APLIPTVCVNYEHLITKPVLGK;APLIPTVCVNYEHLITKPVLGKDEDFK;DEDFKQYINR;DNNIWQEQLQQNK;FAGGDYTTTVEAFISASGR;FDDTNPEKEKEDFEK;FNHWELK;FYTLFGR;ISVEEGKETILR;ITWLAETPR;KEENLADWFSQVITK;KEPLQGQSGNELSSNGPGEGQGPK;KGDIIQLQR;KPYIWEYSR;LGVENCYFPMFVSQAALEK;LNLNNTVLSK;LNQWCNVVR;LSTASQFLSAVQELNHCLSLR;LTFSEHEAEDKLK;NADVGLKPVWYGSK;QFIAAQGSSR;QNDGPK…				224
XP_040553042.1;NP_001006403.2;XP_015139541.1	XP_040553042.1;NP_001006403.2;XP_015139541.1	9;9;9	9;9;9	9;9;9	XP_040553042.1 translin-associated protein X isoform X2 [Gallus gallus];NP_001006403.2 translin-associated protein X [Gallus gallus];XP_015139541.1 translin-associated protein X isoform X1 [Gallus gallus]	3	9	9	9	38.6	38.6	38.6	29.167	254	254;290;292	0	76.157	0.85873	0.93426	11.849	10	0	Leave out requantified	0.79611	0.97517	11.545	10	0	Leave out requantified	0.90518	0.99148	5.0205	10	0	Leave out requantified	1353300000	479290000	435430000	438560000	16	70427000	25237000	22209000	22981000	HMLADVFSTK;QIYDGFTFIGNTGPYEVSK;QIYDGFTFIGNTGPYEVSKK;QVAQELIGEDMYQFHR;SFQLELDTR;SLISIEEINK;TIFLLHR;VENACYTLK;YISAPNGEEVLNESEVK				225
NP_001006404.2	NP_001006404.2	2	2	2	NP_001006404.2 exocyst complex component 8 [Gallus gallus]	1	2	2	2	4.2	4.2	4.2	80.558	709	709	0	4.0991	1.011	1.0467	7.4266	2	0	Median	0.8306	0.93897	2.3952	2	0	Median	0.79284	0.86118	2.9682	2	0	Median	136100000	46191000	48668000	41241000	44	354210	115990	130760	107460	IQALQEETAQSLKR;YDALYPLEGLAVVNVK				226
NP_001006405.1	NP_001006405.1	26	26	26	NP_001006405.1 T-complex protein 1 subunit alpha [Gallus gallus]	1	26	26	26	52.5	52.5	52.5	60.466	558	558	0	272.11	0.93296	0.99624	8.8455	147	23	Leave out requantified	0.84796	0.97612	17.97	147	23	Leave out requantified	0.91447	0.99883	15.16	147	23	Leave out requantified	56376000000	18164000000	19783000000	18429000000	31	1268000000	415860000	444160000	407950000	AAMEGPLAVFGER;AFHNEAQVNPDR;AFHNEAQVNPDRK;ECLINAAK;EQLAIAEFAR;ESILVNGYALNCVVGSQGMTK;FATEAAITILR;GANDFMCDEMER;GCYEDAVHSGALEE;IACLDFSLQK;ICDDELILIK;IHPTSIIGGYR;LGVQVVITDPEKLDQIR;LLEVEHPAAK;MLVDEIGDVTITNDGATILK;QAGVFEPTMVK;QKIHPTSIIGGYR;SIHDALCVVK;SIHDALCVVKR;SLLIIPNTLAVNAAQDATDLVAK;SSLGPVGLDK;TQNVTAASAIANIVK;TSASIILR;WIGLDLVNGKPR;YFVDAGAMAVR;YPINSVNVLK				227
NP_001006406.1	NP_001006406.1	16	16	16	NP_001006406.1 eukaryotic translation initiation factor 3 subunit M [Gallus gallus]	1	16	16	16	41.4	41.4	41.4	42.591	374	374	0	185.21	1.0532	1.1188	7.5912	69	9	Leave out requantified	0.85568	0.98821	14.383	69	9	Leave out requantified	0.8295	0.90832	10.045	69	9	Leave out requantified	10128000000	3.0632e+09	3.8776e+09	3.1867e+09	19	165270000	54669000	63843000	46763000	ALKDPNTFLFDHLLALKPVK;DFIDSLGLLHEQNMAK;DPNTFLFDHLLALKPVK;FREGERPSLR;KWISDWNLSTDKK;LLTFMGMAVENK;LLYDVLVDCK;LLYDVLVDCKK;LQLLSNLFHGMDK;QQWQQLYDTLNTWK;SVPAFIDITEEDQAAELR;VASSCGAIQYIPTELDQVR;VASSCGAIQYIPTELDQVRK;WISDWNLSTDK;WISDWNLSTDKK;YTVYCSLLK				228
NP_001006408.1	NP_001006408.1	8	8	7	NP_001006408.1 sorting nexin-3 [Gallus gallus]	1	8	8	7	45.1	45.1	40.7	18.755	162	162	0	26.998	0.86019	0.94588	16.122	12	3	Leave out requantified	0.91268	1.0401	15.857	12	3	Leave out requantified	1.1279	1.1915	10.298	12	3	Leave out requantified	1.7432e+09	645170000	462890000	635110000	10	165250000	62827000	44746000	57681000	AETIADTRR;GDDGIFDDSFIEER;KQALEQFINK;QLPFRGDDGIFDDSFIEER;TNLPIFK;VAGHPLAQNER;VVVPPLPGK;YSDFEWLR				229
NP_001006410.2;XP_040553093.1;XP_046794835.1;XP_046794834.1	NP_001006410.2;XP_040553093.1;XP_046794835.1;XP_046794834.1	29;28;27;27	29;28;27;27	29;28;27;27	NP_001006410.2 prolyl endopeptidase [Gallus gallus];XP_040553093.1 prolyl endopeptidase isoform X1 [Gallus gallus];XP_046794835.1 prolyl endopeptidase isoform X2 [Gallus gallus];XP_046794834.1 prolyl endopeptidase isoform X2 [Gallus gallus]	4	29	29	29	42.8	42.8	42.8	80.86	710	710;718;644;644	0	174.44	0.87005	0.93013	7.3856	80	13	Leave out requantified	0.80797	0.90462	8.1175	80	13	Leave out requantified	0.88694	0.97205	7.9741	80	13	Leave out requantified	16533000000	5.9327e+09	5439500000	5160700000	48	146760000	54832000	47277000	44651000	CLNLDWIE;DVLEWVACVR;ESQGISGILQWVK;FIATLQYVVGR;GFDPSVYQTIQVFYPSK;HLGGVLAVANIR;IPMFIIHK;KQTNPLLIHVDTK;LINIDFSDPEESK;LINIDFSDPEESKWK;LPEEDGIQYPATLLLTADHDDR;LSDDGTVALR;LTVPFLEQCPVR;LWYCDLQK;MQAFQYPEVYR;MTELYDYPK;NILQLHDLATGAHLK;QTNPLLIHVDTK;SNFLVLCYLHDVK;TFPLDVGSIVGYSGQK;VEGPEELPDTLER;VFLDPNK;VFLDPNKLSDDGTVALR;VLIPEHER;VLYVQDSLDADAK;WMGGAEISDDGR;YFHFYNTGLQNQR;YSPLHNVK;YVLLSIR				230
XP_040553128.1;NP_001006415.1	XP_040553128.1;NP_001006415.1	22;22	19;19	18;18	XP_040553128.1 14-3-3 protein theta isoform X1 [Gallus gallus];NP_001006415.1 14-3-3 protein theta [Gallus gallus]	2	22	19	18	64.1	56.3	56.3	27.782	245	245;245	0	214.07	0.9133	0.9382	9.1442	86	13	Leave out requantified	0.8333	0.92427	9.4705	86	13	Leave out requantified	0.90727	0.95214	6.491	86	13	Leave out requantified	28524000000	9423700000	9959600000	9140600000	14	1440700000	488630000	498160000	453900000	AVTEQGAELSNEER;AVTEQGAELSNEERNLLSVAYK;DSTLIMQLLR;EKVESELR;EMQPTHPIR;KQTIENSQGAYQEAFDISK;KQTIENSQGAYQEAFDISKK;LAEQAERYDDMATCMK;MDKTELIQK;MDKTELIQKAK;NLLSVAYK;NLLSVAYKNVVGGR;NLLSVAYKNVVGGRR;QTIENSQGAYQEAFDISK;QTIENSQGAYQEAFDISKK;SAWRVISSIEQK;SICTTVLELLDK;VISSIEQK;VISSIEQKTDTSDKK;YLAEVACGDDR;YLAEVACGDDRK;YLIANATNPESK				231
XP_040553131.1;XP_015131536.1;XP_040553135.1;XP_040553136.1;XP_040553137.1;XP_046794901.1;NP_001006418.1;XP_046794890.1;XP_046794900.1;XP_046794896.1;XP_046794895.1;XP_046794894.1;XP_046794893.1;XP_046794892.1;XP_046794891.1;XP_040553140.1;XP_046794889.1;XP_046794899.1;XP_040553132.1;XP_046794897.1;XP_046794898.1;XP_015131539.1;XP_015131537.1;XP_040553133.1	XP_040553131.1;XP_015131536.1;XP_040553135.1;XP_040553136.1;XP_040553137.1;XP_046794901.1;NP_001006418.1;XP_046794890.1;XP_046794900.1;XP_046794896.1;XP_046794895.1;XP_046794894.1;XP_046794893.1;XP_046794892.1;XP_046794891.1;XP_040553140.1;XP_046794889.1;XP_046794899.1;XP_040553132.1;XP_046794897.1;XP_046794898.1;XP_015131539.1;XP_015131537.1;XP_040553133.1	12;12;12;12;12;12;12;11;11;11;11;11;11;11;11;11;11;11;11;11;11;11;11;11	10;10;10;10;10;10;10;9;9;9;9;9;9;9;9;9;9;9;9;9;9;9;9;9	9;9;9;9;9;9;9;8;8;8;8;8;8;8;8;8;8;8;8;8;8;8;8;8	XP_040553131.1 CYFIP-related Rac1 interactor A isoform X1 [Gallus gallus];XP_015131536.1 CYFIP-related Rac1 interactor A isoform X4 [Gallus gallus];XP_040553135.1 CYFIP-related Rac1 interactor A isoform X3 [Gallus gallus];XP_040553136.1 CYFIP-related Rac1	24	12	10	9	44.3	38	35.9	39.849	345	345;328;340;340;340;340;323;341;341;341;341;341;341;341;341;293;341;341;341;341;341;324;324;341	0	56.484	0.77897	0.86617	4.9151	14	5	Leave out requantified	0.83179	0.98273	9.9241	14	5	Leave out requantified	1.0063	1.094	6.903	14	5	Leave out requantified	1.6139e+09	622940000	514670000	476300000	20	48311000	19909000	15815000	12586000	ALQSLLESLTCPPYTPTQHLER;AWNSVCPLVVR;DAIQNPNDIQLQEK;EFAEILHFTLR;EIENYPHFFLDFENAQPTDGER;EQPPDTVEGLLNALR;FYEFSLR;MSLFYAEATPMLK;NPAIQNDFSYYR;TLSNATTHFVSENK;VLKEQPPDTVEGLLNALR;VMLETPEYR				232
XP_040553156.1;NP_001006420.2;XP_015140466.1;XP_015140469.1;XP_015140467.1;XP_015140465.1	XP_040553156.1;NP_001006420.2;XP_015140466.1;XP_015140469.1;XP_015140467.1;XP_015140465.1	8;8;8;7;7;7	8;8;8;7;7;7	8;8;8;7;7;7	XP_040553156.1 nuclear receptor-binding protein isoform X4 [Gallus gallus];NP_001006420.2 nuclear receptor-binding protein [Gallus gallus];XP_015140466.1 nuclear receptor-binding protein isoform X2 [Gallus gallus];XP_015140469.1 nuclear receptor-binding pr	6	8	8	8	20.7	20.7	20.7	59.709	532	532;532;584;540;540;592	0	24.648	0.77283	0.82813	11.287	14	0	Leave out requantified	0.75808	0.88461	9.2363	14	0	Leave out requantified	0.93222	1.0203	7.1369	14	0	Leave out requantified	1348600000	515990000	425620000	407010000	19	15337000	5594700	5064300	4678100	AVFDNLIQLEHLNIVK;CLEQDPGKRPTAR;ELLFHQALFEVPSLK;IGSVAPDTINNHVK;LTCLLEEAFSK;NGIYPLTAFGMPR;NLDMSAVLAEINHADR;TPTPEPAEVETR				233
NP_001006421.2	NP_001006421.2	26	26	26	NP_001006421.2 DNA replication licensing factor MCM3 [Gallus gallus]	1	26	26	26	35.6	35.6	35.6	91.38	812	812	0	173.64	0.96005	1.0087	10.822	54	4	Leave out requantified	0.98793	1.0889	17.664	54	4	Leave out requantified	1.088	1.2064	17.721	54	4	Leave out requantified	7.6754e+09	2353200000	2541000000	2781200000	51	91628000	28372000	31134000	32122000	AALLEVFK;AAPAGGLDDAELR;ALKDFVASVDATYAK;ALLCMLLGGVEK;CSVLAAANPVYGR;DARPLYSANDVAK;DIFNQLAR;DYLDFLDDEEDQGVYHGK;GDINILLIGDPSVAK;GSSGVGLTAAVTTDQETGER;HDDLLHGPNR;IQVVGTYR;LLSNAFEELIAFQR;LLVNINDLR;LLVNINDLRR;MIKPVLTQESADYIAEEYSSLR;PLYSANDVAK;RLEAGAMVLADR;SKDIFNQLAR;SLAPSIHGHEFIK;SLAPSIHGHEFIKK;SVDVILDDDLVDKVKPGDR;TAIHEVMEQGR;TILIACHIK;TPMENIGLQDSLLSR;YVLGTAPR				234
XP_015150887.2;NP_001006426.3;XP_046758007.1	XP_015150887.2;NP_001006426.3;XP_046758007.1	10;10;8	10;10;8	10;10;8	XP_015150887.2 nuclear pore complex protein Nup85 isoform X1 [Gallus gallus];NP_001006426.3 nuclear pore complex protein Nup85 [Gallus gallus];XP_046758007.1 nuclear pore complex protein Nup85 isoform X2 [Gallus gallus]	3	10	10	10	17.8	17.8	17.8	77.7	678	678;673;544	0	23.845	0.88257	0.95937	5.906	12	0	Leave out requantified	0.8319	0.97875	18.716	12	0	Leave out requantified	0.957	1.0496	21.062	12	0	Leave out requantified	1.7299e+09	584040000	583110000	562720000	31	27091000	9589300	9266000	8235400	ACMEDMHQAAISAR;CLEDLTAR;ELMTTWYHFLVTR;FQDDDVETMK;ILLGDENAILEK;IPLNTEQK;LFNESHGIFVGLQR;LLYSHPTVKPMELR;WQHWHEECQR;YLQDGTFASNSHMESICK				235
NP_001006428.2	NP_001006428.2	1	1	1	NP_001006428.2 charged multivesicular body protein 1b [Gallus gallus]	1	1	1	1	4	4	4	22.234	199	199	0.0080309	1.8969	0.90221	0.99643	11.219	2	0	Median	0.75118	0.92944	23.548	2	0	Median	0.80489	0.87602	7.4905	2	0	Median	196350000	71303000	70040000	55006000	8	24543000	8912800	8755000	6875700	NQAINFLR				236
XP_040554735.1;XP_025005321.1;XP_046795944.1;XP_040554736.1;XP_040554730.1;XP_040554731.1;XP_040554729.1;XP_025005322.1;XP_025005320.1;XP_015133724.2;NP_001006431.1;XP_040554727.1;XP_015133722.2;XP_046795943.1;XP_046795942.1;XP_040554725.1;XP_040554726.1;XP_046795938.1;XP_046795936.1;XP_046795937.1;XP_015133719.2;XP_015133721.2;XP_046795940.1;XP_046795941.1;XP_015133720.2;XP_046795947.1;XP_046795…	XP_040554735.1;XP_025005321.1;XP_046795944.1;XP_040554736.1;XP_040554730.1;XP_040554731.1;XP_040554729.1;XP_025005322.1;XP_025005320.1;XP_015133724.2;NP_001006431.1;XP_040554727.1;XP_015133722.2;XP_046795943.1;XP_046795942.1;XP_040554725.1;XP_040554726.1;XP_046795938.1;XP_046795936.1;XP_046795937.1;XP_015133719.2;XP_015133721.2;XP_046795940.1;XP_046795941.1;XP_015133720.2;XP_046795947.1;XP_046795…	43;43;43;43;43;43;43;43;43;43;43;42;42;42;42;42;42;42;42;42;42;42;42;42;42;39;38;38;2;2;2;2;2;2;2;2;2;2;2;2;2;2	43;43;43;43;43;43;43;43;43;43;43;42;42;42;42;42;42;42;42;42;42;42;42;42;42;39;38;38;2;2;2;2;2;2;2;2;2;2;2;2;2;2	39;39;39;39;39;39;39;39;39;39;39;38;38;38;38;38;38;38;38;38;38;38;38;38;38;36;34;34;1;1;1;1;1;1;1;1;1;1;1;1;1;1	XP_040554735.1 plastin-3 isoform X2 [Gallus gallus];XP_025005321.1 plastin-3 isoform X2 [Gallus gallus];XP_046795944.1 plastin-3 isoform X2 [Gallus gallus];XP_040554736.1 plastin-3 isoform X2 [Gallus gallus];XP_040554730.1 plastin-3 isoform X2 [Gallus gall	42	43	43	39	64	64	57.6	70.823	628	628;628;628;628;628;628;628;628;628;628;628;637;637;637;637;637;637;637;637;637;637;637;637;637;637;566;613;621;630;630;630;630;630;630;630;630;630;630;630;630;630;630	0	323.31	0.96199	1.0029	10.441	265	58	Leave out requantified	0.79157	0.88616	7.277	265	58	Leave out requantified	0.84382	0.9016	9.6545	264	58	Leave out requantified	150330000000	51320000000	54266000000	44746000000	36	2347100000	812760000	851790000	682570000	AEYMLQQADR;ALENDPDCR;ANDDIIVNWVNQTLK;AVGDGIVLCK;AVTMQISK;AVTMQISKDELEELK;AVTMQISKDELEELKEAFAK;AYFHLLNQIAPK;DELEELKEAFAK;DGENLEDLMK;EANLPLPGYK;EGEPQIDINMSGFNEK;EGEPQIDINMSGFNEKDDLR;EGEPQIDINMSGFNEKDDLRR;EGICAIGGTSELSSEGTQHSYSEEEK;EGKPHLVLGLLWQIIK;HVIPMNPNTDDLFK;IKVPVDWNK;INNFSTDIK;INNFSTDIKDSR;KLENCNYAVDLGK;KLENCNYAVDLGKHPAK;LENCNYAVDLGK;LMIDSDKNKDGK;LNLAFVANLFNK;LSPEELLLR;MINLSVPDTIDER;MVMTVFACLM…				237
XP_040554754.1;XP_040554753.1;XP_025005329.1;XP_025005328.1;NP_001006432.1;XP_040554749.1;XP_015133750.1;XP_040554752.1;XP_040554750.1	XP_040554754.1;XP_040554753.1;XP_025005329.1;XP_025005328.1;NP_001006432.1;XP_040554749.1;XP_015133750.1;XP_040554752.1;XP_040554750.1	7;7;7;7;7;7;7;6;6	7;7;7;7;7;7;7;6;6	7;7;7;7;7;7;7;6;6	XP_040554754.1 rho guanine nucleotide exchange factor 6 isoform X6 [Gallus gallus];XP_040554753.1 rho guanine nucleotide exchange factor 6 isoform X6 [Gallus gallus];XP_025005329.1 rho guanine nucleotide exchange factor 6 isoform X6 [Gallus gallus];XP_0250	9	7	7	7	17.3	17.3	17.3	69.274	611	611;611;611;618;764;766;773;657;664	0	41.989	0.97902	1.0534	14.772	7	2	Leave out requantified	1.0404	1.1546	10.001	7	2	Leave out requantified	0.98363	1.088	11.552	7	2	Leave out requantified	303870000	81511000	103170000	119190000	38	3285800	901620	868370	1515800	ELQSLLGTYLRPLQSYDK;FMESQGAANPGILILTTSLSKPFLR;HMEEAHADHEDVLK;LPLTGMTLTK;NYYPVVLQNILETER;SLVDTVYALKDEVK;SLVSQCQELR				238
NP_001006433.1;XP_015133762.1;XP_015133761.1;XP_015133760.1	NP_001006433.1;XP_015133762.1;XP_015133761.1;XP_015133760.1	2;2;2;2	2;2;2;2	2;2;2;2	NP_001006433.1 cleavage stimulation factor subunit 2 [Gallus gallus];XP_015133762.1 cleavage stimulation factor subunit 2 isoform X3 [Gallus gallus];XP_015133761.1 cleavage stimulation factor subunit 2 isoform X2 [Gallus gallus];XP_015133760.1 cleavage sti	4	2	2	2	4.2	4.2	4.2	49.891	475	475;502;573;593	0	4.8958	1.0449	1.1524	23.953	2	0	Median	1.0763	1.271	16.491	2	0	Median	1.1392	1.2413	12.748	2	0	Median	106680000	30142000	37730000	38807000	14	7619900	2153000	2695000	2772000	IVDPEIALK;LCVQNSPQEAR				239
NP_001006434.2;XP_040554764.2;XP_040554763.1	NP_001006434.2;XP_040554764.2;XP_040554763.1	1;1;1	1;1;1	1;1;1	NP_001006434.2 MICOS complex subunit MIC27 precursor [Gallus gallus];XP_040554764.2 MICOS complex subunit MIC27 isoform X2 [Gallus gallus];XP_040554763.1 MICOS complex subunit MIC27 isoform X1 [Gallus gallus]	3	1	1	1	4.8	4.8	4.8	30.093	272	272;279;283	0.00032394	2.8449	NaN	NaN	NaN	1	0	Median	NaN	NaN	NaN	1	0	Median	NaN	NaN	NaN	1	0	Median	18860000	6204500	6859400	5796300	15	1257300	413630	457300	386420	VISASHQTYEAVR				240
NP_001006435.2	NP_001006435.2	5	5	5	NP_001006435.2 dolichyl-diphosphooligosaccharide--protein glycosyltransferase subunit MAGT1 precursor [Gallus gallus]	1	5	5	5	16.5	16.5	16.5	36.776	328	328	0	47.595	0.84977	0.93561	10.235	9	3	Leave out requantified	0.78024	0.96031	14.943	9	3	Leave out requantified	0.88926	0.97414	20.98	9	3	Leave out requantified	481940000	111880000	189140000	180920000	14	29207000	6255400	11457000	11495000	GFAAEQLAR;GSNLDFLYNK;QADEEYQILANSWR;RGDTYELQVR;YHGYPYSFLMS				241
NP_001006438.1;XP_046796011.1;XP_046796012.1	NP_001006438.1;XP_046796011.1	3;3;1	3;3;1	3;3;1	NP_001006438.1 methylsterol monooxygenase 1 [Gallus gallus];XP_046796011.1 methylsterol monooxygenase 1 isoform X1 [Gallus gallus]	3	3	3	3	11.8	11.8	11.8	35.485	296	296;296;165	0	14.987	0.79416	0.87025	10.369	6	0	Leave out requantified	0.79438	0.87943	5.129	6	0	Leave out requantified	1.026	1.1162	12.479	6	0	Leave out requantified	750850000	266110000	278480000	206270000	5	95232000	36694000	32394000	26143000	IFGTDSQFIAYK;IQPDKPETWEK;NAWNYMLDNYTK				242
NP_001006440.1	NP_001006440.1	17	17	17	NP_001006440.1 ATP-binding cassette sub-family E member 1 [Gallus gallus]	1	17	17	17	35.2	35.2	35.2	67.355	599	599	0	169.36	0.94833	0.991	10.316	48	10	Leave out requantified	0.88936	1.0058	13.278	48	10	Leave out requantified	0.91492	1.0034	8.5988	48	10	Leave out requantified	5.899e+09	2.0177e+09	1.9717e+09	1.9097e+09	30	89850000	32347000	28116000	29388000	ADIFMFDEPSSYLDVK;AIIKPQYVDQIPK;CPFGALSIVNLPSNLEK;FACAVVCIQK;FRDASLVFK;GTVGSILDR;LCIEVTSQSK;LPIPRPGEVLGLVGTNGIGK;LTPDEGGEVPILNVSYKPQK;NTVANSPQTLLAGMNK;NVEDLSGGELQR;PADVYLIDEPSAYLDSEQR;PGEVLGLVGTNGIGK;SGNYFFLDD;VAETANEEEVKK;VALALCLGK;VIVFDGVPSK				243
NP_001006441.1	NP_001006441.1	7	6	6	NP_001006441.1 membrane-associated progesterone receptor component 2 [Gallus gallus]	1	7	6	6	38.5	33.8	33.8	21.641	195	195	0	98.571	0.85309	0.93591	12.154	7	0	Leave out requantified	0.81328	0.96906	16.673	7	0	Leave out requantified	0.96098	1.0386	7.15	7	0	Leave out requantified	1.8488e+09	639250000	607080000	602500000	9	205430000	71028000	67453000	66945000	DEYDDLSDLNAVQMESVR;DFSLEQLR;FYGPEGPYGIFAGR;GLATFCLDK;ILLAVNGK;RDFSLEQLR;SALGGAAQQSQAALLPR				244
NP_001006442.1	NP_001006442.1	1	1	1	NP_001006442.1 oligosaccharyltransferase complex subunit OSTC [Gallus gallus]	1	1	1	1	8.1	8.1	8.1	16.743	149	149	0	7.5192	NaN	NaN	NaN	1	0	Median	NaN	NaN	NaN	1	0	Median	NaN	NaN	NaN	1	0	Median	94192000	31531000	31738000	30923000	6	15699000	5255100	5289700	5153800	LPFAVLECPNIK				245
NP_001006443.1	NP_001006443.1	13	1	1	NP_001006443.1 ADP/ATP translocase 1 [Gallus gallus]	1	13	1	1	35.2	4	4	32.968	298	298	0.001278	2.6723	0.67443	0.71474	13.561	3	0	Plateau	0.57712	0.65324	20.12	3	0	Plateau	0.83811	0.90221	8.7887	3	0	Median	684090000	274230000	216700000	193150000	21	32576000	13058000	10319000	9197800	AFFKGAWSNVLR;DFLAGGVAAAISK;GAWSNVLR;GIIDCVVR;GMGGAFVLVLYDEIKK;GNLANVIR;IPKEQGIISFWR;LLLQVQHASK;TAVAPIER;TAVAPIERVK;VKLLLQVQHASK;YFPTQALNFAFK;YFPTQALNFAFKDKYK				246
NP_001006444.1;XP_025005399.2;XP_025005401.2	NP_001006444.1;XP_025005399.2;XP_025005401.2	1;1;1	1;1;1	1;1;1	NP_001006444.1 deoxycytidylate deaminase [Gallus gallus];XP_025005399.2 deoxycytidylate deaminase isoform X1 [Gallus gallus];XP_025005401.2 deoxycytidylate deaminase isoform X2 [Gallus gallus]	3	1	1	1	5.3	5.3	5.3	21.147	190	190;190;245	0.0028311	2.4862	NaN	NaN	NaN	1	0	Median	NaN	NaN	NaN	1	0	Median	NaN	NaN	NaN	1	0	Median	20946000	5032400	8522600	7391000	12	1745500	419360	710220	615910	MFDLAGIVYR				247
NP_001006447.2	NP_001006447.2	16	16	16	NP_001006447.2 COP9 signalosome complex subunit 4 [Gallus gallus]	1	16	16	16	49.5	49.5	49.5	46.24	406	406	0	121.37	0.88905	0.95798	11.337	28	8	Leave out requantified	0.82183	1.0077	10.66	28	8	Leave out requantified	0.93836	1.0153	11.03	28	8	Leave out requantified	4795300000	1.6778e+09	1.5442e+09	1.5734e+09	26	121370000	41631000	39452000	40287000	AIQLSGAQQLEALK;ASLLQNESTNEQLQIHYK;ATTADGSSILDR;AVIEHNLLSASK;CQQLAAYGILEK;EALPTWDK;EIYHFTLEK;HALHCTILASAGQQR;LYLEDDDPVQAEAYINR;NAAQVLVGIPLETGQK;QELAQLMNSSGSHK;QHLASIYEK;QLLTDFCTHLPSLPDSTAK;QYNVDYK;VISFEEQVASIR;YNELSYK				248
NP_001006448.2	NP_001006448.2	2	2	2	NP_001006448.2 DNA-directed RNA polymerase II subunit RPB2 [Gallus gallus]	1	2	2	2	3.4	3.4	3.4	133.82	1174	1174	0	5.0983	0.86647	0.93547	8.9076	2	0	Median	1.0407	1.2104	13.262	2	0	Median	1.4475	1.5492	16.825	2	0	Median	158690000	45799000	46053000	66840000	59	2689700	776260	780570	1132900	IVEDAPPIDLQAEAQHATGEVEEPPR;KGYDQEEVFEKPTR				249
NP_001006449.1	NP_001006449.1	12	12	12	NP_001006449.1 signal recognition particle subunit SRP72 [Gallus gallus]	1	12	12	12	23.5	23.5	23.5	74.484	671	671	0	123.91	0.94144	1.0139	14.296	29	5	Leave out requantified	0.91847	1.0509	13.879	29	5	Leave out requantified	0.91098	0.98774	9.5505	29	5	Leave out requantified	2569400000	890910000	911370000	767100000	35	36448000	13425000	13167000	9856400	AAATAGGPGAATALWSEVNR;AIGLLQDFAEQHPANAAEIK;DVHTLAQLISAYSLVDPEK;DVHTLAQLISAYSLVDPEKAK;EAISDLEELWK;EALSVINTHTK;GTQGSTTAGSSELDASR;TEDALQLYNQIIK;VDVDALENSHGATYVR;VLSSDVIAFEK;VTPENLGLR;YDDCLAAYR				250
NP_001006451.1	NP_001006451.1	1	1	1	NP_001006451.1 deoxycytidine kinase [Gallus gallus]	1	1	1	1	5.8	5.8	5.8	30.373	257	257	0	24.927	NaN	NaN	NaN	1	0	Median	NaN	NaN	NaN	1	0	Median	NaN	NaN	NaN	1	0	Median	21323000	6608300	7428800	7285900	13	1640200	508330	571450	560460	QADEGWEVVPEPVAR				251
NP_001006452.2	NP_001006452.2	4	4	4	NP_001006452.2 ribosomal protein uL30-like [Gallus gallus]	1	4	4	4	16.2	16.2	16.2	28.925	247	247	0	12.101	1.1141	1.2038	14	4	0	Leave out requantified	1.0019	1.1774	11.624	4	0	Leave out requantified	0.87543	0.94098	14.823	4	0	Leave out requantified	100200000	27706000	39784000	32705000	8	11162000	3094000	4559100	3508800	IPLVPENLLK;IVEPYVAWGYPNLK;MEQRPGQVAVPEEHK;RIPLVPENLLK				252
NP_001006453.2	NP_001006453.2	8	8	8	NP_001006453.2 acid ceramidase precursor [Gallus gallus]	1	8	8	8	19.7	19.7	19.7	44.583	395	395	0	30.955	0.97976	1.0646	10.104	32	4	Leave out requantified	0.84882	0.96067	20.894	32	4	Leave out requantified	0.89291	0.95478	18.983	32	4	Leave out requantified	3.5093e+09	1116000000	1219200000	1174100000	23	84293000	27027000	28734000	28532000	DGMWMGFLTR;ELKPTVVNLDFQR;GTWYVIETNYDR;IVDIVDHK;LLAPAYFILGGK;TAALDIWDLDIK;TAALDIWDLDIKK;WKPPLVLDNR				253
XP_025005460.1;XP_015140922.1;NP_001006454.1;XP_046796129.1	XP_025005460.1;XP_015140922.1;NP_001006454.1;XP_046796129.1	4;4;4;4	4;4;4;4	4;4;4;4	XP_025005460.1 CCR4-NOT transcription complex subunit 7 isoform X2 [Gallus gallus];XP_015140922.1 CCR4-NOT transcription complex subunit 7 isoform X2 [Gallus gallus];NP_001006454.1 CCR4-NOT transcription complex subunit 7 [Gallus gallus];XP_046796129.1 CCR	4	4	4	4	19.3	19.3	19.3	32.745	285	285;285;285;349	0	20.005	0.89279	0.96216	14.842	8	2	Leave out requantified	0.90098	1.0546	6.0719	8	2	Leave out requantified	0.98869	1.0639	11.189	8	2	Leave out requantified	418000000	171310000	123370000	123320000	15	25350000	9365600	8000500	7984300	GGLQEVAEQLELER;IGPQHQAGSDSLLTGMAFFK;LFFPVIYDVK;SNADYQYQLLR				254
XP_040554954.1;XP_015141138.3;NP_001006456.2;XP_015141136.3;XP_046796140.1	XP_040554954.1;XP_015141138.3;NP_001006456.2;XP_015141136.3;XP_046796140.1	2;2;2;2;2	2;2;2;2;2	2;2;2;2;2	XP_040554954.1 replication factor C subunit 1 isoform X4 [Gallus gallus];XP_015141138.3 replication factor C subunit 1 isoform X3 [Gallus gallus];NP_001006456.2 replication factor C subunit 1 [Gallus gallus];XP_015141136.3 replication factor C subunit 1 is	5	2	2	2	2	2	2	126.89	1132	1132;1133;1147;1148;1159	0	11.117	1.1122	1.1533	9.5917	6	3	Median	1.321	1.4907	26.884	6	3	Median	1.0965	1.2041	19.504	6	3	Median	107250000	40364000	28612000	38274000	60	1787500	672730	476870	637890	GGIQELIGLIR;IIDEDGLFDLVR				255
NP_001006458.1	NP_001006458.1	8	8	8	NP_001006458.1 grpE protein homolog 1, mitochondrial [Gallus gallus]	1	8	8	8	37.8	37.8	37.8	24.84	222	222	0	46.023	0.97066	1.0134	12.407	19	1	Leave out requantified	0.81051	0.91961	9.711	19	1	Leave out requantified	0.85593	0.87854	9.0451	19	1	Leave out requantified	1285400000	479650000	438110000	367630000	15	36632000	15378000	11460000	9793000	ALADAENVR;ATESVPKEEIKDENPHLK;DLLEVADILEK;EEIKDENPHLK;LYGIQSFCK;STGQNLEEDQGQSHNEQK;STGQNLEEDQGQSHNEQKAEPTAAER;TLRPALVGVVK				256
NP_001006461.2;XP_015141386.1;XP_046796183.1;XP_046796182.1	NP_001006461.2;XP_015141386.1;XP_046796183.1;XP_046796182.1	19;18;17;17	19;18;17;17	19;18;17;17	NP_001006461.2 mitochondrial proton/calcium exchanger protein [Gallus gallus];XP_015141386.1 mitochondrial proton/calcium exchanger protein isoform X1 [Gallus gallus];XP_046796183.1 mitochondrial proton/calcium exchanger protein isoform X2 [Gallus gallus];	4	19	19	19	34.3	34.3	34.3	86.138	755	755;761;716;716	0	139.88	0.9201	0.94423	11.672	31	2	Leave out requantified	0.78441	0.87372	16.196	31	2	Leave out requantified	0.84249	0.88601	9.6495	31	2	Leave out requantified	5579700000	1.9652e+09	1.9936e+09	1.6209e+09	45	70753000	24958000	25248000	20547000	AGQEEVVEESK;EKEELEELKGDIQEYNEDLQEIK;ETGERPSNEEILR;FLQDTIEEMALK;IAEALDENKDGKIDIDNVVK;IINELETNQK;ILHGNTLSR;KLEEGGPVYSPTEVEVVKK;LDRGDSPPAGENLISIAELINAMK;LEEGGPVYSPTEVEVVKK;LESAVDLEPAVLQVK;LFEDELTLDNLTRPQLVALCK;LFPNMLPSTFETK;LLELQSIGTNNFLR;LLWIDTK;MIAEEGVDSLTVK;RQAPLGNLGDR;TTLQTLPESVAK;VAEVEGEKVDNK				257
NP_001006465.2	NP_001006465.2	3	3	3	NP_001006465.2 glutamine-dependent NAD(+) synthetase [Gallus gallus]	1	3	3	3	4.7	4.7	4.7	79.242	707	707	0	5.2765	0.82986	0.88345	16.532	2	0	Median	0.75758	0.87114	0.46843	2	0	Median	1.006	1.0787	16.175	2	0	Median	128530000	39976000	44890000	43667000	28	4590400	1427700	1603200	1559500	AIVGIFSMVTGR;ENLALQNVQAR;VDLVNSATAK				258
NP_001006466.1;XP_046797566.1;XP_015141874.1;XP_046797565.1;XP_040556766.1;XP_040556765.1;XP_015141876.1	NP_001006466.1;XP_046797566.1;XP_015141874.1;XP_046797565.1	3;2;2;2;1;1;1	3;2;2;2;1;1;1	3;2;2;2;1;1;1	NP_001006466.1 ras-related protein R-Ras2 [Gallus gallus];XP_046797566.1 ras-related protein R-Ras2 isoform X3 [Gallus gallus];XP_015141874.1 ras-related protein R-Ras2 isoform X2 [Gallus gallus];XP_046797565.1 ras-related protein R-Ras2 isoform X1 [Gallus	7	3	3	3	19.2	19.2	19.2	23.237	203	203;172;179;186;127;127;127	0	30.184	0.94283	1.0193	14.73	5	0	Leave out requantified	0.87651	1.0148	8.2056	5	0	Leave out requantified	0.86535	0.94408	5.4767	5	0	Leave out requantified	411650000	137760000	142630000	131250000	14	29403000	9840200	10188000	9375100	LDILDTAGQEEFGAMR;LVVVGGGGVGK;QVTQEEGQQLAR				259
XP_046797567.1;XP_040556767.1;XP_015141877.1;NP_001006467.1	XP_046797567.1;XP_040556767.1;XP_015141877.1;NP_001006467.1	31;31;31;31	31;31;31;31	31;31;31;31	XP_046797567.1 coatomer subunit beta isoform X1 [Gallus gallus];XP_040556767.1 coatomer subunit beta isoform X1 [Gallus gallus];XP_015141877.1 coatomer subunit beta isoform X1 [Gallus gallus];NP_001006467.1 coatomer subunit beta [Gallus gallus]	4	31	31	31	39.1	39.1	39.1	107.12	953	953;953;953;953	0	231.45	0.89063	0.94262	8.0662	134	7	Leave out requantified	0.85851	0.96814	8.3067	133	7	Leave out requantified	0.95662	1.0301	8.0263	134	7	Leave out requantified	26731000000	9197300000	9088500000	8.4457e+09	48	191000000	67402000	63250000	60350000	AAAQCYIDLIIK;CIYNLLQSSSPAVK;DLQHPNEFIR;EAGELKPEEEVTVGPVQK;FDNLRPLIVEK;FVLPLQDHTIK;FVLPLQDHTIKK;GALWILGEYCSTK;KPITDDDVDR;LKEAELLEPLMPAIR;LPGLLMTIIR;LVEKPSPLTLAPHDFANIK;LVELKEHPSHER;LVTEMGTYATQSALSSSRPTK;LVTEMGTYATQSALSSSRPTKK;MLEVFHAIK;NAFMMLIHADQDR;NAVLAIYTIYR;NVEELVIVLKK;NVTVQPDDPISFMQLTAK;RNAVLAIYTIYR;SIFGEDALANVSIEKPIHLGPEAPVTGHIR;SLGEIPIVESEIK;SLGEIPIVESEIKK;TLQLALDLVSSR;TNNVTEHEDTDKYR;VLQDLV…				260
XP_046797572.1;NP_001006468.2;XP_015142068.1	XP_046797572.1;NP_001006468.2;XP_015142068.1	18;18;18	18;18;18	18;18;18	XP_046797572.1 nucleobindin-2 isoform X2 [Gallus gallus];NP_001006468.2 nucleobindin-2 precursor [Gallus gallus];XP_015142068.1 nucleobindin-2 isoform X1 [Gallus gallus]	3	18	18	18	40	40	40	53.837	455	455;455;458	0	167.03	0.83937	0.89486	12.409	36	3	Leave out requantified	0.78423	0.88804	12.801	36	3	Leave out requantified	0.95973	1.053	7.9258	36	3	Leave out requantified	6.1086e+09	2373300000	1.8715e+09	1.8638e+09	24	140970000	54042000	43645000	43283000	AATSDLENYDK;AATSDLENYDKTR;DLDMLIK;EFESHISQQEDELR;EFESHISQQEDELRK;EHVMNEVDINKDR;ELDLVSHHVR;FLDEQELEALFTK;IENPDTGLYYDEYLR;KLQQANPPAGPAGELK;LQQANPPAGPAGELK;LQTADIEEIK;LVTLEEFLR;MDSVQDTGIDHQALLK;QELQQVVK;QFEHLNHQNPDTFEPK;QVIDVLETDKHFR;TRLDELKR				261
XP_025006456.3;NP_001006469.2;XP_046797574.1;XP_040556778.1;XP_015142079.1;XP_015142076.3;XP_046797575.1	XP_025006456.3;NP_001006469.2;XP_046797574.1;XP_040556778.1;XP_015142079.1;XP_015142076.3;XP_046797575.1	11;11;11;11;11;11;10	7;7;7;7;7;7;6	7;7;7;7;7;7;6	XP_025006456.3 nucleosome assembly protein 1-like 4 isoform X2 [Gallus gallus];NP_001006469.2 nucleosome assembly protein 1-like 4 [Gallus gallus];XP_046797574.1 nucleosome assembly protein 1-like 4 isoform X1 [Gallus gallus];XP_040556778.1 nucleosome asse	7	11	7	7	31.6	27.9	27.9	40.875	358	358;376;387;387;387;387;364	0	175.44	0.8512	0.90422	6.6	29	0	Leave out requantified	0.80276	0.94518	12.754	29	0	Leave out requantified	0.88977	0.98874	12.081	29	0	Leave out requantified	4742900000	1.6923e+09	1.6192e+09	1431400000	17	221780000	79928000	74955000	66897000	AEAEEINVK;AEDTASDSVEAAK;FYEEVHDLER;KYAALYQPLFDK;KYAALYQPLFDKR;LADQVMQNPQVLAALQER;LDNTALTPSSYIETLPK;NVDMLSELVQEYDEPILK;QVPNDSFFNFFNPIK;YAALYQPLFDK;YAALYQPLFDKR				262
NP_001006471.2;XP_015142098.2;XP_046797585.1;XP_046797584.1	NP_001006471.2;XP_015142098.2;XP_046797585.1;XP_046797584.1	6;6;5;5	6;6;5;5	6;6;5;5	NP_001006471.2 toll-interacting protein [Gallus gallus];XP_015142098.2 toll-interacting protein isoform X1 [Gallus gallus];XP_046797585.1 toll-interacting protein isoform X2 [Gallus gallus];XP_046797584.1 toll-interacting protein isoform X2 [Gallus gallus]	4	6	6	6	29.2	29.2	29.2	30.513	274	274;281;233;233	0	156.73	0.90442	0.98053	9.1206	10	1	Leave out requantified	0.83361	0.9846	4.4712	10	1	Leave out requantified	0.91955	0.99276	8.1467	10	1	Leave out requantified	1.0074e+09	325440000	326490000	355520000	11	37889000	11618000	10894000	15376000	GPVYVGELPQDFLR;IAWTHITIPESLK;LGYAVYETPTAHNGAK;LSITVVQAK;NAAINSLLQMTEES;QGNVEDEWYSLSGR				263
XP_046797590.1;XP_040556804.1;XP_040556803.1;NP_001006472.1	XP_046797590.1;XP_040556804.1;XP_040556803.1;NP_001006472.1	3;3;3;3	3;3;3;3	3;3;3;3	XP_046797590.1 CD151 antigen isoform X1 [Gallus gallus];XP_040556804.1 CD151 antigen isoform X1 [Gallus gallus];XP_040556803.1 CD151 antigen isoform X1 [Gallus gallus];NP_001006472.1 CD151 antigen [Gallus gallus]	4	3	3	3	12.3	12.3	12.3	28.636	252	252;252;252;252	0	15.933	0.83575	0.93855	16.043	10	0	Leave out requantified	0.81649	0.94348	2.9336	11	0	Leave out requantified	0.96909	1.0552	12.137	11	0	Leave out requantified	847550000	255060000	326220000	266260000	11	31698000	9050600	12955000	9692500	LENFIQEHLK;TITVLCGR;VTSAVDKLQQEFK				264
NP_001006473.2;XP_040556805.1;XP_015142261.3	NP_001006473.2;XP_040556805.1;XP_015142261.3	22;22;22	22;22;22	22;22;22	NP_001006473.2 ribonuclease inhibitor [Gallus gallus];XP_040556805.1 ribonuclease inhibitor isoform X1 [Gallus gallus];XP_015142261.3 ribonuclease inhibitor isoform X2 [Gallus gallus]	3	22	22	22	60.5	60.5	60.5	49.893	456	456;522;541	0	323.31	0.85876	0.92354	6.4743	152	8	Leave out requantified	0.8626	1.0059	7.3745	152	8	Leave out requantified	1.008	1.0976	10.356	152	8	Leave out requantified	63949000000	21623000000	21007000000	21319000000	25	1361700000	461670000	445350000	454630000	AHLQELWVR;ALEEARPDVK;AVSSVLSVNK;DISAVLSSK;DISAVLSSKPSLLDLAVGDNK;DLSSIIHTNPSLK;DSGMEMLCQALKDPK;ECGLTAACCK;ELSLSNNTLGDTAVK;ETLLEVSLIDNNLR;GLLTPSCSLQK;HLQVLHIGENK;IGDTGLALLCQGLLHPNCK;LDDCNLSSSNCK;LNNNELGDAGIEYLCK;LWLQNCNLTSASCETLR;LWLWDCDLTSASCK;PSLLDLAVGDNK;QNLTELDLSYNTLEDEGVMK;SVLSAQPSLTELHVGDNK;VLCQGLMNPNCK;WAELLSTMK				265
NP_001006474.1	NP_001006474.1	10	10	10	NP_001006474.1 apoptosis inhibitor 5 [Gallus gallus]	1	10	10	10	20.8	20.8	20.8	58.608	523	523	0	45.39	0.98673	1.0464	10.288	23	2	Leave out requantified	0.94035	1.0808	5.5998	23	2	Leave out requantified	0.95277	1.0268	9.556	23	2	Leave out requantified	5.964e+09	1.8136e+09	2.1414e+09	2.0091e+09	25	208000000	63092000	75302000	69605000	DAYQVILDGVK;ELPQFATGDNLPR;ITNNINVLIK;KLPDFLTAK;LAAQFIPK;LLAEMSSFCGDMEK;NYGILADATETAGQHK;PTVEELYR;QAVPLFSK;STVTLSWKPVQK				266
NP_001006475.2	NP_001006475.2	4	4	4	NP_001006475.2 enhancer of rudimentary homolog [Gallus gallus]	1	4	4	4	29.8	29.8	29.8	12.289	104	104	0	46.673	1.1441	1.2168	8.781	7	0	Leave out requantified	1.149	1.2836	9.7353	7	0	Leave out requantified	1.0537	1.1173	4.2112	7	0	Leave out requantified	1425300000	396050000	502950000	526290000	5	177330000	49505000	62296000	65528000	ADTQTYQPYNK;ADTQTYQPYNKDWIK;SHTILLVQPTK;SHTILLVQPTKRPEGR				267
XP_025006487.1;XP_015142809.1;NP_001006476.2	XP_025006487.1;XP_015142809.1;NP_001006476.2	7;7;7	7;7;7	7;7;7	XP_025006487.1 serine/arginine-rich splicing factor 5a isoform X1 [Gallus gallus];XP_015142809.1 serine/arginine-rich splicing factor 5a isoform X1 [Gallus gallus];NP_001006476.2 serine/arginine-rich splicing factor 5a [Gallus gallus]	3	7	7	7	20.9	20.9	20.9	32.223	278	278;278;278	0	17.205	0.9885	1.087	7.9024	15	1	Leave out requantified	0.95269	1.1366	11.613	15	1	Leave out requantified	0.94651	1.0389	9.9571	15	1	Leave out requantified	1.831e+09	583600000	643370000	603980000	12	78225000	24721000	27894000	25609000	AGEVTYVDAHR;FSYYSQSGSSR;IREIHLK;ISWQDLK;KAGEVTYVDAHR;NGFGFVEFEDHR;VFVGHLSSR				268
NP_001384104.1;NP_001006477.2	NP_001384104.1;NP_001006477.2	23;23	23;23	23;23	NP_001384104.1 eukaryotic translation initiation factor 2 subunit 1 [Gallus gallus];NP_001006477.2 eukaryotic translation initiation factor 2 subunit 1 [Gallus gallus]	2	23	23	23	59.4	59.4	59.4	36.178	315	315;315	0	221.66	0.95138	1.0007	11.935	81	15	Leave out requantified	0.85969	0.96997	11.071	81	15	Leave out requantified	0.89417	0.96233	7.4529	81	15	Leave out requantified	18660000000	6.2792e+09	6.6736e+09	5707500000	22	591520000	199960000	213290000	178280000	AGLNCSTENMPIK;DEQLESLFQR;ENAEVDGDDDAEEMEAK;GVFNVQMEPK;GYIDLSK;HAVSDPAILDSLDLTEEER;HAVSDPAILDSLDLTEEERR;HVAEVLEYTK;HVAEVLEYTKDEQLESLFQR;INLIAPPR;NECVVVIR;RGVFNVQMEPK;RPGYGAYDAFK;RVSPEEAIK;TAWVFDDK;TAWVFDDKYK;TEGLSVLNQAMAVIK;TVYSILR;VLIDNINR;VLIDNINRR;VVTDTDETELAR;YKRPGYGAYDAFK;YVMTTTTLER				269
NP_001006478.1	NP_001006478.1	1	1	1	NP_001006478.1 signal recognition particle 14 kDa protein [Gallus gallus]	1	1	1	1	10.9	10.9	10.9	12.528	110	110	0.0031133	2.3568	NaN	NaN	NaN	1	0	Median	NaN	NaN	NaN	1	0	Median	NaN	NaN	NaN	1	0	Median	25181000	7587200	9320900	8273100	6	4196900	1264500	1553500	1378800	GHVESFEPADNK				270
NP_001006481.2	NP_001006481.2	2	2	2	NP_001006481.2 translation initiation factor eIF2B subunit beta [Gallus gallus]	1	2	2	2	7.7	7.7	7.7	39.014	351	351	0	4.095	NaN	NaN	NaN	1	0	Median	NaN	NaN	NaN	1	0	Median	NaN	NaN	NaN	1	0	Median	296650000	109530000	98244000	88881000	15	0	0	0	0	LMSELYHPDDYEL;LSPQFPNEEDSFHK				271
NP_001384144.1;NP_001006482.2;XP_046797728.1	NP_001384144.1;NP_001006482.2;XP_046797728.1	10;10;9	10;10;9	10;10;9	NP_001384144.1 transmembrane emp24 domain-containing protein 10 isoform 2 precursor [Gallus gallus];NP_001006482.2 transmembrane emp24 domain-containing protein 10 isoform 1 precursor [Gallus gallus];XP_046797728.1 transmembrane emp24 domain-containing pro	3	10	10	10	42.9	42.9	42.9	24.644	217	217;219;293	0	93.167	0.91875	0.96921	6.5871	26	5	Leave out requantified	0.8302	0.939	6.4446	26	5	Leave out requantified	0.94151	0.9735	8.8065	26	5	Leave out requantified	7.0271e+09	2347900000	2437200000	2241900000	12	171390000	56734000	60731000	53920000	CLREEIHR;DTLVTGEYEIGAPPGSSSGPSANLK;EEIHRDTLVTGEYEIGAPPGSSSGPSANLK;ITDSAGHILYAK;LEDLSESIVNDFAYMK;LKPLEVELR;MPDQLVILDMK;NYEEIAKVEK;RLEDLSESIVNDFAYMK;RLEDLSESIVNDFAYMKK				272
XP_046797732.1;XP_046797731.1;NP_001006483.1	XP_046797732.1;XP_046797731.1;NP_001006483.1	3;3;3	3;3;3	3;3;3	XP_046797732.1 serine palmitoyltransferase 2 isoform X1 [Gallus gallus];XP_046797731.1 serine palmitoyltransferase 2 isoform X1 [Gallus gallus];NP_001006483.1 serine palmitoyltransferase 2 [Gallus gallus]	3	3	3	3	8.5	8.5	8.5	55.842	495	495;495;560	0	16.096	0.95068	0.98488	22.149	6	0	Leave out requantified	0.95802	1.0717	8.8955	6	0	Leave out requantified	1.0852	1.1656	11.34	6	0	Leave out requantified	344120000	118330000	112250000	113540000	29	9503000	3333400	3110100	3059500	ECVQQLAENTR;EEQKDFVPLYQDFENFYTR;EINEVGDLLQLK				273
XP_040556994.2;XP_015142946.3;XP_046797764.1;XP_046797763.1;XP_040556988.1;XP_046797765.1;XP_040556986.2;XP_040556984.1;XP_046797766.1;XP_040556985.1;XP_015142944.1;XP_040556993.1;XP_025006552.1;XP_040556990.1;XP_040556992.2;XP_040556991.1;XP_025006554.3;NP_001006485.2;XP_015142947.1;XP_025006555.3;XP_040556987.1	XP_040556994.2;XP_015142946.3;XP_046797764.1;XP_046797763.1;XP_040556988.1;XP_046797765.1;XP_040556986.2;XP_040556984.1;XP_046797766.1;XP_040556985.1;XP_015142944.1;XP_040556993.1;XP_025006552.1;XP_040556990.1;XP_040556992.2;XP_040556991.1;XP_025006554.3;NP_001006485.2;XP_015142947.1;XP_025006555.3;XP_040556987.1	9;9;9;9;9;9;9;9;9;9;9;9;9;9;9;9;9;9;9;9;9	9;9;9;9;9;9;9;9;9;9;9;9;9;9;9;9;9;9;9;9;9	9;9;9;9;9;9;9;9;9;9;9;9;9;9;9;9;9;9;9;9;9	XP_040556994.2 serine/threonine-protein kinase VRK1 isoform X11 [Gallus gallus];XP_015142946.3 serine/threonine-protein kinase VRK1 isoform X3 [Gallus gallus];XP_046797764.1 serine/threonine-protein kinase VRK1 isoform X1 [Gallus gallus];XP_046797763.1 ser	21	9	9	9	25.2	25.2	25.2	41.091	357	357;532;546;546;546;546;546;546;546;543;532;371;529;427;427;424;413;413;410;410;556	0	28.721	0.81273	0.88678	8.3061	12	2	Leave out requantified	0.83908	0.966	14.853	12	2	Leave out requantified	0.98946	1.0839	13.76	12	2	Leave out requantified	1.5877e+09	596850000	497890000	492960000	19	74514000	27312000	23711000	23491000	EILLQGLK;LAEVFALGEVLTDTSR;LAEVFALGEVLTDTSRK;LGVPIGQGGFGR;LYLADVNSSK;NPNQVYLVDYGLAYR;SVGSDAPYVVK;TVLQLGLR;YWGSGLHEK				274
XP_046797793.1;XP_046797792.1;XP_015142965.1;NP_001006488.1	XP_046797793.1;XP_046797792.1;XP_015142965.1;NP_001006488.1	15;15;15;15	15;15;15;15	15;15;15;15	XP_046797793.1 eukaryotic translation initiation factor 5 isoform X1 [Gallus gallus];XP_046797792.1 eukaryotic translation initiation factor 5 isoform X1 [Gallus gallus];XP_015142965.1 eukaryotic translation initiation factor 5 isoform X1 [Gallus gallus];N	4	15	15	15	41.2	41.2	41.2	49.078	430	430;430;430;430	0	102.61	0.95397	1.017	10.783	39	4	Leave out requantified	0.80846	0.93072	12.272	39	4	Leave out requantified	0.89137	0.97501	11.698	39	4	Leave out requantified	9259800000	3.2087e+09	3.2142e+09	2836800000	22	251180000	84262000	87970000	78948000	ALNRPPTYPTK;AMGPLVLTEVLFDEK;EEGVIDSSDKDIVAEAER;FVLCPECENPETDLHVNPK;KEEGVIDSSDKDIVAEAER;LCTFILK;LQDMLDGFIK;NLTLSEDLER;SVSDQFYR;TVIVNMVDVAK;VETVKPANNKDDDIDIDAI;VKAEPFIK;VNILFDFVK;YIVNGSHEANK;YLLHGFECVVAMHQSQLISK				275
NP_001006491.1	NP_001006491.1	10	10	10	NP_001006491.1 proteasome subunit alpha type-3 [Gallus gallus]	1	10	10	10	39.6	39.6	39.6	28.481	255	255	0	42.821	0.87079	0.93472	10.481	25	3	Leave out requantified	0.83008	0.95085	7.8758	25	3	Leave out requantified	0.90974	0.97339	9.0751	25	3	Leave out requantified	4.0381e+09	1374700000	1392400000	1271000000	13	218250000	71879000	76865000	69505000	AVENSSTAIGIR;CKDGVVFGVEK;DGVVFGVEK;HVGMAVAGLLADAR;IIYIVHDEVK;IIYIVHDEVKDK;SLADIAREEASNFR;SSIGTGYDLSASTFSPDGR;TNYGYDIPLK;VFQVEYAMK				276
NP_001006492.2;XP_046798059.1;XP_040558076.1;XP_003641470.2	NP_001006492.2;XP_046798059.1;XP_040558076.1;XP_003641470.2	3;2;2;2	3;2;2;2	3;2;2;2	NP_001006492.2 actin-related protein 10 [Gallus gallus];XP_046798059.1 actin-related protein 10 isoform X3 [Gallus gallus];XP_040558076.1 actin-related protein 10 isoform X2 [Gallus gallus];XP_003641470.2 actin-related protein 10 isoform X1 [Gallus gallus]	4	3	3	3	8.4	8.4	8.4	46.267	417	417;343;365;417	0	23.505	0.93804	1.0461	7.3887	4	0	Leave out requantified	0.93435	1.1412	8.4764	4	0	Leave out requantified	1.0723	1.1625	7.0483	4	0	Leave out requantified	561340000	189180000	184400000	187760000	21	16623000	5628700	5414900	5579100	ILHVVGSIR;LLEQCTVDTGLAK;TAVVLDLGEAFTK				277
NP_001006494.1	NP_001006494.1	14	14	14	NP_001006494.1 26S proteasome regulatory subunit 10B [Gallus gallus]	1	14	14	14	43.4	43.4	43.4	44.173	389	389	0	80.03	0.93397	1.0168	23.468	43	4	Leave out requantified	0.85571	1.0132	24.785	43	4	Leave out requantified	0.95662	1.0499	12.616	43	4	Leave out requantified	7.7902e+09	2574100000	2715000000	2501100000	21	299890000	100120000	103690000	96071000	ADHDFVVQEDFMK;ALQSVGQIVGEVLK;AVASQLDCNFLK;DHQPCIIFMDEIDAIGGR;EVIELPLTNPELFQR;FSEGTSADREIQR;GCLLYGPPGTGK;HGEIDYEAIVK;IHIDLPNEQAR;KIHIDLPNEQAR;LSDGFNGADLR;TLMELLNQMDGFDTLHR;VALDMTTLTIMR;VVSSSIVDK				278
NP_001006496.1;XP_046798806.1	NP_001006496.1;XP_046798806.1	8;8	8;8	8;8	NP_001006496.1 gamma-tubulin complex component 2 [Gallus gallus];XP_046798806.1 gamma-tubulin complex component 2 isoform X1 [Gallus gallus]	2	8	8	8	10.9	10.9	10.9	102.78	895	895;902	0	19.21	0.90101	0.95391	7.762	14	2	Leave out requantified	0.87224	1.0186	11.039	14	2	Leave out requantified	0.9846	1.0847	11.439	14	2	Leave out requantified	921890000	299840000	321050000	301000000	53	13450000	4516900	4291300	4641900	AASVPYFEILEK;FDTNFSTHLLDLLDR;HLDSLVYLLSK;IHHDVNELLSLLR;ILPVAASYSAVTR;ISLQELEELRK;WPLSLIINR;YTVVQQQIPSFLQK				279
XP_046798829.1;XP_015143702.1;NP_001006501.1;XP_025007339.1;XP_025007338.1	XP_046798829.1;XP_015143702.1;NP_001006501.1;XP_025007339.1;XP_025007338.1	15;15;15;13;13	15;15;15;13;13	15;15;15;13;13	XP_046798829.1 adenosine kinase isoform X2 [Gallus gallus];XP_015143702.1 adenosine kinase isoform X1 [Gallus gallus];NP_001006501.1 adenosine kinase [Gallus gallus];XP_025007339.1 adenosine kinase isoform X4 [Gallus gallus];XP_025007338.1 adenosine kinase	5	15	15	15	44.3	44.3	44.3	37.371	334	334;345;359;307;321	0	147.44	0.92509	0.9843	9.1435	31	4	Leave out requantified	0.95274	1.0848	6.7864	31	4	Leave out requantified	1.0211	1.0824	10.862	31	4	Leave out requantified	9958600000	3.3462e+09	3.3374e+09	3.275e+09	17	212690000	82298000	69731000	60661000	AATFFGCIGK;AGHYAASVIIK;DKFGEILK;ELFEELVKK;EQGFETEDIKEIAR;FKVEYHAGGSTQNSVK;HKELFEELVK;HKELFEELVKK;IVIFTQGK;SGCTFPEKPDFH;SLVANLAAANCYK;VAQWMIQNPYK;VEYHAGGSTQNSVK;VMPYVDVLFGNETEAATFAR;YGLKPNDQILAEEK				280
NP_001006502.1	NP_001006502.1	2	2	2	NP_001006502.1 NADH dehydrogenase [ubiquinone] 1 beta subcomplex subunit 8, mitochondrial precursor [Gallus gallus]	1	2	2	2	14.1	14.1	14.1	21.945	191	191	0	6.0885	0.72648	0.76683	0.15537	2	0	Median	0.73791	0.84226	21.772	2	0	Median	1.0325	1.1075	23.407	2	0	Median	134260000	52031000	40168000	42065000	11	6443900	2447600	1688300	2308000	GGDPNKEPPVVTHYKI;QYPFNDLYLEK				281
XP_015144176.3;XP_040558410.1;XP_015144175.1;XP_015144174.1;XP_015144173.1;XP_015144172.1;NP_001006506.1	XP_015144176.3;XP_040558410.1;XP_015144175.1;XP_015144174.1;XP_015144173.1;XP_015144172.1;NP_001006506.1	7;7;7;7;7;7;7	7;7;7;7;7;7;7	7;7;7;7;7;7;7	XP_015144176.3 mitotic checkpoint protein BUB3 isoform X1 [Gallus gallus];XP_040558410.1 mitotic checkpoint protein BUB3 isoform X2 [Gallus gallus];XP_015144175.1 mitotic checkpoint protein BUB3 isoform X2 [Gallus gallus];XP_015144174.1 mitotic checkpoint	7	7	7	7	26.9	26.9	26.9	37.091	327	327;329;329;329;329;329;329	0	37.048	0.97984	1.0475	22.814	20	5	Leave out requantified	0.91569	1.0975	6.7628	20	5	Leave out requantified	0.93406	1.0138	6.2484	20	5	Leave out requantified	2670000000	987690000	947200000	735140000	15	167100000	62269000	59200000	45632000	LNQTPDDGISSVK;MHDLNTDQENLVGGHDAPIR;QGYVLSSIEGR;TPCNAGTFSQPEK;VAVEYLDPSPEIQK;VLVWDLR;VYTLSVSGDR				282
NP_001006510.1	NP_001006510.1	7	7	7	NP_001006510.1 zinc finger CCCH domain-containing protein 15 [Gallus gallus]	1	7	7	7	21.4	21.4	21.4	48.928	429	429	0	95.069	0.97233	1.0352	8.62	13	1	Leave out requantified	0.77638	0.909	17.517	13	1	Leave out requantified	0.89609	0.96806	8.262	13	1	Leave out requantified	1.7242e+09	642240000	568660000	513300000	24	45749000	17454000	14604000	13691000	AVDETGITVASPER;ELQELNELFKPVVAAQK;EVFEFRPELVDADDEEADDTR;HALPPGFVLK;QDEISLEDLIEK;SVVCAFFK;YFLDAIENNK				283
NP_001006511.1;XP_040559315.1	NP_001006511.1;XP_040559315.1	15;11	15;11	15;11	NP_001006511.1 long-chain specific acyl-CoA dehydrogenase, mitochondrial [Gallus gallus];XP_040559315.1 long-chain specific acyl-CoA dehydrogenase, mitochondrial isoform X1 [Gallus gallus]	2	15	15	15	32.7	32.7	32.7	47.889	431	431;392	0	110.11	0.84488	0.9165	9.5033	33	1	Leave out requantified	0.85737	0.99559	11.495	33	1	Leave out requantified	1.0186	1.1164	16.953	33	1	Leave out requantified	8.3586e+09	2.9473e+09	2738300000	2673000000	20	232650000	82969000	77025000	72658000	AFLDNCLQLHSEK;AGQQGLLGVAIAEK;AQDTAELFFEDVR;AQDTAELFFEDVRLPASALLGK;DGSDWILNGSK;FFQEEVLPFHAEWEK;GFYYLMAELPQER;IFSSDHDIFR;KDGSDWILNGSK;KFFQEEVLPFHAEWEK;KIFSSDHDIFR;LPASALLGK;RLDSPTASMAK;SPAHGISLFLVENGTK;VQPIYGGTNEIMK				284
NP_001006514.2	NP_001006514.2	22	22	22	NP_001006514.2 lanosterol synthase [Gallus gallus]	1	22	22	22	37.5	37.5	37.5	85.351	757	757	0	114.43	0.86378	0.91668	8.7566	44	2	Leave out requantified	0.89144	1.0205	14.951	44	2	Leave out requantified	1.0372	1.1291	9.5708	44	2	Leave out requantified	11320000000	3.7436e+09	3.6359e+09	3.9401e+09	37	187480000	60950000	60545000	65984000	ACQFLLSK;AITELYDHIK;AQTALEAHSVGLDTDALLR;CISIGPISK;CPFIANPVPAER;HFQDVYPEHR;ILGLGPDDPDIVR;IPEFMSCLQNAHEFLR;IPLPDGFRR;LFDAVNVLLSMK;LHPNSPLAEHLQSRPLAGVGK;LSAEEDELIR;NSDGGFATYETK;NVFPIWTLGR;QLPNGDWPQENVAGVFNK;SCAISYTAYR;STVFGTALNYVALR;SVQLPDGGWGLHVEDK;TAAATALPSWR;WCYLDDGVEDEEAAGGRR;WFVDGENSPAFQEHVSR;YPDTGVLER				285
XP_025007949.1;NP_001006516.1	XP_025007949.1;NP_001006516.1	11;11	9;9	9;9	XP_025007949.1 basic leucine zipper and W2 domain-containing protein 1 isoform X1 [Gallus gallus];NP_001006516.1 eIF5-mimic protein 2 [Gallus gallus]	2	11	9	9	27.8	23.3	23.3	38.991	335	335;418	0	23.58	0.9953	1.0429	5.9195	23	1	Leave out requantified	0.9808	1.1381	9.5963	23	1	Leave out requantified	0.96088	1.0512	8.4584	23	1	Leave out requantified	7.9525e+09	2765100000	2613500000	2573900000	22	292310000	104880000	95152000	92278000	AEVLSEEPILK;DINAVAVSLR;DINAVAVSLRK;ELSEYVR;GDPFKDIILYVK;GFEDEVKK;IQEYCYDNIHFMK;IVVLFYK;KFVEWLK;LMELFPANK;YFTEAGLK				286
NP_001383569.1;NP_001383568.1;NP_001383567.1;NP_001006518.1	NP_001383569.1;NP_001383568.1;NP_001383567.1;NP_001006518.1	16;16;16;16	16;16;16;16	16;16;16;16	NP_001383569.1 NADH-ubiquinone oxidoreductase 75 kDa subunit, mitochondrial [Gallus gallus];NP_001383568.1 NADH-ubiquinone oxidoreductase 75 kDa subunit, mitochondrial [Gallus gallus];NP_001383567.1 NADH-ubiquinone oxidoreductase 75 kDa subunit, mitochondr	4	16	16	16	24.7	24.7	24.7	79.576	728	728;728;728;728	0	55.94	0.81689	0.86365	9.6579	21	5	Leave out requantified	0.73342	0.83563	15.87	21	5	Leave out requantified	0.92046	0.99318	12.869	21	5	Leave out requantified	2700300000	1104300000	844100000	751870000	39	39614000	16361000	12372000	10881000	AATYVNTEGR;AVVEGAHAVEEPASC;FAYDGLKR;FEAPLFNAR;GNDMQVGTYVEK;GWNILTNSEK;KPMVVVGSAALQR;LHEDINEEWISDK;LHEDINEEWISDKTR;NDGAAIHAAVSTIAQNAR;QQLLADPLVPPQLTIK;RLEEVSPNLVR;SNYLLNTK;VASQVAALDLGFKPGVEAIR;VASQVAALDLGFKPGVEAIRK;VLYLLGADSGCITR				287
XP_046799550.1;NP_001006519.3;XP_046799549.1;XP_046799548.1;XP_046799547.1;XP_046799546.1;XP_046799545.1;XP_046799544.1;XP_046799551.1	XP_046799550.1;NP_001006519.3;XP_046799549.1;XP_046799548.1;XP_046799547.1;XP_046799546.1;XP_046799545.1;XP_046799544.1;XP_046799551.1	14;14;14;14;14;14;14;14;12	14;14;14;14;14;14;14;14;12	14;14;14;14;14;14;14;14;12	XP_046799550.1 cytoplasmic dynein 1 intermediate chain 2 isoform X4 [Gallus gallus];NP_001006519.3 cytoplasmic dynein 1 intermediate chain 2 [Gallus gallus];XP_046799549.1 cytoplasmic dynein 1 intermediate chain 2 isoform X3 [Gallus gallus];XP_046799548.1	9	14	14	14	27.8	27.8	27.8	68.286	609	609;609;627;627;629;629;647;647;527	0	136.37	0.93831	1.0075	8.5354	40	2	Leave out requantified	0.78597	0.87114	18.379	40	2	Leave out requantified	0.84293	0.91176	18.296	40	2	Leave out requantified	8929000000	2.9487e+09	3.226e+09	2754300000	19	172890000	59648000	59716000	53522000	DLEDKEGEIQAGAK;DVLPVQEESDLEK;DVLPVQEESDLEKK;EDEEEEDDVVAPKPLVEPEEVK;EEEEEAAPHELTEEEK;ETQTPVMTQPK;ICSWSLDMLSQPQDSMELVHK;KEEEEEAAPHELTEEEK;KEEEEEAAPHELTEEEKQQILHSEEFLSFFDHSTR;QQILHSEEFLSFFDHSTR;SDKSELKAELER;SVSTPSEAGSQDSGDGAVGSR;TLAEINANR;TLAEINANRADAEEEAATR				288
NP_001006520.1;XP_046799578.1	NP_001006520.1;XP_046799578.1	2;2	2;2	2;2	NP_001006520.1 mitochondrial chaperone BCS1 [Gallus gallus];XP_046799578.1 mitochondrial chaperone BCS1 isoform X1 [Gallus gallus]	2	2	2	2	4.3	4.3	4.3	47.47	419	419;434	0	8.36	0.96466	1.0555	15.57	2	0	Median	0.76756	0.92406	0.15762	2	0	Median	0.77399	0.84317	23.876	2	0	Median	196880000	69842000	66704000	60338000	25	7875400	2793700	2668200	2413500	EIFFNILQEAR;LDPALVR				289
NP_001006521.2;XP_015145286.1	NP_001006521.2;XP_015145286.1	7;7	7;7	7;7	NP_001006521.2 CCR4-NOT transcription complex subunit 9 [Gallus gallus];XP_015145286.1 CCR4-NOT transcription complex subunit 9 isoform X1 [Gallus gallus]	2	7	7	7	27.1	27.1	27.1	33.601	299	299;301	0	48.899	0.99204	1.0938	3.944	8	1	Leave out requantified	0.93354	1.1277	9.3668	8	1	Leave out requantified	0.94058	1.0222	11.641	8	1	Leave out requantified	393480000	143390000	127180000	122900000	17	21081000	7775300	6700100	6605300	ENALLELSK;IYQWINELSSPETR;LTSLGVIGALVK;NLQEGQVTDPR;TRPFEYLR;TVATFILQK;VCNALALLQCVASHPETR				290
NP_001006522.2;XP_040559387.1;XP_046799580.1;XP_046799579.1;XP_040559388.1	NP_001006522.2;XP_040559387.1;XP_046799580.1;XP_046799579.1;XP_040559388.1	6;5;4;4;4	6;5;4;4;4	6;5;4;4;4	NP_001006522.2 peroxisomal trans-2-enoyl-CoA reductase [Gallus gallus];XP_040559387.1 peroxisomal trans-2-enoyl-CoA reductase isoform X2 [Gallus gallus];XP_046799580.1 peroxisomal trans-2-enoyl-CoA reductase isoform X1 [Gallus gallus];XP_046799579.1 peroxi	5	6	6	6	24.9	24.9	24.9	31.833	301	301;285;287;287;287	0	32.574	0.83061	0.85897	7.8131	6	0	Leave out requantified	0.75806	0.90756	8.4828	6	0	Leave out requantified	0.94094	1.027	6.1648	6	0	Leave out requantified	871520000	310720000	295100000	265690000	16	38492000	13314000	13158000	12020000	GLLAAGLFSGR;IDYLVNNGGGQFASPSEAIR;KEEEVEALVK;LISGELKPK;TLALEWAHSGVR;VAIVTGGGTGIGK				291
NP_001006524.2;XP_015145305.1;XP_040559399.1;XP_015145296.1;XP_040559398.1;XP_040559397.1;XP_015145303.1;XP_015145294.1;XP_015145293.1;XP_040559396.1;XP_040559394.1;XP_015145292.1;XP_040559392.1;XP_040559393.1;XP_040559391.1;XP_015145288.1;XP_040559390.1;XP_040559401.1;XP_040559402.1;XP_040559417.1;XP_040559404.1;XP_040559416.1;XP_015145302.1;XP_040559415.1;XP_015145301.1;XP_040559414.1;XP_040559…	NP_001006524.2;XP_015145305.1;XP_040559399.1;XP_015145296.1;XP_040559398.1;XP_040559397.1;XP_015145303.1;XP_015145294.1;XP_015145293.1;XP_040559396.1;XP_040559394.1;XP_015145292.1;XP_040559392.1;XP_040559393.1;XP_040559391.1;XP_015145288.1;XP_040559390.1;XP_040559401.1;XP_040559402.1;XP_040559417.1;XP_040559404.1;XP_040559416.1;XP_015145302.1;XP_040559415.1;XP_015145301.1;XP_040559414.1;XP_040559…	4;4;4;4;4;4;4;4;4;4;4;4;4;4;4;4;4;4;4;4;4;4;4;4;4;4;4;4;4;4;4;4;4;4;4;4;4	4;4;4;4;4;4;4;4;4;4;4;4;4;4;4;4;4;4;4;4;4;4;4;4;4;4;4;4;4;4;4;4;4;4;4;4;4	4;4;4;4;4;4;4;4;4;4;4;4;4;4;4;4;4;4;4;4;4;4;4;4;4;4;4;4;4;4;4;4;4;4;4;4;4	NP_001006524.2 myc box-dependent-interacting protein 1 [Gallus gallus];XP_015145305.1 myc box-dependent-interacting protein 1 isoform X18 [Gallus gallus];XP_040559399.1 myc box-dependent-interacting protein 1 isoform X16 [Gallus gallus];XP_015145296.1 myc	37	4	4	4	11.1	11.1	11.1	48.701	442	442;529;538;546;555;557;560;561;563;565;574;577;582;582;591;594;597;531;525;457;521;459;459;473;474;476;478;485;493;495;495;500;510;512;516;521;599	0	19.344	0.82073	0.8756	4.5162	10	0	Leave out requantified	0.98309	1.1576	12	10	0	Leave out requantified	1.1575	1.2504	9.4517	10	0	Leave out requantified	1215600000	385920000	381700000	447940000	25	12748000	4025800	3985000	4737300	HHFEALQTAK;IAENNDLLWTDFHQK;LNQNLHDVLLGLDK;QYSGNAFPIK				292
NP_001006527.3	NP_001006527.3	25	25	25	NP_001006527.3 DNA replication licensing factor MCM6 [Gallus gallus]	1	25	25	25	33.8	33.8	33.8	93.272	825	825	0	141.76	1.0164	1.084	6.6861	47	8	Leave out requantified	0.99105	1.1465	8.0914	47	8	Leave out requantified	0.99974	1.069	11.895	46	8	Leave out requantified	7.4191e+09	2.1308e+09	2609300000	2678900000	48	114790000	32709000	40168000	41916000	ASSAAGLTAAVVK;DAEELIRPER;DFYVAFQDLPTR;EIESEIESEEELINK;ELRDEEQTAESIK;ESEDFIVEQYKR;GDINVCVVGDPSTAK;GVLLMLFGGVPK;HVDEFSPR;IQETQAELPR;ISNLLVLHLR;LFQDFLEEFQNCDGEVK;LGFSEYR;LVFLACYVAPTNPR;NLYHNLCTSLFPTIHGNDEVKR;QNINLSAPIMSR;RIVDLHAR;SELINWYLK;TSILAAANPVGGR;TSILAAANPVGGRYDR;VSGTEGYETEGIR;VYSLDDIR;VYSLDDIRR;YDHILIELSQSGLR;YTQPNICR				293
NP_001006528.2	NP_001006528.2	26	26	26	NP_001006528.2 aspartate--tRNA ligase, cytoplasmic [Gallus gallus]	1	26	26	26	51.7	51.7	51.7	57.189	503	503	0	214.63	0.91075	0.97312	6.6623	84	9	Leave out requantified	0.84762	0.97266	9.5629	84	9	Leave out requantified	0.89442	0.97403	6.1902	84	9	Leave out requantified	20093000000	7.1617e+09	6.8498e+09	6.0814e+09	35	277750000	107880000	91154000	78718000	ADEVVWVR;AYIDSFR;DRRPDNEEQPAADDYAK;EAGIEMGDEEDLSTPNEK;EKYDTDFYILDK;EKYDTDFYILDKYPLAVR;FGAPPHAGGGIGLER;FLEPTLR;FQAEIQMVNK;GEEILSGAQR;GFVEIQTPK;IGGCTQQDVELHVQR;IHDPQLLTER;IISAASEGGANVFTVSYFK;IKDLTEEKADEVVWVR;IYVISLAEPR;KGFVEIQTPK;LPLQLDDAVRPEVEGEEDGR;QCFLVLR;RPDNEEQPAADDYAK;RPDNEEQPAADDYAKER;SSAYLAQSPQLYK;VFCVGPVFR;VTMLYLGLHNVR;YDTDFYILDKYPLAVR;YGVSSMIQSQEKPDR				294
XP_046799632.1;NP_001006529.2;XP_015137743.2;XP_040551525.1;XP_015137744.2;XP_015137745.2;XP_015137746.2;XP_015137747.1;XP_046799619.1;XP_015145635.1;XP_015145636.1;XP_046799618.1;XP_040559446.1;XP_046799617.1;XP_046799616.1;XP_015137748.2;XP_046799631.1;XP_046799620.1;XP_040559449.1;XP_040559448.1;XP_015145637.1;XP_046799622.1;XP_046799623.1;XP_046799624.1;XP_046799625.1;XP_046799626.1;XP_046799…	XP_046799632.1;NP_001006529.2;XP_015137743.2;XP_040551525.1;XP_015137744.2;XP_015137745.2;XP_015137746.2;XP_015137747.1;XP_046799619.1;XP_015145635.1;XP_015145636.1;XP_046799618.1;XP_040559446.1;XP_046799617.1;XP_046799616.1;XP_015137748.2;XP_046799631.1;XP_046799620.1;XP_040559449.1;XP_040559448.1;XP_015145637.1;XP_046799622.1;XP_046799623.1;XP_046799624.1;XP_046799625.1;XP_046799626.1;XP_046799…	1;1;1;1;1;1;1;1;1;1;1;1;1;1;1;1;1;1;1;1;1;1;1;1;1;1;1;1;1;1;1	1;1;1;1;1;1;1;1;1;1;1;1;1;1;1;1;1;1;1;1;1;1;1;1;1;1;1;1;1;1;1	1;1;1;1;1;1;1;1;1;1;1;1;1;1;1;1;1;1;1;1;1;1;1;1;1;1;1;1;1;1;1	XP_046799632.1 plakophilin-4 isoform X4 [Gallus gallus];NP_001006529.2 plakophilin-4 [Gallus gallus];XP_015137743.2 catenin delta-2 isoform X1 [Gallus gallus];XP_040551525.1 catenin delta-2 isoform X2 [Gallus gallus];XP_015137744.2 catenin delta-2 isoform	31	1	1	1	1	1	1	109.23	985	985;1193;1291;1277;1265;1249;1223;1201;1195;1195;1195;1195;1195;1195;1195;1178;985;1151;1048;1048;1048;1048;1048;1048;1048;1048;1048;1048;1048;1048;1320	0.0094843	1.8641	NaN	NaN	NaN	1	0	Median	NaN	NaN	NaN	1	0	Median	NaN	NaN	NaN	1	0	Median	7734000	2532500	2317300	2884300	54	143220	46897	42912	53413	GLPILVELLR				295
NP_001006531.1	NP_001006531.1	7	7	7	NP_001006531.1 syntaxin-6 [Gallus gallus]	1	7	7	7	29.9	29.9	29.9	29.155	254	254	0	99.633	1.0752	1.1785	21.209	9	3	Leave out requantified	1.0299	1.2428	5.3484	9	3	Leave out requantified	0.98077	1.0648	24.889	9	3	Leave out requantified	798870000	217800000	330260000	250820000	12	64771000	16795000	27277000	20699000	AVNTAQGLFQR;EEIDWTTNELR;FNLDATELGIR;KFNLDATELGIRK;QALLGESSSQSWSSGPDK;SMEDPFFVVK;WTELLQDPSIATR				296
XP_015146124.1;NP_001006533.2	XP_015146124.1;NP_001006533.2	9;9	9;9	9;9	XP_015146124.1 DBIRD complex subunit ZNF326 isoform X1 [Gallus gallus];NP_001006533.2 DBIRD complex subunit ZNF326 [Gallus gallus]	2	9	9	9	22.9	22.9	22.9	60.766	541	541;566	0	56.222	1.3246	1.4091	11.741	15	1	Leave out requantified	1.7209	2.0215	7.8744	15	1	Leave out requantified	1.3303	1.4634	10.245	15	1	Leave out requantified	1.5637e+09	313290000	502310000	748100000	28	31737000	6611400	10262000	14863000	DAYDVGYQTFGDSKGEGK;EIESHLESAAHQETLDHIQK;ESVLTATSILNNPIVK;FGPYESYDSGSSLGGR;NQGGSSWEAPYSR;NSLDSFGGR;QQTSNQTENAQAVEK;SGYGYNEPEQSR;TFEEKEIESHLESAAHQETLDHIQK				297
NP_001006534.1;XP_015146295.1;XP_040560525.1;XP_015146294.1	NP_001006534.1;XP_015146295.1;XP_040560525.1;XP_015146294.1	8;8;8;8	8;8;8;8	8;8;8;8	NP_001006534.1 endophilin-B1 [Gallus gallus];XP_015146295.1 endophilin-B1 isoform X3 [Gallus gallus];XP_040560525.1 endophilin-B1 isoform X2 [Gallus gallus];XP_015146294.1 endophilin-B1 isoform X1 [Gallus gallus]	4	8	8	8	23	23	23	40.795	366	366;387;395;403	0	47.678	0.89301	0.96526	5.6816	16	4	Leave out requantified	0.80766	0.9251	16.451	16	4	Leave out requantified	0.95534	1.0133	4.6698	16	4	Leave out requantified	853670000	315190000	274830000	263650000	17	36284000	14297000	10228000	11760000	ELIQTSAINFLTPLR;GKVPITYLELLN;IEEFFYEK;ITQSEFDR;LLLEGISSTHAHHLR;QTEVLLQPNPNAR;TELDAHLENLLSK;VPITYLELLN				298
NP_001006538.2	NP_001006538.2	1	1	1	NP_001006538.2 2-(3-amino-3-carboxypropyl)histidine synthase subunit 2 [Gallus gallus]	1	1	1	1	4	4	4	52.195	477	477	0	4.7754	NaN	NaN	NaN	1	0	Median	NaN	NaN	NaN	1	0	Median	NaN	NaN	NaN	1	0	Median	18357000	5984100	6858900	5513600	19	966140	314950	361000	290190	VALQFPDALLADAAAVAAR				299
NP_001006539.1	NP_001006539.1	16	16	16	NP_001006539.1 aldo-keto reductase family 1 member A1 [Gallus gallus]	1	16	16	16	45.3	45.3	45.3	37.076	327	327	0	107.24	0.8685	0.90395	12.621	44	2	Leave out requantified	0.79665	0.90714	12.796	44	2	Leave out requantified	0.92677	1.0072	12.754	44	2	Leave out requantified	16490000000	5.9217e+09	5560800000	5007800000	20	561870000	204620000	187540000	169710000	AIGLSNFNSR;DAGHPNYPFNDPY;GLVVTAYSPLGSPDR;HHPEDVEPALR;HHPEDVEPALRK;HPDEPVLLEEPGIK;HPDEPVLLEEPGIKK;IPLIGLGTWK;KVVTIPK;REDLFVTSK;RGLVVTAYSPLGSPDR;SAGCDFVALYNGQK;SPAQILLR;YALSVGYR;YDYTDYKDTWK;YIVPMLTVNGKPVPR				300
NP_001006540.2;XP_046800456.1	NP_001006540.2;XP_046800456.1	1;1	1;1	1;1	NP_001006540.2 RING finger protein 11 [Gallus gallus];XP_046800456.1 RING finger protein 11 isoform X1 [Gallus gallus]	2	1	1	1	7.8	7.8	7.8	17.416	154	154;165	0.00096123	2.7058	NaN	NaN	NaN	1	0	Median	NaN	NaN	NaN	1	0	Median	NaN	NaN	NaN	1	0	Median	30146000	10827000	11271000	8047600	7	4306500	1546700	1610200	1149700	LATQLTEEEQIR				301
NP_001006543.1;XP_040561476.1	NP_001006543.1;XP_040561476.1	25;22	25;22	25;22	NP_001006543.1 phenylalanine--tRNA ligase beta subunit [Gallus gallus];XP_040561476.1 phenylalanine--tRNA ligase beta subunit isoform X1 [Gallus gallus]	2	25	25	25	49.2	49.2	49.2	65.893	589	589;481	0	115	0.87411	0.92304	9.8003	48	10	Leave out requantified	0.8691	0.9946	7.8448	48	10	Leave out requantified	1.0009	1.0883	10.178	48	10	Leave out requantified	10175000000	3.5159e+09	3.4356e+09	3.2236e+09	34	178730000	64624000	57284000	56817000	AEGASETVLYK;ALVAIGTHDLDTISGPFTFTAK;ATEGSAFFPGR;DLLFEALGR;ERYDSFIDLQEK;FKPLNQSQEYTASQIMDLYR;HLCAIYYNK;HYLHLIENKPR;IRPYAVAAVLR;LFEISDIVVK;LFEISDIVVKDPTK;LFEISDIVVKDPTKDVGAR;LGISETPSSLAK;LGVLHPDVITK;MIITEETVK;NVFIECTGTDMTK;QFTVEAVEVTYPNGK;SPGFEIIHGLLDR;TAEFQVAR;THICPELAYR;TTLLPGLLK;TYTIANQLPLNK;VKPELINK;YDLLCLEGLVR;YPVIFDSNGVVLSMPPIINGDHSK				302
NP_001006544.2;NP_001383099.1	NP_001006544.2;NP_001383099.1	1;1	1;1	1;1	NP_001006544.2 cilia and flagella associated protein 410 isoform 1 [Gallus gallus];NP_001383099.1 cilia and flagella associated protein 410 isoform 2 [Gallus gallus]	2	1	1	1	4.7	4.7	4.7	28.63	254	254;300	0	9.8785	NaN	NaN	NaN	1	0	Median	NaN	NaN	NaN	1	0	Median	NaN	NaN	NaN	1	0	Median	14380000	4867600	4870400	4642200	9	1597800	540850	541160	515800	NNVLNAILLLTK				303
XP_046754369.1;XP_025009129.2;XP_015146875.2;NP_001006547.3	XP_046754369.1;XP_025009129.2;XP_015146875.2;NP_001006547.3	12;12;12;12	12;12;12;12	12;12;12;12	XP_046754369.1 D-beta-hydroxybutyrate dehydrogenase, mitochondrial isoform X1 [Gallus gallus];XP_025009129.2 D-beta-hydroxybutyrate dehydrogenase, mitochondrial isoform X1 [Gallus gallus];XP_015146875.2 D-beta-hydroxybutyrate dehydrogenase, mitochondrial i	4	12	12	12	43.1	43.1	43.1	38.442	343	343;343;343;343	0	65.232	0.83386	0.90967	14.243	17	2	Leave out requantified	0.94251	1.0926	16.026	17	2	Leave out requantified	1.0767	1.169	10.188	17	2	Leave out requantified	2.9266e+09	948440000	877830000	1100300000	18	110670000	35014000	32785000	42873000	AVEHVNSSLEDPEK;AVLITGCDSGFGFALAK;FGVEAFSDCLR;GFIIYAGCLQK;KYFDEQVSK;METYCNSGSTDTSPVIESVAHALTSTAPYTR;MQIMTHMPAAISDR;MWDELPEIVR;TVQLNVCDSK;VVNISSMMGR;YFDEQVSK;YHPMDYYWWLR				304
NP_001006548.1;XP_040561500.1;NP_001383100.1;XP_046754370.1;XP_040561498.1;XP_040561497.1;XP_015146880.1;XP_040561496.1;XP_015146878.1;XP_040561495.1;XP_040561494.1;XP_015146877.1;XP_040561493.1	NP_001006548.1;XP_040561500.1;NP_001383100.1;XP_046754370.1;XP_040561498.1;XP_040561497.1;XP_015146880.1;XP_040561496.1;XP_015146878.1;XP_040561495.1;XP_040561494.1;XP_015146877.1;XP_040561493.1	3;3;3;3;3;3;3;3;3;3;3;3;3	3;3;3;3;3;3;3;3;3;3;3;3;3	2;2;2;2;2;2;2;2;2;2;2;2;2	NP_001006548.1 arf-GAP with coiled-coil, ANK repeat and PH domain-containing protein 2 isoform 1 [Gallus gallus];XP_040561500.1 arf-GAP with coiled-coil, ANK repeat and PH domain-containing protein 2 isoform X11 [Gallus gallus];NP_001383100.1 arf-GAP with	13	3	3	2	5	5	3.3	88.453	781	781;785;788;789;792;796;816;820;823;824;827;827;831	0	32.759	0.86493	0.90765	12.742	5	0	Leave out requantified	0.70881	0.83257	10.687	5	0	Leave out requantified	0.65703	0.72843	23.557	5	0	Leave out requantified	279940000	102060000	101060000	76825000	46	6085600	2218600	2196900	1670100	AVQTSIATAYR;DLGAQLDQLAVDAAK;SLTLDSWEPELLK				305
NP_001006549.2	NP_001006549.2	3	3	3	NP_001006549.2 large subunit GTPase 1 homolog [Gallus gallus]	1	3	3	3	5.7	5.7	5.7	73.809	653	653	0	6.2434	0.93914	0.99417	21.677	4	0	Leave out requantified	0.73478	0.831	11.382	4	0	Leave out requantified	0.73738	0.79714	9.2724	4	0	Leave out requantified	253980000	88145000	93735000	72097000	35	5326300	1772800	2008600	1544900	NELLEIFK;VKDGEVNVGLVGYPNVGK;VVFWSALAECR				306
NP_001006550.1;XP_046754381.1	NP_001006550.1;XP_046754381.1	12;12	12;12	12;12	NP_001006550.1 replication factor C subunit 4 [Gallus gallus];XP_046754381.1 replication factor C subunit 4 isoform X1 [Gallus gallus]	2	12	12	12	35.1	35.1	35.1	39.323	359	359;362	0	61.594	0.96083	1.0257	11.442	13	0	Leave out requantified	0.97856	1.2308	13.375	13	0	Leave out requantified	1.0423	1.1558	11.046	13	0	Leave out requantified	1.7338e+09	538120000	554790000	640880000	20	64062000	19731000	20441000	23890000	AFAQLTASGSR;AITYLQSATR;ELFGPELFR;FCLICNYISR;GPSSISSKPPAAK;ITSEAVSYLVK;KSLEGADLPNLLFYGPPGTGK;LKPVPWVEK;LLDVSEKENVK;SLEGADLPNLLFYGPPGTGK;TVTEIAGVIPR;VLELNASDER				307
XP_046754398.1;XP_015147155.1;XP_015147154.1;NP_001006554.1	XP_046754398.1;XP_015147155.1;XP_015147154.1;NP_001006554.1	1;1;1;1	1;1;1;1	1;1;1;1	XP_046754398.1 programmed cell death protein 10 isoform X1 [Gallus gallus];XP_015147155.1 programmed cell death protein 10 isoform X1 [Gallus gallus];XP_015147154.1 programmed cell death protein 10 isoform X1 [Gallus gallus];NP_001006554.1 programmed cell	4	1	1	1	5.2	5.2	5.2	24.701	212	212;212;212;212	0	3.4763	NaN	NaN	NaN	1	0	Median	NaN	NaN	NaN	1	0	Median	NaN	NaN	NaN	1	0	Median	19112000	5999900	4773400	8338700	13	1470200	461530	367190	641440	ELLDTVNNVFK				308
XP_040561538.1;XP_025009163.1;NP_001006558.2;XP_046754429.1;XP_046754428.1;XP_046754427.1;XP_046754426.1;XP_046754425.1	XP_040561538.1;XP_025009163.1;NP_001006558.2	3;3;3;1;1;1;1;1	3;3;3;1;1;1;1;1	3;3;3;1;1;1;1;1	XP_040561538.1 glycogenin-1 isoform X3 [Gallus gallus];XP_025009163.1 glycogenin-1 isoform X1 [Gallus gallus];NP_001006558.2 glycogenin-1 [Gallus gallus]	8	3	3	3	14.9	14.9	14.9	31.762	282	282;294;332;286;286;286;286;286	0	14.037	0.90371	0.98609	18.149	8	1	Leave out requantified	0.85602	0.99902	25.813	8	1	Leave out requantified	0.96018	1.0436	41.348	8	1	Leave out requantified	346860000	121220000	115190000	110450000	15	23124000	8081300	7679300	7363500	ADQSFVTLATNDSYVK;GALVLGSSLQQSGTTR;SVEGNISDPK				309
NP_001006559.1;XP_040555010.2	NP_001006559.1;XP_040555010.2	2;1	2;1	2;1	NP_001006559.1 ragulator complex protein LAMTOR3 [Gallus gallus];XP_040555010.2 ragulator complex protein LAMTOR3 isoform X1 [Gallus gallus]	2	2	2	2	30.6	30.6	30.6	13.68	124	124;127	0	5.3036	0.8942	0.9626	0.93779	2	0	Median	0.77998	0.92962	1.5018	2	0	Median	0.85964	0.92026	0.52403	2	0	Median	127850000	44160000	45825000	37863000	7	11304000	3980800	3916000	3406900	ELTPLFEELR;VANDNAPEHALRPGFLSTFALATDQGSK				310
XP_046759130.1;XP_040507134.1;XP_040507133.1;XP_040507132.1;NP_001006560.2;XP_015152741.1;XP_040507136.1	XP_046759130.1;XP_040507134.1;XP_040507133.1;XP_040507132.1;NP_001006560.2;XP_015152741.1;XP_040507136.1	15;15;15;15;15;14;13	15;15;15;15;15;14;13	15;15;15;15;15;14;13	XP_046759130.1 heterochromatin protein 1-binding protein 3 isoform X3 [Gallus gallus];XP_040507134.1 heterochromatin protein 1-binding protein 3 isoform X1 [Gallus gallus];XP_040507133.1 heterochromatin protein 1-binding protein 3 isoform X1 [Gallus gallus	7	15	15	15	36.7	36.7	36.7	47.052	428	428;559;559;559;559;521;359	0	41.8	0.82944	0.87161	15.678	51	4	Leave out requantified	0.95446	1.0905	37.287	51	4	Leave out requantified	1.1693	1.2592	39.955	51	4	Leave out requantified	6.9378e+09	2315700000	2224100000	2398000000	23	246050000	81874000	78383000	85797000	ATDLSEAEPVHHK;EASYSLIK;GASGSFVVVSNAGK;GQLEQITGK;LEDILPLAFTR;LKVDIRPQLLK;MDAILTEAIK;NGWLEQISGK;SGASVVAIR;STSVSTPEQQVK;TIPAWATLSASQLAR;VDIRPQLLK;YILENHPGTNSNFQVHLLK;YPSLELER;YVSQYYPK				311
XP_015136509.1;NP_001006562.1	XP_015136509.1;NP_001006562.1	12;12	12;12	12;12	XP_015136509.1 ATP-binding cassette sub-family F member 2 isoform X1 [Gallus gallus];NP_001006562.1 ATP-binding cassette sub-family F member 2 [Gallus gallus]	2	12	12	12	24.6	24.6	24.6	71.243	623	623;623	0	43.565	1.0881	1.1515	9.281	27	1	Leave out requantified	0.92197	1.0518	18.399	27	1	Leave out requantified	0.80915	0.87323	25.908	27	1	Leave out requantified	3.8577e+09	1140300000	1.46e+09	1257400000	33	71176000	20955000	26605000	23616000	APEANGTPLPEVDALTK;EVPIPEHIDIYHLTR;FHWEQDQIAHMK;IPPPVIMVQNVSFK;LEELDADKAEAR;LLTGELLPTDGMIR;LVDEDPQLTK;RAPEENGDAGTEPQEVR;VALVGPNGAGK;WQGDILAYK;YGLIGLNGIGK;YYTGNYDQYVK				312
XP_015153812.1;NP_001006564.2;XP_040508298.1;XP_040508297.1;XP_040508296.1;XP_040508295.1	XP_015153812.1;NP_001006564.2;XP_040508298.1;XP_040508297.1;XP_040508296.1;XP_040508295.1	7;7;7;7;7;7	7;7;7;7;7;7	7;7;7;7;7;7	XP_015153812.1 acidic leucine-rich nuclear phosphoprotein 32 family member E isoform X5 [Gallus gallus];NP_001006564.2 acidic leucine-rich nuclear phosphoprotein 32 family member E [Gallus gallus];XP_040508298.1 acidic leucine-rich nuclear phosphoprotein 3	6	7	7	7	36.1	36.1	36.1	28.854	255	255;256;273;282;296;316	0	129.19	0.85391	0.9223	10.667	22	3	Leave out requantified	0.8451	0.93575	20.904	22	3	Leave out requantified	0.93971	0.99629	10.543	22	3	Leave out requantified	3.9534e+09	1388500000	1303300000	1261600000	9	267980000	94709000	87700000	85571000	CPNLTYLNLSGNK;DLGTVEALQNLK;IKDLGTVEALQNLK;KLELSDNIISGGLEVLAER;NQAPEEVTELVLDNCK;SLDLFNCEITNLEDYR;SSNGEIEGLNDSFK				313
NP_001006566.1	NP_001006566.1	5	5	5	NP_001006566.1 dihydropteridine reductase [Gallus gallus]	1	5	5	5	29.4	29.4	29.4	24.894	238	238	0	154.26	0.91192	0.97945	5.1184	11	0	Leave out requantified	0.91486	1.0465	12.699	11	0	Leave out requantified	0.97772	1.0394	9.2487	11	0	Leave out requantified	2.1023e+09	678330000	710580000	713380000	11	81459000	27090000	27427000	26942000	ATESFTEQAEQVTAEIGK;GALGSQCVQYFK;NRPNSGSLIQVITAGGK;QSVWTSTISSHLATK;TELVPAHL				314
XP_040558423.1;XP_015144483.1;NP_001006567.1	XP_040558423.1;XP_015144483.1;NP_001006567.1	22;22;22	22;22;22	22;22;22	XP_040558423.1 ornithine aminotransferase, mitochondrial isoform X1 [Gallus gallus];XP_015144483.1 ornithine aminotransferase, mitochondrial isoform X1 [Gallus gallus];NP_001006567.1 ornithine aminotransferase, mitochondrial [Gallus gallus]	3	22	22	22	56.3	56.3	56.3	48.342	439	439;439;439	0	170.71	0.95818	1.0414	16.268	66	5	Leave out requantified	0.97786	1.155	15.073	66	5	Leave out requantified	1.0226	1.1128	13.061	66	5	Leave out requantified	18134000000	5621400000	6.1939e+09	6.3182e+09	24	407940000	127250000	140770000	139920000	AFYNDVLGEYEEFVTK;ALQDPNVAAFMVEPIQGEAGVIVPDK;DNGLLAKPTHGDIIR;ECIEIIHK;EDEIRECIEIIHK;GKGVYVWDVEGR;GLLNAIVIR;GVYVWDVEGR;HNVLFIADEIQTGLAR;IIFAAGNFWGR;KYFDFLSAYSAVNQGHCHPK;LAPPLVIKEDEIR;LRDNGLLAK;LRDNGLLAKPTHGDIIR;MLAVDHENVRPDIILLGK;NAEIMGNILR;TIQGPPSSDYIFER;TPSDIVTCVR;VALAALEVIEEEGLVK;VLPMNTGVEAGETACK;YFDFLSAYSAVNQGHCHPK;YGAHNYHPLPVALER				315
NP_001006568.1;XP_015152419.1;XP_040506176.1;XP_040506175.1;XP_046758422.1;XP_015157696.1;XP_015157694.2	NP_001006568.1;XP_015152419.1	9;9;1;1;1;1;1	9;9;1;1;1;1;1	9;9;1;1;1;1;1	NP_001006568.1 ATP-dependent RNA helicase DDX19B [Gallus gallus];XP_015152419.1 ATP-dependent RNA helicase DDX19B isoform X1 [Gallus gallus]	7	9	9	9	23.4	23.4	23.4	53.901	479	479;480;432;464;470;495;533	0	59.422	0.95364	1.0278	15.022	10	1	Leave out requantified	0.85139	0.99733	18.768	10	1	Leave out requantified	0.91466	0.96056	6.2397	10	1	Leave out requantified	1.0301e+09	324230000	343500000	362380000	28	21560000	6670000	7289500	7600800	ADDNVERTEDEEKEDR;DPNSPLYSVK;GLAINMVDSK;KINKLDTDDLDEIEK;SFEELHLKPQLLQGVYAMGFNRPSK;SNLVDTTNQVEVLQR;SNLVDTTNQVEVLQRDPNSPLYSVK;TAAFVLAMLSR;VLVTTNVCAR				316
XP_040507413.1;NP_001006570.1	XP_040507413.1;NP_001006570.1	2;2	2;2	2;2	XP_040507413.1 golgin subfamily A member 7 isoform X1 [Gallus gallus];NP_001006570.1 golgin subfamily A member 7 [Gallus gallus]	2	2	2	2	19	19	19	15.762	137	137;137	0	12.99	2.0549	2.2596	79.545	2	0	Median	0.95745	1.1294	12.114	2	0	Median	0.57987	0.62405	55.193	2	0	Median	115660000	27337000	59171000	29157000	9	12852000	3037400	6574500	3239600	IYAPQGLLLTDPIER;TLNNLYAEAEK				317
NP_001006571.2	NP_001006571.2	16	16	16	NP_001006571.2 3-ketoacyl-CoA thiolase, mitochondrial [Gallus gallus]	1	16	16	16	50.9	50.9	50.9	41.64	397	397	0	106.87	0.81585	0.8704	11.284	52	9	Leave out requantified	0.6944	0.7989	9.3332	51	9	Leave out requantified	0.81471	0.8852	8.6449	51	9	Leave out requantified	13810000000	5097700000	4839900000	3.8719e+09	19	413560000	157490000	137550000	118530000	AAQDAGHFNAEMAPIEVK;DEHPKPQTTLEQLAK;DMDLVEVNEAFAPQYLAVEK;EDCDQYALK;GLSATDLTEHAAR;GVFIVAAK;IPMAITAENLAAK;ITAHLVHELR;IVAYHSSGCDPSIMGIGPVPAITEVLK;IVAYHSSGCDPSIMGIGPVPAITEVLKK;LEDTLWEGLTDTYVK;TNVNGGAIAVGHPLGASGSR;TPFGTYGGLLK;VGVPVPVPALTVNR;VLGLDPEK;VLGLDPEKTNVNGGAIAVGHPLGASGSR				318
XP_046756628.1;XP_046756627.1;XP_046756626.1;NP_001006572.2;XP_046756625.1	XP_046756628.1;XP_046756627.1;XP_046756626.1;NP_001006572.2;XP_046756625.1	3;3;3;3;2	3;3;3;3;2	3;3;3;3;2	XP_046756628.1 putative oxidoreductase GLYR1 isoform X3 [Gallus gallus];XP_046756627.1 putative oxidoreductase GLYR1 isoform X2 [Gallus gallus];XP_046756626.1 putative oxidoreductase GLYR1 isoform X2 [Gallus gallus];NP_001006572.2 cytokine-like nuclear fac	5	3	3	3	9.1	9.1	9.1	51.613	472	472;484;484;553;552	0	5.916	1.0243	1.0868	9.9312	3	1	Median	0.79888	0.93739	3.8469	3	1	Plateau	0.8048	0.87772	14.136	3	1	Plateau	230330000	85931000	77453000	66949000	23	5516500	2264700	1761100	1490700	DLVLGPSGVLQGIRPGK;FQQAVDAVEEFLR;TSFFLGEVGNAAK				319
XP_015150290.2;XP_025010885.2;NP_001006573.2	XP_015150290.2;XP_025010885.2;NP_001006573.2	1;1;1	1;1;1	1;1;1	XP_015150290.2 RNA exonuclease 5 isoform X2 [Gallus gallus];XP_025010885.2 RNA exonuclease 5 isoform X1 [Gallus gallus];NP_001006573.2 RNA exonuclease 5 [Gallus gallus]	3	1	1	1	1.7	1.7	1.7	71.324	645	645;675;773	0	4.1355	0.77282	0.79771	29.379	2	0	Median	0.82479	0.89863	14.179	2	0	Median	1.0863	1.1524	22.59	2	0	Median	46325000	15055000	15807000	15463000	32	1447700	470470	493960	483230	AALELAQFFIK				320
NP_001006578.2;XP_046761299.1;XP_046761298.1;XP_040511456.1	NP_001006578.2;XP_046761299.1;XP_046761298.1;XP_040511456.1	15;13;13;13	15;13;13;13	15;13;13;13	NP_001006578.2 succinyl-CoA:3-ketoacid coenzyme A transferase 1, mitochondrial [Gallus gallus];XP_046761299.1 succinyl-CoA:3-ketoacid coenzyme A transferase 1, mitochondrial isoform X1 [Gallus gallus];XP_046761298.1 succinyl-CoA:3-ketoacid coenzyme A trans	4	15	15	15	37.9	37.9	37.9	56.185	517	517;407;407;407	0	173.65	0.81716	0.8583	10.283	30	4	Leave out requantified	0.80125	0.92249	5.0048	30	4	Leave out requantified	0.99951	1.102	7.5384	30	4	Leave out requantified	6.8982e+09	2448000000	2179100000	2271100000	23	262130000	94480000	82687000	84963000	AGGAGIPAFYTSTGYGTLVQEGGAPIK;AGNIIFR;CNLPLTGK;ETVTVLPGSSYFSSDESFAMIR;FYTDPVEAVK;GITAVSNNAGVDNFGLGLLLQTK;GLTLVEIWEGLSVDDIKK;KGLTLVEIWEGLSVDDIKK;LIQGEKFEK;MVSSYVGENAEFER;SITGDFALVK;STGCDFAVSPK;VVVTMEHSAK;YGDLANWMIPGK;YNSDGTIAIASQPR				321
NP_001006579.1	NP_001006579.1	3	3	3	NP_001006579.1 ribosome biogenesis protein NSA2 homolog [Gallus gallus]	1	3	3	3	11.2	11.2	11.2	30.052	260	260	0	3.8617	1.0841	1.1736	14.621	5	1	Leave out requantified	1.0318	1.2223	17.289	5	1	Leave out requantified	0.9566	1.0374	1.0929	5	1	Leave out requantified	202050000	57691000	72914000	71449000	11	5561600	1666100	1963400	1932100	ATFCLPILGVK;FIRPMGLR;PQNEHIELHR				322
NP_001006581.3	NP_001006581.3	1	1	1	NP_001006581.3 serine/threonine-protein kinase RIO2 [Gallus gallus]	1	1	1	1	3.1	3.1	3.1	63.439	551	551	0	5.9422	1.0522	1.0964	11.937	4	0	Median	1.1094	1.2413	18.225	4	0	Median	1.0186	1.098	26.08	4	0	Median	147580000	43319000	53332000	50933000	26	746040	223920	272060	250060	NHEIVPASLIASIASLK				323
NP_001006584.2;XP_025000494.1	NP_001006584.2;XP_025000494.1	2;1	2;1	2;1	NP_001006584.2 dihydrofolate reductase [Gallus gallus];XP_025000494.1 dihydrofolate reductase isoform X1 [Gallus gallus]	2	2	2	2	13.2	13.2	13.2	21.78	190	190;153	0	14.254	0.86996	0.94951	6.8625	2	0	Median	1.0398	1.266	10.994	2	0	Median	1.2257	1.3262	3.3002	2	0	Median	77359000	24888000	22733000	29737000	11	7032600	2262600	2066700	2703400	DGNLPWPPLR;SLDDALALLDSPELK				324
XP_046761388.1;XP_046761387.1;XP_046761386.1;NP_001006586.1	XP_046761388.1;XP_046761387.1;XP_046761386.1;NP_001006586.1	1;1;1;1	1;1;1;1	1;1;1;1	XP_046761388.1 AP-3 complex subunit sigma-1 isoform X3 [Gallus gallus];XP_046761387.1 AP-3 complex subunit sigma-1 isoform X2 [Gallus gallus];XP_046761386.1 AP-3 complex subunit sigma-1 isoform X1 [Gallus gallus];NP_001006586.1 AP-3 complex subunit sigma-1	4	1	1	1	8	8	8	15.992	138	138;162;169;193	0	18.603	NaN	NaN	NaN	1	0	Median	NaN	NaN	NaN	1	0	Median	NaN	NaN	NaN	1	0	Median	120400000	38561000	44510000	37329000	5	24080000	7712100	8902100	7465700	YSEDTQQQIIR				325
NP_001006686.1	NP_001006686.1	33	20	20	NP_001006686.1 heat shock 70 kDa protein [Gallus gallus]	1	33	20	20	48.9	33.4	33.4	69.75	634	634	0	173.53	1.062	1.1063	39.312	74	12	Leave out requantified	0.54135	0.5837	44.737	74	12	Leave out requantified	0.5257	0.55908	13.239	74	12	Leave out requantified	52719000000	18721000000	22316000000	11682000000	33	1.046e+09	376070000	440150000	229780000	ARFEELNADLFR;DAGTITGLNVMR;DNNLLGK;EIAEAYLGK;EIAEAYLGKK;FEELNADLFR;GPAIGIDLGTTYSCVGVFQHGK;GQIQEIVLVGGSTR;GTLEPVEK;IINEPTAAAIAYGLDK;IINEPTAAAIAYGLDKK;KYDDPTVQSDMK;KYDDPTVQSDMKHWPFR;LCNPIVTK;LDKGQIQEIVLVGGSTR;LLQDFFNGK;LLQDFFNGKELNK;LSKDDIDR;LYQGAGGAGAGGSGGPTIEEVD;MKEIAEAYLGK;MKEIAEAYLGKK;MVQEAEKYK;NQMAEKEEYEHK;NQVAMNPTNTIFDAK;NQVAMNPTNTIFDAKR;NSLESYTYNMK;SINPDEAVAYGAAVQAAILMGDK;STAGDTHLGGEDFDNR;TFF…				326
NP_001007474.1	NP_001007474.1	2	2	2	NP_001007474.1 dolichyl-diphosphooligosaccharide--protein glycosyltransferase subunit DAD1 [Gallus gallus]	1	2	2	2	17.9	17.9	17.9	12.926	123	123	0	10.295	1.0045	1.1054	11.283	5	1	Leave out requantified	0.87507	1.0416	4.4892	5	1	Leave out requantified	0.90139	0.9754	1.476	5	1	Leave out requantified	1076200000	343550000	390170000	342480000	5	215240000	68711000	78034000	68496000	FLAEYGSGTSSR;GEFQGISPER				327
NP_001007480.1	NP_001007480.1	26	26	26	NP_001007480.1 large ribosomal subunit protein uL4 [Gallus gallus]	1	26	26	26	47.5	47.5	47.5	46.749	421	421	0	215.35	0.94997	1.007	8.7704	161	7	Leave out requantified	0.90399	1.0116	15.771	161	7	Leave out requantified	0.9277	1.0107	12.333	160	7	Leave out requantified	96194000000	30952000000	33221000000	32021000000	15	2896000000	926180000	977660000	992180000	ACARPLISVYSEK;ACARPLISVYSEKGEASGK;APIRPDVVNFVHTNLR;APIRPDVVNFVHTNLRK;EAVLLLKK;FCIWTESAFR;GPCIIYNEDNGIIR;IEEIPELPLVVEDK;IEEIPELPLVVEDKVESYK;IEEIPELPLVVEDKVESYKK;KLDDLYGTWR;LDDLYGTWR;LKAWNDIK;LKAWNDIKK;NIPGITLLDVNK;NIPGITLLDVNKLNLLR;NNRQPYAVSELAGHQTSAESWGTGR;NVTLPAVFK;PLISVYSEK;PLISVYSEKGEASGK;QPYAVSELAGHQTSAESWGTGR;RGPCIIYNEDNGIIR;SDYNLPMHK;SGQGAFGNMCR;TKEAVLLLK;YAICSALAASALPALVMSK				328
NP_001007491.1	NP_001007491.1	15	15	15	NP_001007491.1 apoptosis-inducing factor 1, mitochondrial [Gallus gallus]	1	15	15	15	36.4	36.4	36.4	64.521	591	591	0	70.357	0.97362	1.0283	13.868	17	5	Leave out requantified	0.7692	0.88074	11.625	17	5	Leave out requantified	0.86275	0.94395	18.94	17	5	Leave out requantified	2512800000	943740000	852840000	716160000	34	30514000	10034000	11067000	9413700	DGEEHADLNEVAK;DLPFVENGGVAVLSGK;EGVNVMPNAVVK;ELWFSDDPHVTETLR;ESSPSAPEARPEVPSHVPFLLIGGGTAAFAAAR;IIKDGEEHADLNEVAK;KVETDHIVAAVGLEPNVELAK;LAGENMTGAAK;LFNIHED;NLEVIQLFPENGNMGK;SAGLEVDSDFGGFR;SIYFQPPSFYVHAR;VLIVSEDPALPYMRPPLSK;VLPEYLSNWTTEK;VNAELQAR				329
NP_001007824.1	NP_001007824.1	19	19	19	NP_001007824.1 small ribosomal subunit protein uS2 [Gallus gallus]	1	19	19	19	63.5	63.5	63.5	33.021	296	296	0	197.27	1.0245	1.0889	7.8677	107	3	Leave out requantified	0.98642	1.1549	9.861	107	3	Leave out requantified	0.93474	1.0157	8.4071	107	3	Leave out requantified	68160000000	21279000000	24057000000	22823000000	13	4.1041e+09	1282900000	1451900000	1369400000	ADHQPLTEASYVNIPTIALCNTDSPLR;AIVAIENPADVSVISSR;DPEEIEKEEQAAAEK;EHPWEVMPDLYFYR;EHPWEVMPDLYFYRDPEEIEK;EHPWEVMPDLYFYRDPEEIEKEEQAAAEK;FAAATGATPIAGR;FLAAGTHLGGTNLDFQMEQYIYK;FTPGTFTNQIQAAFR;FTPGTFTNQIQAAFREPR;GAHSVGLMWWMLAR;KSDGIYIINLK;KSDGIYIINLKR;LLVVTDPR;SDGIYIINLK;SDGIYIINLKR;SGGLDVLQMK;SGGLDVLQMKEEDVLK;YVDIAIPCNNK				330
XP_046755398.1;XP_046755397.1;NP_001007832.1;XP_046755396.1;XP_040562993.1;XP_040562992.1;XP_015147877.1;XP_015147876.1	XP_046755398.1;XP_046755397.1;NP_001007832.1;XP_046755396.1;XP_040562993.1;XP_040562992.1;XP_015147877.1;XP_015147876.1	1;1;1;1;1;1;1;1	1;1;1;1;1;1;1;1	1;1;1;1;1;1;1;1	XP_046755398.1 phosphorylase b kinase regulatory subunit beta isoform X4 [Gallus gallus];XP_046755397.1 phosphorylase b kinase regulatory subunit beta isoform X4 [Gallus gallus];NP_001007832.1 phosphorylase b kinase regulatory subunit beta [Gallus gallus];	8	1	1	1	1.3	1.3	1.3	123.77	1086	1086;1086;1086;1092;1092;1092;1097;1097	0.0074449	1.9101	NaN	NaN	NaN	1	0	Median	NaN	NaN	NaN	1	0	Median	NaN	NaN	NaN	1	0	Median	24246000	11163000	8202600	4880400	57	425370	195840	143900	85620	QLLLDILQPQQQGR				331
NP_001007834.1	NP_001007834.1	5	5	5	NP_001007834.1 cytosolic Fe-S cluster assembly factor NUBP2 [Gallus gallus]	1	5	5	5	14.7	14.7	14.7	29.358	272	272	0	13.622	0.97784	1.0641	10.782	8	2	Leave out requantified	0.88101	1.06	3.6673	8	2	Leave out requantified	0.86998	0.93225	7.9128	8	2	Leave out requantified	877130000	277800000	328850000	270480000	15	58475000	18520000	21923000	18032000	DFIQEFPK;HILLVLSGK;IAQQILDGALQR;IAQQILDGALQRSS;SSAFPALTR				332
NP_001376212.1;NP_001007838.1;XP_046757097.1;XP_046757096.1;XP_046757095.1;XP_046757094.1;XP_025011268.1;NP_001264434.1;XP_025011267.1	NP_001376212.1;NP_001007838.1;XP_046757097.1;XP_046757096.1;XP_046757095.1;XP_046757094.1	7;7;7;7;7;7;3;3;3	7;7;7;7;7;7;3;3;3	7;7;7;7;7;7;3;3;3	NP_001376212.1 vacuolar protein sorting-associated protein 29 isoform 1 [Gallus gallus];NP_001007838.1 vacuolar protein sorting-associated protein 29 isoform 2 [Gallus gallus];XP_046757097.1 vacuolar protein sorting-associated protein 29 isoform X2 [Gallus	9	7	7	7	40.1	40.1	40.1	20.517	182	182;186;295;298;298;298;156;181;194	0	21.151	0.9422	1.0184	4.3662	14	3	Leave out requantified	0.88701	1.0089	11.31	14	3	Leave out requantified	0.92393	0.98869	10.668	14	3	Leave out requantified	5036100000	1.5796e+09	1.6859e+09	1.7705e+09	10	254860000	80041000	83615000	91199000	DTYDYLK;FEAFEHENK;GDFDENLNYPEQK;IQHILCTGNLCTK;LVLVLGDLHIPHR;TLAGDVHVVR;VVTVGQFK				333
NP_001383307.1;NP_001383306.1;NP_001383305.1;NP_001007839.1	NP_001383307.1;NP_001383306.1;NP_001383305.1;NP_001007839.1	3;3;3;3	3;3;3;3	3;3;3;3	NP_001383307.1 small nuclear ribonucleoprotein Sm D3 [Gallus gallus];NP_001383306.1 small nuclear ribonucleoprotein Sm D3 [Gallus gallus];NP_001383305.1 small nuclear ribonucleoprotein Sm D3 [Gallus gallus];NP_001007839.1 small nuclear ribonucleoprotein Sm	4	3	3	3	31.7	31.7	31.7	13.916	126	126;126;126;126	0	38.653	1.0713	1.1846	0.42148	8	0	Leave out requantified	1.1545	1.3389	4.3705	8	0	Leave out requantified	1.0595	1.1462	2.9578	8	0	Leave out requantified	858710000	236350000	301030000	321340000	6	133980000	36940000	46855000	50184000	FLILPDMLK;VAQLEQVYIR;VLHEAEGHIVTCETNTGEVYR				334
NP_001007840.1	NP_001007840.1	16	10	10	NP_001007840.1 14-3-3 protein eta [Gallus gallus]	1	16	10	10	53	38.1	38.1	28.342	247	247	0	178.22	0.94923	0.99763	11.861	16	3	Leave out requantified	0.97521	1.1076	11.809	16	3	Leave out requantified	1.0429	1.1069	4.2691	16	3	Leave out requantified	2237800000	713710000	720460000	803680000	16	111070000	36004000	35682000	39380000	DNLTLWTSDQQDEEAGEGNN;DSTLIMQLLR;GDREQLLQR;GDREQLLQRAR;KNSVVEASEAAYK;LAEQAERYDDMASAMK;NCNDFQYESK;NLLSVAYK;NLLSVAYKNVVGAR;NLLSVAYKNVVGARR;NSVVEASEAAYK;SSWRVISSIEQK;SVTELNEPLSNEDR;VISSIEQK;YLAEVAAGEK;YLAEVAAGEKK				335
NP_001007844.1	NP_001007844.1	1	1	1	NP_001007844.1 ubiquitin-related modifier 1 [Gallus gallus]	1	1	1	1	15.8	15.8	15.8	11.427	101	101	0	5.7346	NaN	NaN	NaN	0	0	Median	NaN	NaN	NaN	0	0	Median	NaN	NaN	NaN	0	0	Median	0	0	0	0	5	0	0	0	0	LQDQDNVLFISTLHGG				336
XP_046757999.1;XP_040505438.1;XP_015135380.1;XP_015135378.1;NP_001007846.1;XP_414754.1;XP_004945171.1	XP_046757999.1;XP_040505438.1;XP_015135380.1;XP_015135378.1;NP_001007846.1	10;10;10;10;10;3;3	10;10;10;10;10;3;3	10;10;10;10;10;3;3	XP_046757999.1 cAMP-dependent protein kinase type I-alpha regulatory subunit isoform X1 [Gallus gallus];XP_040505438.1 cAMP-dependent protein kinase type I-alpha regulatory subunit isoform X1 [Gallus gallus];XP_015135380.1 cAMP-dependent protein kinase typ	7	10	10	10	26.7	26.7	26.7	43.35	382	382;382;382;382;382;381;422	0	94.318	0.97157	1.0486	5.1334	33	6	Leave out requantified	0.92578	1.0318	14.462	33	6	Leave out requantified	0.95083	1.0273	10.674	33	6	Leave out requantified	5176800000	1.5766e+09	1.9264e+09	1.6738e+09	19	141090000	40904000	55847000	44338000	ATSSSSSSEEER;HNIQQLLK;LAPSDYFGEIALLMNRPR;LTVADALEPVQFEDGQK;NVLFAHLDDNER;RSENEEFVEVGR;SENEEFVEVGR;VLGPCSDILKR;VSILESLDK;VSILESLDKWER				337
XP_046794161.1;XP_015137180.1;NP_001007853.1	XP_046794161.1;XP_015137180.1;NP_001007853.1	7;7;7	7;7;7	2;2;2	XP_046794161.1 ras-related protein Rap-1b isoform X1 [Gallus gallus];XP_015137180.1 ras-related protein Rap-1b isoform X1 [Gallus gallus];NP_001007853.1 ras-related protein Rap-1b [Gallus gallus]	3	7	7	2	34.8	34.8	15.2	20.825	184	184;184;184	0	25.066	0.93068	1.0013	13.301	15	0	Leave out requantified	0.90485	1.0262	6.8273	15	0	Leave out requantified	0.93806	0.99873	9.6329	15	0	Leave out requantified	3.4135e+09	1127900000	1188800000	1096800000	10	275410000	90567000	96149000	88693000	INVNEIFYDLVR;LVVLGSGGVGK;QWNNCAFLESSAK;SKINVNEIFYDLVR;VKDTDDVPMILVGNK;YDPTIEDSYR;YDPTIEDSYRK				338
NP_001007872.1	NP_001007872.1	2	2	2	NP_001007872.1 glucose-induced degradation protein 8 homolog [Gallus gallus]	1	2	2	2	11.8	11.8	11.8	26.814	228	228	0	6.2935	0.7515	0.8145	3.1198	2	1	Median	0.79596	0.93105	24.402	2	1	Median	0.96424	1.0355	6.2566	2	1	Median	12093000	5199500	3204300	3689000	11	1099300	472690	291300	335360	LLLWAQNELDQK;VWSEVNQAVLDYENR				339
NP_001007876.1;NP_001384616.1	NP_001007876.1;NP_001384616.1	3;2	3;2	3;2	NP_001007876.1 RNA polymerase II subunit A C-terminal domain phosphatase SSU72 isoform 1 [Gallus gallus];NP_001384616.1 RNA polymerase II subunit A C-terminal domain phosphatase SSU72 isoform 2 [Gallus gallus]	2	3	3	3	19.6	19.6	19.6	22.574	194	194;95	0	24.166	1.051	1.0962	4.5021	3	0	Leave out requantified	0.9693	1.1584	3.7673	3	0	Leave out requantified	0.96497	1.0406	8.8755	3	0	Leave out requantified	692050000	204810000	252200000	235030000	11	23264000	6718900	8958700	7586800	LPGPAPDKPNVYDFK;VAVVCSSNQNR;VYDQVVEDLNSR				340
NP_001007885.1	NP_001007885.1	2	2	2	NP_001007885.1 coiled-coil domain-containing protein 43 [Gallus gallus]	1	2	2	2	10.6	10.6	10.6	24.609	217	217	0	7.667	0.92907	1.0426	0.029671	2	0	Median	0.72023	0.90161	6.0137	2	0	Median	0.79582	0.87302	7.338	2	0	Median	79690000	28714000	28879000	22097000	9	8854400	3190400	3208800	2455200	AVYGAYIAGLLR;NTNVEDVLNAR				341
NP_001007887.1	NP_001007887.1	15	15	15	NP_001007887.1 AP-1 complex subunit mu-1 [Gallus gallus]	1	15	15	15	49.9	49.9	49.9	48.556	423	423	0	87.128	1.0286	1.1304	14.064	24	8	Leave out requantified	0.88961	1.0635	12.697	24	8	Leave out requantified	0.88656	0.9633	6.5321	24	8	Leave out requantified	4895300000	1.5109e+09	1.7886e+09	1.5957e+09	25	75623000	21815000	29377000	24430000	AHFGLPSVEAEDKEGKPPISVK;EEEGTLSPILAHGGVR;ELEEESIR;FEIPYFTTSGIQVR;HNNLYLVATSK;ILQEYITQEGHK;LETGAPRPPATVTNAVSWR;LNTHVKPLIWIESVIEK;SASAVYVLDLK;SGYQALPWVR;STANNVEIHIPVPNDADSPK;TISFIPPDGEFELMSYR;VVQVFSEYFK;WVPENSEIVWSIK;YITQNGDYQLR				342
NP_001007889.1	NP_001007889.1	2	2	2	NP_001007889.1 elongin-C [Gallus gallus]	1	2	2	2	19.6	19.6	19.6	12.473	112	112	0	4.1464	0.98973	1.0705	4.5129	2	0	Median	0.99301	1.1397	10.755	2	0	Median	0.96669	1.0289	9.8061	2	0	Median	289430000	98913000	96960000	93557000	7	41347000	14130000	13851000	13365000	EHALTSGTIK;LISSDGHEFIVK				343
NP_001384304.1;NP_001384303.1;NP_001384302.1;NP_001007893.1	NP_001384304.1;NP_001384303.1;NP_001384302.1;NP_001007893.1	7;7;7;7	6;6;6;6	6;6;6;6	NP_001384304.1 cyclin-dependent kinase 6 isoform 2 [Gallus gallus];NP_001384303.1 cyclin-dependent kinase 6 isoform 1 [Gallus gallus];NP_001384302.1 cyclin-dependent kinase 6 isoform 1 [Gallus gallus];NP_001007893.1 cyclin-dependent kinase 6 isoform 1 [Gal	4	7	6	6	26.9	24.3	24.3	34.932	309	309;326;326;326	0	13.624	1.1382	1.2539	8.9681	7	1	Leave out requantified	1.0118	1.2325	10.486	7	1	Leave out requantified	0.90958	0.98578	11.875	7	1	Leave out requantified	1.5129e+09	459780000	535320000	517840000	18	19400000	5579000	6735800	7085000	DLKPQNILVTSSGQIK;DMMLQLFR;HLETFEHPNVVR;ISAYAALSHPYFHDLEK;LADFGLAR;LFDVCTVSR;NAFASRPAQPIEK				344
XP_046794692.1;XP_046794691.1;XP_046794690.1;XP_046794689.1;XP_046794688.1;XP_046794687.1;XP_046794686.1;XP_046794685.1;XP_046794684.1;XP_046794683.1;XP_040552963.1;XP_025004423.1;XP_015133566.1;NP_001007901.1	XP_046794692.1;XP_046794691.1;XP_046794690.1;XP_046794689.1;XP_046794688.1;XP_046794687.1;XP_046794686.1;XP_046794685.1;XP_046794684.1;XP_046794683.1;XP_040552963.1;XP_025004423.1;XP_015133566.1;NP_001007901.1	1;1;1;1;1;1;1;1;1;1;1;1;1;1	1;1;1;1;1;1;1;1;1;1;1;1;1;1	1;1;1;1;1;1;1;1;1;1;1;1;1;1	XP_046794692.1 protein yippee-like 5 isoform X1 [Gallus gallus];XP_046794691.1 protein yippee-like 5 isoform X1 [Gallus gallus];XP_046794690.1 protein yippee-like 5 isoform X1 [Gallus gallus];XP_046794689.1 protein yippee-like 5 isoform X1 [Gallus gallus];	14	1	1	1	9.9	9.9	9.9	13.841	121	121;121;121;121;121;121;121;121;121;121;121;121;121;121	0.0006435	2.7571	NaN	NaN	NaN	1	1	Median	NaN	NaN	NaN	1	1	Median	NaN	NaN	NaN	1	1	Median	10599000	8760800	848620	989760	7	1514200	1251500	121230	141390	VVNLQYSEVQDR				345
NP_001007906.1	NP_001007906.1	6	6	6	NP_001007906.1 proteasome subunit beta type-1 [Gallus gallus]	1	6	6	6	32.9	32.9	32.9	25.984	237	237	0	58.429	0.95344	1.0398	5.0264	24	4	Leave out requantified	0.80115	0.93989	10.164	24	4	Leave out requantified	0.88771	0.94776	9.6452	24	4	Leave out requantified	5787100000	2.066e+09	1.884e+09	1.8371e+09	13	272250000	93449000	94045000	84758000	AGGSASAMLQPLLDNQIGFK;DGIKEETIQLR;DVFISAAER;GAVYSFDPVGSYQR;LSEGYAIHSR;NMQNVEHVPLTLEK				346
NP_001007931.1	NP_001007931.1	8	8	8	NP_001007931.1 calcineurin B homologous protein 1 [Gallus gallus]	1	8	8	8	41	41	41	22.447	195	195	0	47.13	0.95716	0.98775	10.932	9	1	Leave out requantified	0.8067	0.90105	7.5054	9	1	Leave out requantified	0.84563	0.89396	11.142	9	1	Leave out requantified	634340000	198240000	235950000	200140000	10	33243000	10562000	12490000	10191000	ASTLLRDEEIEEIKK;DEEIEEIKK;DELLQVLR;EDFQRIPELAINPLGDR;FTSLDKGENGTLSR;IPELAINPLGDR;SKDQNGPEPLNSR;TLAHFRPIEDNEK				347
NP_001007936.1	NP_001007936.1	3	3	3	NP_001007936.1 breast cancer metastasis-suppressor 1-like protein [Gallus gallus]	1	3	3	3	8.4	8.4	8.4	37.766	323	323	0	4.5513	0.93525	1.0025	4.7885	3	0	Median	0.89758	1.0474	24.307	3	0	Median	1.0427	1.1039	30.735	3	0	Median	3.29e+09	1.0119e+09	1118600000	1159400000	16	205620000	63243000	69914000	72465000	LQEVIAGK;LYISQLQK;NKYECEIQASR				348
XP_040558323.1;NP_001007945.1	XP_040558323.1;NP_001007945.1	4;4	4;4	4;4	XP_040558323.1 KIF-binding protein isoform X1 [Gallus gallus];NP_001007945.1 KIF-binding protein [Gallus gallus]	2	4	4	4	7.9	7.9	7.9	69.081	594	594;594	0	9.0365	1.1281	1.2056	15.577	6	0	Leave out requantified	0.87348	1.003	15.491	6	0	Leave out requantified	0.84707	0.92108	13.751	6	0	Leave out requantified	351450000	104860000	133980000	112610000	31	11337000	3382600	4322100	3632400	AAAGGGWAAACEK;EIFLVGQNYVQEAK;YCLNLLQSAR;YYELFLDSLR				349
XP_046798827.1;XP_015143695.1;NP_001007947.1;XP_015143694.1;XP_046798826.1;XP_046798825.1;XP_015143693.2	XP_046798827.1;XP_015143695.1;NP_001007947.1;XP_015143694.1;XP_046798826.1;XP_046798825.1;XP_015143693.2	6;6;6;6;6;6;6	6;6;6;6;6;6;6	6;6;6;6;6;6;6	XP_046798827.1 sphingosine-1-phosphate lyase 1 isoform X2 [Gallus gallus];XP_015143695.1 sphingosine-1-phosphate lyase 1 isoform X2 [Gallus gallus];NP_001007947.1 sphingosine-1-phosphate lyase 1 [Gallus gallus];XP_015143694.1 sphingosine-1-phosphate lyase	7	6	6	6	12	12	12	61.053	549	549;549;561;573;596;596;596	0	13.091	0.94899	0.97453	8.5922	8	2	Leave out requantified	0.76179	0.8666	10.029	8	2	Leave out requantified	0.85104	0.9234	9.7661	8	2	Leave out requantified	603560000	230150000	212240000	161180000	28	14744000	5890300	5094200	3759700	DVKDSIEDIMNNLNAK;GSSVVLYSDKK;GVTSISADTHK;LIHIPLTK;SGVAEQFLK;VSGTVYSGEEK				350
NP_001007949.1	NP_001007949.1	17	17	17	NP_001007949.1 alpha-centractin [Gallus gallus]	1	17	17	17	52.4	52.4	52.4	42.645	376	376	0	199.13	0.97201	1.0379	6.72	50	10	Leave out requantified	0.89882	1.0699	9.8483	50	10	Leave out requantified	0.91245	0.98865	6.637	50	10	Leave out requantified	20215000000	6.8437e+09	7.0588e+09	6.3123e+09	20	484570000	167810000	171040000	145710000	ACYLSINPQK;ACYLSINPQKDETLETEK;AGFAGDQIPK;AQYYLPDGSTIEIGSAR;DQLQTFSEEHPVLLTEAPLNPR;EGYDFHTTSEFEIVK;ISAPQER;IWQYVYSK;KEGYDFHTTSEFEIVK;LLSEVKK;LYSTWIGGSILASLDTFKK;MESYDVIANQPVVIDNGSGVIK;TLFSNIVLSGGSTLFK;VMAGALEGDIFIGPK;YCFPNYVGR;YCFPNYVGRPK;YPMEHGIVK				351
NP_001007954.1	NP_001007954.1	7	7	7	NP_001007954.1 glutamate--cysteine ligase regulatory subunit [Gallus gallus]	1	7	7	7	27.7	27.7	27.7	30.262	271	271	0	64.587	0.9108	0.97715	17.864	24	1	Leave out requantified	0.82086	0.92683	9.6748	24	1	Leave out requantified	0.92678	0.98146	15.339	24	1	Leave out requantified	2375800000	792280000	807910000	775600000	13	88696000	29402000	29502000	29791000	AHEWIPLWILR;CPVTPSEEVR;GTEGARALLER;GTEGARALLERAR;LFIVGSNSSSIR;QFDIQLLTHNDPK;TLNLQTGNLLSWGCGR				352
NP_001007957.1	NP_001007957.1	4	4	4	NP_001007957.1 transmembrane emp24 domain-containing protein 5 precursor [Gallus gallus]	1	4	4	4	17.3	17.3	17.3	25.674	226	226	0	11.94	0.7902	0.87196	6.1966	6	0	Leave out requantified	0.88113	1.0704	6.1067	6	0	Leave out requantified	1.0452	1.1272	8.5785	6	0	Leave out requantified	1284700000	432720000	412150000	439860000	10	128470000	43272000	41215000	43986000	GETLVFDER;LEDILESINSVK;NIQESNFDR;SVQIQTLLR				353
NP_001007964.1	NP_001007964.1	3	2	2	NP_001007964.1 importin subunit alpha-3 [Gallus gallus]	1	3	2	2	7.9	5.2	5.2	57.854	521	521	0	14.862	1.0825	1.1666	1.2122	9	0	Leave out requantified	0.9201	1.0788	2.7967	9	0	Leave out requantified	0.83982	0.90401	4.1051	9	0	Leave out requantified	1423200000	438180000	528630000	456420000	16	6885100	2107200	2780700	1997100	EAAWAISNLTISGR;IEQLQNHENEDIYK;SGILPILVHCLER				354
NP_001007968.1	NP_001007968.1	6	6	6	NP_001007968.1 large ribosomal subunit protein eL30 [Gallus gallus]	1	6	6	6	58.3	58.3	58.3	12.814	115	115	0	75.79	1.0257	1.095	20.607	19	1	Leave out requantified	0.88242	1.0472	11.437	19	1	Leave out requantified	0.92105	0.98685	31.625	19	1	Leave out requantified	4327900000	1336100000	1.5542e+09	1437500000	6	542250000	166360000	192520000	183370000	KSEIEYYAMLAK;LVILANNCPALR;SEIEYYAMLAK;SLESINSR;TGVHHYSGNNIELGTACGK;VCTLAIIDPGDSDIIR				355
NP_001007976.1;XP_024998759.2;XP_015153140.1;NP_001376229.1;XP_015153138.1;NP_001376230.1;NP_001376231.1	NP_001007976.1	7;1;1;1;1;1;1	7;1;1;1;1;1;1	7;1;1;1;1;1;1	NP_001007976.1 N-acetylneuraminate-9-phosphate synthase [Gallus gallus]	7	7	7	7	20.3	20.3	20.3	40.144	359	359;178;186;192;198;200;202	0	36.291	1.0319	1.1031	13.908	21	2	Leave out requantified	0.82076	0.95773	7.8789	21	2	Leave out requantified	0.86722	0.95289	8.4606	21	2	Leave out requantified	2457000000	885670000	815730000	755570000	15	78606000	29591000	22624000	26391000	ALERPYTSK;ELAELVK;GFAPEAIFDLVGQK;HLEFSHDQYR;TIEEDETITEQAVENHVK;TIEEDETITEQAVENHVKK;VGSGDTNNFPYLEK				356
NP_001007978.1	NP_001007978.1	3	2	2	NP_001007978.1 fructose-bisphosphate aldolase B [Gallus gallus]	1	3	2	2	8.8	6.9	6.9	39.295	364	364	0	7.0826	1.1913	1.2577	8.6516	2	1	Median	0.82149	0.9588	8.0339	2	1	Median	0.69843	0.74369	3.5473	2	1	Median	55119000	14862000	27783000	12473000	23	2396500	646180	1208000	542320	ALQASALAAWLGK;THQFPALSPEQK;VLAAVYK				357
NP_001007980.1	NP_001007980.1	1	1	1	NP_001007980.1 WD40 repeat-containing protein SMU1 [Gallus gallus]	1	1	1	1	1.9	1.9	1.9	57.497	513	513	0.0037026	2.2772	1.1726	1.2833	6.5315	2	0	Median	1.3798	1.6419	23.7	2	0	Median	1.0366	1.1294	11.906	2	0	Median	172600000	45740000	59214000	67643000	26	6638300	1759200	2277500	2601600	YIHLENLLAR				358
XP_040555521.1;XP_040555516.1;NP_001008437.2	XP_040555521.1;XP_040555516.1;NP_001008437.2	5;5;5	5;5;5	5;5;5	XP_040555521.1 dnaJ homolog subfamily C member 3 isoform X1 [Gallus gallus];XP_040555516.1 dnaJ homolog subfamily C member 3 isoform X1 [Gallus gallus];NP_001008437.2 dnaJ homolog subfamily C member 3 precursor [Gallus gallus]	3	5	5	5	10.5	10.5	10.5	57.397	504	504;504;504	0	18.962	0.893	0.97939	20.501	5	0	Leave out requantified	1.0052	1.2257	10.919	5	0	Leave out requantified	1.1476	1.2754	7.7094	5	0	Leave out requantified	1287200000	404320000	421280000	461570000	25	26770000	8288500	8808100	9673900	IYYQLGDHELSLSEVR;KLASQWHPDNFQSEEEK;LASQWHPDNFQSEEEK;LYSQALSAYR;QIESAEEFIR				359
XP_015131041.2;XP_015131032.2;NP_001008440.1;XP_040555718.1	XP_015131041.2;XP_015131032.2;NP_001008440.1;XP_040555718.1	6;6;6;6	2;2;2;2	2;2;2;2	XP_015131041.2 plastin-2 isoform X2 [Gallus gallus];XP_015131032.2 plastin-2 isoform X2 [Gallus gallus];NP_001008440.1 plastin-2 [Gallus gallus];XP_040555718.1 plastin-2 isoform X1 [Gallus gallus]	4	6	2	2	8.5	2.1	2.1	69.748	624	624;624;624;664	0	6.177	0.94924	0.9799	11.192	4	0	Leave out requantified	0.76588	0.8535	15.391	4	0	Leave out requantified	0.84498	0.91522	1.0677	4	0	Leave out requantified	1.0654e+09	376430000	374180000	314840000	36	29596000	10456000	10394000	8745500	KLENCNYAVELGK;LENCNYAVELGK;LSPEELLLR;VNKPPYPK;VYALPEDLVEVKPK;YAFVNWINK				360
XP_046758819.1;XP_046758818.1;XP_046758817.1;XP_046758816.1;XP_046758815.1;XP_040506615.1;XP_024997974.1;XP_015151865.1;XP_015151863.1;NP_001008448.1	XP_046758819.1;XP_046758818.1;XP_046758817.1;XP_046758816.1;XP_046758815.1;XP_040506615.1;XP_024997974.1;XP_015151865.1;XP_015151863.1;NP_001008448.1	3;3;3;3;3;3;3;3;3;3	3;3;3;3;3;3;3;3;3;3	3;3;3;3;3;3;3;3;3;3	XP_046758819.1 oxysterol-binding protein-related protein 2 isoform X1 [Gallus gallus];XP_046758818.1 oxysterol-binding protein-related protein 2 isoform X1 [Gallus gallus];XP_046758817.1 oxysterol-binding protein-related protein 2 isoform X1 [Gallus gallus	10	3	3	3	7.5	7.5	7.5	55.378	481	481;481;481;481;481;481;481;481;481;481	0	8.7703	0.80827	0.86211	24.469	4	0	Leave out requantified	0.86408	1.0049	28.991	4	0	Leave out requantified	0.85503	0.93724	27.368	4	0	Leave out requantified	312530000	118250000	93250000	101030000	29	4982100	1602700	1742900	1636400	GTITLELLK;SDFSVWSILK;TGKPFNPLLGETYELTR				361
XP_040507103.1;XP_024998289.1;XP_024998288.1;XP_015152378.1;XP_015152377.1;NP_001008450.1	XP_040507103.1;XP_024998289.1;XP_024998288.1;XP_015152378.1;XP_015152377.1;NP_001008450.1	1;1;1;1;1;1	1;1;1;1;1;1	1;1;1;1;1;1	XP_040507103.1 protein LZIC isoform X2 [Gallus gallus];XP_024998289.1 protein LZIC isoform X2 [Gallus gallus];XP_024998288.1 protein LZIC isoform X2 [Gallus gallus];XP_015152378.1 protein LZIC isoform X2 [Gallus gallus];XP_015152377.1 protein LZIC isoform	6	1	1	1	5.8	5.8	5.8	21.47	190	190;190;190;190;190;190	0.00064537	2.795	0.76859	0.79226	7.1739	2	2	Median	0.99542	1.0771	9.8073	2	2	Median	1.2951	1.3347	2.6729	2	2	Median	20398000	9719700	1532400	9146000	11	1854400	883610	139310	831450	LKQNLEEQLDR				362
NP_001008451.1;XP_040507646.1	NP_001008451.1;XP_040507646.1	2;2	2;2	2;2	NP_001008451.1 trafficking protein particle complex subunit 3 [Gallus gallus];XP_040507646.1 trafficking protein particle complex subunit 3 isoform X1 [Gallus gallus]	2	2	2	2	12.8	12.8	12.8	20.276	180	180;196	0	5.8262	0.92907	0.9954	11.901	4	0	Leave out requantified	0.83353	0.97788	18.461	4	0	Leave out requantified	0.86473	0.92482	0.37145	4	0	Leave out requantified	423170000	138520000	155930000	128730000	9	30351000	10287000	11059000	9004400	FVQDTLKGDSVTEIR;LIEDFLAR				363
XP_046794768.1;XP_015139194.1;NP_001008458.1	XP_046794768.1;XP_015139194.1;NP_001008458.1	3;3;3	3;3;3	3;3;3	XP_046794768.1 BRISC and BRCA1-A complex member 2 isoform X1 [Gallus gallus];XP_015139194.1 BRISC and BRCA1-A complex member 2 isoform X1 [Gallus gallus];NP_001008458.1 BRISC and BRCA1-A complex member 2 [Gallus gallus]	3	3	3	3	9.9	9.9	9.9	43.429	383	383;383;383	0	16.693	1.1377	1.1688	19.735	5	0	Leave out requantified	0.86938	1.0085	9.1197	5	0	Leave out requantified	0.8503	0.89818	9.0399	5	0	Leave out requantified	406340000	147180000	135020000	124140000	18	19127000	7065100	6179500	5882600	ISPALSPFISSVVR;LPVDFSNIPTYLLK;VQYVIQGYHK				364
NP_001008465.1	NP_001008465.1	1	1	1	NP_001008465.1 COMM domain-containing protein 5 [Gallus gallus]	1	1	1	1	9.7	9.7	9.7	24.904	226	226	0	5.0064	NaN	NaN	NaN	1	0	Median	NaN	NaN	NaN	1	0	Median	NaN	NaN	NaN	1	0	Median	81079000	27439000	29932000	23707000	16	5067400	1715000	1870700	1481700	AAGAAYGHGESSGGSGGFLGPR				365
NP_001008469.1	NP_001008469.1	2	2	2	NP_001008469.1 transmembrane protein 41B [Gallus gallus]	1	2	2	2	4.8	4.8	4.8	30.269	269	269	0	5.793	1.0667	1.1305	13.668	2	0	Median	0.9272	1.0251	3.6691	2	0	Median	0.81813	0.85853	17.583	2	0	Median	16122000	4742200	5741700	5638500	8	2015300	592770	717710	704810	EHLINYIIFLR;HREHLINYIIFLR				366
XP_046797620.1;XP_046797619.1;XP_040556832.1;XP_040556831.1;XP_040556830.1;NP_001008470.2	XP_046797620.1;XP_046797619.1;XP_040556832.1;XP_040556831.1;XP_040556830.1;NP_001008470.2	1;1;1;1;1;1	1;1;1;1;1;1	1;1;1;1;1;1	XP_046797620.1 CD82 antigen isoform X1 [Gallus gallus];XP_046797619.1 CD82 antigen isoform X1 [Gallus gallus];XP_040556832.1 CD82 antigen isoform X1 [Gallus gallus];XP_040556831.1 CD82 antigen isoform X1 [Gallus gallus];XP_040556830.1 CD82 antigen isoform	6	1	1	1	9.1	9.1	9.1	29.086	265	265;265;265;265;265;265	0	6.2596	0.78027	0.80553	5.1953	2	0	Median	0.9384	1.067	3.7492	2	0	Median	1.2181	1.3161	15.614	2	0	Median	156770000	54380000	46587000	55802000	13	12059000	4183100	3583600	4292500	LIGDYDPVNGEDKNLQDAWDYVQK				367
XP_040559355.1;NP_001008475.1	XP_040559355.1;NP_001008475.1	1;1	1;1	1;1	XP_040559355.1 peptidyl-prolyl cis-trans isomerase-like 3 isoform X1 [Gallus gallus];NP_001008475.1 peptidyl-prolyl cis-trans isomerase-like 3 [Gallus gallus]	2	1	1	1	11.8	11.8	11.8	18.051	161	161;161	0	4.5034	NaN	NaN	NaN	1	0	Median	NaN	NaN	NaN	1	0	Median	NaN	NaN	NaN	1	0	Median	18261000	5805700	6936100	5519300	11	1660100	527790	630550	501750	VIDGLETLDELEKLPVNEK				368
NP_001008478.1	NP_001008478.1	1	1	1	NP_001008478.1 protein Dr1 [Gallus gallus]	1	1	1	1	7.4	7.4	7.4	19.443	176	176	0	3.1792	NaN	NaN	NaN	1	0	Median	NaN	NaN	NaN	1	0	Median	NaN	NaN	NaN	1	0	Median	97302000	31596000	36711000	28994000	7	13900000	4513800	5244500	4142000	LENLGIPEEELLR				369
XP_046761100.1;XP_040511185.1;XP_015155941.1;XP_015155940.1;NP_001008479.1	XP_046761100.1;XP_040511185.1;XP_015155941.1;XP_015155940.1;NP_001008479.1	2;2;2;2;2	2;2;2;2;2	2;2;2;2;2	XP_046761100.1 activated RNA polymerase II transcriptional coactivator p15 [Gallus gallus];XP_040511185.1 activated RNA polymerase II transcriptional coactivator p15 [Gallus gallus];XP_015155941.1 activated RNA polymerase II transcriptional coactivator p15	5	2	2	2	19	19	19	14.307	126	126;126;126;126;126	0	10.858	0.6755	0.73957	11.103	2	0	Median	0.69205	0.80965	4.2304	2	0	Median	1.019	1.0942	5.5653	2	0	Median	591990000	240140000	169200000	182640000	5	118400000	48027000	33841000	36529000	EQISDIDDAVR;GISLNPEQWNQLK				370
XP_040554448.1;XP_015154962.1;NP_001376226.1;NP_001008677.3	XP_040554448.1;XP_015154962.1;NP_001376226.1;NP_001008677.3	1;1;1;1	1;1;1;1	1;1;1;1	XP_040554448.1 chromatin assembly factor 1 subunit B isoform X1 [Gallus gallus];XP_015154962.1 chromatin assembly factor 1 subunit B isoform X1 [Gallus gallus];NP_001376226.1 chromatin assembly factor 1 subunit B [Gallus gallus];NP_001008677.3 chromatin as	4	1	1	1	1.9	1.9	1.9	62.635	566	566;566;566;566	0	4.1597	NaN	NaN	NaN	1	0	Median	NaN	NaN	NaN	1	0	Median	NaN	NaN	NaN	1	0	Median	62486000	17071000	21088000	24327000	29	2154700	588660	727160	838870	AIVEFLSNLAR				371
XP_040554807.1;XP_015129052.1;XP_015129047.1;NP_001008678.1;XP_040554715.1;XP_015133873.1;XP_001232274.1;XP_001232252.1;NP_001376417.1	XP_040554807.1;XP_015129052.1;XP_015129047.1;NP_001008678.1;XP_040554715.1;XP_015133873.1;XP_001232274.1;XP_001232252.1;NP_001376417.1	2;2;2;2;1;1;1;1;1	2;2;2;2;1;1;1;1;1	2;2;2;2;1;1;1;1;1	XP_040554807.1 ras-related protein Rab-9A isoform X1 [Gallus gallus];XP_015129052.1 ras-related protein Rab-9A isoform X1 [Gallus gallus];XP_015129047.1 ras-related protein Rab-9A isoform X1 [Gallus gallus];NP_001008678.1 ras-related protein Rab-9A [Gallus	9	2	2	2	12.4	12.4	12.4	22.818	201	201;201;201;201;201;201;201;201;201	0	16.678	0.88972	0.97525	18.007	3	0	Plateau	0.81326	0.96936	13.606	3	0	Plateau	0.97376	1.0474	24.844	3	0	Plateau	168830000	58908000	54051000	55867000	11	15348000	5355300	4913800	5078800	DATNVAAAFEEAVR;VILLGDGGVGK				372
NP_001008680.2	NP_001008680.2	2	2	2	NP_001008680.2 protein XRP2 [Gallus gallus]	1	2	2	2	6.4	6.4	6.4	39.781	357	357	0	3.6861	1.0109	1.1082	8.0065	3	2	Median	0.87122	1.0157	9.0559	3	2	Plateau	0.8284	0.88658	11.262	3	2	Plateau	106790000	39746000	46387000	20660000	17	6281900	2338000	2728600	1215300	NTVNDVFNGTK;QCASEFIPLLER				373
NP_001010842.2;XP_003642880.1	NP_001010842.2	16;3	16;3	16;3	NP_001010842.2 heat shock protein beta-9 [Gallus gallus]	2	16	16	16	57.5	57.5	57.5	20.755	193	193;200	0	114.47	1.109	1.1611	4.3019	72	15	Leave out requantified	0.19814	0.20995	7.8096	71	14	Leave out requantified	0.18002	0.18779	7.5806	71	14	Leave out requantified	79948000000	32513000000	40140000000	7.2946e+09	8	7.1472e+09	2901400000	3.5844e+09	661380000	ETQNTDEKGSFSYK;ETQNTDEKGSFSYKYEVLK;GSFSYKYEVLKR;KVVLVGQK;KVVLVGQKETQNTDEK;LALPSSAER;LALPSSAERSVPIQVSPAAPQPGAAK;LALPSSAERSVPIQVSPAAPQPGAAKDGAVSK;MHLAPFASSSLATR;MHLAPFASSSLATRLGTVR;NFAPEQLSVK;SVPIQVSPAAPQPGAAK;SVPIQVSPAAPQPGAAKDGAVSK;SVPIQVSPAAPQPGAAKDGAVSKAQA;TLWPHAETIFSELQQEMEK;VVLVGQK				374
XP_040511599.1;NP_001012403.1	XP_040511599.1;NP_001012403.1	1;1	1;1	1;1	XP_040511599.1 methyl-CpG-binding domain protein 2-like [Gallus gallus];NP_001012403.1 methyl-CpG-binding domain protein 2 [Gallus gallus]	2	1	1	1	5.1	5.1	5.1	28.53	257	257;257	0	11.007	NaN	NaN	NaN	1	0	Median	NaN	NaN	NaN	1	0	Median	NaN	NaN	NaN	1	0	Median	45767000	14506000	16407000	14853000	12	3813900	1208900	1367300	1237800	GLSASDVGQEILR				375
XP_046756512.1;NP_001012540.3;XP_046756511.1	XP_046756512.1;NP_001012540.3;XP_046756511.1	3;3;3	3;3;3	3;3;3	XP_046756512.1 multidrug resistance-associated protein 1 isoform X2 [Gallus gallus];NP_001012540.3 multidrug resistance-associated protein 1 [Gallus gallus];XP_046756511.1 multidrug resistance-associated protein 1 isoform X1 [Gallus gallus]	3	3	3	3	3.9	3.9	3.9	164.72	1474	1474;1525;1540	0	11.669	0.84644	0.92416	10.239	3	0	Leave out requantified	0.67197	0.77233	26.757	3	0	Leave out requantified	0.83207	0.90779	6.1785	3	0	Leave out requantified	285820000	101760000	98039000	86017000	74	3862400	1375200	1324800	1162400	SPVYSHFNETLLGVSVIR;SQHQSSTAELQKPLAEK;SSDSNGEVTEEAEALIIKPSQR				376
NP_001383210.1;XP_046757051.1;XP_046757050.1;XP_046757049.1;XP_046757048.1;XP_046757047.1;XP_046757046.1;XP_046757045.1;XP_046757044.1;XP_025011190.1;XP_015130662.1;NP_001383214.1;NP_001383213.1;NP_001383212.1;NP_001383211.1;NP_001012541.2	NP_001383210.1;XP_046757051.1;XP_046757050.1;XP_046757049.1;XP_046757048.1;XP_046757047.1;XP_046757046.1;XP_046757045.1;XP_046757044.1;XP_025011190.1;XP_015130662.1;NP_001383214.1;NP_001383213.1;NP_001383212.1;NP_001383211.1;NP_001012541.2	2;2;2;2;2;2;2;2;2;2;2;2;2;2;2;2	1;1;1;1;1;1;1;1;1;1;1;1;1;1;1;1	1;1;1;1;1;1;1;1;1;1;1;1;1;1;1;1	NP_001383210.1 serine/threonine-protein kinase TAO3 isoform 2 [Gallus gallus];XP_046757051.1 serine/threonine-protein kinase TAO3 isoform X1 [Gallus gallus];XP_046757050.1 serine/threonine-protein kinase TAO3 isoform X1 [Gallus gallus];XP_046757049.1 serin	16	2	1	1	2.5	1	1	98.094	829	829;898;898;898;898;898;898;898;898;898;898;898;898;898;898;898	0.0091906	1.8654	NaN	NaN	NaN	1	0	Median	NaN	NaN	NaN	1	0	Median	NaN	NaN	NaN	1	0	Median	88072000	26280000	32103000	29689000	39	2258200	673830	823160	761250	AGNILLTEPGQVK;VLIDLIQR				377
XP_040562979.1;XP_015134627.1;XP_015134625.1;NP_001012544.2;XP_040562980.1	XP_040562979.1;XP_015134627.1;XP_015134625.1;NP_001012544.2;XP_040562980.1	21;21;21;21;16	21;21;21;21;16	21;21;21;21;16	XP_040562979.1 nuclear pore complex protein Nup93 isoform X1 [Gallus gallus];XP_015134627.1 nuclear pore complex protein Nup93 isoform X1 [Gallus gallus];XP_015134625.1 nuclear pore complex protein Nup93 isoform X1 [Gallus gallus];NP_001012544.2 nuclear po	5	21	21	21	25.2	25.2	25.2	93.598	819	819;819;819;819;696	0	73.458	0.89514	0.96667	16.565	32	4	Leave out requantified	0.86571	1.0045	11.771	32	4	Leave out requantified	0.95479	1.0477	12.666	32	4	Leave out requantified	4418800000	1409600000	1.7925e+09	1216800000	51	70815000	25819000	23816000	21181000	AFDIIER;ALITFAGMIPYR;AQHQLGEFK;CVSELVIESR;DNALLSAIEESR;DSQLRSQAR;EALQYFYFLR;EFDMILGK;ESMLVEWEQVK;GLDISHLSQR;GTSPATPARPQR;LLMLYTR;LLSPVVPQISTPQSNK;LTLSQFQK;LVPLSQDCVEER;LVSASDVLNVR;NEKDNALLSAIEESR;NLQEIQQAGER;QIYIYNEK;TFAMAEEYHR;TWFQEYMNSK				378
XP_046756602.1;XP_046756601.1;XP_046756600.1;XP_046756599.1;XP_040503322.1;XP_040503321.1;XP_040503320.1;NP_001012547.1;XP_040503317.1;XP_040503316.1;XP_040503325.1;XP_040503324.1	XP_046756602.1;XP_046756601.1;XP_046756600.1;XP_046756599.1;XP_040503322.1;XP_040503321.1;XP_040503320.1;NP_001012547.1;XP_040503317.1;XP_040503316.1;XP_040503325.1;XP_040503324.1	5;5;5;5;5;5;5;5;5;5;3;3	5;5;5;5;5;5;5;5;5;5;3;3	5;5;5;5;5;5;5;5;5;5;3;3	XP_046756602.1 3-phosphoinositide-dependent protein kinase 1 isoform X3 [Gallus gallus];XP_046756601.1 3-phosphoinositide-dependent protein kinase 1 isoform X3 [Gallus gallus];XP_046756600.1 3-phosphoinositide-dependent protein kinase 1 isoform X3 [Gallus	12	5	5	5	15.9	15.9	15.9	60.318	529	529;529;529;529;529;529;529;556;557;630;450;524	0	16.049	0.8164	0.88232	14.641	10	1	Leave out requantified	0.74157	0.87697	10.681	10	1	Leave out requantified	1.0134	1.1085	15.762	10	1	Leave out requantified	779480000	297220000	239380000	242880000	24	1223900	936930	145880	141120	FYTAEIVSALEYLHGK;ILGEGSFSTVVLAR;QAGGNPWHQFVENNLILK;QLLLTEGPHLYYVDPVNK;SSSNSLPQHTGQQPPQPR				379
XP_046757678.1;XP_046757677.1;XP_046757676.1;XP_046757675.1;XP_046757674.1;XP_040504978.1;XP_040504977.1;XP_015134895.1;NP_001012549.1;XP_040504976.1	XP_046757678.1;XP_046757677.1;XP_046757676.1;XP_046757675.1;XP_046757674.1;XP_040504978.1;XP_040504977.1;XP_015134895.1;NP_001012549.1;XP_040504976.1	10;10;10;10;10;10;10;10;10;10	6;6;6;6;6;6;6;6;6;6	6;6;6;6;6;6;6;6;6;6	XP_046757678.1 serine/threonine-protein kinase Nek6 isoform X2 [Gallus gallus];XP_046757677.1 serine/threonine-protein kinase Nek6 isoform X2 [Gallus gallus];XP_046757676.1 serine/threonine-protein kinase Nek6 isoform X2 [Gallus gallus];XP_046757675.1 seri	10	10	6	6	36.6	20.4	20.4	36.32	314	314;314;314;314;314;314;314;314;314;366	0	12.711	1.0912	1.1849	12.453	8	0	Leave out requantified	1.0669	1.2606	22.116	8	0	Leave out requantified	1.1341	1.2285	21.303	8	0	Leave out requantified	1.514e+09	438820000	498340000	576800000	20	31148000	8592100	9881400	12675000	DIKPANVFITATGVVK;GQFSEVYK;HLTSYPYR;IEQCDYPPLPAEHYSEK;IHENGYNFK;LGDLGLGR;LPGQDFQHDPQR;QLNHPNIIK;TTAAHSLVGTPYYMSPER;VQIFEMMDAK				380
NP_001012551.1;XP_040551714.1	NP_001012551.1;XP_040551714.1	32;31	32;31	32;31	NP_001012551.1 T-complex protein 1 subunit beta [Gallus gallus];XP_040551714.1 T-complex protein 1 subunit beta isoform X1 [Gallus gallus]	2	32	32	32	59.4	59.4	59.4	57.431	535	535;547	0	323.31	0.95358	1.0025	12.268	171	12	Leave out requantified	0.87141	1.0064	7.7227	171	12	Leave out requantified	0.92282	1.0065	8.0249	171	12	Leave out requantified	65440000000	21678000000	22438000000	21324000000	32	1261700000	422880000	435430000	403370000	AAVDHGDDEVKFR;AIGVDNPAAK;ASISLAPVNIFK;DSTVTVTNDGATILK;EDLMNIAGTTLSSK;ESVAMESFAK;FREDLMNIAGTTLSSK;GATQQILDEAER;GSGNLEAIHIIK;GSGNLEAIHIIKK;HGINCFINR;IHPQTIIAGWR;ILIANTGMDTDK;ILIANTGMDTDKIK;ILLSTGR;KIHPQTIIAGWR;KLGGSLADSYLDEGFLLDK;KLGGSLADSYLDEGFLLDKK;LALVTGGEIASTFDHPELVK;LAVEAVLR;LGGSLADSYLDEGFLLDK;LGGSLADSYLDEGFLLDKK;LIEEVMIGEDK;LIHFSGVAMGEACTIVLR;LKGSGNLEAIHIIK;LSSFVGAIAIGDLVK;MIPTIIADNAGYDSADLVA…				381
NP_001012553.1	NP_001012553.1	24	24	24	NP_001012553.1 eukaryotic translation initiation factor 3 subunit L [Gallus gallus]	1	24	24	24	47.9	47.9	47.9	66.682	564	564	0	278.13	1.0062	1.074	13.675	71	4	Leave out requantified	0.88414	1.0197	13.009	71	4	Leave out requantified	0.90453	0.97918	10.864	71	4	Leave out requantified	19689000000	6.6565e+09	6.8454e+09	6.1867e+09	29	499450000	172170000	172620000	154670000	FLSPVVPNYDNVHPNYHK;FLSPVVPNYDNVHPNYHKEPFLQQLK;GDAQVYEELFSYACPK;IDESIHLQLR;IQLLVFK;IWNVHSVLNVLHSLVDK;KSEEEIDFLR;LAGFLDLTEQEFR;LHSLLGDYYQAIK;LYTTMPVAK;MLGYFSLVGLLR;NFIQYFHK;QIHKFEELNR;QLEVYTSGGDPESVAGEYGR;QYEQQTYQVIPEVIK;RYGDFFIR;TVSDLIDQK;VFADEVQQQAQLSTIR;VLENIELNKK;VSGGPTLEQR;VSSDVIDQK;VYEIQDIYENSWTK;VYELQASR;YGDFFIR				382
XP_040554720.1;XP_015133713.1;XP_015133712.1;NP_001012554.1	XP_040554720.1;XP_015133713.1;XP_015133712.1;NP_001012554.1	3;3;3;3	2;2;2;2	2;2;2;2	XP_040554720.1 rho-related GTP-binding protein RhoG-like isoform X2 [Gallus gallus];XP_015133713.1 rho-related GTP-binding protein RhoG-like isoform X2 [Gallus gallus];XP_015133712.1 rho-related GTP-binding protein RhoG-like isoform X2 [Gallus gallus];NP_0	4	3	2	2	21.5	15.7	15.7	21.28	191	191;191;191;191	0	9.0395	1.1687	1.2812	23.185	2	1	Median	1.0035	1.1856	22.089	2	1	Median	0.94061	1.0118	10.743	2	1	Median	34083000	8921400	9501100	15660000	9	3787000	991270	1055700	1740000	CVVVGDGAVGK;EQSLAPTTPQQGTSLAK;YLECSALNQEGVR				383
NP_001012555.2	NP_001012555.2	1	1	1	NP_001012555.2 F-box only protein 7 [Gallus gallus]	1	1	1	1	2.9	2.9	2.9	58.386	526	526	0	3.7351	NaN	NaN	NaN	1	0	Median	NaN	NaN	NaN	1	0	Median	NaN	NaN	NaN	1	0	Median	35362000	10790000	13693000	10879000	17	2080100	634680	805470	639940	LFKDQLVYSLLAAAR				384
NP_001012558.2	NP_001012558.2	18	18	18	NP_001012558.2 tubulin--tyrosine ligase-like protein 12 [Gallus gallus]	1	18	18	18	36.5	36.5	36.5	72.813	627	627	0	202.44	0.88852	0.94812	10.414	42	4	Leave out requantified	0.7899	0.9087	11.588	42	4	Leave out requantified	0.84913	0.92138	11.41	42	4	Leave out requantified	6.0817e+09	2.0863e+09	2.072e+09	1.9235e+09	33	57484000	19112000	18474000	19898000	AFAELFQVASAK;AFSLDDLDDYEK;DCLASISR;DLETGDEVTR;EAEADILYNFSHFK;FVFTDKEAEADILYNFSHFK;LPIAINPSVYDKDK;QQLLHVPGLLHR;QVHCEEFVPQFEK;QYPEHLWTTVQANIFK;RGEDNHWICKPWNLAR;SGDGDEELAAFVALHGAALR;SLDTHITNSLNNIIR;VFTDIQQVLNSLTHPR;VPVWYIMDEFGSR;YIENPVLFHR;YNQTYQLSQGTAEEK;YWESLCR				385
XP_046795597.1;XP_046795596.1;XP_046795590.1;NP_001012559.1	XP_046795597.1;XP_046795596.1;XP_046795590.1;NP_001012559.1	7;7;7;7	7;7;7;7	7;7;7;7	XP_046795597.1 nuclear pore complex protein Nup50 isoform X1 [Gallus gallus];XP_046795596.1 nuclear pore complex protein Nup50 isoform X1 [Gallus gallus];XP_046795590.1 nuclear pore complex protein Nup50 isoform X1 [Gallus gallus];NP_001012559.1 nuclear po	4	7	7	7	22.4	22.4	22.4	50.107	468	468;468;468;468	0	39.182	1.1231	1.1869	9.3102	19	4	Leave out requantified	0.98713	1.1202	11.508	19	4	Leave out requantified	0.8902	0.96058	8.5116	19	4	Leave out requantified	874380000	256690000	311170000	306510000	26	10880000	3081700	3550800	4247300	GVGTLHLKPAGNEK;LQQGSTFLFNNK;SGHSSGLSSFGSGTR;SSFSFSPGNPGLFGK;TPGTQSASTFGNSK;VKTSEDADELHK;YLATIEQQHGNSSDSGSENESNK				386
NP_001012561.2	NP_001012561.2	6	6	6	NP_001012561.2 proteasome assembly chaperone 1 [Gallus gallus]	1	6	6	6	26.7	26.7	26.7	31.488	281	281	0	61.281	0.78533	0.83021	12.28	7	0	Leave out requantified	0.68311	0.78712	7.863	7	0	Leave out requantified	0.85581	0.92749	16.501	7	0	Leave out requantified	867580000	313860000	292620000	261100000	12	39704000	14477000	13159000	12067000	AGVDDEEETEETAEDR;ATFFGEVVVAPSR;LDAVTIEAFKPLLSSK;LDAVTIEAFKPLLSSKPLK;LLTTGETHNNIYI;TQESTLTLPSPFLK				387
NP_001012562.1;XP_015158045.1;XP_046796593.1;XP_046796597.1	NP_001012562.1;XP_015158045.1;XP_046796593.1;XP_046796597.1	12;12;12;12	12;12;12;12	12;12;12;12	NP_001012562.1 pyruvate dehydrogenase E1 component subunit alpha, somatic form, mitochondrial precursor [Gallus gallus];XP_015158045.1 pyruvate dehydrogenase E1 component subunit alpha, somatic form, mitochondrial isoform X1 [Gallus gallus];XP_046796593.1	4	12	12	12	35.8	35.8	35.8	44.442	399	399;404;538;552	0	65.387	0.87856	0.97471	10.084	18	1	Leave out requantified	0.75572	0.85295	11.232	18	1	Leave out requantified	0.85958	0.89813	9.423	18	1	Leave out requantified	5134600000	1.9073e+09	1.7645e+09	1.4628e+09	25	181230000	67888000	62075000	51269000	EEGLHYYK;EILAELTGR;FAAEYCR;GPIVMELQTYR;GPNQWIK;LEEGPATTAVLTR;LPCIFICENNR;MINNNLASVEELKEIDVAVR;NFYGGNGIVGAQVPLGAGIALACK;SKSDPITLLK;TREEIQEVR;YHGHSMSDPGISYR				388
NP_001384121.1;NP_001384122.1;NP_001384110.1;XP_046796704.1;XP_046796707.1;XP_046796709.1;NP_001384111.1;XP_046796711.1;NP_001384112.1;XP_046796712.1;NP_001384117.1;XP_046796713.1;NP_001384113.1;XP_046796715.1;NP_001384114.1;NP_001384115.1;XP_046796718.1;NP_001012563.1;NP_001384118.1;XP_046796720.1;XP_046796721.1;NP_001384119.1;NP_001384120.1;XP_046796703.1	NP_001384121.1;NP_001384122.1;NP_001384110.1;XP_046796704.1;XP_046796707.1;XP_046796709.1;NP_001384111.1;XP_046796711.1;NP_001384112.1;XP_046796712.1;NP_001384117.1;XP_046796713.1;NP_001384113.1;XP_046796715.1;NP_001384114.1;NP_001384115.1;XP_046796718.1;NP_001012563.1;NP_001384118.1;XP_046796720.1;XP_046796721.1;NP_001384119.1;NP_001384120.1;XP_046796703.1	1;1;1;1;1;1;1;1;1;1;1;1;1;1;1;1;1;1;1;1;1;1;1;1	1;1;1;1;1;1;1;1;1;1;1;1;1;1;1;1;1;1;1;1;1;1;1;1	1;1;1;1;1;1;1;1;1;1;1;1;1;1;1;1;1;1;1;1;1;1;1;1	NP_001384121.1 neuronal membrane glycoprotein M6-b isoform l [Gallus gallus];NP_001384122.1 neuronal membrane glycoprotein M6-b isoform l [Gallus gallus];NP_001384110.1 neuronal membrane glycoprotein M6-b isoform a [Gallus gallus];XP_046796704.1 neuronal m	24	1	1	1	7.3	7.3	7.3	19.988	179	179;179;328;327;313;310;309;308;305;302;288;287;286;286;285;276;272;269;265;253;249;246;202;350	0	3.5007	NaN	NaN	NaN	1	0	Median	NaN	NaN	NaN	1	0	Median	NaN	NaN	NaN	1	0	Median	98232000	32568000	25050000	40613000	3	32744000	10856000	8350100	13538000	QYGIIPWNAVPGK				389
NP_001012568.1	NP_001012568.1	15	15	15	NP_001012568.1 proteasome activator complex subunit 3 [Gallus gallus]	1	15	15	15	49.2	49.2	49.2	29.481	254	254	0	109.26	1.0226	1.1117	9.5519	53	8	Leave out requantified	0.94392	1.0884	5.8662	53	8	Leave out requantified	0.90537	0.95914	5.2438	53	8	Leave out requantified	13212000000	3.9749e+09	4977200000	4.2599e+09	13	663330000	198340000	248160000	216830000	ITSEAEDLVANFFPK;KLEDREETFQGTK;KLLELDGFLK;LEDREETFQGTK;LKVDSFR;LLELDGFLK;MWVQLLIPR;NQYVTLHDMILK;SNQQLVDIIEK;TVESEAASYLDQISR;TVTEIDEK;TVTEIDEKEYISLR;VFVMPNGMLK;YPHVEDYR;YPHVEDYRR				390
NP_001012569.1	NP_001012569.1	13	13	4	NP_001012569.1 ras-related protein Rab-11B [Gallus gallus]	1	13	13	4	60.6	60.6	27.1	24.521	218	218	0	69.58	0.89422	0.95755	50.278	36	9	Leave out requantified	0.84715	0.97662	49.251	36	9	Leave out requantified	0.93011	0.99179	4.8629	36	9	Leave out requantified	12836000000	4299200000	4.0071e+09	4529700000	15	814600000	276310000	249070000	289220000	AITSAYYR;AQIWDTAGQER;DDEYDYLFK;DHADNNIVIMLVGNK;FTRNEFNLESK;GAVGALLVYDIAK;GTRDDEYDYLFK;HLTYENVER;NEFNLESK;NILTEIYR;SAHDESPGNNVVDISVPPTTDGQK;STIGVEFATR;VVLIGDSGVGK				391
XP_040536162.1;XP_046777659.1;XP_046777652.1;XP_046777647.1;XP_046777644.1;XP_046777641.1;XP_040536153.1;XP_040536131.1;XP_015136821.2;NP_001012574.2;XP_025002931.2	XP_040536162.1;XP_046777659.1;XP_046777652.1;XP_046777647.1;XP_046777644.1;XP_046777641.1;XP_040536153.1;XP_040536131.1;XP_015136821.2;NP_001012574.2;XP_025002931.2	4;4;4;4;4;4;4;4;4;4;2	4;4;4;4;4;4;4;4;4;4;2	1;1;1;1;1;1;1;1;1;1;0	XP_040536162.1 dnaJ homolog subfamily B member 6 isoform X2 [Gallus gallus];XP_046777659.1 dnaJ homolog subfamily B member 6 isoform X1 [Gallus gallus];XP_046777652.1 dnaJ homolog subfamily B member 6 isoform X1 [Gallus gallus];XP_046777647.1 dnaJ homolog	11	4	4	1	14.8	14.8	3.9	34.818	310	310;326;326;326;326;326;326;326;326;326;221	0	8.6471	0.90671	0.98039	27.92	3	0	Leave out requantified	0.99764	1.1667	26.57	3	0	Leave out requantified	1.1437	1.2398	3.4607	3	0	Leave out requantified	63948000	19392000	22080000	22476000	14	4071100	1228700	1426100	1416300	LLKPHKPASSPR;QVAEAYEVLSDAK;VDYYEVLGVQK;VEVEEDGQLR				392
NP_001012576.1;XP_015136892.1	NP_001012576.1;XP_015136892.1	1;1	1;1	1;1	NP_001012576.1 transmembrane protein 106B [Gallus gallus];XP_015136892.1 transmembrane protein 106B isoform X1 [Gallus gallus]	2	1	1	1	5.8	5.8	5.8	30.949	275	275;278	0	8.5704	NaN	NaN	NaN	1	0	Median	NaN	NaN	NaN	1	0	Median	NaN	NaN	NaN	1	0	Median	134970000	50415000	43024000	41533000	13	10382000	3878100	3309500	3194800	GQENQLVALIPYSDQR				393
NP_001012577.1;XP_015137035.1;XP_040539013.1;XP_046779760.1	NP_001012577.1;XP_015137035.1;XP_040539013.1;XP_046779760.1	21;21;21;20	1;1;1;1	1;1;1;1	NP_001012577.1 septin-7 [Gallus gallus];XP_015137035.1 septin-7 isoform X6 [Gallus gallus];XP_040539013.1 septin-7 isoform X3 [Gallus gallus];XP_046779760.1 septin-7 isoform X9 [Gallus gallus]	4	21	1	1	48	2.6	2.6	48.645	417	417;418;429;382	1	-2	NaN	NaN	NaN	1	0	Median	NaN	NaN	NaN	1	0	Median	NaN	NaN	NaN	1	0	Median	29427000	8065100	10240000	11122000	21	1401300	384050	487610	529620	ADTLTPEECQQFK;ADTLTPEECQQFKK;ASWEAQQR;DRLPLAVVGSNTIIEVNGK;DVTNNVHYENYR;FEDYLNAESR;IYEFPETDDEEENK;IYEFPETDDEEENKIVK;IYEFPETDDEEENKIVKK;KLAAVTYNGVDNNK;LAAVTYNGVDNNK;LKDSEAELQR;LKDSEAELQRR;LPLAVVGSNTIIEVNGK;LPLAVVGSNTIIEVNGKR;NLEAQHKELEEK;NLEGYVGFANLPNQVYR;QYPWGVAEVENGEHCDFTILR;SPLAQMEEERR;STLINSLFLTELYSPEYPGPSHR;VNIIPLIAK	+			394
XP_046780063.1;XP_046780061.1;XP_046780056.1;XP_040539436.1;NP_001012578.1;XP_046780058.1;XP_046780053.1;XP_040539417.1;XP_015131354.1;XP_040539388.1;XP_015131351.1	XP_046780063.1;XP_046780061.1;XP_046780056.1;XP_040539436.1;NP_001012578.1;XP_046780058.1;XP_046780053.1;XP_040539417.1;XP_015131354.1;XP_040539388.1;XP_015131351.1	5;5;5;5;5;5;5;5;5;5;5	5;5;5;5;5;5;5;5;5;5;5	5;5;5;5;5;5;5;5;5;5;5	XP_046780063.1 protein DEK isoform X6 [Gallus gallus];XP_046780061.1 protein DEK isoform X5 [Gallus gallus];XP_046780056.1 protein DEK isoform X2 [Gallus gallus];XP_040539436.1 protein DEK isoform X2 [Gallus gallus];NP_001012578.1 protein DEK [Gallus gallu	11	5	5	5	17.4	17.4	17.4	35.361	310	310;366;369;369;369;371;372;372;372;374;374	0	20.63	0.8838	0.95445	17.629	15	5	Leave out requantified	0.84091	1.0462	48.429	15	5	Leave out requantified	0.95785	1.0578	52.34	15	5	Leave out requantified	846550000	235680000	411120000	199750000	17	43111000	12056000	22220000	8834700	EPFTITPGK;LLYNRPGTVASLK;NVGQFSGFPFEK;SGVNSELVTR;SICEVLDLER				395
NP_001012581.1	NP_001012581.1	31	31	31	NP_001012581.1 T-complex protein 1 subunit epsilon [Gallus gallus]	1	31	31	31	52.1	52.1	52.1	59.714	541	541	0	191.75	0.92514	0.95928	6.5288	146	16	Leave out requantified	0.847	0.96766	6.1568	146	16	Leave out requantified	0.93023	1.0043	6.3438	145	16	Leave out requantified	71431000000	23998000000	25010000000	22422000000	32	1.5033e+09	507630000	528130000	467510000	AVTIFIR;CPSLEQYAMR;DGEVTVTNDGATILNMMDVDHQIAK;DVDFELIK;EISFGTTK;EKFEEMVK;ENNPALGIDCLQK;FCELTPEK;GVIVDKDFSHPQMPK;HKLDVTSVDDYK;IADGYEQAAR;IAILTCPFEPPKPK;IAVEHLDK;ISDSFPVDPQNIEPLIQTAK;KDVDFELIK;KQQISLATQVVR;LDVTSVDDYK;LEDTQLVK;LGFAGIVR;LMGLEALK;LMVELAK;MIIEEAK;MIIEEAKR;MLVIEQCQNSR;MMVDKDGEVTVTNDGATILNMMDVDHQIAK;QQHVIETLIGK;QQHVIETLIGKK;QQISLATQVVR;SLHDALCVIR;TSLGPNGLDK;WVGGPEIELIAIATGGR				396
NP_001012583.1	NP_001012583.1	1	1	1	NP_001012583.1 sphingolipid delta(4)-desaturase DES1 [Gallus gallus]	1	1	1	1	5	5	5	37.975	323	323	0	4.8473	NaN	NaN	NaN	1	0	Median	NaN	NaN	NaN	1	0	Median	NaN	NaN	NaN	1	0	Median	18488000	6169300	7192900	5125700	11	1680700	560850	653900	465970	VLYDFVMDDTISPYSR				397
NP_001012585.2	NP_001012585.2	1	1	1	NP_001012585.2 tetratricopeptide repeat protein 27 [Gallus gallus]	1	1	1	1	1.5	1.5	1.5	96.32	844	844	0	3.0232	NaN	NaN	NaN	1	1	Median	NaN	NaN	NaN	1	1	Median	NaN	NaN	NaN	1	1	Median	5122500	524720	571360	4026400	35	146360	14992	16325	115040	LSSLQTLPWWTLR				398
NP_001012586.1	NP_001012586.1	2	2	2	NP_001012586.1 cleavage stimulation factor subunit 3 [Gallus gallus]	1	2	2	2	3.9	3.9	3.9	83.071	718	718	0	16.173	1.1995	1.2573	7.4503	2	0	Median	1.2255	1.4143	19.795	2	0	Median	0.94804	1.04	16.449	2	0	Median	175820000	40130000	76149000	59539000	37	2379700	475030	1182400	722260	DYNKYEEGINIHLAK;GVEAVGSYAENQR				399
XP_015150877.1;NP_001012588.2	XP_015150877.1;NP_001012588.2	7;7	7;7	7;7	XP_015150877.1 leucine-rich repeat-containing protein 59 isoform X1 [Gallus gallus];NP_001012588.2 leucine-rich repeat-containing protein 59 [Gallus gallus]	2	7	7	7	24.5	24.5	24.5	34.9	306	306;339	0	33.466	0.91587	0.99189	4.028	21	1	Leave out requantified	0.61921	0.70979	22.728	21	1	Leave out requantified	0.65218	0.71275	18.494	21	1	Leave out requantified	2907800000	1.0111e+09	1133200000	763450000	12	123360000	43537000	45322000	34502000	KLASSSRPPQPAR;LASSSRPPQPAR;LQQLPVDFGR;LVSLQHLDLLNNR;LVTLPVSFAQLK;TLQNMLQQNSQQ;WLDLKDNPLDPVLAK				400
NP_001012589.2	NP_001012589.2	3	3	3	NP_001012589.2 integral membrane protein 2A [Gallus gallus]	1	3	3	3	20.3	20.3	20.3	28.271	251	251	0	6.6667	1.0027	1.0746	6.0006	4	0	Leave out requantified	1.0638	1.2264	21.042	4	0	Leave out requantified	0.85018	0.9065	28.285	4	0	Leave out requantified	200900000	60610000	69843000	70447000	16	9495300	2876300	3293900	3325100	HFENSFVVETK;KEASEALVADKDPEVATQGGENSSGR;LATGSYLPQTYLVR				401
NP_001012590.2;XP_001233104.2	NP_001012590.2;XP_001233104.2	4;3	4;3	2;1	NP_001012590.2 ras-related protein Rap-2c [Gallus gallus];XP_001233104.2 ras-related protein Rap-2a [Gallus gallus]	2	4	4	2	23	23	11.5	20.725	183	183;183	0	9.2427	0.97686	1.0558	2.8898	6	1	Leave out requantified	0.82468	0.975	7.4274	6	1	Leave out requantified	0.89337	0.94907	13.702	6	1	Leave out requantified	476360000	155400000	170450000	150510000	12	39696000	12950000	14205000	12542000	TMVDELFAEIVR;VPLILVGNK;VVVLGSGGVGK;YDPTIEDFYR				402
NP_001012592.1;XP_040554766.1	NP_001012592.1;XP_040554766.1	5;3	5;3	5;3	NP_001012592.1 adapter SH3BGRL [Gallus gallus];XP_040554766.1 SH3 domain-binding glutamic acid-rich-like protein isoform X1 [Gallus gallus]	2	5	5	5	48.2	48.2	48.2	12.795	114	114;128	0	41.804	0.96268	1.0431	8.8462	6	1	Leave out requantified	0.84691	0.97863	9.6295	6	1	Leave out requantified	0.87758	0.93795	2.0895	6	1	Leave out requantified	341460000	111330000	130080000	100050000	8	39406000	12860000	15073000	11473000	ENNAVYAFLGLTAPPGSK;RPASGNPLPPR;VYIASSSGSTAIK;VYIASSSGSTAIKK;YLGDYEAFFEAR				403
XP_046795984.1;XP_046795983.1;XP_040554773.1;XP_040554772.1;NP_001012593.1;XP_046795981.1;XP_046795980.1;XP_040554770.1;XP_040554769.1;XP_040554768.1;XP_040554767.1	XP_046795984.1;XP_046795983.1;XP_040554773.1;XP_040554772.1;NP_001012593.1;XP_046795981.1;XP_046795980.1;XP_040554770.1;XP_040554769.1;XP_040554768.1;XP_040554767.1	9;9;9;9;9;9;9;9;9;9;9	9;9;9;9;9;9;9;9;9;9;9	9;9;9;9;9;9;9;9;9;9;9	XP_046795984.1 trimethyllysine dioxygenase, mitochondrial isoform X2 [Gallus gallus];XP_046795983.1 trimethyllysine dioxygenase, mitochondrial isoform X2 [Gallus gallus];XP_040554773.1 trimethyllysine dioxygenase, mitochondrial isoform X2 [Gallus gallus];X	11	9	9	9	25.4	25.4	25.4	48.656	418	418;418;418;418;418;440;440;440;440;440;440	0	38.018	0.94457	1.0567	13.197	20	1	Leave out requantified	0.61533	0.73367	13.587	20	1	Leave out requantified	0.66858	0.73718	16.462	20	1	Leave out requantified	1.6926e+09	623360000	659140000	410100000	29	54808000	19227000	21962000	13619000	ALFIDNWR;AVINTVPYDVVNR;FDFVWLR;HTDTTYFQEPCGIQVFHCLK;ILWNAEIYR;RPENELWVK;TLLVDGFYAAEQVLR;VDETTLFLTWPDGHVTR;YGLQWLVK				404
NP_001012594.2	NP_001012594.2	36	36	34	NP_001012594.2 heat shock 70 kDa protein 4L [Gallus gallus]	1	36	36	34	53.7	53.7	50.8	94.75	843	843	0	323.31	0.94617	0.99213	15.704	113	7	Leave out requantified	0.85317	0.95167	9.4857	113	7	Leave out requantified	0.91515	0.96895	11.978	113	7	Leave out requantified	30059000000	9855800000	10694000000	9509900000	54	352140000	116070000	124280000	111780000	AFEDSYIQAER;AKLPYELQK;AQFEQLCAALLSR;ASSGDKQDHPTLPR;DKLCGVFEK;EDIYSIEIVGGATR;EFSITDVVPYSITLR;EISTTLNADEAVAR;EPFDLEAFYTHPHEVPYPDSR;FGQPIQER;FITEEDTNK;FTIQNVGPQHDGDNSK;GCALQCAILSPAFK;KEPFDLEAFYTHPHEVPYPDSR;KFGQPIQER;KPVADCVISVPSFFTDAER;KPVADCVISVPSFFTDAERR;LFAVEQITGMLLAK;LMNETTAVALAYGIYK;LQREDIYSIEIVGGATR;LSLTQDPVVK;NAVEEYVYDFR;NKDEKYDHLDPAEMEK;NQGREDELDKMQVDQDEGVQK;QDLPALEEKPR;QLGQDLINCYIENEGK;QNID…				405
XP_046796048.1;XP_046796047.1;XP_046796046.1;XP_040554865.1;XP_025005396.1;XP_015131713.1;NP_001012596.1	XP_046796048.1;XP_046796047.1;XP_046796046.1;XP_040554865.1;XP_025005396.1;XP_015131713.1;NP_001012596.1	7;7;7;7;7;7;7	7;7;7;7;7;7;7	7;7;7;7;7;7;7	XP_046796048.1 long-chain-fatty-acid--CoA ligase 1 isoform X1 [Gallus gallus];XP_046796047.1 long-chain-fatty-acid--CoA ligase 1 isoform X1 [Gallus gallus];XP_046796046.1 long-chain-fatty-acid--CoA ligase 1 isoform X1 [Gallus gallus];XP_040554865.1 long-ch	7	7	7	7	10.9	10.9	10.9	78.561	699	699;699;699;699;699;699;699	0	15.287	0.94586	1.0233	9.8204	11	0	Leave out requantified	0.87071	1.0237	13.121	11	0	Leave out requantified	0.91709	1.0129	10.913	11	0	Leave out requantified	1.4613e+09	493720000	485950000	481640000	41	19880000	6391900	7051200	6436500	AEYVGSALLHR;GPNVFLGYLKDPEK;IFGQADTSLKK;IPELVDVR;IVECVVLCHGAR;TLQPTVFPVVPR;TVYDIFQR				406
NP_001012598.2;XP_040554953.2;XP_040554951.1;XP_040554952.2	NP_001012598.2;XP_040554953.2;XP_040554951.1;XP_040554952.2	10;10;10;10	8;8;8;8	8;8;8;8	NP_001012598.2 sister chromatid cohesion protein PDS5 homolog A [Gallus gallus];XP_040554953.2 sister chromatid cohesion protein PDS5 homolog A isoform X3 [Gallus gallus];XP_040554951.1 sister chromatid cohesion protein PDS5 homolog A isoform X1 [Gallus ga	4	10	8	8	8.8	7.4	7.4	153.07	1356	1356;1408;1417;1469	0	36.866	0.79597	0.84592	17.193	13	2	Leave out requantified	0.99501	1.1398	17.767	13	2	Leave out requantified	1.115	1.2116	17.262	13	2	Leave out requantified	990030000	342930000	333640000	313460000	77	4128900	1420600	1194600	1513700	DIFLFITR;DLSLVNDQLLGFVR;DLTEYLK;DSDLATQNRPLWQCFLGR;EVQLAQIFEPLSR;IAPVHIDSEAISALVK;IFAQYLVPHNLETEER;LKDIFLFITR;LLVACCLADIFR;TLFSVINNSHNQK				407
NP_001012599.1;XP_046796143.1;XP_046796142.1;XP_025005461.1;NP_001383937.1;NP_001383938.1	NP_001012599.1;XP_046796143.1;XP_046796142.1;XP_025005461.1;NP_001383937.1;NP_001383938.1	13;13;13;13;13;12	13;13;13;13;13;12	13;13;13;13;13;12	NP_001012599.1 UDP-glucose 6-dehydrogenase isoform 2 [Gallus gallus];XP_046796143.1 UDP-glucose 6-dehydrogenase isoform X1 [Gallus gallus];XP_046796142.1 UDP-glucose 6-dehydrogenase isoform X1 [Gallus gallus];XP_025005461.1 UDP-glucose 6-dehydrogenase isof	6	13	13	13	35.8	35.8	35.8	55.064	494	494;499;499;499;499;492	0	142.07	0.96127	1.033	13.354	26	2	Leave out requantified	0.80088	0.9034	14.5	26	2	Leave out requantified	0.82253	0.88788	9.7085	26	2	Leave out requantified	3.5717e+09	1238100000	1351600000	981940000	30	71319000	24746000	27540000	19033000	ALCAVYEHWVPK;ASVGFGGSCFQK;EQIILDLSHPGVSEDNQVSR;ESSSIYISK;FSLQDPPVK;IAILGFAFK;IFDANTKPNLDLQVLSNPEFLAEGTAIK;IIDSLFNTVTDKK;ILTTNTWSSELSK;INAWNSDTLPIYEPGLK;VLDDLHNELQVIGFQIETIGK;VLDDLHNELQVIGFQIETIGKK;VLIGGDDSPEGQK				408
NP_001012600.1	NP_001012600.1	2	2	2	NP_001012600.1 RELT-like protein 1 precursor [Gallus gallus]	1	2	2	2	8.3	8.3	8.3	31.157	288	288	0	5.1152	0.91082	0.99483	30.945	4	0	Leave out requantified	0.97177	1.1411	2.3984	4	0	Leave out requantified	0.9188	0.99812	26.047	4	0	Leave out requantified	259740000	78339000	94321000	87076000	11	5276600	1866100	1485400	1925100	GHHLHTVGGVIEK;LGEVTVLSVGR				409
NP_001012601.1	NP_001012601.1	24	24	24	NP_001012601.1 cysteine--tRNA ligase, cytoplasmic [Gallus gallus]	1	24	24	24	38.5	38.5	38.5	85.8	748	748	0	122.69	1.0611	1.1177	18.007	39	7	Leave out requantified	1.0738	1.218	24.607	39	7	Leave out requantified	0.97005	1.0499	20.269	39	7	Leave out requantified	6.8983e+09	1.9066e+09	2388100000	2603600000	44	118210000	33159000	41038000	44010000	AAIHEALCDNVDTR;ALQEGEGDLSISADR;APTDVTGQFQK;DLLSDWLDSK;DMEALNVLPPDVLTR;FDENGFPTHDTEGK;FEDHEGLPTVVK;FGSQVTDNSIFSELPK;FPHHDNELAQSEAYFENDNWVR;FWEGEFHK;HSPNDFALWK;LAFLMHSWK;LVDKDTLLK;LVPEAVGDQK;SAFDPLQEAVQAK;SLVSQSNSYIAAK;SSKPGEPSWDSPWGK;STPAQLLEDVK;SYISFDILR;TASELFSVK;VSEYVPEIVAFVK;WENQEAELNK;WENQEAELNKNFYDKK;YFLHTGHLTIAGCK				410
XP_046797741.1;NP_001012605.1;XP_046797744.1;XP_040556975.1;XP_025006548.1;XP_046797743.1;XP_046797742.1	XP_046797741.1;NP_001012605.1;XP_046797744.1;XP_040556975.1;XP_025006548.1;XP_046797743.1;XP_046797742.1	2;2;1;1;1;1;1	2;2;1;1;1;1;1	2;2;1;1;1;1;1	XP_046797741.1 ribosomal protein S6 kinase alpha-5 isoform X1 [Gallus gallus];NP_001012605.1 ribosomal protein S6 kinase alpha-5 [Gallus gallus];XP_046797744.1 ribosomal protein S6 kinase alpha-5 isoform X5 [Gallus gallus];XP_040556975.1 ribosomal protein	7	2	2	2	3.3	3.3	3.3	86.853	769	769;789;533;614;624;720;720	0	9.8117	0.85071	0.89532	0.13382	2	0	Median	0.95908	1.0848	24.289	2	0	Median	1.183	1.2947	21.041	2	0	Median	75662000	23537000	23419000	28706000	42	1801500	560410	557600	683480	IFQGYSFVAPSILFK;VGIENFELLK				411
NP_001012607.1;XP_015142996.1	NP_001012607.1;XP_015142996.1	2;2	2;2	2;2	NP_001012607.1 exocyst complex component 5 [Gallus gallus];XP_015142996.1 exocyst complex component 5 isoform X1 [Gallus gallus]	2	2	2	2	3.8	3.8	3.8	81.727	707	707;719	0	3.4945	0.76783	0.81043	32.551	4	2	Median	0.87447	0.99101	21.957	4	2	Median	1.072	1.1567	10.248	4	2	Median	164170000	54873000	51670000	57624000	41	3673300	1173200	1228700	1271400	LIQNIFEVK;LLEEFVNHIQELQVMDER				412
XP_040558316.1;XP_025007323.1;XP_015134168.1;XP_025007322.1;XP_015134167.1;NP_001012610.1;XP_040558318.1;XP_025007326.1;XP_025007325.1;XP_040558317.1;XP_025007324.1;XP_015134169.1;XP_040558320.1;XP_040558319.1	XP_040558316.1;XP_025007323.1;XP_015134168.1;XP_025007322.1;XP_015134167.1;NP_001012610.1;XP_040558318.1;XP_025007326.1;XP_025007325.1;XP_040558317.1;XP_025007324.1;XP_015134169.1;XP_040558320.1;XP_040558319.1	9;9;9;9;9;9;8;8;8;8;8;8;6;6	9;9;9;9;9;9;8;8;8;8;8;8;6;6	9;9;9;9;9;9;8;8;8;8;8;8;6;6	XP_040558316.1 heterogeneous nuclear ribonucleoprotein H3 isoform X2 [Gallus gallus];XP_025007323.1 heterogeneous nuclear ribonucleoprotein H3 isoform X2 [Gallus gallus];XP_015134168.1 heterogeneous nuclear ribonucleoprotein H3 isoform X2 [Gallus gallus];X	14	9	9	9	43.4	43.4	43.4	35.095	327	327;327;327;342;342;342;306;306;306;321;321;321;224;239	0	108.23	1.1547	1.2707	10.185	38	3	Leave out requantified	1.3213	1.6112	12.234	38	3	Leave out requantified	1.2077	1.3293	8.2091	38	3	Leave out requantified	7.748e+09	1.9469e+09	2729700000	3.0713e+09	16	317300000	77263000	115730000	124320000	ATENDIANFFSPLNPIR;ATGEADVEFVTHEDAVAAMSK;DGMDQGYGSVGR;EIAENALGK;GMGGHGYGAGDAGSGFHGGGHFVHMR;GSGNSGGYYGQGSMGGGGWR;HNGPTDTTNDGTVVR;STGEAFVQFASK;VHIDIGADGR				413
XP_046798849.1;XP_046798848.1;XP_046798847.1;XP_046798846.1;XP_046798845.1;XP_046798844.1;XP_046798843.1;XP_046798842.1;XP_046798841.1;XP_046798840.1;NP_001012611.3;XP_046798839.1;XP_046798838.1	XP_046798849.1;XP_046798848.1;XP_046798847.1;XP_046798846.1;XP_046798845.1;XP_046798844.1;XP_046798843.1;XP_046798842.1;XP_046798841.1;XP_046798840.1;NP_001012611.3;XP_046798839.1;XP_046798838.1	1;1;1;1;1;1;1;1;1;1;1;1;1	1;1;1;1;1;1;1;1;1;1;1;1;1	1;1;1;1;1;1;1;1;1;1;1;1;1	XP_046798849.1 WASH complex subunit FAM21C isoform X10 [Gallus gallus];XP_046798848.1 WASH complex subunit FAM21C isoform X9 [Gallus gallus];XP_046798847.1 WASH complex subunit FAM21C isoform X8 [Gallus gallus];XP_046798846.1 WASH complex subunit FAM21C is	13	1	1	1	1.4	1.4	1.4	118.76	1084	1084;1235;1269;1285;1304;1306;1306;1306;1308;1308;1325;1326;1327	0	3.4447	NaN	NaN	NaN	0	0	Median	NaN	NaN	NaN	0	0	Median	NaN	NaN	NaN	0	0	Median	0	0	0	0	51	0	0	0	0	ALSTFDDPLNAFGGQ				414
NP_001012612.2;XP_015145130.2	NP_001012612.2;XP_015145130.2	7;7	7;7	7;7	NP_001012612.2 Golgi reassembly-stacking protein 2 [Gallus gallus];XP_015145130.2 Golgi reassembly-stacking protein 2 isoform X1 [Gallus gallus]	2	7	7	7	17.9	17.9	17.9	46.439	441	441;442	0	30.775	0.86094	0.93068	5.48	21	0	Leave out requantified	0.73125	0.84644	11.067	21	0	Leave out requantified	0.82449	0.9152	12.75	21	0	Leave out requantified	3.5754e+09	1287400000	1217600000	1.0704e+09	12	160060000	57706000	55589000	46761000	DNDTLKDLLK;EVVITPNSAWGGEGSLGCGIGYGYLHR;IPTRPFEEGK;IPTRPFEEGKK;ISLPGQLPSASLSPLK;LNKDNDTLKDLLK;LYVYNTDTDNCR				415
NP_001012614.3;XP_015145794.2	NP_001012614.3;XP_015145794.2	6;6	6;6	6;6	NP_001012614.3 protein Niban 1 [Gallus gallus];XP_015145794.2 protein Niban 1 isoform X1 [Gallus gallus]	2	6	6	6	7.9	7.9	7.9	124.92	1113	1113;1160	0	87.427	0.80694	0.87517	11.341	11	1	Leave out requantified	0.84173	0.97157	2.3694	11	1	Leave out requantified	1.0071	1.1145	8.953	11	1	Leave out requantified	624300000	229130000	204110000	191060000	63	3564700	1521500	1037500	1005700	EEAVEEEVASGTENTLR;EFPVYLWQPFAR;HVQDELEQHR;SKDQGASTEISVASQDEHTGK;SLFDKEVNEIIQNFQK;VNLLQELLHDLK				416
NP_001012615.1	NP_001012615.1	7	7	7	NP_001012615.1 ATP-binding cassette sub-family D member 3 [Gallus gallus]	1	7	7	7	15	15	15	75.534	660	660	0	33.398	0.85589	0.92006	12.959	14	0	Leave out requantified	0.86627	0.99753	7.6026	14	0	Leave out requantified	0.98841	1.0736	9.1676	14	0	Leave out requantified	902100000	309740000	313440000	278910000	38	17071000	5958000	5682100	5430600	EYLDNVQLGQILER;HQNSTHAELLEDYYQSGR;IANPDQLLTQDVEK;ITELMQVLK;LVEHLHNFILFR;QALPLIPGSGEIINTDNLIK;VLGELWPLFGGR				417
NP_001012618.2	NP_001012618.2	27	27	27	NP_001012618.2 26S proteasome non-ATPase regulatory subunit 1 [Gallus gallus]	1	27	27	27	33.7	33.7	33.7	106.05	955	955	0	222.95	0.90638	0.95378	14.663	61	4	Leave out requantified	0.85021	0.96568	13.707	61	4	Leave out requantified	0.95841	1.0429	8.3059	61	4	Leave out requantified	14018000000	4880300000	4734600000	4403400000	47	165800000	56902000	57017000	51878000	AAVESLGFILFR;DNLEWLAR;EAINLLEPMTNDPVNYVR;EALQLMATYLPK;EKVSTAVLSITAK;FTATASLGVIHK;HGGSLGLGLAAMGTAR;IEEEEQEPEPPEPFEYIDD;IEVLYEDEGFR;KEPEPNFQLLDNPAR;KKEPEPNFQLLDNPAR;LLHVAVSDVNDDVR;LLHVAVSDVNDDVRR;MEEADALIESLCR;NAQAIEDMVGYAQETQHEK;NNNTDLMILK;QAIGIALETR;QCVENAELPEGEK;QCVENAELPEGEKKPVDER;QDVYDLLK;QFAALVASK;SAEINPEPK;TILESNDVPGMLAYSLK;TPEQCPSVVSLLSESYNPHVR;TVGTPIASVPGSTNTGTVPGSEK;VINDKHDDVMAK;VSTAVLSIT…				418
NP_001012619.1;XP_015146906.1;XP_025009147.1;XP_025009146.1;XP_015146908.1;XP_015146907.1;XP_015146909.1	NP_001012619.1;XP_015146906.1;XP_025009147.1;XP_025009146.1;XP_015146908.1;XP_015146907.1;XP_015146909.1	8;8;7;7;7;7;6	8;8;7;7;7;7;6	7;7;6;6;6;6;5	NP_001012619.1 RNA-binding protein FXR1 [Gallus gallus];XP_015146906.1 fragile X mental retardation syndrome-related protein 1 isoform X1 [Gallus gallus];XP_025009147.1 fragile X mental retardation syndrome-related protein 1 isoform X6 [Gallus gallus];XP_0	7	8	8	7	18	18	16.8	72.811	650	650;677;623;638;650;665;638	0	55.66	1.0213	1.0778	14.725	14	1	Leave out requantified	0.96675	1.0578	15.267	14	1	Leave out requantified	0.99166	1.0655	11.265	14	1	Leave out requantified	1.7231e+09	548090000	611940000	563030000	31	29248000	9396400	9750900	10101000	AVNGPATPAVDEPSK;EIGEGDEVEVYSR;GYTTDESTLSSVQGSR;KVPGVTAIELEEDTGTFR;LPPPPDIKK;LQIDEQLR;RGPSYTSGYGTNSELSNPSETESER;VRIEGDNENKLPR				419
NP_001012620.1	NP_001012620.1	5	5	5	NP_001012620.1 translocation protein SEC62 [Gallus gallus]	1	5	5	5	9.8	9.8	9.8	45.965	398	398	0	15.656	0.93242	0.99949	15.902	9	1	Leave out requantified	0.83714	0.96768	88.339	9	1	Leave out requantified	0.88348	0.94475	72.27	9	1	Leave out requantified	1218800000	476740000	380950000	361130000	17	40093000	17720000	11755000	10618000	ESVVDYCNR;GEEALFTTR;IQEVGEPFKEEK;RIQEVGEPFKEEK;VDYFIASK				420
XP_046796236.1;XP_046796235.1;XP_046796234.1;XP_040555012.1;XP_015141411.1;XP_015141410.1;XP_015141409.3;NP_001012622.1	XP_046796236.1;XP_046796235.1;XP_046796234.1;XP_040555012.1;XP_015141411.1;XP_015141410.1;XP_015141409.3;NP_001012622.1	2;2;2;2;2;2;2;2	2;2;2;2;2;2;2;2	2;2;2;2;2;2;2;2	XP_046796236.1 E3 ubiquitin-protein transferase MAEA isoform X2 [Gallus gallus];XP_046796235.1 E3 ubiquitin-protein transferase MAEA isoform X2 [Gallus gallus];XP_046796234.1 E3 ubiquitin-protein transferase MAEA isoform X2 [Gallus gallus];XP_040555012.1 E	8	2	2	2	6.9	6.9	6.9	39.883	348	348;348;348;348;348;348;388;396	0	5.7064	NaN	NaN	NaN	1	0	Median	NaN	NaN	NaN	1	0	Median	NaN	NaN	NaN	1	0	Median	61684000	19687000	22201000	19796000	20	3084200	984360	1110100	989780	IQEFIELIR;KHFSQAEGSQLDEVR				421
NP_001012623.1	NP_001012623.1	4	4	4	NP_001012623.1 PRA1 family protein 3 [Gallus gallus]	1	4	4	4	24.5	24.5	24.5	21.651	188	188	0	92.174	0.84089	0.91397	5.8155	13	0	Leave out requantified	0.87731	1.0279	3.5897	13	0	Leave out requantified	0.99741	1.0615	3.017	13	0	Leave out requantified	2525700000	855600000	814090000	855980000	4	575970000	195200000	184200000	196570000	LASYIPK;MEVQVAPLR;SWEDFFPGSDR;TPMGIILDALEQQEDNINK				422
NP_001012625.1;XP_025000471.2;XP_015136272.2;XP_025000470.2	NP_001012625.1;XP_025000471.2;XP_015136272.2;XP_025000470.2	15;14;14;13	15;14;14;13	13;12;12;11	NP_001012625.1 sorting nexin-2 [Gallus gallus];XP_025000471.2 sorting nexin-2 isoform X3 [Gallus gallus];XP_015136272.2 sorting nexin-2 isoform X1 [Gallus gallus];XP_025000470.2 sorting nexin-2 isoform X2 [Gallus gallus]	4	15	15	13	33.6	33.6	29.5	58.417	518	518;494;522;498	0	113.45	0.85246	0.89045	17.421	33	6	Leave out requantified	0.83053	0.98264	22.628	33	6	Leave out requantified	0.88529	0.9651	25.004	33	6	Leave out requantified	3.2851e+09	1132300000	1112100000	1.0407e+09	27	108710000	37381000	36822000	34504000	ALSQLAEVEEK;AVNTQALSGAGILR;DEIKEWESK;ELSANTAAFAK;FSDFLGLHSK;HPTLLQDPDLR;LQLANKPDK;QFLENSELPR;QQQFENLDQQLK;SAAMLGNSEDHTALSR;VGKEDSSSTEFVEK;VQQGEKDFEQISK;WQDAQVTLQK;YLESLVQTQQQLIK;YWEAFLPEAK				423
NP_001012671.1	NP_001012671.1	5	5	5	NP_001012671.1 surfeit locus protein 1 [Gallus gallus]	1	5	5	5	21	21	21	35.21	309	309	0	14.33	0.86802	0.93346	13.28	7	1	Leave out requantified	0.61546	0.70492	20.648	7	1	Leave out requantified	0.79259	0.87537	10.495	7	1	Leave out requantified	387880000	120010000	150680000	117190000	18	17639000	5346200	6883900	5408600	LDLIAQLASR;LSSEPIPLTLDPMELK;RKPFVPENNIEK;STVPGGPIGGQTR;VTGAEPIFIDADFR				424
NP_001012709.1;XP_015147776.1;XP_015147777.1	NP_001012709.1;XP_015147776.1;XP_015147777.1	7;7;6	7;7;6	7;7;6	NP_001012709.1 casein kinase II subunit alpha [Gallus gallus];XP_015147776.1 casein kinase II subunit alpha isoform X1 [Gallus gallus];XP_015147777.1 casein kinase II subunit alpha isoform X2 [Gallus gallus]	3	7	7	7	25.1	25.1	25.1	41.246	350	350;350;313	0	19.459	1.1165	1.1418	8.3649	9	2	Leave out requantified	0.85153	0.98783	30.739	9	2	Leave out requantified	0.78197	0.84404	35.68	9	2	Leave out requantified	813470000	260910000	269590000	282970000	19	22114000	6563800	7952900	7597700	FYMYELLK;GGTNIINLIDTVK;GGTNIINLIDTVKDPVSK;HLVSPEVLDLLDK;LIDWGLAEFYHPAQEYNVR;VLGTDELYGYLK;YHIELDPHFNDILGQHSR				425
XP_015152379.1;NP_001012748.1	XP_015152379.1;NP_001012748.1	1;1	1;1	1;1	XP_015152379.1 exosome component 10 isoform X1 [Gallus gallus];NP_001012748.1 exosome complex component 10 [Gallus gallus]	2	1	1	1	1.3	1.3	1.3	102.28	895	895;910	0	4.149	0.8782	0.92345	18.915	2	0	Median	0.94519	1.0837	0.27982	2	0	Median	1.1053	1.2141	6.1605	2	0	Median	31464000	11021000	9950100	10494000	56	561860	196800	177680	187390	TEDFIIDTLELR				426
XP_015147414.1;XP_040562248.1;XP_015147413.1;XP_015147412.1;XP_015147411.1;XP_015147409.1;XP_015147408.1;XP_046754991.1;XP_015147407.1;XP_015147406.1;XP_015147405.1;XP_015147404.1;XP_015147403.1;NP_001012786.1	XP_015147414.1;XP_040562248.1;XP_015147413.1;XP_015147412.1;XP_015147411.1;XP_015147409.1;XP_015147408.1;XP_046754991.1;XP_015147407.1;XP_015147406.1;XP_015147405.1;XP_015147404.1;XP_015147403.1;NP_001012786.1	2;2;2;2;2;2;2;2;2;2;2;2;2;2	2;2;2;2;2;2;2;2;2;2;2;2;2;2	2;2;2;2;2;2;2;2;2;2;2;2;2;2	XP_015147414.1 myelin expression factor 2 isoform X13 [Gallus gallus];XP_040562248.1 myelin expression factor 2 isoform X12 [Gallus gallus];XP_015147413.1 myelin expression factor 2 isoform X11 [Gallus gallus];XP_015147412.1 myelin expression factor 2 isof	14	2	2	2	3.7	3.7	3.7	56.288	520	520;537;542;550;559;575;577;583;585;592;594;599;607;616	0.0015853	2.5766	1.0041	1.0698	9.3556	3	0	Median	1.079	1.2603	14.568	3	0	Median	1.0381	1.1219	5.757	3	0	Plateau	284630000	86463000	98449000	99715000	24	11859000	3602600	4102000	4154800	FDSPESAEK;NLPFDLTWQK				427
XP_015147599.1;NP_001012789.1	XP_015147599.1;NP_001012789.1	16;16	16;16	16;16	XP_015147599.1 eukaryotic translation initiation factor 3 subunit J isoform X1 [Gallus gallus];NP_001012789.1 eukaryotic translation initiation factor 3 subunit J [Gallus gallus]	2	16	16	16	54.6	54.6	54.6	28.596	251	251;252	0	96.559	0.91563	0.97511	9.9927	45	4	Leave out requantified	0.79934	0.93184	15.782	45	4	Leave out requantified	0.87103	0.94563	10.582	45	4	Leave out requantified	6.2109e+09	1.9961e+09	2148600000	2.0662e+09	14	329350000	102920000	114260000	112170000	AAEADSWDADTFEVVEPVAK;DDFTEFGK;ELTPEEQLADK;ELTPEEQLADKLR;ITNSLTVLCSEK;KGVVPGGGLK;KLQEESDLELAK;LEAPEEHKELTPEEQLADK;LQEESDLELAK;LVPAGVAGDR;RLEAPEEHKELTPEEQLADK;RLVPAGVAGDR;SLHYASFLEALVR;WAGEDEEDDVK;WAGEDEEDDVKDNWDDEEEEEEVK;WAGEDEEDDVKDNWDDEEEEEEVKEAEVK				428
NP_001012792.2;XP_015134619.3;XP_040551543.1;XP_040551538.1;XP_040551539.1;XP_040551540.1;XP_040551541.1;XP_040551542.1;XP_040551548.1;XP_040551544.1;XP_040551545.1;XP_040551546.1;XP_040551547.1;XP_015137845.1;XP_015137841.1;XP_015137842.1;XP_015137844.1	NP_001012792.2;XP_015134619.3	6;6;1;1;1;1;1;1;1;1;1;1;1;1;1;1;1	6;6;1;1;1;1;1;1;1;1;1;1;1;1;1;1;1	6;6;1;1;1;1;1;1;1;1;1;1;1;1;1;1;1	NP_001012792.2 FH1/FH2 domain-containing protein 1 [Gallus gallus];XP_015134619.3 FH1/FH2 domain-containing protein 1 isoform X1 [Gallus gallus]	17	6	6	6	5.5	5.5	5.5	137	1247	1247;1273;1542;1636;1632;1627;1622;1615;1607;1518;1489;1484;1455;1447;1438;1430;1644	0	68.651	1.1478	1.2046	18.286	8	0	Leave out requantified	0.97739	1.1208	18.726	8	0	Leave out requantified	0.80422	0.86845	18.696	8	0	Leave out requantified	370680000	105770000	149020000	115890000	54	6864400	1958600	2759700	2146100	FLENLAAAQK;LQLWAFK;SGLSDELVQALGLGR;TAVLNFDEFAVSK;VDFDELANSLVQLER;VVQQYLSSK				429
XP_015134623.2;NP_001012793.2	XP_015134623.2;NP_001012793.2	2;2	2;2	2;2	XP_015134623.2 conserved oligomeric Golgi complex subunit 4 isoform X1 [Gallus gallus];NP_001012793.2 conserved oligomeric Golgi complex subunit 4 [Gallus gallus]	2	2	2	2	3.4	3.4	3.4	87.518	771	771;771	0	9.4681	0.96427	1.0365	11.091	2	0	Median	0.96655	1.1195	7.1666	2	0	Median	0.9519	1.0429	2.2467	2	0	Median	119710000	36024000	43361000	40329000	37	3235500	973630	1171900	1090000	LLSQGFGGEQAQAK;LSQIATILNLER				430
NP_001012800.2	NP_001012800.2	31	31	31	NP_001012800.2 glutaminyl-tRNA synthetase [Gallus gallus]	1	31	31	31	43.1	43.1	43.1	87.873	780	780	0	182.5	1.0703	1.1266	13.34	67	7	Leave out requantified	0.98755	1.1428	16.641	67	7	Leave out requantified	0.92854	1.0001	16.854	67	7	Leave out requantified	12738000000	3.775e+09	4724900000	4.2384e+09	47	182470000	54172000	67299000	60997000	AINFNFGYAK;AMAVLEPLK;ANGGICFLR;ATGALLYNAAAR;DRPVEESLVLFEDMR;DRPVEESLVLFEDMRK;DVLNEQAPR;FGEGEATLR;GHNPPPSPWR;GKFGEGEATLR;HTGYVIAVQNVIK;LAFVVGYIGR;LALGQPVGLR;LFTLTALR;LGYFSVDPDSTDSK;LNLLYTVVSK;LVETGAVR;NAALSAQLR;NEVDLQVLHLLGPK;NPEDPSEVPGGFLSDLNPDSLR;QHLALTGGQVR;SHPLEPLEPADFER;SIKNEVDLQVLHLLGPK;TDQQLGAALQYLR;TEGYVVTPNTMALLK;VEEIKGHNPPPSPWR;VSPEQIEEAVEAVVSR;VVDDALVDSSVLGARPFDK;VVDDALVDSSVLGARPFDKFQFE…				431
XP_040502826.1;XP_040502825.1;NP_001012801.2	XP_040502826.1;XP_040502825.1;NP_001012801.2	4;4;4	4;4;4	4;4;4	XP_040502826.1 kinesin-like protein KIF20A isoform X1 [Gallus gallus];XP_040502825.1 kinesin-like protein KIF20A isoform X1 [Gallus gallus];NP_001012801.2 kinesin-like protein KIF20A [Gallus gallus]	3	4	4	4	5.7	5.7	5.7	99.23	881	881;881;881	0	6.1438	0.97632	1.0229	18.508	5	1	Leave out requantified	0.79948	0.91055	8.2099	5	1	Leave out requantified	0.82132	0.90033	10.087	5	1	Leave out requantified	285780000	91051000	121860000	72872000	46	3132300	1015300	1280100	836810	ELLEELYEDKLNNLK;ILHLQGGGSEIVPK;LGESLQSAER;LGLPSIQSIIK				432
XP_015149276.2;NP_001012803.3;XP_015149273.2	XP_015149276.2;NP_001012803.3;XP_015149273.2	1;1;1	1;1;1	1;1;1	XP_015149276.2 treacle protein isoform X2 [Gallus gallus];NP_001012803.3 treacle protein [Gallus gallus];XP_015149273.2 treacle protein isoform X1 [Gallus gallus]	3	1	1	1	1.2	1.2	1.2	101.02	974	974;974;1032	0.0028064	2.3865	0.911	1.0028	11.745	2	0	Median	0.66508	0.79432	55.326	2	0	Median	0.66583	0.72826	75.194	2	0	Median	103960000	38042000	41275000	24647000	43	2417800	884690	959890	573180	ELLALIHQHLLR				433
XP_025010849.1;XP_025010848.1;NP_001012805.2	XP_025010849.1;XP_025010848.1;NP_001012805.2	5;5;5	5;5;5	5;5;5	XP_025010849.1 dual specificity mitogen-activated protein kinase kinase 3 isoform X2 [Gallus gallus];XP_025010848.1 dual specificity mitogen-activated protein kinase kinase 3 isoform X1 [Gallus gallus];NP_001012805.2 dual specificity mitogen-activated prot	3	5	5	5	17.7	17.7	17.7	39.264	345	345;346;346	0	70.36	0.81684	0.85256	4.6769	10	3	Leave out requantified	0.87021	1.0222	19.196	10	3	Leave out requantified	1.0329	1.1068	17.758	10	3	Leave out requantified	796850000	273180000	277860000	245800000	25	31874000	10927000	11115000	9832100	DVKPSNVLINK;EFVDFTAQCLR;FPYESWGTPFQQLK;HAQSGTIMAVK;QVVEEPSPQLPPER				434
NP_001012806.1;XP_025010855.1;XP_040503302.1;XP_040503300.1;XP_040503299.1;XP_040503304.1;XP_015149672.1;XP_015149671.1;XP_025010858.1;XP_015149670.1;XP_015149673.1;XP_046756572.1;XP_015149676.1;XP_040503305.1;XP_046756574.1;XP_046756575.1;XP_015149675.1;XP_025010856.1;XP_024997618.1;XP_046758208.1;XP_046758207.1;XP_015151002.1;XP_015151003.1;XP_046758206.1	NP_001012806.1;XP_025010855.1;XP_040503302.1;XP_040503300.1;XP_040503299.1;XP_040503304.1;XP_015149672.1;XP_015149671.1;XP_025010858.1;XP_015149670.1;XP_015149673.1;XP_046756572.1;XP_015149676.1;XP_040503305.1;XP_046756574.1;XP_046756575.1;XP_015149675.1;XP_025010856.1	7;7;7;7;7;7;7;7;7;7;7;7;7;7;7;7;6;6;1;1;1;1;1;1	7;7;7;7;7;7;7;7;7;7;7;7;7;7;7;7;6;6;1;1;1;1;1;1	7;7;7;7;7;7;7;7;7;7;7;7;7;7;7;7;6;6;1;1;1;1;1;1	NP_001012806.1 epsin-2 [Gallus gallus];XP_025010855.1 epsin-2 isoform X2 [Gallus gallus];XP_040503302.1 epsin-2 isoform X1 [Gallus gallus];XP_040503300.1 epsin-2 isoform X1 [Gallus gallus];XP_040503299.1 epsin-2 isoform X1 [Gallus gallus];XP_040503304.1 ep	24	7	7	7	24.4	24.4	24.4	52.57	483	483;593;597;597;597;597;597;597;490;597;593;593;494;490;490;490;562;562;596;605;633;633;633;633	0	38.222	0.94995	1.0086	13.219	19	1	Leave out requantified	0.88381	1.0457	8.9761	19	1	Leave out requantified	0.94817	1.0288	12.495	19	1	Leave out requantified	1373800000	447830000	505710000	420300000	22	56000000	17921000	21102000	16977000	ALTLLDYLIK;EHTTLLDLMDALPSSAPAPQK;ENIFAIQTLK;KPAESGSTLPSQHSGTTSPDLFDSQHSSMTSGK;MAQVATGVGSNQITFGR;NIVNNYSEAEIK;SGGSPASYHGSTSPR				435
XP_046756595.1;XP_046756583.1;XP_046756578.1;XP_046756579.1;XP_046756580.1;XP_046756593.1;XP_046756592.1;XP_046756591.1;XP_046756590.1;XP_046756589.1;XP_046756588.1;XP_046756587.1;XP_046756586.1;XP_046756585.1;XP_046756584.1;XP_046756582.1;XP_046756594.1;XP_046756581.1;XP_025010859.1;XP_015149687.1;XP_015149686.1;XP_015149684.1;XP_015149683.1;XP_015149682.1;XP_015149680.1;NP_001012807.2	XP_046756595.1;XP_046756583.1;XP_046756578.1;XP_046756579.1;XP_046756580.1;XP_046756593.1;XP_046756592.1;XP_046756591.1;XP_046756590.1;XP_046756589.1;XP_046756588.1;XP_046756587.1;XP_046756586.1;XP_046756585.1;XP_046756584.1;XP_046756582.1;XP_046756594.1;XP_046756581.1;XP_025010859.1;XP_015149687.1;XP_015149686.1;XP_015149684.1;XP_015149683.1;XP_015149682.1;XP_015149680.1;NP_001012807.2	5;5;5;5;5;5;5;5;5;5;5;5;5;5;5;5;5;5;5;5;5;5;5;5;5;5	5;5;5;5;5;5;5;5;5;5;5;5;5;5;5;5;5;5;5;5;5;5;5;5;5;5	5;5;5;5;5;5;5;5;5;5;5;5;5;5;5;5;5;5;5;5;5;5;5;5;5;5	XP_046756595.1 hydroxyacylglutathione hydrolase, mitochondrial isoform X1 [Gallus gallus];XP_046756583.1 hydroxyacylglutathione hydrolase, mitochondrial isoform X1 [Gallus gallus];XP_046756578.1 hydroxyacylglutathione hydrolase, mitochondrial isoform X2 [G	26	5	5	5	26.9	26.9	26.9	29.031	260	260;260;300;300;300;260;260;260;260;260;260;260;260;260;260;260;260;260;260;260;260;260;260;260;260;310	0	27.215	0.7717	0.8599	13.354	8	2	Leave out requantified	0.7034	0.82779	9.0373	8	2	Leave out requantified	0.82398	0.88139	18.42	8	2	Leave out requantified	453430000	171890000	149880000	131650000	15	16872000	6485700	5558200	4827800	ALIEILGSLDPETR;EAAIVDPVQPQK;HVEPNNVSIQEK;LTSVLTTHHHWDHAGGNEK;TVQEHAGETDPIR				436
NP_001012814.1	NP_001012814.1	11	11	11	NP_001012814.1 ras-related protein Rab-14 [Gallus gallus]	1	11	11	11	60	60	60	23.897	215	215	0	116.45	0.86923	0.93531	4.8892	47	8	Leave out requantified	0.80285	0.9233	4.2026	47	8	Leave out requantified	0.91858	0.98119	6.9118	47	8	Leave out requantified	6.2405e+09	2287500000	1.9931e+09	1.96e+09	16	173780000	68351000	53056000	52373000	ATAPYNYSYIFK;GAAGALMVYDITR;IYQNIQDGSLDLNAAESGVQHKPSAPQGGR;KIYQNIQDGSLDLNAAESGVQHKPSAPQGGR;LTSEPQPQR;NLTNPNTVIILIGNK;SCLLHQFTEK;STYNHLSSWLTDAR;TGENVEDAFLEAAK;TGENVEDAFLEAAKK;YIIIGDMGVGK				437
XP_046757724.1;NP_001012815.2	XP_046757724.1;NP_001012815.2	14;14	14;14	14;14	XP_046757724.1 26S proteasome non-ATPase regulatory subunit 5 isoform X1 [Gallus gallus];NP_001012815.2 26S proteasome non-ATPase regulatory subunit 5 [Gallus gallus]	2	14	14	14	36.4	36.4	36.4	50.917	461	461;504	0	129.83	0.97361	1.0542	8.3862	25	3	Leave out requantified	0.78571	0.935	13.118	25	3	Leave out requantified	0.78476	0.85363	14.637	25	3	Leave out requantified	2.9948e+09	1.0306e+09	1104400000	859840000	27	97389000	33599000	35539000	28251000	AEAVVELLER;AYLNEGPYYVK;EILNSPELLR;FFGNLAVVDSPQQICER;FQNLLNK;ILSISQVGR;IVENSDAVR;LLQALDPLYVIQNLR;LMLNSPGFVEYIVDR;LSDEHLAALFTLLSSSER;QIINCIGGEK;QYLAQQGIIDK;TIAEIFGNQYYLR;VFTAIANQAWAQK				438
NP_001012816.2	NP_001012816.2	7	7	7	NP_001012816.2 exosome complex component RRP4 [Gallus gallus]	1	7	7	7	31.6	31.6	31.6	32.437	294	294	0	90.678	0.94131	1.0376	8.6413	7	0	Leave out requantified	0.8363	0.97427	13.065	7	0	Leave out requantified	0.89714	0.97068	11.058	7	0	Leave out requantified	962720000	320400000	330690000	311630000	17	56631000	18847000	19452000	18331000	DEEAGGFTTNLEPVPLSDR;LDSVLLLSSMNLPGGELR;LGQGVLVQVSPSLVK;LVASVAGAVER;LVCVTPLK;NCVVALVTQK;YNGEVGDIVVGR				439
XP_015150648.1;XP_015150647.1;XP_040505422.1;NP_001012820.1;XP_015150645.1;XP_024997364.1;XP_015150643.1;XP_015150642.1;XP_015150640.1;XP_015150639.1;XP_015150638.1;XP_015150637.1;XP_015150636.1	XP_015150648.1;XP_015150647.1;XP_040505422.1;NP_001012820.1;XP_015150645.1;XP_024997364.1;XP_015150643.1;XP_015150642.1;XP_015150640.1;XP_015150639.1;XP_015150638.1;XP_015150637.1;XP_015150636.1	3;3;3;3;3;3;3;3;3;3;3;3;3	3;3;3;3;3;3;3;3;3;3;3;3;3	3;3;3;3;3;3;3;3;3;3;3;3;3	XP_015150648.1 exocyst complex component 7 isoform X12 [Gallus gallus];XP_015150647.1 exocyst complex component 7 isoform X11 [Gallus gallus];XP_040505422.1 exocyst complex component 7 isoform X10 [Gallus gallus];NP_001012820.1 exocyst complex component 7	13	3	3	3	5.8	5.8	5.8	75.225	653	653;666;670;682;684;688;693;697;701;707;711;720;724	0	8.516	0.82567	0.84067	25.875	3	1	Plateau	0.98284	1.1098	18.526	3	1	Median	1.1107	1.1859	34.152	3	1	Plateau	66975000	18578000	29071000	19326000	32	1283400	340200	612280	330960	HDYSAVLTIFPILK;LKQEEETLSFIK;VLGNLQLNLLSK				440
XP_046757984.1;XP_015135362.1;NP_001012821.1	XP_046757984.1;XP_015135362.1;NP_001012821.1	2;2;2	2;2;2	2;2;2	XP_046757984.1 retinoid-inducible serine carboxypeptidase isoform X2 [Gallus gallus];XP_015135362.1 retinoid-inducible serine carboxypeptidase isoform X1 [Gallus gallus];NP_001012821.1 retinoid-inducible serine carboxypeptidase precursor [Gallus gallus]	3	2	2	2	7.7	7.7	7.7	41.145	363	363;439;446	0	10.066	0.90166	0.97595	8.5536	2	0	Median	0.76073	0.8843	5.9275	2	0	Median	0.95773	1.0248	12.512	2	0	Median	221160000	74599000	77829000	68731000	14	924810	344920	345590	234300	ALYVSPESTDTAAFHK;NEYGLATELWSK				441
XP_046794240.1;XP_046794230.1;XP_046794224.1;XP_046794219.1;XP_046794216.1;NP_001012826.1	XP_046794240.1;XP_046794230.1;XP_046794224.1;XP_046794219.1;XP_046794216.1;NP_001012826.1	1;1;1;1;1;1	1;1;1;1;1;1	1;1;1;1;1;1	XP_046794240.1 CCR4-NOT transcription complex subunit 2 isoform X1 [Gallus gallus];XP_046794230.1 CCR4-NOT transcription complex subunit 2 isoform X1 [Gallus gallus];XP_046794224.1 CCR4-NOT transcription complex subunit 2 isoform X1 [Gallus gallus];XP_0467	6	1	1	1	3.1	3.1	3.1	57.374	520	520;520;520;520;520;520	0	4.2509	NaN	NaN	NaN	1	1	Median	NaN	NaN	NaN	1	1	Median	NaN	NaN	NaN	1	1	Median	104860000	86275000	12442000	6143900	23	4559100	3751100	540940	267130	EGSGNPTPLINPLAGR				442
NP_001012827.2	NP_001012827.2	13	13	13	NP_001012827.2 TBC1 domain family member 15 [Gallus gallus]	1	13	13	13	22.2	22.2	22.2	77.038	667	667	0	72.846	0.92139	0.98393	11.148	27	8	Leave out requantified	0.84989	0.96521	8.8636	27	8	Leave out requantified	0.87752	0.94817	14.348	27	8	Leave out requantified	2616600000	910470000	903000000	803120000	34	67828000	23482000	23726000	20621000	CLENHVVLR;DSSSVVEWTPVPK;EFSFQDILR;FLLGYFPWNSTK;IDVEYILCK;ILNVDYIK;INQQEEPGFEVITR;LILLVNSQNK;LPALHFHHGDSK;NDDQDNFISGVLR;REPVSIEEWTK;RPPSEMADFLNDAIPGLK;VTNYIFDSFR				443
NP_001012828.2	NP_001012828.2	4	4	4	NP_001012828.2 ubiquitin-conjugating enzyme E2 N [Gallus gallus]	1	4	4	4	30.3	30.3	30.3	17.138	152	152	0	21.945	0.87783	0.9487	1.6355	7	0	Leave out requantified	0.83176	0.94163	6.1187	7	0	Leave out requantified	0.91161	0.96425	4.5376	7	0	Leave out requantified	2912100000	1.005e+09	991720000	915380000	10	274850000	95322000	93356000	86168000	DKWSPALQIR;LELFLPEEYPMAAPK;LLAEPVPGIK;TNEAQAIETAR				444
XP_015140531.1;NP_001012832.1	XP_015140531.1;NP_001012832.1	5;5	5;5	5;5	XP_015140531.1 polymerase delta-interacting protein 3 isoform X1 [Gallus gallus];NP_001012832.1 polymerase delta-interacting protein 3 [Gallus gallus]	2	5	5	5	15.6	15.6	15.6	45.786	417	417;418	0	26.761	0.9285	1.0085	19.444	11	3	Leave out requantified	1.1209	1.3062	2.9366	11	3	Leave out requantified	1.3653	1.4906	24.314	11	3	Leave out requantified	891920000	275150000	245130000	371650000	23	15227000	5136700	3719400	6370800	ADLSLDELIR;IGIQQNILSR;ITTTNSFLHNVAGLSGNK;LVHPGVAEVVFVK;SSGVSASVQPTEFK				445
XP_046796527.1;XP_040554623.1;XP_025005403.2;XP_046796525.1;NP_001012841.1;XP_015157923.2;XP_046796544.1;XP_046796539.1;XP_046796538.1;XP_040554640.1;XP_040554639.1;XP_025005410.2;XP_025005405.2	XP_046796527.1;XP_040554623.1;XP_025005403.2;XP_046796525.1;NP_001012841.1;XP_015157923.2;XP_046796544.1;XP_046796539.1;XP_046796538.1;XP_040554640.1;XP_040554639.1;XP_025005410.2;XP_025005405.2	19;19;19;19;19;19;18;18;18;17;17;16;16	19;19;19;19;19;19;18;18;18;17;17;16;16	19;19;19;19;19;19;18;18;18;17;17;16;16	XP_046796527.1 acyl-coenzyme A thioesterase 9, mitochondrial isoform X3 [Gallus gallus];XP_040554623.1 acyl-coenzyme A thioesterase 9, mitochondrial isoform X3 [Gallus gallus];XP_025005403.2 acyl-coenzyme A thioesterase 9, mitochondrial isoform X3 [Gallus	13	19	19	19	49.8	49.8	49.8	46.706	406	406;406;406;418;425;434;369;369;369;361;370;397;406	0	76.632	0.87451	0.96234	13.94	44	5	Leave out requantified	0.77882	0.92209	17.306	44	5	Leave out requantified	0.88359	0.97702	18.433	44	5	Leave out requantified	6.1432e+09	2.088e+09	2239700000	1.8155e+09	26	123470000	41448000	46635000	35387000	DIVGASTNWR;DSYLEVLLPLGSQPEIR;EHHTTNIFHFTFISENEVPR;FTGNVSWVGK;GLQICHPQER;IDFSTASLLK;IFGGFLMR;ILEDLDSLGVLICYTHTK;KVIYPDCDIK;MKDSYLEVLLPLGSQPEIR;NVIHDIFLNTLDTK;RIDFSTASLLK;RPAFVNPLVPESPEEEEIFK;RPAFVNPLVPESPEEEEIFKQGELNK;RQEDLPPRR;SPLSIVTALVDK;SPLSIVTALVDKINLCK;VHSEVYDADTR;YLNVHNSVR				446
XP_015133356.2;XP_015133353.2;XP_046797848.1;NP_001012845.3;XP_040556023.1;XP_015133337.2;XP_015133327.2	XP_015133356.2;XP_015133353.2;XP_046797848.1;NP_001012845.3;XP_040556023.1;XP_015133337.2;XP_015133327.2	17;17;17;17;17;17;17	17;17;17;17;17;17;17	15;15;15;15;15;15;15	XP_015133356.2 sister chromatid cohesion protein PDS5 homolog B isoform X3 [Gallus gallus];XP_015133353.2 sister chromatid cohesion protein PDS5 homolog B isoform X2 [Gallus gallus];XP_046797848.1 sister chromatid cohesion protein PDS5 homolog B isoform X4	7	17	17	15	15.7	15.7	14.3	161.04	1412	1412;1414;1446;1446;1448;1448;1448	0	80.3	1.0699	1.132	16.807	31	2	Leave out requantified	1.0538	1.2003	10.984	31	2	Leave out requantified	1.0011	1.0952	26.222	31	2	Leave out requantified	2867000000	903940000	1.0331e+09	929970000	72	13557000	4033800	5206300	4317100	DIFMFITR;DLLLVNDHLLNFVR;DLTEYLK;DLVDLIK;ETQFAQIFEPLHK;FNDIHVPIR;IAPVHIDTESISALIK;IYAPEAPYTSPDKLK;LLTTILHSDGDLTEQGK;LLVACCLADIFR;LWVPDEEVSPETLVK;MDDEKVAEAALQIFK;SALLPVLHHK;SIDGTADDEDEGVPTDQAIR;STTYSLESPKDPVLPAR;TLFSVINNGHNQK;YAIHCINAIFSSK				447
NP_001012847.1	NP_001012847.1	1	1	1	NP_001012847.1 ubiquitin-like protein 3 [Gallus gallus]	1	1	1	1	10.3	10.3	10.3	13.114	117	117	0	3.5437	NaN	NaN	NaN	1	0	Median	NaN	NaN	NaN	1	0	Median	NaN	NaN	NaN	1	0	Median	448810000	154260000	158760000	135790000	8	56102000	19283000	19846000	16973000	SSSVPADMINLR				448
NP_001012849.2;XP_046758798.1;XP_046758799.1;XP_046758800.1;XP_046758809.1;XP_046758808.1;NP_001383744.1;XP_046758801.1;XP_046758802.1;XP_046758804.1;NP_001383741.1;XP_046758803.1;NP_001383740.1;NP_001383747.1;XP_046758811.1;XP_046758805.1;XP_046758806.1;NP_001383745.1;XP_046758810.1;NP_001383746.1;NP_001383742.1	NP_001012849.2;XP_046758798.1;XP_046758799.1;XP_046758800.1;XP_046758809.1;XP_046758808.1;NP_001383744.1;XP_046758801.1;XP_046758802.1;XP_046758804.1;NP_001383741.1;XP_046758803.1;NP_001383740.1;NP_001383747.1;XP_046758811.1;XP_046758805.1;XP_046758806.1;NP_001383745.1;XP_046758810.1;NP_001383746.1;NP_001383742.1	11;11;11;11;11;11;11;11;11;11;11;10;10;10;10;10;10;10;10;10;10	11;11;11;11;11;11;11;11;11;11;11;10;10;10;10;10;10;10;10;10;10	1;1;1;1;1;1;1;1;1;1;1;0;0;0;0;0;0;0;0;0;0	NP_001012849.2 double-stranded RNA-binding protein Staufen homolog 1 isoform 1 [Gallus gallus];XP_046758798.1 double-stranded RNA-binding protein Staufen homolog 1 isoform X1 [Gallus gallus];XP_046758799.1 double-stranded RNA-binding protein Staufen homolo	21	11	11	1	20.4	20.4	1.7	78.004	712	712;712;712;712;668;671;671;712;712;696;696;706;706;662;663;690;679;665;665;663;690	0	62.049	0.86494	0.89319	12.137	37	4	Leave out requantified	0.81201	0.91047	21.109	37	4	Leave out requantified	0.98323	1.0642	18.846	37	4	Leave out requantified	2847700000	985960000	1.0029e+09	858900000	39	43062000	14652000	15155000	13255000	ELLYGGTSPTAETILK;KNAAIAVLEELKK;LLSEQGPAHSK;NAAENMLEILGFK;NAAIAVLEELK;NAAIAVLEELKK;NLPVNFEFFPLK;NNKNEFVSLINCSSQPPLISHGIGK;SQVQIQNPSTALAGSQILNK;VGVHTAEGMGTNKK;VTFFEPGSEETSTSNKEDEFR				449
XP_040506619.1;XP_040506618.1;NP_001012851.2	XP_040506619.1;XP_040506618.1;NP_001012851.2	6;6;6	6;6;6	2;2;2	XP_040506619.1 YTH domain-containing family protein 1 isoform X2 [Gallus gallus];XP_040506618.1 YTH domain-containing family protein 1 isoform X1 [Gallus gallus];NP_001012851.2 YTH domain-containing family protein 1 [Gallus gallus]	3	6	6	2	17	17	8.4	55.769	511	511;548;561	0	14.775	1.1467	1.2451	13.647	10	2	Leave out requantified	0.97444	1.1367	14.367	10	2	Leave out requantified	0.98066	1.0529	18.567	10	2	Leave out requantified	637220000	165430000	231390000	240400000	17	7286700	1103800	1327200	4855700	DFEWNLK;DTQEVPLEK;HTTSIFDDFSHYEK;NAAFGQSGGTGNDSNSAGSTQPNPVPSGESHPVLEK;SYSEDDIHR;YSIWCSTEHGNK				450
XP_046758832.1;XP_046758831.1;XP_046758830.1;XP_040506639.1;XP_040506638.1;XP_015151881.1;NP_001012852.1;XP_015151882.1	XP_046758832.1;XP_046758831.1;XP_046758830.1;XP_040506639.1;XP_040506638.1;XP_015151881.1;NP_001012852.1;XP_015151882.1	6;6;6;6;6;6;6;5	6;6;6;6;6;6;6;5	5;5;5;5;5;5;5;4	XP_046758832.1 kinesin-like protein KIF3B isoform X1 [Gallus gallus];XP_046758831.1 kinesin-like protein KIF3B isoform X1 [Gallus gallus];XP_046758830.1 kinesin-like protein KIF3B isoform X1 [Gallus gallus];XP_040506639.1 kinesin-like protein KIF3B isoform	8	6	6	5	11	11	9.5	84.735	739	739;739;739;739;739;739;739;735	0	33.739	0.91518	0.98186	17.863	6	1	Leave out requantified	0.76441	0.91045	7.7066	6	1	Leave out requantified	0.92561	1.0013	12.661	6	1	Leave out requantified	525150000	204470000	179670000	141020000	41	5991400	2375600	2181000	1434800	DYEGPAIAPK;GVIPNSFDHIFTHISR;HLIIENFIPLEEK;LNLVDLAGSER;QELEQTQNELTR;SGGSSSAGTHSSQLYPQSR				451
NP_001012853.2;XP_046759070.1;XP_046759083.1;XP_046759082.1;XP_046759081.1;XP_046759080.1;XP_046759079.1;XP_046759078.1;XP_046759077.1;XP_046759076.1;XP_046759075.1;XP_046759074.1;XP_046759073.1;XP_046759072.1;XP_046759071.1;XP_040507073.1;XP_040507071.1;XP_040507070.1;XP_040507069.1;XP_040507068.1;XP_040507067.1;XP_040507066.1;XP_024998271.1;XP_024998270.1;XP_024998269.1;XP_015152344.1;XP_015152…	NP_001012853.2;XP_046759070.1;XP_046759083.1;XP_046759082.1;XP_046759081.1;XP_046759080.1;XP_046759079.1;XP_046759078.1;XP_046759077.1;XP_046759076.1;XP_046759075.1;XP_046759074.1;XP_046759073.1;XP_046759072.1;XP_046759071.1;XP_040507073.1;XP_040507071.1;XP_040507070.1;XP_040507069.1;XP_040507068.1;XP_040507067.1;XP_040507066.1;XP_024998271.1;XP_024998270.1;XP_024998269.1;XP_015152344.1;XP_015152…	10;10;10;10;10;10;10;10;10;10;10;10;10;10;10;10;10;10;10;10;10;10;10;10;10;10;10;2;2	10;10;10;10;10;10;10;10;10;10;10;10;10;10;10;10;10;10;10;10;10;10;10;10;10;10;10;2;2	8;8;8;8;8;8;8;8;8;8;8;8;8;8;8;8;8;8;8;8;8;8;8;8;8;8;8;1;1	NP_001012853.2 guanine nucleotide-binding protein G(I)/G(S)/G(T) subunit beta-1 [Gallus gallus];XP_046759070.1 guanine nucleotide-binding protein G(I)/G(S)/G(T) subunit beta-1 isoform X1 [Gallus gallus];XP_046759083.1 guanine nucleotide-binding protein G(I	29	10	10	8	30	30	23.8	37.29	340	340;340;340;340;340;340;340;340;340;340;340;340;340;340;340;340;340;340;340;340;340;340;340;340;340;340;340;340;340	0	153.6	1.0305	1.0931	9.5629	36	1	Leave out requantified	0.90962	1.0677	6.9815	36	1	Leave out requantified	0.89992	0.96033	8.1828	36	1	Leave out requantified	10130000000	3.1194e+09	3.7383e+09	3.272e+09	13	657130000	201890000	244780000	210460000	ACADATLAQITANIDPVGR;CFVSGACDASAK;ELAGHTGYLSCCR;IYAMHWGTDSR;KACADATLAQITANIDPVGR;LIIWDSYTTNK;LLVSASQDGK;SELDQLRQEAEQLK;SELDQLRQEAEQLKNQIR;VHAIPLR				452
NP_001012855.2	NP_001012855.2	3	3	3	NP_001012855.2 adaptin ear-binding coat-associated protein 2 [Gallus gallus]	1	3	3	3	15.4	15.4	15.4	28.877	266	266	0	9.8405	1.0061	1.1007	13.241	3	1	Plateau	0.84541	1.0105	25.865	3	1	Plateau	0.8376	0.90889	12.215	3	1	Plateau	176960000	56562000	68425000	51974000	14	12640000	4040100	4887500	3712400	AAEWQLDQPAWSGR;AFIGVGFVDR;PAGPGGLSLLPPPPGGK				453
NP_001012856.2;XP_046759107.1	NP_001012856.2;XP_046759107.1	14;14	14;14	14;14	NP_001012856.2 ER membrane protein complex subunit 1 precursor [Gallus gallus];XP_046759107.1 ER membrane protein complex subunit 1 isoform X1 [Gallus gallus]	2	14	14	14	18.7	18.7	18.7	109.9	983	983;986	0	54.121	1.0704	1.1562	44.868	23	3	Leave out requantified	0.81215	0.93661	52.525	23	3	Leave out requantified	0.77824	0.85139	11.058	23	3	Leave out requantified	3.7568e+09	1.072e+09	1.489e+09	1195800000	51	24932000	5332800	10853000	8746000	EENLIPYSPDVQIHAER;FASLEAAQGSK;GAGVIHVLGVVPQSHLK;HLLIGLPSGAILSLPK;LFGIESSSGTILWK;MSFLYVFNPIFGK;QGLLSHLR;RPEIPTEQSR;RPVLQTLLLPIMDQDYAK;SGEILWR;SLNPNLLAVVTESTDTHHER;SQIKNEINIDNLAR;TVAAVLTCR;VLLLIDDEYK				454
XP_040553149.1;NP_001383768.1;XP_040507624.1;XP_040507626.1;XP_040507632.1;XP_015153026.1;XP_040507625.1;XP_040507631.1;XP_040507630.1;XP_015153024.1;XP_040507629.1;XP_040507627.1;XP_015153019.1;XP_040507622.1;XP_040507623.1;XP_015153023.1;XP_040507621.1;XP_040507620.1;XP_015153021.1;XP_015153020.1;XP_015153018.1;NP_001012858.2;XP_024998747.1;XP_040507633.1;XP_040553145.1;NP_001383762.1;NP_001383…	XP_040553149.1;NP_001383768.1;XP_040507624.1;XP_040507626.1;XP_040507632.1;XP_015153026.1;XP_040507625.1;XP_040507631.1;XP_040507630.1;XP_015153024.1;XP_040507629.1;XP_040507627.1;XP_015153019.1;XP_040507622.1;XP_040507623.1;XP_015153023.1;XP_040507621.1;XP_040507620.1;XP_015153021.1;XP_015153020.1;XP_015153018.1;NP_001012858.2;XP_024998747.1;XP_040507633.1;XP_040553145.1;NP_001383762.1;NP_001383…	1;1;1;1;1;1;1;1;1;1;1;1;1;1;1;1;1;1;1;1;1;1;1;1;1;1;1;1;1;1;1;1;1;1;1;1;1;1;1;1;1;1;1;1	1;1;1;1;1;1;1;1;1;1;1;1;1;1;1;1;1;1;1;1;1;1;1;1;1;1;1;1;1;1;1;1;1;1;1;1;1;1;1;1;1;1;1;1	1;1;1;1;1;1;1;1;1;1;1;1;1;1;1;1;1;1;1;1;1;1;1;1;1;1;1;1;1;1;1;1;1;1;1;1;1;1;1;1;1;1;1;1	XP_040553149.1 pumilio homolog 2 isoform X4 [Gallus gallus];NP_001383768.1 pumilio homolog 2 isoform e [Gallus gallus];XP_040507624.1 pumilio homolog 1 isoform X10 [Gallus gallus];XP_040507626.1 pumilio homolog 1 isoform X23 [Gallus gallus];XP_040507632.1	44	1	1	1	1	1	1	105.68	982	982;983;1186;1143;1144;1148;1185;1185;1185;1186;1186;1187;1192;1187;1187;1188;1188;1188;1189;1191;1192;1093;1092;1090;1062;1062;983;985;985;985;1061;1061;1062;1063;1069;1089;1064;1064;1064;1064;1064;1064;1068;1193	0	3.6611	NaN	NaN	NaN	1	0	Median	NaN	NaN	NaN	1	0	Median	NaN	NaN	NaN	1	0	Median	45022000	13755000	14877000	16391000	35	1286300	393000	425040	468310	DQYANYVVQK				455
XP_040553475.1;XP_046794978.1;XP_040553474.1;XP_046759517.1;XP_046759516.1;XP_046759515.1;XP_046759514.1;NP_001012859.2;XP_419770.4;XP_015153154.1	XP_040553475.1;XP_046794978.1;XP_040553474.1;XP_046759517.1;XP_046759516.1;XP_046759515.1;XP_046759514.1;NP_001012859.2;XP_419770.4;XP_015153154.1	4;4;4;4;4;4;4;4;4;4	2;2;2;2;2;2;2;2;2;2	2;2;2;2;2;2;2;2;2;2	XP_040553475.1 importin subunit alpha-6 isoform X3 [Gallus gallus];XP_046794978.1 importin subunit alpha-6 isoform X2 [Gallus gallus];XP_040553474.1 importin subunit alpha-6 isoform X2 [Gallus gallus];XP_046759517.1 importin subunit alpha-7 isoform X2 [Gal	10	4	2	2	11.5	6.9	6.9	53.138	478	478;497;497;533;533;533;533;536;539;550	0	20.995	1.0187	1.1006	4.918	4	0	Leave out requantified	0.83115	0.99148	18.791	4	0	Leave out requantified	0.73851	0.80613	26.714	4	0	Leave out requantified	133570000	43781000	52518000	37272000	21	6360600	2084800	2500900	1774900	EAAWAITNATSGGTPEQIR;IVQVALNGLENILR;LVELLMHNDYK;NAVWALSNLCR				456
XP_015154415.2;NP_001012861.2	XP_015154415.2;NP_001012861.2	12;12	12;12	12;12	XP_015154415.2 putative helicase MOV-10 isoform X1 [Gallus gallus];NP_001012861.2 putative helicase MOV-10 [Gallus gallus]	2	12	12	12	18.3	18.3	18.3	109.1	967	967;967	0	40.238	2.5459	2.6939	15.497	12	5	Leave out requantified	2.1994	2.5432	15.171	12	5	Leave out requantified	0.89789	0.9751	5.9449	12	5	Leave out requantified	931970000	107630000	538370000	285970000	62	8979300	1145900	4843000	2990500	ALLLLNVPGVAENRPSVLR;AYEGSEPDVR;GYPYEEEPPEEDSLANHLDSLHLGN;LAITSKDPVLR;PAPYLIFGPPGTGK;SDEGYNPQFVTK;SLFTGIFQPR;SPLAAQHGLGTSLLER;TDTEVSAPAPGQQPSSGPPAPQSR;TPSFSSILYALR;VGSVEEFQGQER;VPNELFYDSELK				457
XP_025002913.1;XP_040535662.1;XP_025002914.1;XP_025002912.1;XP_015136551.1;XP_015136550.1;XP_015136549.1;XP_040535655.2;NP_001012869.2	XP_025002913.1;XP_040535662.1;XP_025002914.1;XP_025002912.1;XP_015136551.1;XP_015136550.1;XP_015136549.1;XP_040535655.2;NP_001012869.2	6;6;6;6;6;6;6;6;6	6;6;6;6;6;6;6;6;6	6;6;6;6;6;6;6;6;6	XP_025002913.1 ATP-dependent RNA helicase DHX30 isoform X5 [Gallus gallus];XP_040535662.1 ATP-dependent RNA helicase DHX30 isoform X3 [Gallus gallus];XP_025002914.1 ATP-dependent RNA helicase DHX30 isoform X3 [Gallus gallus];XP_025002912.1 ATP-dependent RN	9	6	6	6	7	7	7	127.65	1136	1136;1173;1173;1173;1173;1176;1197;1229;1231	0	19.406	1.0457	1.1093	15.373	10	4	Leave out requantified	0.89982	1.0493	8.9808	10	4	Leave out requantified	0.91014	0.99795	15.194	10	4	Leave out requantified	477570000	156330000	154820000	166430000	63	2853200	888210	1020900	944010	DNYLQDYYLYGPSLR;EYYLEEILAK;IPQLLLEHYILEGR;KIENYLNHYPVDIR;LSQNLLALWK;NLLAQVIQIATSSSTVK				458
XP_040539083.1;NP_001012876.2	XP_040539083.1;NP_001012876.2	1;1	1;1	1;1	XP_040539083.1 integrin alpha-9 isoform X1 [Gallus gallus];NP_001012876.2 integrin alpha-9 precursor [Gallus gallus]	2	1	1	1	1.2	1.2	1.2	104.42	936	936;1031	0	4.1158	0.94921	0.96879	14.163	5	0	Median	1.1432	1.2517	11.528	5	0	Median	1.1376	1.1985	24.714	5	0	Median	38128000	10895000	13167000	14065000	34	1121400	320450	387280	413680	DISSVIQFVTR				459
XP_046779836.1;NP_001012877.1;XP_015137040.1	XP_046779836.1;NP_001012877.1;XP_015137040.1	1;1;1	1;1;1	1;1;1	XP_046779836.1 vacuolar protein sorting-associated protein 41 homolog isoform X2 [Gallus gallus];NP_001012877.1 vacuolar protein sorting-associated protein 41 homolog [Gallus gallus];XP_015137040.1 vacuolar protein sorting-associated protein 41 homolog iso	3	1	1	1	1.5	1.5	1.5	93.414	804	804;804;854	0	4.1101	NaN	NaN	NaN	1	0	Median	NaN	NaN	NaN	1	0	Median	NaN	NaN	NaN	1	0	Median	21569000	7587200	6565500	7416300	46	468890	164940	142730	161220	NFVEETVYLLSR				460
NP_001012878.2	NP_001012878.2	8	8	8	NP_001012878.2 proteasome subunit alpha type-2 [Gallus gallus]	1	8	8	8	36.8	36.8	36.8	25.919	234	234	0	40.202	0.91344	0.98447	8.4276	21	4	Leave out requantified	0.81832	0.94885	4.5202	21	4	Leave out requantified	0.90815	0.97376	8.497	21	4	Leave out requantified	3.6717e+09	1248900000	1300200000	1122600000	13	152440000	53724000	50027000	48693000	AANGVVLATEK;AANGVVLATEKK;GYSFSLTTFSPSGK;HIGLVYSGMGPDYR;KLAQQYFLVYHEPIPTAQLVQR;LAQQYFLVYHEPIPTAQLVQR;LTPTEVKDYLAAIA;SVHKVEPITK				461
NP_001012886.1	NP_001012886.1	6	4	4	NP_001012886.1 ADP-ribosylation factor-like protein 8A [Gallus gallus]	1	6	4	4	37.6	24.7	24.7	21.444	186	186	0	10.279	0.88845	0.94824	1.8886	5	0	Leave out requantified	0.79807	0.93352	6.6984	5	0	Leave out requantified	0.85567	0.9216	3.3097	5	0	Leave out requantified	765100000	237860000	292770000	234480000	11	66898000	20711000	25655000	20533000	DLPGALDEKELIEK;GVSAIVYMVDAADQEK;LWDIGGQPR;MLALFNK;NELHNLLDKPQLQGIPVLVLGNK;NELHNLLDKPQLQGIPVLVLGNKR				462
XP_040552940.1;XP_015138860.2;NP_001012889.1	XP_040552940.1;XP_015138860.2;NP_001012889.1	1;1;1	1;1;1	1;1;1	XP_040552940.1 lysophosphatidylserine lipase ABHD12 isoform X1 [Gallus gallus];XP_015138860.2 lysophosphatidylserine lipase ABHD12 isoform X2 [Gallus gallus];NP_001012889.1 lysophosphatidylserine lipase ABHD12 [Gallus gallus]	3	1	1	1	2.3	2.3	2.3	39.955	347	347;350;381	0.0028169	2.4434	NaN	NaN	NaN	1	0	Median	NaN	NaN	NaN	1	0	Median	NaN	NaN	NaN	1	0	Median	17622000	5480400	6565700	5575600	18	978990	304470	364760	309760	LVFLNFVR				463
XP_040552981.1;XP_015139134.2;XP_015139133.2;XP_015139132.2;NP_001012892.3	XP_040552981.1;XP_015139134.2;XP_015139133.2;XP_015139132.2;NP_001012892.3	4;4;4;4;4	4;4;4;4;4	4;4;4;4;4	XP_040552981.1 3(2),5-bisphosphate nucleotidase 1 isoform X1 [Gallus gallus];XP_015139134.2 3(2),5-bisphosphate nucleotidase 1 isoform X1 [Gallus gallus];XP_015139133.2 3(2),5-bisphosphate nucleotidase 1 isoform X1 [Gallus gallus];XP_015139132.2 3	5	4	4	4	13	13	13	32.944	307	307;307;307;307;307	0	16.891	0.91661	0.99517	12.095	5	0	Leave out requantified	0.79682	0.95919	12.806	5	0	Leave out requantified	0.93959	1.0149	10.129	5	0	Leave out requantified	730370000	264960000	222140000	243270000	20	26584000	9294200	8789200	8500300	IIQLIEGK;ITDIHGNSFQYNK;NYDYYASR;VVASAYSVAEK				464
NP_001012893.1	NP_001012893.1	11	11	11	NP_001012893.1 saccharopine dehydrogenase-like oxidoreductase [Gallus gallus]	1	11	11	11	26.5	26.5	26.5	46.854	434	434	0	54.651	0.98401	1.0716	12.131	18	2	Leave out requantified	0.87995	1.0157	9.803	18	2	Leave out requantified	0.83797	0.91476	6.9543	18	2	Leave out requantified	4445700000	1433300000	1.6689e+09	1343500000	22	202080000	65149000	75861000	61068000	EGGVYSPGAAFSK;FFGEPVVK;GLVFYSQEFK;GTLTAVESFLTVK;GVEFSVISQPEV;IGYSPVPVVGAK;RGVEFSVISQPEV;SAVYGLADQDNLK;TGPEGSCIHDGTWK;VVLNCVGPYR;YPEFFSAGR				465
NP_001012897.2	NP_001012897.2	5	5	5	NP_001012897.2 cell cycle control protein 50A [Gallus gallus]	1	5	5	5	17.2	17.2	17.2	41.449	372	372	0	11.624	1.0546	1.1263	13.262	6	1	Leave out requantified	1.0313	1.226	2.6808	6	1	Leave out requantified	0.99007	1.0734	14.414	6	1	Leave out requantified	521860000	151920000	176050000	193880000	16	23778000	6843100	7874100	9060800	EEADGHPAGGGPGGGATAGGGGAVK;GIAWWTDK;MILSTISWMGGK;SNLQPTLQAGK;TAALPTFR				466
XP_046794874.1;NP_001383754.1;NP_001012898.1	XP_046794874.1;NP_001383754.1;NP_001012898.1	5;5;5	5;5;5	5;5;5	XP_046794874.1 DNA primase large subunit isoform X1 [Gallus gallus];NP_001383754.1 DNA primase large subunit [Gallus gallus];NP_001012898.1 DNA primase large subunit [Gallus gallus]	3	5	5	5	11.2	11.2	11.2	58.722	508	508;508;508	0	11.908	0.97803	1.0589	11.68	6	2	Leave out requantified	1.0254	1.2217	23.209	6	2	Leave out requantified	0.97246	1.0633	13.05	6	2	Leave out requantified	450710000	141920000	142520000	166280000	27	10787000	3098600	3673600	4015200	DHISHFILR;ISLEHIDALSVK;VGLSDAVDLFR;VPPSGVTQILELVK;VVENLGVSYVK				467
NP_001012901.2	NP_001012901.2	2	2	2	NP_001012901.2 brain mitochondrial carrier protein 1 [Gallus gallus]	1	2	2	2	7.9	7.9	7.9	32.316	290	290	0	3.7293	0.83629	0.94577	21.16	3	3	Median	0.63992	0.76381	23.674	3	3	Median	0.7437	0.81439	15.992	3	3	Plateau	13210000	8289700	3929800	990630	15	880680	552650	261990	66042	ALYSGIAPALLR;LQVQGQSADAR				468
XP_046795958.1;XP_046795957.1;NP_001012902.3	XP_046795958.1;XP_046795957.1;NP_001012902.3	1;1;1	1;1;1	1;1;1	XP_046795958.1 WD repeat-containing protein 44 isoform X1 [Gallus gallus];XP_046795957.1 WD repeat-containing protein 44 isoform X1 [Gallus gallus];NP_001012902.3 WD repeat-containing protein 44 [Gallus gallus]	3	1	1	1	1.4	1.4	1.4	95.051	854	854;854;908	0.0012775	2.6723	NaN	NaN	NaN	1	0	Median	NaN	NaN	NaN	1	0	Median	NaN	NaN	NaN	1	0	Median	66625000	26087000	20829000	19709000	51	1306400	511510	408410	386450	LLASAGQDNVVR				469
XP_046796196.1;XP_046796199.1;XP_046796193.1;NP_001012908.1;XP_046796201.1;NP_001383957.1;XP_046796202.1;XP_046796192.1;NP_001383958.1;XP_046796206.1;XP_046796208.1;XP_046796209.1;XP_046796207.1;XP_046796211.1;XP_046796210.1;XP_046796212.1;XP_046796213.1;XP_046796191.1;XP_046796194.1;XP_046796187.1;XP_046796186.1;XP_046796189.1;XP_046796190.1;XP_046796195.1;NP_001383955.1;XP_046796198.1;NP_001383…	XP_046796196.1;XP_046796199.1;XP_046796193.1;NP_001012908.1;XP_046796201.1;NP_001383957.1;XP_046796202.1;XP_046796192.1;NP_001383958.1;XP_046796206.1;XP_046796208.1;XP_046796209.1;XP_046796207.1;XP_046796211.1;XP_046796210.1;XP_046796212.1;XP_046796213.1;XP_046796191.1;XP_046796194.1;XP_046796187.1;XP_046796186.1;XP_046796189.1;XP_046796190.1;XP_046796195.1;NP_001383955.1;XP_046796198.1;NP_001383…	11;11;11;11;11;11;11;11;11;11;11;11;11;11;11;11;11;11;11;11;11;11;11;11;11;10;10;10;10;10;10;10;10;10;7;7;7;6;3;3;3;3;3;3;3;3;3;3;3;3;3;3;3	11;11;11;11;11;11;11;11;11;11;11;11;11;11;11;11;11;11;11;11;11;11;11;11;11;10;10;10;10;10;10;10;10;10;7;7;7;6;3;3;3;3;3;3;3;3;3;3;3;3;3;3;3	6;6;6;6;6;6;6;6;6;6;6;6;6;6;6;6;6;6;6;6;6;6;6;6;6;5;5;5;5;5;5;5;5;5;4;4;4;3;2;2;2;2;2;2;2;2;2;2;2;2;2;2;2	XP_046796196.1 C-terminal-binding protein 1 isoform X5 [Gallus gallus];XP_046796199.1 C-terminal-binding protein 1 isoform X8 [Gallus gallus];XP_046796193.1 C-terminal-binding protein 1 isoform X4 [Gallus gallus];NP_001012908.1 C-terminal-binding protein 1	53	11	11	6	28	28	17	48.881	446	446;440;447;430;430;429;429;447;422;422;422;422;422;422;422;421;421;447;447;449;450;447;447;446;441;444;439;438;428;445;420;448;419;427;371;378;372;328;445;445;445;445;445;445;445;445;445;433;447;420;420;420;978	0	48.717	0.88048	0.9687	9.9311	26	3	Leave out requantified	0.82038	0.99546	13.319	26	3	Leave out requantified	0.94615	1.0343	12.393	26	3	Leave out requantified	6.4142e+09	2223700000	2185300000	2.0052e+09	19	221340000	77073000	76352000	67920000	DVATVAFCDAQSTQEIHEK;GAALDVHESEPFSFSQGPLK;GETLGIIGLGR;IGSGFDNIDIK;IRGETLGIIGLGR;PLVALLDGR;QGAFLVNTAR;TTWLHQALR;VGQAVALR;VLNEAVGALMYHTITLTR;VQSVEQIR				470
NP_001012910.1	NP_001012910.1	6	6	6	NP_001012910.1 succinate--CoA ligase [ADP/GDP-forming] subunit alpha, mitochondrial [Gallus gallus]	1	6	6	6	26	26	26	34.849	331	331	0	36.814	0.86562	0.92466	5.7184	9	0	Leave out requantified	0.78343	0.91755	10.441	9	0	Leave out requantified	0.87321	0.94253	9.7834	9	0	Leave out requantified	2179300000	775860000	739970000	663450000	13	52837000	17035000	16829000	18973000	IGIMPGHIHK;LVGPNCPGVINPGECK;PVVSFIAGLTAPPGR;QGTFHSQQALEYGTNLVGGVSPGK;THLGLPVFNSVK;VICQGFTGK				471
NP_001012912.1	NP_001012912.1	1	1	1	NP_001012912.1 protein-lysine N-trimethyltransferase SMYD5 [Gallus gallus]	1	1	1	1	2.9	2.9	2.9	46.967	420	420	0	10.482	1.03	1.2413	18.772	4	0	Linear	0.85162	1.0063	3.5978	4	0	Linear	0.89632	0.94867	14.669	4	0	Median	73712000	22772000	25255000	25685000	20	3685600	1138600	1262700	1284300	EELDAFIDQLYK				472
XP_046797602.1;XP_040556816.1;XP_040556815.1;XP_040556814.1;XP_015142284.1;XP_046797601.1;XP_046797600.1;XP_046797599.1;XP_040556813.1;XP_040556812.1;XP_040556811.1;XP_015142283.1;XP_015142280.1;NP_001012916.1	XP_046797602.1;XP_040556816.1;XP_040556815.1;XP_040556814.1;XP_015142284.1;XP_046797601.1;XP_046797600.1;XP_046797599.1;XP_040556813.1;XP_040556812.1;XP_040556811.1;XP_015142283.1;XP_015142280.1;NP_001012916.1	9;9;9;9;9;9;9;9;9;9;9;9;9;9	9;9;9;9;9;9;9;9;9;9;9;9;9;9	9;9;9;9;9;9;9;9;9;9;9;9;9;9	XP_046797602.1 carnitine O-palmitoyltransferase 1, liver isoform isoform X2 [Gallus gallus];XP_040556816.1 carnitine O-palmitoyltransferase 1, liver isoform isoform X2 [Gallus gallus];XP_040556815.1 carnitine O-palmitoyltransferase 1, liver isoform isoform	14	9	9	9	14.8	14.8	14.8	85.436	748	748;748;748;748;748;770;770;770;770;770;770;770;770;770	0	18.926	1.0564	1.1442	11.336	11	2	Leave out requantified	0.78076	0.90471	15.226	11	2	Leave out requantified	0.7874	0.85532	15.82	11	2	Leave out requantified	1.0593e+09	358040000	386170000	315100000	35	17734000	5457400	6906800	5369300	AGNIIHAILLYR;ALVDIMGLFQPTK;EIEQQIQR;GDTNQNIPIPTK;IPGEESDTLQHVK;LAALTAGDRVPWAK;LQWEIPEECQDVIER;LSTSQTPQQHIDLK;YLSVDSPFLK				473
XP_046798766.1;XP_046798765.1;XP_046798764.1;XP_046798763.1;XP_046798762.1;XP_046798761.1;XP_046798760.1;XP_046798759.1;XP_046798758.1;XP_046798757.1;NP_001012921.2	XP_046798766.1;XP_046798765.1;XP_046798764.1;XP_046798763.1;XP_046798762.1;XP_046798761.1;XP_046798760.1;XP_046798759.1;XP_046798758.1;XP_046798757.1;NP_001012921.2	15;15;15;15;15;15;15;15;15;15;15	15;15;15;15;15;15;15;15;15;15;15	15;15;15;15;15;15;15;15;15;15;15	XP_046798766.1 annexin A11 isoform X1 [Gallus gallus];XP_046798765.1 annexin A11 isoform X1 [Gallus gallus];XP_046798764.1 annexin A11 isoform X1 [Gallus gallus];XP_046798763.1 annexin A11 isoform X1 [Gallus gallus];XP_046798762.1 annexin A11 isoform X1 [G	11	15	15	15	32.9	32.9	32.9	52.687	492	492;492;492;492;492;492;492;492;492;492;492	0	113.21	1.0021	1.0428	12.42	32	3	Leave out requantified	0.82695	0.96894	9.0124	33	3	Leave out requantified	0.85377	0.94223	7.0972	32	3	Leave out requantified	7.9657e+09	2503100000	2.9419e+09	2520800000	22	270720000	83723000	100640000	86354000	AVFSEYQR;DESTNVDMSLVQK;DIENSICR;DVQELYAAGENR;FNAILCAR;GIGTDENCLIEILASR;GLGTDEQAIIDCLGSR;GTITDALGFDPLKDAEVLR;GTITDALGFDPLKDAEVLRK;LLISLSQGNR;SELSGNFEK;SEVDLLDIR;SLYADITGDTSGDYRK;SNEHIQELNR;TLEEAIR				474
NP_001012922.2;XP_015134161.1	NP_001012922.2;XP_015134161.1	6;5	6;5	5;4	NP_001012922.2 inhibitor of nuclear factor kappa-B kinase subunit alpha [Gallus gallus];XP_015134161.1 inhibitor of nuclear factor kappa-B kinase subunit alpha isoform X1 [Gallus gallus]	2	6	6	5	10.1	10.1	9.1	86.113	759	759;724	0	46.717	0.85674	0.89864	9.6648	8	0	Leave out requantified	0.90529	1.0496	11.853	8	0	Leave out requantified	1.0231	1.1308	16.555	8	0	Leave out requantified	1.0178e+09	352060000	360270000	305480000	42	17794000	6334500	6298700	5160900	DLKPENIVLQDEGGK;EEQNNSLTNFDWSWLK;IEVALNNIK;IIDLGYAK;IIVQTVQSQDR;IVSFLLHPEESLHFLQNR				475
NP_001012926.2	NP_001012926.2	3	3	3	NP_001012926.2 RRP12-like protein [Gallus gallus]	1	3	3	3	3.2	3.2	3.2	144	1294	1294	0	37.364	1.2482	1.3148	0.16091	5	1	Leave out requantified	1.0884	1.2594	2.9622	5	1	Leave out requantified	0.85378	0.91663	3.1592	5	1	Leave out requantified	230880000	64103000	84962000	81813000	63	3664700	1017500	1348600	1298600	AYLTITDPQLVCGFLQK;QAAAEGEEEEAPAQPK;SWLLPVLR				476
NP_001012930.1;XP_046798911.1	NP_001012930.1;XP_046798911.1	15;14	15;14	15;14	NP_001012930.1 mini-chromosome maintenance complex-binding protein [Gallus gallus];XP_046798911.1 mini-chromosome maintenance complex-binding protein isoform X1 [Gallus gallus]	2	15	15	15	30.8	30.8	30.8	71.862	634	634;564	0	69.842	1.0029	1.0665	7.9324	27	2	Leave out requantified	0.86056	1.008	22.45	27	2	Leave out requantified	0.91685	0.99799	19.039	27	2	Leave out requantified	3.3759e+09	1.0249e+09	1129600000	1221400000	32	63317000	18629000	20515000	24172000	EAYISASQAR;FLSLSAGQTTLSR;IHVILAHK;IIQQLVPASYR;IYLSLLR;KNDPESITADDLHR;LKENNATNWVPSLNDVPVHYLKPNSLVK;LLDYSISDEVTK;LQHLNPLLPACLNEEESK;LQMTIENMNHSR;NSIFTEHIYR;QTFYCVPVPGESAWVK;TFVSNFMSELSPVR;VHSPPSSLVPR;VSPSTSYTPSR				477
NP_001012932.1	NP_001012932.1	17	17	15	NP_001012932.1 signal transducer and activator of transcription 1-alpha/beta [Gallus gallus]	1	17	17	15	25.3	25.3	24	87.243	755	755	0	50.204	2.7052	2.8118	17.921	31	9	Leave out requantified	2.4119	2.7579	25.327	31	9	Leave out requantified	0.94802	1.0235	13.136	31	9	Leave out requantified	6.4655e+09	887950000	2854800000	2722700000	34	119670000	16083000	51650000	51939000	DQRPGTFLLR;ELSAVTFPDIIR;FLEQVHQLYDDSFPMEIR;FLYPDIPKDNAFGK;FNILGTNTK;KFNILGTNTK;LLGPTSGGSHDGLIPWTR;LQELNYNLK;LTYDPDPITK;NSVTDVEQDIK;QLIQSSFVVER;TELISVSEVHPSR;TGVQFTVK;TLEDVQDEYDFK;TQWYQLQQLDSK;VLFDKDVNEK;VMAAENIPENPLR				478
NP_001012934.1	NP_001012934.1	43	43	43	NP_001012934.1 60 kDa heat shock protein, mitochondrial precursor [Gallus gallus]	1	43	43	43	58.3	58.3	58.3	60.972	573	573	0	323.31	0.94731	0.99129	9.8542	281	21	Leave out requantified	0.81503	0.90775	10.417	282	21	Leave out requantified	0.86735	0.93323	7.9683	282	21	Leave out requantified	223300000000	76839000000	78125000000	68335000000	31	4433700000	1.5434e+09	1.5331e+09	1357300000	AAVEEGIVPGGGCALLR;ALMLQGVDLLADAVAVTMGPK;APGFGDNR;CEFQDAYVLISEK;CEFQDAYVLISEKK;CIPALDALKPANEDQK;DDTMLLK;DRVTDALNATR;EPAMGGMGGMGGGMGGGMF;GANPVEIR;GANPVEIRR;GVMLAVDAITAELK;GVMLAVDAITAELKK;GYISPYFINTAK;IGIEIIK;IGIEIIKR;IPAMTIAK;IQEIIEQLEVTTSEYEK;IQEIIEQLEVTTSEYEKEK;ISSVQSIVPALEIANSHR;ISSVQSIVPALEIANSHRK;KISSVQSIVPALEIANSHR;KPLVIIAEDVDGEALSTLVLNR;LKVGLQVVAVK;LKVGLQVVAVKAPGFGDNR;LSDGVAVLK;LVQDVANNTNEEA…				479
NP_001012937.2;XP_025007967.2;XP_025007966.2	NP_001012937.2;XP_025007967.2;XP_025007966.2	14;14;14	14;14;14	14;14;14	NP_001012937.2 aspartyl aminopeptidase [Gallus gallus];XP_025007967.2 aspartyl aminopeptidase isoform X2 [Gallus gallus];XP_025007966.2 aspartyl aminopeptidase isoform X1 [Gallus gallus]	3	14	14	14	41.9	41.9	41.9	51.932	473	473;571;598	0	93.181	0.94161	0.98555	8.6958	38	3	Leave out requantified	0.84862	1.0012	9.0273	38	3	Leave out requantified	0.8916	0.9861	4.7669	38	3	Leave out requantified	10527000000	3.4764e+09	3.6986e+09	3.3516e+09	22	289070000	98081000	103530000	87458000	FQPGNGFSLLGAHTDSPCLR;GPSPYHVVAECR;IPHLAIHLQR;ISASPQNLTAFEEAVAK;LLQAGFQELK;LVCVERPILR;NDTPCGTTIGPILASR;NYSTLIAFAVGGR;QAVQAAAQELVR;SINENFGPNTEHHLVPILATAVQEELEKEPAVDR;TAGVAAAQTER;VGVPLQEFMVR;VIVKEPNTGR;YASTAVTEAVIR				480
NP_001012952.1	NP_001012952.1	35	35	35	NP_001012952.1 26S proteasome non-ATPase regulatory subunit 2 [Gallus gallus]	1	35	35	35	51.8	51.8	51.8	99.997	908	908	0	242.55	0.94998	1.0029	8.3332	105	6	Leave out requantified	0.84838	0.95228	8.9398	105	6	Leave out requantified	0.90838	0.9699	10.266	105	6	Leave out requantified	31171000000	10423000000	10843000000	9904900000	52	218360000	72533000	76937000	68895000	AELATEEHVPVTPILEGFVILR;AVPLALALISVSNPR;CALGIFR;DPNNLFMVR;DPPAGPEKEQELSEEDK;DTLLTLVK;DTSLYRPALEELRR;EDVLTLLLPVMGDSK;EWQEIDEADK;EWQEIDEADKAQR;FAADIISVLAMTMSGER;FGGSGSQVDSAR;FLRPHYGK;FNRYPEALR;FSHDADPEVSYNSIFAMGMVGSGTNNAR;GTLTLCPYHSDR;LAQGLTHLGK;LKEIYENMAPGENKR;LLTDDGNKWLYK;LNILDTLSK;LVGSQEELASWGHEYVR;MLVTFDEELRPLPVSVR;NECDPALALLSDYVLHNSNTMR;SETELKETYAR;SGALLACGIVNSGVR;SHYVLYGLVAAMQPR;SSTTSMTSVPKPLK…				481
XP_025006725.2;XP_040557008.1;XP_015146116.2;XP_025006723.2;XP_015146111.2;XP_040556999.1;XP_015146097.2;XP_015146091.2;NP_001012956.2;XP_015146086.2	XP_025006725.2;XP_040557008.1;XP_015146116.2;XP_025006723.2;XP_015146111.2;XP_040556999.1;XP_015146097.2;XP_015146091.2;NP_001012956.2;XP_015146086.2	3;3;3;3;3;3;3;3;3;3	3;3;3;3;3;3;3;3;3;3	3;3;3;3;3;3;3;3;3;3	XP_025006725.2 zinc finger CCCH-type antiviral protein 1 isoform X9 [Gallus gallus];XP_040557008.1 zinc finger CCCH-type antiviral protein 1 isoform X8 [Gallus gallus];XP_015146116.2 zinc finger CCCH-type antiviral protein 1 isoform X7 [Gallus gallus];XP_0	10	3	3	3	7.8	7.8	7.8	58.995	516	516;525;526;544;553;562;681;704;713;714	0	7.5659	2.1958	2.2775	43.452	7	2	Leave out requantified	2.0524	2.1938	32.998	7	2	Leave out requantified	0.91064	0.97177	1.7892	7	2	Leave out requantified	122000000	18545000	55220000	48231000	27	2599200	317100	1212200	1069900	GDPVVCSFLTK;LSTPSSVVNPTFVLTTK;YSHDITSAENKK				482
XP_046760915.1;NP_001012957.2;XP_040510689.1;XP_040510688.1	XP_046760915.1;NP_001012957.2;XP_040510689.1;XP_040510688.1	1;1;1;1	1;1;1;1	1;1;1;1	XP_046760915.1 serine/threonine-protein phosphatase 6 regulatory ankyrin repeat subunit C isoform X2 [Gallus gallus];NP_001012957.2 serine/threonine-protein phosphatase 6 regulatory ankyrin repeat subunit C [Gallus gallus];XP_040510689.1 serine/threonine-p	4	1	1	1	1.4	1.4	1.4	98.887	919	919;1073;1088;1144	0	11.243	NaN	NaN	NaN	1	0	Median	NaN	NaN	NaN	1	0	Median	NaN	NaN	NaN	1	0	Median	28475000	9828000	10616000	8030100	34	837490	289060	312250	236180	NGLATVVQALLSR				483
NP_001012958.2	NP_001012958.2	3	3	3	NP_001012958.2 RNA cytidine acetyltransferase [Gallus gallus]	1	3	3	3	3.4	3.4	3.4	115.43	1019	1019	0.0045774	2.1436	0.98203	1.0456	54.249	3	2	Median	1.018	1.2087	149.45	3	2	Median	0.70617	0.78171	202.77	3	2	Median	185720000	12762000	51211000	121740000	54	1399500	222750	941400	235330	AGFVPVYLR;AGQNASIVSVK;EVELPSSQLMGLFNR				484
NP_001012960.2;XP_015152859.1;XP_046759324.1;XP_046759323.1;XP_046759322.1;XP_040507415.1;XP_040507414.1;XP_046759327.1;XP_046759326.1;XP_046759325.1	NP_001012960.2;XP_015152859.1;XP_046759324.1;XP_046759323.1;XP_046759322.1;XP_040507415.1;XP_040507414.1;XP_046759327.1;XP_046759326.1;XP_046759325.1	25;25;24;24;24;24;24;19;19;19	25;25;24;24;24;24;24;19;19;19	24;24;23;23;23;23;23;18;18;18	NP_001012960.2 exportin-7 [Gallus gallus];XP_015152859.1 exportin-7 isoform X4 [Gallus gallus];XP_046759324.1 exportin-7 isoform X3 [Gallus gallus];XP_046759323.1 exportin-7 isoform X3 [Gallus gallus];XP_046759322.1 exportin-7 isoform X3 [Gallus gallus];XP	10	25	25	24	27.7	27.7	26.6	123.88	1087	1087;1096;1104;1104;1104;1117;1126;871;871;871	0	128.01	0.95682	0.98175	10.598	35	8	Leave out requantified	0.79936	0.91287	6.493	35	8	Leave out requantified	0.85415	0.92983	10.521	35	8	Leave out requantified	3.3986e+09	1224500000	1139700000	1.0343e+09	54	42440000	15285000	13926000	13229000	AALSGSYVNFGVFR;ADHVQSLAQLENLCK;AIELWYHDPACTTPVLK;ALVEFTNSPDCLSK;FLSHLVDGVKR;GIAFAFNAK;GSSSYSQLLAATCLTK;ILENPQSLSDPNNYHEFCR;ILTLGEVPK;ILTLGEVPKDQVYALK;LAASVPYVK;LESVHIILR;LLLSIPHSDLLDYPK;LQFDVSSPNGILLFR;LYGDDALDNALQTFIK;NSIVNSQPPEK;NYVLNYLATRPK;PLLGLILLNEK;QLYETTDTATR;SNYQLGELVK;TNNPLPLEQR;TTFYTALGR;VENYPEVIR;VLQLMNLTDSR				485
XP_040553206.1;XP_015139600.1;NP_001012961.1	XP_040553206.1;XP_015139600.1;NP_001012961.1	6;6;6	6;6;6	6;6;6	XP_040553206.1 syntaxin-7 isoform X1 [Gallus gallus];XP_015139600.1 syntaxin-7 isoform X1 [Gallus gallus];NP_001012961.1 syntaxin-7 [Gallus gallus]	3	6	6	6	29.5	29.5	29.5	29.342	258	258;258;258	0	49.785	0.87226	0.96308	12.505	12	3	Leave out requantified	0.68616	0.83409	6.6251	12	3	Leave out requantified	0.78457	0.86407	5.8132	12	3	Leave out requantified	1.6479e+09	619720000	572340000	455830000	12	92142000	31999000	33750000	26394000	EFGSLPATSEQR;ILNQLGTPQDTHELR;ISGGAPEDSYK;LVGEFTTALTNFQR;QQYTNQLAK;SYSAGLVDPNQLAQR				486
NP_001012962.2;XP_015132791.3	NP_001012962.2;XP_015132791.3	5;5	5;5	5;5	NP_001012962.2 exosome RNA helicase MTR4 [Gallus gallus];XP_015132791.3 exosome RNA helicase MTR4 isoform X1 [Gallus gallus]	2	5	5	5	6	6	6	116.05	1029	1029;1048	0	8.5884	1.0161	1.1014	19.458	5	1	Leave out requantified	1.0343	1.2068	10.348	5	1	Leave out requantified	0.9513	1.0608	12.431	5	1	Leave out requantified	276340000	78226000	104720000	93397000	59	2163100	597770	836530	728780	EYPFSLDAFQR;GIGIHHGGLLPILK;LTEQLAGPLR;NFQPVIIFSFSK;NSATEAAKPARPDEK				487
XP_046761361.1;NP_001012963.1	XP_046761361.1;NP_001012963.1	3;3	3;3	3;3	XP_046761361.1 dnaJ homolog subfamily A member 1 isoform X1 [Gallus gallus];NP_001012963.1 dnaJ homolog subfamily A member 1 [Gallus gallus]	2	3	3	3	11.1	11.1	11.1	38.374	341	341;397	0	9.6891	1.1482	1.2439	40.201	3	1	Median	0.99259	1.1499	20.911	3	1	Plateau	0.8471	0.92095	13.038	3	1	Median	164440000	54564000	61462000	48414000	17	9672900	3209700	3615400	2847900	DLYDKGGEQAIK;QISQAYEVLSDPK;TIIITSHPGQVVK				488
NP_001012965.2	NP_001012965.2	7	7	7	NP_001012965.2 exportin-4 [Gallus gallus]	1	7	7	7	8.2	8.2	8.2	130.27	1154	1154	0	25.003	0.91758	0.96151	7.7712	8	2	Leave out requantified	0.84918	0.99905	5.8749	8	2	Leave out requantified	0.89731	0.98747	7.2487	8	2	Leave out requantified	360350000	149960000	114950000	95439000	58	2910700	1185400	980200	745050	AQETDSALFLATR;DIVWFLK;EFIDFSDTDEVFR;HQQQLLASPASGSIDNK;IAAEHCIPLLTSLLEDR;SPPLHYLSSSVQR;TFLLTYVLQRPNLQK				489
NP_001012967.2;XP_046781856.1;XP_046781852.1;XP_046781850.1;XP_046781847.1;XP_046781845.1;XP_046781860.1;XP_046781859.1;XP_046781858.1;XP_046800041.1;XP_046800040.1;XP_025008375.2;XP_025008374.2;XP_046800039.1;XP_015145251.1;XP_015145250.1	NP_001012967.2;XP_046781856.1;XP_046781852.1;XP_046781850.1;XP_046781847.1;XP_046781845.1;XP_046781860.1;XP_046781859.1;XP_046781858.1	21;21;21;21;21;21;20;20;20;2;2;2;2;2;2;2	21;21;21;21;21;21;20;20;20;2;2;2;2;2;2;2	21;21;21;21;21;21;20;20;20;2;2;2;2;2;2;2	NP_001012967.2 electrogenic aspartate/glutamate antiporter SLC25A13, mitochondrial [Gallus gallus];XP_046781856.1 calcium-binding mitochondrial carrier protein Aralar2 isoform X4 [Gallus gallus];XP_046781852.1 calcium-binding mitochondrial carrier protein	16	21	21	21	36.6	36.6	36.6	74.093	675	675;680;680;682;682;685;642;642;642;568;642;643;648;656;675;676	0	127.04	1.0006	1.0662	11.474	42	2	Leave out requantified	0.80456	0.94439	11.95	42	2	Leave out requantified	0.78945	0.86825	12.162	42	2	Leave out requantified	7.1854e+09	2363000000	2707200000	2.1153e+09	37	136480000	45469000	50508000	40500000	AGQTTYSGVVDCFVK;APGDVSRPVLIQIAESAYR;DLGFFGLYK;DVEVTKEEFVLAAQK;FGLYLPR;GLLPQLLGVAPEK;IAPLEEGTLPYNLAEAQR;IIGDGLPNANTVQLLAGVVDQTK;ITLPAPNPDHVGGYK;IYSTLAGNR;IYSTLAGNRK;KIYSTLAGNR;LAVATFAGIENK;LQVAGEITTGPR;LTVNDFVR;MTLADIER;NGEFFMSPNDFVTR;STGSFVGELMYK;VSALTVLR;WFYVDFGGVKPVGSEPVPK;YEGFFGLYR				490
XP_046799661.1;XP_046799660.1;XP_046799659.1;XP_040559472.1;NP_001012970.2	XP_046799661.1;XP_046799660.1;XP_046799659.1;XP_040559472.1;NP_001012970.2	1;1;1;1;1	1;1;1;1;1	1;1;1;1;1	XP_046799661.1 N-chimaerin isoform X4 [Gallus gallus];XP_046799660.1 N-chimaerin isoform X3 [Gallus gallus];XP_046799659.1 N-chimaerin isoform X2 [Gallus gallus];XP_040559472.1 N-chimaerin isoform X1 [Gallus gallus];NP_001012970.2 N-chimaerin [Gallus gallu	5	1	1	1	5.5	5.5	5.5	29.04	254	254;276;407;433;459	0.0042918	2.2129	NaN	NaN	NaN	1	0	Median	NaN	NaN	NaN	1	0	Median	NaN	NaN	NaN	1	0	Median	27805000	8628800	10269000	8907200	16	1737800	539300	641780	556700	DLPIPLITYDAYPK				491
XP_040560655.1;XP_040560654.1;NP_001012971.2;XP_015145806.1;XP_015145805.1;XP_015145804.1	XP_040560655.1;XP_040560654.1;NP_001012971.2;XP_015145806.1;XP_015145805.1;XP_015145804.1	2;2;2;2;2;2	1;1;1;1;1;1	1;1;1;1;1;1	XP_040560655.1 metastasis-associated protein MTA1 isoform X5 [Gallus gallus];XP_040560654.1 metastasis-associated protein MTA1 isoform X4 [Gallus gallus];NP_001012971.2 metastasis-associated protein MTA1 [Gallus gallus];XP_015145806.1 metastasis-associated	6	2	1	1	3.6	1.9	1.9	70.389	617	617;623;623;682;694;698	0.00064516	2.7945	NaN	NaN	NaN	1	0	Median	NaN	NaN	NaN	1	0	Median	NaN	NaN	NaN	1	0	Median	40202000	15331000	10508000	14363000	38	1057900	403460	276520	377970	HPYLPINSAAIK;QIDQFLVVAR				492
NP_001384736.1;NP_001017414.2	NP_001384736.1;NP_001017414.2	1;1	1;1	1;1	NP_001384736.1 NAD-dependent protein deacetylase sirtuin-2 isoform 1 [Gallus gallus];NP_001017414.2 NAD-dependent protein deacetylase sirtuin-2 isoform 2 [Gallus gallus]	2	1	1	1	3.1	3.1	3.1	42.437	388	388;412	0	6.6404	NaN	NaN	NaN	1	0	Median	NaN	NaN	NaN	1	0	Median	NaN	NaN	NaN	1	0	Median	38875000	11236000	13739000	13899000	22	1767000	510730	624520	631790	VLDELSLAGIAR				493
NP_001019627.1;NP_001384324.1;NP_001384323.1;XP_046760305.1;XP_046760304.1	NP_001019627.1;NP_001384324.1;NP_001384323.1;XP_046760305.1;XP_046760304.1	29;29;29;28;28	29;29;29;28;28	29;29;29;28;28	NP_001019627.1 vesicle-fusing ATPase isoform 3 [Gallus gallus];NP_001384324.1 vesicle-fusing ATPase isoform 2 [Gallus gallus];NP_001384323.1 vesicle-fusing ATPase isoform 1 [Gallus gallus];XP_046760305.1 vesicle-fusing ATPase isoform X1 [Gallus gallus];XP_	5	29	29	29	36.2	36.2	36.2	82.176	740	740;741;787;736;736	0	124.6	0.98121	1.0275	10.461	57	3	Leave out requantified	0.86835	0.98943	12.378	57	3	Leave out requantified	0.8512	0.91544	10.225	57	3	Leave out requantified	14277000000	4639600000	5163600000	4473700000	44	240020000	78249000	87241000	74530000	AENSSLNLIGK;AGRPMQAAR;EHQLLAEDVDIAELAVETK;FQILHIHTVR;GSMAGSTGVHDTVVNQLLSK;IAEESNFPFIK;KLFADAEEEQR;KLLIIGTTSR;LFADAEEEQR;LFADAEEEQRR;LFGLLVK;LLDYVPIGPR;LLIIGTTSR;MGIGGLDKEFSDIFR;MGIGGLDKEFSDIFRR;NFSGAELEGLVR;NIDSNPYDTDK;NSDRTPLVSVLLEGPPHSGK;QSIINPDWNFEK;SQLSCVVVDDIER;SVWIGIK;THPSVVPGNIAFSLPQR;THPSVVPGNIAFSLPQRK;TPLVSVLLEGPPHSGK;VLDDGELLVQQTK;VVNGPEILNK;WGDPVTR;YVGESEANIR;YVGESEANIRK				494
NP_001019905.1	NP_001019905.1	1	1	1	NP_001019905.1 selenoprotein S [Gallus gallus]	1	1	1	1	9.3	9.3	9.3	21.163	194	194	0	75.993	NaN	NaN	NaN	1	1	Median	NaN	NaN	NaN	1	1	Median	NaN	NaN	NaN	1	1	Median	8367200	700720	6909200	757230	8	1045900	87590	863650	94654	LSQQEAESGASTSSAVPK				495
XP_015151805.1;XP_015151804.1;XP_015151803.1;NP_001020475.1	XP_015151805.1;XP_015151804.1;XP_015151803.1;NP_001020475.1	5;5;5;5	5;5;5;5	5;5;5;5	XP_015151805.1 bcl-2-like protein 1 isoform X1 [Gallus gallus];XP_015151804.1 bcl-2-like protein 1 isoform X1 [Gallus gallus];XP_015151803.1 bcl-2-like protein 1 isoform X1 [Gallus gallus];NP_001020475.1 bcl-2-like protein 1 [Gallus gallus]	4	5	5	5	19.2	19.2	19.2	25.732	229	229;229;229;229	0	22.901	1.009	1.13	4.2021	8	2	Leave out requantified	0.96871	1.1931	5.0132	8	2	Leave out requantified	0.96541	1.0452	1.1985	8	2	Leave out requantified	467120000	141230000	173080000	152810000	9	39783000	13005000	14235000	12543000	DAGDEFELR;ELVIDFVSYK;FVDLYGNNAAAELR;FVDLYGNNAAAELRK;SSLEVHEIVR				496
NP_001020525.2	NP_001020525.2	1	1	1	NP_001020525.2 DNA polymerase epsilon subunit 3 [Gallus gallus]	1	1	1	1	11.2	11.2	11.2	16.359	143	143	0	8.9474	NaN	NaN	NaN	1	0	Median	NaN	NaN	NaN	1	0	Median	NaN	NaN	NaN	1	0	Median	56226000	17875000	19669000	18681000	8	7028200	2234400	2458600	2335200	AERPEDLNLPNAVITR				497
NP_001020611.1	NP_001020611.1	1	1	1	NP_001020611.1 charged multivesicular body protein 1a [Gallus gallus]	1	1	1	1	4.6	4.6	4.6	21.733	196	196	0	3.3493	0.96148	1.0028	5.7704	2	0	Median	0.75007	0.84231	13.146	2	0	Median	0.82681	0.88346	8.0556	2	0	Median	27704000	8890400	10147000	8667300	9	3078300	987820	1127400	963040	MDDTLFQLK				498
XP_040508621.1;NP_001025020.1;NP_990035.1;NP_990240.1	XP_040508621.1;NP_001025020.1;NP_990035.1	8;8;7;2	8;8;7;2	8;8;7;2	XP_040508621.1 rho-related GTP-binding protein RhoC isoform X1 [Gallus gallus];NP_001025020.1 rho-related GTP-binding protein RhoC [Gallus gallus];NP_990035.1 transforming protein RhoA [Gallus gallus]	4	8	8	8	43.5	43.5	43.5	21.973	193	193;193;193;196	0	114.56	1.018	1.0966	13.061	19	3	Leave out requantified	1.0251	1.1128	9.0392	19	3	Leave out requantified	0.93419	1.0105	10.543	19	3	Leave out requantified	4873500000	1433000000	1.7165e+09	1.724e+09	8	357570000	104480000	128220000	124880000	EVFEMATR;HFCPNVPIILVGNK;HFCPNVPIILVGNKK;INAFGYLECSAK;LVIVGDGACGK;MKQEPVKPEEGR;QVELALWDTAGQEDYDR;TCLLIVFSK				499
NP_001025224.1;XP_025006482.1	NP_001025224.1;XP_025006482.1	2;2	2;2	2;2	NP_001025224.1 large ribosomal subunit protein mL48 [Gallus gallus];XP_025006482.1 39S ribosomal protein L48, mitochondrial isoform X1 [Gallus gallus]	2	2	2	2	11	11	11	23.874	209	209;218	0	3.3899	0.91211	1.0156	14.716	2	1	Median	0.75134	0.91358	13.732	2	1	Median	0.81515	0.88603	6.8338	2	1	Median	95631000	41901000	29399000	24330000	11	8693700	3809200	2672700	2211800	SRPELEELLAQVS;TNEVLFMEER				500
XP_025007227.1;XP_025007226.1;NP_001025511.1;XP_025007225.1;XP_025007224.1;XP_025007223.1;XP_040558158.1;XP_025007222.1	XP_025007227.1;XP_025007226.1;NP_001025511.1;XP_025007225.1;XP_025007224.1;XP_025007223.1;XP_040558158.1;XP_025007222.1	8;8;8;8;8;8;8;8	8;8;8;8;8;8;8;8	4;4;4;4;4;4;4;4	XP_025007227.1 serine/threonine-protein phosphatase 2B catalytic subunit beta isoform isoform X7 [Gallus gallus];XP_025007226.1 serine/threonine-protein phosphatase 2B catalytic subunit beta isoform isoform X6 [Gallus gallus];NP_001025511.1 serine/threonin	8	8	8	4	16.4	16.4	7.8	52.589	463	463;509;510;519;519;520;528;529	0	19.061	0.87855	0.94313	84.989	26	5	Leave out requantified	0.86818	1.0011	78.834	26	5	Leave out requantified	0.91889	0.97867	21.757	26	5	Leave out requantified	2744000000	724670000	1.0494e+09	969880000	21	113250000	29039000	44658000	39548000	HLTEYFTFK;IINEGAAILR;IINEGAAILRR;ILYPSTLFLLR;LFEVGGSPANTR;LTSEEVFDTDGKPR;YENNVMNIR;YLFLGDYVDR				501
NP_001025536.1;XP_040557967.1;XP_015139892.2;XP_015143066.3;XP_015139891.2;XP_040559248.1;XP_015139890.2;NP_001038126.2;XP_040559247.1;XP_046799379.1;XP_040509110.1;XP_015144604.1;XP_015144603.1;XP_040559246.1;XP_015144601.1	NP_001025536.1;XP_040557967.1;XP_015139892.2;XP_015143066.3;XP_015139891.2;XP_040559248.1;XP_015139890.2;NP_001038126.2;XP_040559247.1;XP_046799379.1;XP_040509110.1;XP_015144604.1;XP_015144603.1;XP_040559246.1;XP_015144601.1	2;1;1;1;1;1;1;1;1;1;1;1;1;1;1	2;1;1;1;1;1;1;1;1;1;1;1;1;1;1	2;1;1;1;1;1;1;1;1;1;1;1;1;1;1	NP_001025536.1 receptor tyrosine-protein kinase erbB-4 [Gallus gallus];XP_040557967.1 mitogen-activated protein kinase kinase kinase 9 isoform X2 [Gallus gallus];XP_015139892.2 mitogen-activated protein kinase kinase kinase 21 isoform X3 [Gallus gallus];XP	15	2	2	2	1.9	1.9	1.9	143.67	1276	1276;911;1015;1049;1054;1056;1062;1235;1240;1246;1263;1283;1293;1299;1309	0.005175	2.1224	0.61339	0.65016	45.871	2	1	Median	0.64015	0.71999	37.415	2	1	Median	1.0128	1.0859	1.4691	2	1	Median	877330000	297270000	404010000	176040000	67	4610400	399480	3884500	326400	ITDFGLAR;PYDGIPIREIPDLLEK				502
XP_046754906.1;XP_046754905.1;XP_046754904.1;XP_015134284.1;NP_001025556.2;XP_015134283.1	XP_046754906.1;XP_046754905.1;XP_046754904.1;XP_015134284.1;NP_001025556.2;XP_015134283.1	2;2;2;2;2;2	2;2;2;2;2;2	2;2;2;2;2;2	XP_046754906.1 enhancer of mRNA-decapping protein 3 isoform X2 [Gallus gallus];XP_046754905.1 enhancer of mRNA-decapping protein 3 isoform X2 [Gallus gallus];XP_046754904.1 enhancer of mRNA-decapping protein 3 isoform X2 [Gallus gallus];XP_015134284.1 enha	6	2	2	2	3.6	3.6	3.6	56.077	506	506;506;506;506;506;535	0	5.6451	NaN	NaN	NaN	1	0	Median	NaN	NaN	NaN	1	0	Median	NaN	NaN	NaN	1	0	Median	68929000	20607000	30504000	17818000	32	2154000	643960	953250	556820	AVVDWANQNR;FVIPLHST				503
NP_001025558.2	NP_001025558.2	5	5	5	NP_001025558.2 E3 ubiquitin-protein ligase ARIH1 [Gallus gallus]	1	5	5	5	11.1	11.1	11.1	63.838	552	552	0	20.926	1.0918	1.1543	6.3486	6	0	Leave out requantified	0.94698	1.128	14.739	6	0	Leave out requantified	0.75861	0.82096	25.464	6	0	Leave out requantified	661960000	220270000	268760000	172930000	26	10422000	3097200	4383100	2942000	DISQDSLQDIK;EVNEVIQNPATITR;ILLSHFNWDK;VLLQHVHEGYEK;YQHLITNSFVECNR				504
XP_046754928.1;NP_001025561.2	XP_046754928.1;NP_001025561.2	3;3	3;3	3;3	XP_046754928.1 beta-hexosaminidase subunit alpha isoform X1 [Gallus gallus];NP_001025561.2 beta-hexosaminidase subunit alpha precursor [Gallus gallus]	2	3	3	3	6.8	6.8	6.8	58.948	526	526;526	0	8.5837	0.87681	0.90249	21.316	6	0	Leave out requantified	0.93038	1.0673	6.371	6	0	Leave out requantified	0.89852	0.97179	5.7592	6	0	Leave out requantified	351940000	118770000	108120000	125050000	29	7318100	2866800	1846800	2604500	ALLSAPWYLNR;GYMVWQEVFDNGVK;VRPDTIIHVWK				505
XP_046761130.1;NP_001025707.2;XP_040511258.1;NP_001026625.2	XP_046761130.1;NP_001025707.2;XP_040511258.1	12;12;11;1	12;12;11;1	12;12;11;1	XP_046761130.1 cytoplasmic aconitate hydratase isoform X2 [Gallus gallus];NP_001025707.2 cytoplasmic aconitate hydratase [Gallus gallus];XP_040511258.1 cytoplasmic aconitate hydratase isoform X1 [Gallus gallus]	4	12	12	12	20.1	20.1	20.1	98.087	889	889;889;916;965	0	68.319	1.0084	1.0793	10.668	19	1	Leave out requantified	0.75256	0.87349	15.968	19	1	Leave out requantified	0.77129	0.84422	14.923	19	1	Leave out requantified	2291000000	794520000	837870000	658620000	43	18816000	6552900	6608400	5654700	AVLAESYER;GPFLLGVK;IETVNEAWNALDAPSDK;IIPPGSGIIHQVNLEYLAR;KAVEAGLTVKPYIK;QAGHPLIVLAGK;QGPQTIHFPSGETLDVFDAAER;SNLVGMGVIPLQYLPGEDAR;SNPFVQIVEPLDAKEPLKK;SPPFFDGLTLALQTPK;TSLSPGSGVVTYYLR;VLLEAAIR				506
NP_001025711.2;XP_015155065.1;XP_015155056.1;XP_015155058.1;XP_015155059.1;XP_015155060.1;XP_015155061.1;XP_015155062.1;XP_015155063.1;XP_015155064.1;XP_046760275.1;XP_046760273.1;XP_046760274.1;XP_015155066.1;XP_046760276.1;XP_024999710.1;XP_040509002.1;XP_040509003.1;XP_040509004.1;XP_040509005.1;XP_040509006.1;XP_040509007.1	NP_001025711.2;XP_015155065.1;XP_015155056.1;XP_015155058.1;XP_015155059.1;XP_015155060.1;XP_015155061.1;XP_015155062.1;XP_015155063.1;XP_015155064.1;XP_046760275.1;XP_046760273.1;XP_046760274.1;XP_015155066.1;XP_046760276.1;XP_024999710.1;XP_040509002.1;XP_040509003.1;XP_040509004.1;XP_040509005.1;XP_040509006.1;XP_040509007.1	47;47;47;47;47;47;47;47;47;47;47;47;47;47;46;46;46;46;46;46;46;46	47;47;47;47;47;47;47;47;47;47;47;47;47;47;46;46;46;46;46;46;46;46	47;47;47;47;47;47;47;47;47;47;47;47;47;47;46;46;46;46;46;46;46;46	NP_001025711.2 ATP-citrate synthase [Gallus gallus];XP_015155065.1 ATP-citrate synthase isoform X1 [Gallus gallus];XP_015155056.1 ATP-citrate synthase isoform X1 [Gallus gallus];XP_015155058.1 ATP-citrate synthase isoform X1 [Gallus gallus];XP_015155059.1	22	47	47	47	49.3	49.3	49.3	121.15	1101	1101;1101;1101;1101;1101;1101;1101;1101;1101;1101;1101;1101;1101;1100;1091;1091;1091;1091;1091;1091;1091;1090	0	302.83	0.83159	0.88171	9.9818	160	14	Leave out requantified	0.96109	1.0994	12.475	160	14	Leave out requantified	1.1532	1.2309	13.819	160	14	Leave out requantified	43864000000	14167000000	13425000000	16272000000	61	402360000	131550000	120550000	150270000	AFDSGIIPMEFVNK;AGKDLVSSLTSGLLTIGDR;AIIWGMQTR;AIKDYQGPLK;AIKDYQGPLKEHEVR;AISEQTGKEFLYK;AKPTAPLDSVPAPR;AVQGMLDFDYICSR;DEPSVAAMVYPFTGDHR;DGVYILDLAAK;DLVSSLTSGLLTIGDR;DYQGPLKEHEVR;EAYPEEAYIADLDAK;EGDYVLFYHEGGVDVGDVDAK;EILIPVYK;FGGALDAAAK;GGPNYQEGLR;GQELIYAGMPITEVFK;GVTIIGPATVGGIKPGCFK;HPWDDISYVLPEHMTM;IDATADYICK;IGNTGGMLDNILASK;KHPEVDVLINFASLR;LGLVGINLTLDQVK;LGQETTIANAK;LIMGIGHR;LLVAVDEK;LLVAVDEKLNES…				507
NP_001025716.1	NP_001025716.1	5	5	5	NP_001025716.1 F-box only protein 22 [Gallus gallus]	1	5	5	5	17.3	17.3	17.3	43.256	393	393	0	21.61	0.93663	1.0373	5.5602	5	0	Leave out requantified	1.0123	1.1754	15.499	5	0	Leave out requantified	1.0561	1.1482	21.986	5	0	Leave out requantified	890290000	279510000	289520000	321260000	15	19853000	5447300	5747400	8658800	FLHQIVNPLNEK;GGLVLGNLAEVVER;IQTFHFPK;LAWVSALEPGPPGGHTLVQALAR;VVLLFGYNSWK				508
NP_001025722.2	NP_001025722.2	7	7	7	NP_001025722.2 LRP chaperone MESD precursor [Gallus gallus]	1	7	7	7	25.1	25.1	25.1	24.563	219	219	0	32.08	0.85399	0.92313	7.1417	12	3	Leave out requantified	0.78186	0.90623	10.92	12	3	Leave out requantified	1.0203	1.0866	17	12	3	Leave out requantified	1.8648e+09	719890000	626910000	518050000	13	71487000	30583000	24908000	15996000	CADVTLEGQVYPGK;DDDIEEGDLPEHK;DDDIEEGDLPEHKRPPAPIDFSK;IDPGKPESILK;LLEQWEK;LLEQWEKDDDIEEGDLPEHK;RPPAPIDFSK				509
NP_001382850.1;NP_001025723.2	NP_001382850.1;NP_001025723.2	7;7	7;7	7;7	NP_001382850.1 ATP-dependent clpX-like chaperone, mitochondrial isoform 2 [Gallus gallus];NP_001025723.2 ATP-dependent clpX-like chaperone, mitochondrial isoform 1 [Gallus gallus]	2	7	7	7	16.6	16.6	16.6	67.168	616	616;630	0	33.389	0.83185	0.88443	7.5927	9	1	Leave out requantified	0.8214	0.92307	16.654	9	1	Leave out requantified	0.94412	1.0216	11.362	9	1	Leave out requantified	826490000	290090000	276230000	260170000	35	13028000	4738700	4282700	4007100	AQQGIVFLDEVDKIGSVPGIHQLR;DLIEFGMIPEFVGR;DVGGEGVQQGLLK;LLQDANYNVEK;LPVVVPLHSLDEK;SIIKEPESAAEAVK;SNILLLGPTGSGK				510
NP_001025724.2	NP_001025724.2	1	1	1	NP_001025724.2 protein fem-1 homolog B isoform 1 [Gallus gallus]	1	1	1	1	1.8	1.8	1.8	70.35	627	627	0	13.321	NaN	NaN	NaN	1	0	Median	NaN	NaN	NaN	1	0	Median	NaN	NaN	NaN	1	0	Median	15522000	4382700	5380800	5758100	38	408460	115330	141600	151530	VLTLAALLLNR				511
XP_046755028.1;XP_015147595.1;XP_015147591.1;XP_015147592.1;XP_015147593.1;XP_040562311.1;XP_040562312.1;XP_040562313.1;XP_015147594.1;XP_040562314.1;XP_015147598.1;XP_040562315.1;XP_040562322.1;XP_040562316.1;XP_015147596.1;XP_040562317.1;XP_040562318.1;XP_040562319.1;NP_001025725.1;XP_015147597.1;XP_040562320.1;XP_040562321.1;XP_015147590.1	XP_046755028.1;XP_015147595.1;XP_015147591.1;XP_015147592.1;XP_015147593.1;XP_040562311.1;XP_040562312.1;XP_040562313.1;XP_015147594.1;XP_040562314.1;XP_015147598.1;XP_040562315.1;XP_040562322.1;XP_040562316.1;XP_015147596.1;XP_040562317.1;XP_040562318.1;XP_040562319.1;NP_001025725.1;XP_015147597.1;XP_040562320.1;XP_040562321.1;XP_015147590.1	3;3;3;3;3;3;3;3;3;3;3;3;3;3;3;3;3;3;3;3;3;3;3	3;3;3;3;3;3;3;3;3;3;3;3;3;3;3;3;3;3;3;3;3;3;3	3;3;3;3;3;3;3;3;3;3;3;3;3;3;3;3;3;3;3;3;3;3;3	XP_046755028.1 kinesin-like protein KIF23 isoform X21 [Gallus gallus];XP_015147595.1 kinesin-like protein KIF23 isoform X10 [Gallus gallus];XP_015147591.1 kinesin-like protein KIF23 isoform X2 [Gallus gallus];XP_015147592.1 kinesin-like protein KIF23 isofo	23	3	3	3	4.7	4.7	4.7	82.229	719	719;878;971;968;958;957;915;904;895;888;881;877;733;873;864;863;860;810;808;801;794;787;972	0	11.681	1.0675	1.0873	16.055	5	2	Median	0.8239	0.94075	8.1996	5	2	Median	0.82457	0.83598	8.7838	5	2	Median	100540000	36185000	48318000	16034000	38	1816500	703100	944230	169190	ELFDVVAKPLVEDLIR;EVFGTLVAQK;LTGVLEER				512
NP_001025727.2;XP_015147603.1;NP_001376302.1	NP_001025727.2;XP_015147603.1;NP_001376302.1	4;4;4	4;4;4	4;4;4	NP_001025727.2 protein GOLM2 isoform 2 [Gallus gallus];XP_015147603.1 protein GOLM2 isoform X1 [Gallus gallus];NP_001376302.1 protein GOLM2 isoform 1 [Gallus gallus]	3	4	4	4	13.3	13.3	13.3	42.524	375	375;383;439	0	24.506	0.83677	0.91016	46.997	7	2	Leave out requantified	0.67835	0.81534	35.834	7	2	Leave out requantified	0.79227	0.85601	14.697	7	2	Leave out requantified	524530000	239160000	148810000	136560000	20	23902000	11226000	6544500	6132100	EADYSQLSSQLQAR;EELAELQSQAK;NAENNELPSDR;RLEYDSLQCGQQIK				513
NP_001025728.2;XP_040562328.1;XP_040562329.1	NP_001025728.2;XP_040562328.1;XP_040562329.1	3;3;2	3;3;2	3;3;2	NP_001025728.2 N-acetylgalactosamine kinase [Gallus gallus];XP_040562328.1 N-acetylgalactosamine kinase isoform X1 [Gallus gallus];XP_040562329.1 N-acetylgalactosamine kinase isoform X2 [Gallus gallus]	3	3	3	3	10.3	10.3	10.3	50.249	458	458;409;397	0	52.486	0.75899	0.83696	10.799	4	0	Leave out requantified	0.84527	0.94395	2.4661	4	0	Leave out requantified	1.0035	1.0657	14.291	4	0	Leave out requantified	1.022e+09	375560000	310200000	336240000	17	33396000	12678000	9312100	11406000	AADAPSTVPVQLVEQPR;LALENNGLFATKPGR;SQILSQNTQNVSTFK				514
XP_040562965.1;XP_040562964.1;NP_001025731.1;XP_040562963.1;XP_015147782.2;XP_015147781.2	XP_040562965.1;XP_040562964.1;NP_001025731.1;XP_040562963.1;XP_015147782.2;XP_015147781.2	1;1;1;1;1;1	1;1;1;1;1;1	1;1;1;1;1;1	XP_040562965.1 glucose-fructose oxidoreductase domain-containing protein 2 isoform X4 [Gallus gallus];XP_040562964.1 glucose-fructose oxidoreductase domain-containing protein 2 isoform X4 [Gallus gallus];NP_001025731.1 glucose-fructose oxidoreductase domai	6	1	1	1	3.9	3.9	3.9	31.35	280	280;280;280;385;391;397	0.0083185	1.8822	NaN	NaN	NaN	1	0	Median	NaN	NaN	NaN	1	0	Median	NaN	NaN	NaN	1	0	Median	10861000	3367900	3828000	3665600	12	905120	280660	319000	305460	GFQDVPLLYLK				515
XP_046755362.1;XP_040562972.1;XP_015134612.1;NP_001292477.1;NP_001292476.1;NP_001025733.2	XP_046755362.1;XP_040562972.1;XP_015134612.1;NP_001292477.1;NP_001292476.1;NP_001025733.2	4;4;4;4;4;4	4;4;4;4;4;4	4;4;4;4;4;4	XP_046755362.1 nuclear transport factor 2 isoform X1 [Gallus gallus];XP_040562972.1 nuclear transport factor 2 isoform X1 [Gallus gallus];XP_015134612.1 nuclear transport factor 2 isoform X1 [Gallus gallus];NP_001292477.1 nuclear transport factor 2 [Gallus	6	4	4	4	35.4	35.4	35.4	14.403	127	127;127;127;127;127;127	0	24.986	0.84978	0.94728	4.7104	7	0	Leave out requantified	0.76315	0.88182	4.0271	7	0	Leave out requantified	0.89343	0.93356	4.7853	7	0	Leave out requantified	2184800000	726320000	773630000	684810000	7	287090000	95120000	101950000	90024000	ADEDPIMGFHQIFLLK;LALHNFG;LSSLPFQK;NINDAWVCTNDMFR				516
XP_046755327.1;NP_001025734.4;XP_025009913.2	XP_046755327.1;NP_001025734.4;XP_025009913.2	2;2;2	2;2;2	2;2;2	XP_046755327.1 N-lysine methyltransferase SETD6 isoform X2 [Gallus gallus];NP_001025734.4 N-lysine methyltransferase SETD6 [Gallus gallus];XP_025009913.2 N-lysine methyltransferase SETD6 isoform X1 [Gallus gallus]	3	2	2	2	8.5	8.5	8.5	36.726	319	319;447;470	0.0012808	2.703	NaN	NaN	NaN	1	0	Median	NaN	NaN	NaN	1	0	Median	NaN	NaN	NaN	1	0	Median	98308000	30233000	37165000	30910000	12	0	0	0	0	ILHQLLELVQ;SHPDIFDPELHTLELYK				517
NP_001025735.2;XP_046755368.1;XP_046755367.1;XP_025009923.2	NP_001025735.2;XP_046755368.1;XP_046755367.1;XP_025009923.2	23;13;13;13	23;13;13;13	23;13;13;13	NP_001025735.2 protein VAC14 homolog [Gallus gallus];XP_046755368.1 protein VAC14 homolog isoform X1 [Gallus gallus];XP_046755367.1 protein VAC14 homolog isoform X1 [Gallus gallus];XP_025009923.2 protein VAC14 homolog isoform X1 [Gallus gallus]	4	23	23	23	30.8	30.8	30.8	87.806	780	780;546;546;546	0	145.89	0.98596	1.0599	9.4992	67	11	Leave out requantified	0.82968	0.93593	13.663	67	11	Leave out requantified	0.84004	0.91869	10.513	67	11	Leave out requantified	13387000000	4621400000	4698500000	4.0669e+09	42	221580000	75001000	79796000	66778000	DLAPLAPSVVR;EFIQLAGR;EFVAQNNTSQIK;ELIEPVLTCFNDADSR;EVANVCNQSLMK;FMINLLK;GGLIGLAACSIALGK;GSVLPHFNVLFDGLSK;HAYDLIQK;HTDSLFPILLR;IYSNNQYAR;KGGLIGLAACSIALGK;LAADPDPNVK;LQLLDVK;LVIPEDDEMDEAK;MCEVALGEFLK;PGQVELHVPIR;RPASSTIDYTELLQHFDK;RPASSTIDYTELLQHFDKVQSK;SGSELLDR;TLSDESDEVILK;WLYHLYIK;YYACEALYNIVK				518
NP_001025739.3	NP_001025739.3	17	17	17	NP_001025739.3 lysophosphatidylcholine acyltransferase 2 [Gallus gallus]	1	17	17	17	41.1	41.1	41.1	60.988	547	547	0	109.26	1.0117	1.0707	13.234	35	3	Leave out requantified	0.78104	0.91737	10.505	35	3	Leave out requantified	0.76668	0.85	8.5238	35	3	Leave out requantified	3.5687e+09	1243700000	1314200000	1.0108e+09	33	87112000	30685000	31925000	24502000	AENLSTPVFGTILSSLQPVAVSR;ELFLLFDR;EQLDTFAAIASASK;GGQIGIEEFAEYLK;GQWPQILIFPEGTCTNR;HQLGISEEDDNIQSSEAK;KPAVLVSETR;LFDQDDDGTITEK;LPISDVLR;NDPILFANR;NFALEHPEYAK;QGAFIPGVPVQPVLLR;QQSFSPPVVPNPFVYPGR;VEVEFLPVYVPTEEER;VEVEFLPVYVPTEEERNDPILFANR;VPVTDHTFEDCR;YPNKLDTVTWTWQGYSLK				519
NP_001025740.2;XP_046755392.1;XP_046755394.1;XP_046755393.1	NP_001025740.2	3;1;1;1	3;1;1;1	3;1;1;1	NP_001025740.2 HEAT repeat-containing protein 3 [Gallus gallus]	4	3	3	3	5	5	5	74.024	675	675;564;595;595	0	15.749	0.88924	0.9757	6.8669	3	0	Leave out requantified	0.86307	1.0107	4.2255	3	0	Leave out requantified	0.96688	1.0667	7.6211	3	0	Leave out requantified	439570000	149730000	145170000	144680000	27	4955900	1728100	1541100	1686700	LLQQQHVIPAFLQR;LQHPSAEVR;TLIAGTIWNIK				520
NP_001025742.2;XP_046755428.1	NP_001025742.2;XP_046755428.1	14;12	14;12	14;12	NP_001025742.2 SUMO-activating enzyme subunit 2 [Gallus gallus];XP_046755428.1 SUMO-activating enzyme subunit 2 isoform X1 [Gallus gallus]	2	14	14	14	28.8	28.8	28.8	71.078	639	639;541	0	123.35	0.95452	1.0137	9.4955	41	2	Leave out requantified	0.9605	1.088	16.366	41	2	Leave out requantified	0.9461	1.0237	17.825	41	2	Leave out requantified	3.3519e+09	1115500000	1161000000	1075400000	31	58810000	20006000	19711000	19093000	ADPEAAWEPAEAEAR;DVEFEVVGDAPEK;GTILISSEEGETEANNDRK;GVTECYECHPKPTQK;KPPVPLDWAEVQNQEK;LFKDDIR;LLVVGAGGIGCELLK;LSDFGIR;NTPSEPIHCIVWAK;NVPDQQNESSSVLK;RKPPVPLDWAEVQNQEK;SVPVSGPLGSELAEAVAQAR;SYAHLFSK;YLFNQLFGEEDADQEVSPDR				521
XP_040563020.1;XP_040563019.1;NP_001025744.1;XP_015147986.2;XP_040557179.1;XP_040557178.1;XP_040557177.1	XP_040563020.1;XP_040563019.1;NP_001025744.1;XP_015147986.2	8;8;8;8;2;2;2	8;8;8;8;2;2;2	8;8;8;8;2;2;2	XP_040563020.1 cytoplasmic dynein 1 light intermediate chain 2 isoform X3 [Gallus gallus];XP_040563019.1 cytoplasmic dynein 1 light intermediate chain 2 isoform X2 [Gallus gallus];NP_001025744.1 cytoplasmic dynein 1 light intermediate chain 2 [Gallus gallu	7	8	8	8	24.2	24.2	24.2	49.132	438	438;460;488;491;328;354;425	0	29.998	0.8825	0.95728	13.719	19	3	Leave out requantified	0.93379	1.0127	13.081	19	3	Leave out requantified	1.0106	1.0467	10.832	19	3	Leave out requantified	2476000000	734110000	836540000	905390000	25	13894000	3659200	3879200	6355400	AGPANVPSASPITSVK;DAVFIPAGWDNEK;DAVFIPAGWDNEKK;EHDYREEHFDFIQSHIR;GLEYLYLNIHDEDRDDQTR;IAILHENFTTVKPDDAYEDFIAKPPVR;WASVLQEHIDK;WASVLQEHIDKLK				522
XP_040563030.1;XP_040563029.1;XP_015148044.1;NP_001025748.1	XP_040563030.1;XP_040563029.1;XP_015148044.1;NP_001025748.1	6;6;6;6	6;6;6;6	6;6;6;6	XP_040563030.1 cytochrome c oxidase subunit 4 isoform 1, mitochondrial isoform X1 [Gallus gallus];XP_040563029.1 cytochrome c oxidase subunit 4 isoform 1, mitochondrial isoform X1 [Gallus gallus];XP_015148044.1 cytochrome c oxidase subunit 4 isoform 1, mit	4	6	6	6	32.2	32.2	32.2	19.631	171	171;171;171;171	0	26.279	0.86411	0.90016	18.312	10	0	Leave out requantified	0.76293	0.85629	11.799	10	0	Leave out requantified	0.92087	0.95249	16.368	10	0	Leave out requantified	4393700000	1.5546e+09	1.511e+09	1328000000	11	226790000	81706000	77482000	67604000	ADDFSHPAYVDR;ADDFSHPAYVDRR;ASWTALSVDEK;DVPLPEVAFVK;INPVEGISAQWDYEK;INPVEGISAQWDYEKNEWKK				523
XP_040563032.1;NP_001025749.2;XP_046755448.1;XP_046755447.1;XP_046755446.1;XP_040563036.1;XP_040563035.1;XP_040563031.1;XP_040563034.1;XP_040563033.1	XP_040563032.1;NP_001025749.2;XP_046755448.1;XP_046755447.1;XP_046755446.1;XP_040563036.1;XP_040563035.1;XP_040563031.1;XP_040563034.1;XP_040563033.1	11;11;8;8;8;8;8;8;8;8	11;11;8;8;8;8;8;8;8;8	11;11;8;8;8;8;8;8;8;8	XP_040563032.1 kelch domain-containing protein 4 isoform X2 [Gallus gallus];NP_001025749.2 kelch domain-containing protein 4 [Gallus gallus];XP_046755448.1 kelch domain-containing protein 4 isoform X1 [Gallus gallus];XP_046755447.1 kelch domain-containing	10	11	11	11	24.3	24.3	24.3	62.57	555	555;580;399;399;399;399;399;399;430;501	0	28.921	0.87913	0.94236	19.25	12	0	Leave out requantified	0.83351	0.95448	19.932	12	0	Leave out requantified	1.0362	1.1148	6.3141	12	0	Leave out requantified	1.7843e+09	620880000	572490000	590900000	31	36275000	12447000	11793000	12036000	DLWVLHLATK;DVDKGTLHTDMFLLK;EVVAEDGTVMTIK;LAPSGIGPAPR;LNPSGVKPTPR;QLIIFGGFHESAR;SGFSVAIGPNNR;TEGSGKEEDKWVWSR;TQVIETSCPPPSPR;TYLYNDLYVYNIR;VLVEIDPK				524
NP_001025750.3	NP_001025750.3	1	1	1	NP_001025750.3 large neutral amino acids transporter small subunit 1 [Gallus gallus]	1	1	1	1	3.4	3.4	3.4	56.833	526	526	0	5.9171	0.85155	0.92136	26.49	2	0	Median	0.8836	1.0482	6.3066	2	0	Median	1.0048	1.0986	35.173	2	0	Median	101500000	36128000	26401000	38975000	17	5970800	2125200	1553000	2292600	TPSPTAAAAEGEGVALQR				525
NP_001025752.1	NP_001025752.1	3	3	3	NP_001025752.1 cytochrome b5 type B [Gallus gallus]	1	3	3	3	29.9	29.9	29.9	16.157	144	144	0	50.697	0.86301	0.94819	2.1142	10	1	Leave out requantified	0.72246	0.83777	5.7781	10	1	Leave out requantified	0.81196	0.87754	10.583	10	1	Leave out requantified	4.2771e+09	1.5409e+09	1.4981e+09	1238100000	7	134980000	48507000	47180000	39289000	DATESFEDVGHSTDAR;EAWLVIHGR;FLEEHPGGEEVLLEQAGR				526
NP_001025753.1	NP_001025753.1	1	1	1	NP_001025753.1 pre-mRNA-splicing factor ATP-dependent RNA helicase PRP16 [Gallus gallus]	1	1	1	1	1	1	1	141.04	1230	1230	0	26.552	1.0312	1.0862	2.5806	2	0	Median	0.96296	1.1176	1.1896	2	0	Median	0.9478	1.0437	9.9323	2	0	Median	56077000	18218000	18808000	19051000	61	919290	298650	308330	312310	SLNTDVLFGLLR				527
NP_001025754.1;XP_015148090.3;XP_015148091.3;XP_046755480.1	NP_001025754.1;XP_015148090.3;XP_015148091.3;XP_046755480.1	29;28;28;25	29;28;28;25	29;28;28;25	NP_001025754.1 lysine--tRNA ligase [Gallus gallus];XP_015148090.3 lysine--tRNA ligase isoform X2 [Gallus gallus];XP_015148091.3 lysine--tRNA ligase isoform X1 [Gallus gallus];XP_046755480.1 lysine--tRNA ligase isoform X3 [Gallus gallus]	4	29	29	29	46.6	46.6	46.6	67.917	590	590;634;697;437	0	268.49	1.0139	1.068	13.136	110	8	Leave out requantified	0.82758	0.93751	12.167	110	8	Leave out requantified	0.83926	0.89979	5.413	110	8	Leave out requantified	54060000000	17839000000	20121000000	16099000000	33	859030000	276510000	320710000	261810000	DLMEITEK;EFDAADAESHLSK;EGHLEQPAEGTSV;EVCNAYTELNDPFQQR;EVLLFPAMKPEDK;FELFVMK;FELFVMKK;FFDDLCAVR;FPSTESFETEETR;FPSTESFETEETRR;FTMFLTDSSNIK;GDIIGVVGNPGK;HPNKPSLATDSEDNIGADEESLDPNQYYK;IAPELYHK;ISMVDELEK;ITYHPDGQDGQAYEIDFTPPFR;ITYHPDGQDGQAYEIDFTPPFRR;KKEGHLEQPAEGTSV;LIFYDLR;LYKSEEEYFR;MLVVGGLDR;NVECPPPR;PFITYHNELDMK;QLFEDQAK;RGDIIGVVGNPGK;RISMVDELEK;SEEEYFR;YLDLILNDYVR;YSHLQPGDHLTDITVSVAGR				528
NP_001025756.2	NP_001025756.2	2	2	2	NP_001025756.2 acylamino-acid-releasing enzyme [Gallus gallus]	1	2	2	2	3.7	3.7	3.7	81.248	734	734	0	8.8086	0.92964	0.99164	1.5049	2	0	Median	0.72291	0.8494	3.3877	2	0	Median	0.81602	0.89188	1.8372	2	0	Median	138280000	46135000	52135000	40006000	33	4190200	1398000	1579900	1212300	QVWGAFPGIYCSALPR;VLQEEQLDASR				529
NP_001025760.2;XP_040502127.1;XP_040502129.1;XP_015148322.2;XP_015148321.2;XP_015148320.2;XP_040502126.1;XP_015148316.2;XP_040502130.1	NP_001025760.2;XP_040502127.1;XP_040502129.1;XP_015148322.2;XP_015148321.2;XP_015148320.2;XP_040502126.1;XP_015148316.2	8;8;7;7;7;7;7;7;2	8;8;7;7;7;7;7;7;2	7;7;6;6;6;6;6;6;2	NP_001025760.2 twinfilin-2 [Gallus gallus];XP_040502127.1 twinfilin-2 isoform X4 [Gallus gallus];XP_040502129.1 twinfilin-2 isoform X7 [Gallus gallus];XP_015148322.2 twinfilin-2 isoform X6 [Gallus gallus];XP_015148321.2 twinfilin-2 isoform X5 [Gallus gallu	9	8	8	7	26.6	26.6	24.6	39.805	349	349;412;396;401;412;423;443;459;365	0	50.776	0.9538	1.0425	6.1498	28	7	Leave out requantified	0.80509	0.94127	4.1886	28	7	Leave out requantified	0.83067	0.89521	5.3459	28	7	Leave out requantified	5352600000	1.8283e+09	2.0222e+09	1.5021e+09	20	87894000	28000000	35497000	24398000	EDVSLSGYQK;ETIDLVHTSPTDISDLPK;HQTLQGLAFPLQLDAQQAIQALK;INYIQLK;KINYIQLK;THQTGIHATTELR;VIIEEEQLVLGAHK;YHFFLYK				530
XP_046755838.1;NP_001383397.1;XP_040502144.1;NP_001383396.1;NP_001025763.2;NP_001383398.1	XP_046755838.1;NP_001383397.1;XP_040502144.1;NP_001383396.1;NP_001025763.2	4;4;4;4;4;1	4;4;4;4;4;1	4;4;4;4;4;1	XP_046755838.1 ubiquitin-like modifier-activating enzyme ATG7 isoform X2 [Gallus gallus];NP_001383397.1 ubiquitin-like modifier-activating enzyme ATG7 isoform 2 [Gallus gallus];XP_040502144.1 ubiquitin-like modifier-activating enzyme ATG7 isoform X1 [Gallu	6	4	4	4	5.8	5.8	5.8	66.744	600	600;696;709;709;709;644	0	6.1258	1.098	1.1576	29.516	5	1	Leave out requantified	0.92516	1.0323	18.141	5	1	Leave out requantified	1.0322	1.0901	9.7304	5	1	Leave out requantified	184650000	80742000	51248000	52660000	34	4527100	2119900	1200900	1206300	FDNVLPVSLAFDK;FLLLTFADLK;FLLLTFADLKK;FSLNQIQALQK				531
NP_001025768.2	NP_001025768.2	26	26	24	NP_001025768.2 coatomer subunit gamma-1 [Gallus gallus]	1	26	26	24	39.8	39.8	36.5	97.611	874	874	0	307.01	0.88931	0.94833	14.269	110	21	Leave out requantified	0.85447	0.99085	14.312	110	21	Leave out requantified	0.95835	1.0334	14.001	110	21	Leave out requantified	17064000000	5682000000	5791000000	5591000000	47	173610000	55062000	59819000	58725000	AENAPVAVAK;ALCQITDSTMLQAIER;ALHQYTLEPSEKPFDLK;ATFYLNVLEQK;ELAPAVSVLQLFCSSPK;EMSSIAEDVIIVTSSLTK;GLGPLFK;HPSAVTACNLDLENLVTDSNR;ILHLLGQEGPK;KDEESGGGSNPFQHLEK;LFQSNDPTLR;LLEEEAGSR;NSHTLYLAGVFR;QAIVDKVPSVSSSALVSSLHLLK;QEIFQEQLGAIPEFR;QISSFMSEISDEFK;SAEELPVDVIMASVG;SIATLAITTLLK;SSPEPVALTELETEYVVR;SVPLATAPIIEQR;TLEEAVSNIVK;VFNETPINPR;VLKPNFGAAWDEVGDEYEK;VPSVSSSALVSSLHLLK;VVLEHEEVR;VVVVQAINALCQK				532
NP_001025772.1;XP_046755905.1	NP_001025772.1;XP_046755905.1	18;18	18;18	18;18	NP_001025772.1 inosine-5-monophosphate dehydrogenase 2 [Gallus gallus];XP_046755905.1 inosine-5-monophosphate dehydrogenase 2 isoform X1 [Gallus gallus]	2	18	18	18	38.9	38.9	38.9	55.558	514	514;538	0	194.62	0.90976	0.95561	5.8141	49	4	Leave out requantified	0.85712	0.9918	8.2435	49	4	Leave out requantified	0.97389	1.0407	14.041	49	4	Leave out requantified	13769000000	4715800000	4593700000	4460000000	22	224780000	81483000	72757000	70537000	DIDFLKESEHDLPLGEIMTK;EANEILQR;EKYPNLQVIGGNVVTAAQAK;ESEHDLPLGEIMTK;FGVPVIADGGIQTVGHIAK;FIPYLIAGIQHSCQDIGAK;GKLPIVNEDDELVAIIAR;HGFCGIPITDNGK;KYEQGFITDPVVLSPNDR;LPIVNEDDELVAIIAR;NLIDAGVDALR;REDLVVAPSGVMLK;RFGVPVIADGGIQTVGHIAK;TTSAQVEGGVHGLHSYEK;VAQGVSGAVQDK;YEQGFITDPVVLSPNDR;YFSETDKIK;YPNLQVIGGNVVTAAQAK				533
NP_001025778.2	NP_001025778.2	34	34	34	NP_001025778.2 arginine--tRNA ligase, cytoplasmic [Gallus gallus]	1	34	34	34	55.8	55.8	55.8	75.457	661	661	0	295.07	0.88022	0.91922	10.914	90	8	Leave out requantified	0.81092	0.94151	11.128	90	8	Leave out requantified	0.93195	1.0087	10.507	90	8	Leave out requantified	20914000000	7.2466e+09	7.1139e+09	6.5532e+09	37	371390000	128200000	125490000	117690000	AAQMSVAFGCIK;AWELICDVSR;AYQCVVLLQSK;AYQCVVLLQSKDPDFIK;DKVLTPEELK;EEVIVLDHEK;EEVIVLDHEKEWK;EFEDKGFVQVDDGRK;FDTEEEFK;FGDYQCNSAMGITQILLK;FPEILQK;GESFYQDMMK;GFDILGIKPVER;GFVQVDDGRK;GNTAAYLLYAFTR;HIPANECIEK;ITHAAFGVVLGEDK;ITHAAFGVVLGEDKK;IVFVPGFSVPLTIMK;LANIDEEMLR;LFEFAGYDVLR;LLLCEATATIMAK;LMDLLEEGLKR;LNDYVFSFDK;LNHLGDWGTQFGMLIAHLQDR;NFGCLGISPSLEGLRDENAK;QLSSLLVNGVQPPAIGK;RFDTEEEFK;SDGGYTYDTSDLAALR;SL…				534
NP_001025780.2;NP_001292505.1	NP_001025780.2;NP_001292505.1	9;9	9;9	8;8	NP_001025780.2 clathrin light chain B isoform 2 [Gallus gallus];NP_001292505.1 clathrin light chain B isoform 1 [Gallus gallus]	2	9	9	8	24.8	24.8	20	23.121	210	210;228	0	19.172	0.86331	0.92821	15.101	20	2	Leave out requantified	0.76562	0.90589	11.084	20	2	Leave out requantified	0.87122	0.93886	9.3208	20	2	Leave out requantified	2247200000	782800000	764780000	699580000	9	184960000	65659000	62638000	56662000	ADRLTQEPESIRK;DLEEWNLR;EETPGSEWEK;KRLEELDAASK;LEELDAASK;LTQEPESIR;LTQEPESIRK;RLEELDAASK;VAQLCDFNPK				535
XP_046756304.1;XP_040502829.1;XP_025010612.1;XP_025010611.1;XP_015149251.1;NP_001025784.2	XP_046756304.1;XP_040502829.1;XP_025010612.1;XP_025010611.1;XP_015149251.1;NP_001025784.2	4;4;4;4;4;4	4;4;4;4;4;4	4;4;4;4;4;4	XP_046756304.1 ubiquitin-like domain-containing CTD phosphatase 1 isoform X1 [Gallus gallus];XP_040502829.1 ubiquitin-like domain-containing CTD phosphatase 1 isoform X1 [Gallus gallus];XP_025010612.1 ubiquitin-like domain-containing CTD phosphatase 1 isof	6	4	4	4	13.8	13.8	13.8	36.799	318	318;318;318;318;318;318	0	14.289	0.94179	0.97703	19.897	9	0	Leave out requantified	0.96475	1.1107	13.252	9	0	Leave out requantified	1.0193	1.125	6.3542	9	0	Leave out requantified	676050000	218940000	232010000	225100000	16	18418000	5694800	6577100	6145600	ELGVSTNANYK;GLIDVKPLGVIWGK;GLTGVLPER;LDDFLELNHK				536
NP_001025786.2;XP_046756305.1;XP_040502830.2	NP_001025786.2;XP_046756305.1;XP_040502830.2	9;8;8	9;8;8	9;8;8	NP_001025786.2 clathrin interactor 1 [Gallus gallus];XP_046756305.1 clathrin interactor 1 isoform X2 [Gallus gallus];XP_040502830.2 clathrin interactor 1 isoform X1 [Gallus gallus]	3	9	9	9	17.4	17.4	17.4	71.127	651	651;633;705	0	50.216	0.78142	0.80699	11.836	21	0	Leave out requantified	0.73623	0.81714	23.101	21	0	Leave out requantified	0.93053	1.0051	18.005	21	0	Leave out requantified	2314900000	889130000	741950000	683810000	23	31367000	11640000	9744900	9982500	AEFKNEEETVTTK;ATNVVMNYSEIESK;HIHITQATEIITSR;IGSTIDDTISK;LGELSDKIGSTIDDTISK;SKWDEDWDKK;SLENYHFVDENGKDQGINIR;SLLLLAYLIR;TIDLGAAAHYTGDK				537
XP_015149271.1;XP_015149270.1;NP_001025790.1	XP_015149271.1;XP_015149270.1;NP_001025790.1	11;11;11	11;11;11	11;11;11	XP_015149271.1 40S ribosomal protein S14 isoform X1 [Gallus gallus];XP_015149270.1 40S ribosomal protein S14 isoform X1 [Gallus gallus];NP_001025790.1 small ribosomal subunit protein uS11 [Gallus gallus]	3	11	11	11	43.7	43.7	43.7	16.273	151	151;151;151	0	68.205	0.90562	0.97984	11.457	30	5	Leave out requantified	0.86526	0.93838	20.909	30	5	Leave out requantified	0.96443	1.0299	18.157	30	5	Leave out requantified	11756000000	3.9496e+09	3.8604e+09	3.9462e+09	4	1.8776e+09	644600000	606110000	626890000	ADRDESSPYAAMLAAQDVAQR;CKELGITALHIK;DESSPYAAMLAAQDVAQR;ELGITALHIK;IEDVTPIPSDSTR;IEDVTPIPSDSTRR;IEDVTPIPSDSTRRK;IGRIEDVTPIPSDSTR;TKTPGPGAQSALR;TPGPGAQSALR;VKADRDESSPYAAMLAAQDVAQR				538
NP_001025791.2;XP_040502845.1;XP_046756320.1;XP_015149278.1;XP_004941000.2;XP_046796427.1;XP_025006185.2;XP_025006186.2;XP_040555461.1;XP_046796428.1;XP_025006187.2;XP_040555462.1;XP_040555463.1;XP_004941002.2;XP_025006188.2;XP_025006189.2;XP_046796426.1	NP_001025791.2;XP_040502845.1;XP_046756320.1;XP_015149278.1	26;26;26;26;1;1;1;1;1;1;1;1;1;1;1;1;1	26;26;26;26;1;1;1;1;1;1;1;1;1;1;1;1;1	26;26;26;26;1;1;1;1;1;1;1;1;1;1;1;1;1	NP_001025791.2 calnexin precursor [Gallus gallus];XP_040502845.1 calnexin isoform X1 [Gallus gallus];XP_046756320.1 calnexin isoform X1 [Gallus gallus];XP_015149278.1 calnexin isoform X1 [Gallus gallus]	17	26	26	26	41.1	41.1	41.1	68.368	601	601;601;601;601;644;655;655;655;652;644;641;641;629;626;618;615;655	0	263.1	0.88833	0.92974	10.153	157	16	Leave out requantified	0.85166	0.96978	14.754	157	16	Leave out requantified	0.94605	1.0175	15.252	157	16	Leave out requantified	61381000000	20696000000	20669000000	20017000000	30	600160000	206090000	196700000	197370000	APVPTGEVYFVESFDK;AVADDWANDGWGLK;AVADDWANDGWGLKK;EEEEEANEEKLEEK;EIEDPNDQKPEDWDERPK;GLVLVTR;GTLDGWILSK;IPDPDAVKPDDWDEDAPAK;IPNPDFFEDLEPFK;KDDTDDEIAKYDGK;KIPNPDFFEDLEPFK;KTDAPQPDVVSDER;KTDAPQPDVVSDEREEEK;LPGDKGLVLVTR;LSKPFVFDTK;PMIDNPNYK;QKNDADIGSASQEEEEEEEEEEDR;TDAPQPDVVSDER;TDAPQPDVVSDEREEEK;TDAPQPDVVSDEREEEKDK;TPELNLDQFHDK;TPELNLDQFHDKTPYTIMFGPDK;TPYTIMFGPDK;WKPPMIDNVNYQGIWKPR;YDGKWEVQDMK;YDGKWEV…				539
XP_046756333.1;XP_046756332.1;XP_046756331.1;XP_025010622.1;XP_015149502.1;NP_001025792.2	XP_046756333.1;XP_046756332.1;XP_046756331.1;XP_025010622.1;XP_015149502.1;NP_001025792.2	7;7;7;7;7;7	7;7;7;7;7;7	3;3;3;3;3;3	XP_046756333.1 GTP-binding protein SAR1b isoform X1 [Gallus gallus];XP_046756332.1 GTP-binding protein SAR1b isoform X1 [Gallus gallus];XP_046756331.1 GTP-binding protein SAR1b isoform X1 [Gallus gallus];XP_025010622.1 GTP-binding protein SAR1b isoform X1	6	7	7	3	27.8	27.8	12.6	22.391	198	198;198;198;198;198;198	0	20.683	0.93735	0.9935	4.9546	12	2	Leave out requantified	1.0044	1.125	9.6035	12	2	Leave out requantified	0.99549	1.0516	7.299	12	2	Leave out requantified	4313200000	1287900000	1396500000	1.6289e+09	10	305660000	89000000	97953000	118710000	EMFGLYGQTTGK;IDRPEAISEER;LREMFGLYGQTTGK;LVFLGLDNAGK;QGYGEGFR;TTLLHMLK;TTLLHMLKDDR				540
XP_025010633.1;NP_001025793.2;XP_015149514.1	XP_025010633.1;NP_001025793.2;XP_015149514.1	1;1;1	1;1;1	1;1;1	XP_025010633.1 kinesin-like protein KIF3A isoform X2 [Gallus gallus];NP_001025793.2 kinesin-like protein KIF3A [Gallus gallus];XP_015149514.1 kinesin-like protein KIF3A isoform X1 [Gallus gallus]	3	1	1	1	1.7	1.7	1.7	80.419	703	703;706;730	0	3.0727	NaN	NaN	NaN	1	0	Median	NaN	NaN	NaN	1	0	Median	NaN	NaN	NaN	1	0	Median	65036000	33930000	16383000	14723000	35	1858200	969440	468080	420660	VSYLEIYNEEVR				541
XP_046756347.1;XP_046756346.1;XP_046756345.1;NP_001025795.1;XP_025010638.1	XP_046756347.1;XP_046756346.1;XP_046756345.1;NP_001025795.1;XP_025010638.1	8;8;8;8;8	3;3;3;3;3	3;3;3;3;3	XP_046756347.1 C-terminal binding protein-like isoform X2 [Gallus gallus];XP_046756346.1 C-terminal binding protein-like isoform X2 [Gallus gallus];XP_046756345.1 C-terminal binding protein-like isoform X2 [Gallus gallus];NP_001025795.1 C-terminal binding	5	8	3	3	23.7	11.8	11.8	44.961	414	414;414;414;440;474	0	8.9198	1.0213	1.1336	12.327	4	0	Leave out requantified	0.90436	1.0514	16.81	4	0	Leave out requantified	0.7897	0.86087	34.786	4	0	Leave out requantified	294250000	92106000	102020000	100120000	19	4571900	1375000	1266400	1930500	DVATVAFCDAQSTQEIHEK;GETLGIIGLGR;GTALDVHESEPFSFAQGPLK;IGSGYDNVDIK;IRGETLGIIGLGR;PLVALLDGR;VGQAVALR;VLNEAVGALMYHTITLSR				542
NP_001025798.2	NP_001025798.2	1	1	1	NP_001025798.2 protein-lysine N-methyltransferase EEF2KMT [Gallus gallus]	1	1	1	1	3.8	3.8	3.8	37.73	338	338	0	4.7618	NaN	NaN	NaN	1	0	Median	NaN	NaN	NaN	1	0	Median	NaN	NaN	NaN	1	0	Median	9658100	3364400	3358400	2935300	13	742930	258800	258340	225800	AGPGPELGLLFQR				543
NP_001383851.1;NP_001383849.1;NP_001025800.2;NP_001383850.1;NP_001383848.1	NP_001383851.1;NP_001383849.1;NP_001025800.2;NP_001383850.1;NP_001383848.1	2;2;2;1;1	2;2;2;1;1	2;2;2;1;1	NP_001383851.1 poly(A)-specific ribonuclease PARN isoform 5 [Gallus gallus];NP_001383849.1 poly(A)-specific ribonuclease PARN isoform 3 [Gallus gallus];NP_001025800.2 poly(A)-specific ribonuclease PARN isoform 1 [Gallus gallus];NP_001383850.1 poly(A)-speci	5	2	2	2	4.5	4.5	4.5	66.376	574	574;598;635;581;617	0	3.938	1.3008	1.3623	17.202	2	0	Median	0.97227	1.1396	22.228	2	0	Median	0.80066	0.87668	8.517	2	0	Median	134930000	40663000	53289000	40974000	26	3005800	964490	1192400	848900	EQEELNDAVGFSR;SFNFYIFPKPFNR				544
NP_001025803.1	NP_001025803.1	10	10	10	NP_001025803.1 actin-related protein 2/3 complex subunit 1B [Gallus gallus]	1	10	10	10	35.5	35.5	35.5	41.068	369	369	0	115.36	0.78127	0.84038	10.154	28	6	Leave out requantified	0.68088	0.79663	9.7671	28	6	Leave out requantified	0.87209	0.93899	4.0292	28	6	Leave out requantified	4.04e+09	1.5102e+09	1275300000	1254500000	17	73929000	27902000	24241000	21785000	ASSDTANAALDTVHK;AYHSFLLEPISCHAWNK;EHNGQVTGIDWAPESNR;EVEERPSPTPWGSK;GNVWKPTLVILR;IFSAYIK;NAYVWTLK;NSISQISVLVGGK;SLESALKDLR;VAWVSHDSTLCLADANKK				545
NP_001025805.2	NP_001025805.2	11	11	11	NP_001025805.2 developmentally-regulated GTP-binding protein 2 [Gallus gallus]	1	11	11	11	33.5	33.5	33.5	40.728	364	364	0	74.962	0.9701	1.0347	8.5118	15	2	Leave out requantified	0.85292	0.97848	13.651	15	2	Leave out requantified	0.90678	0.95807	8.0122	15	2	Leave out requantified	2.9288e+09	948140000	1.039e+09	941690000	22	72005000	23243000	25656000	23106000	ATEYHLGLLK;EDCSPDEFIDVIVGNR;GQRPDFTDAIILR;IDQISMEEVDR;IFNAEVLFR;LNLDYLLEK;LVQLILHEYK;SKPNIYFKPK;TADVVIMMLDATK;VALIGFPSVGK;YALVWGTSTK				546
NP_001025806.2	NP_001025806.2	5	5	5	NP_001025806.2 protein flightless-1 homolog [Gallus gallus]	1	5	5	5	5.5	5.5	5.5	144.88	1265	1265	0	19.761	0.91853	0.99526	9.0794	11	0	Leave out requantified	0.80029	0.94292	7.9192	11	0	Leave out requantified	0.83523	0.90779	10.34	11	0	Leave out requantified	973010000	327930000	330450000	314630000	65	14350000	4801200	4889600	4659000	AATGVLPFVR;ADLTALFLPR;LVHLQTLILNDNPLLHAQLR;NAENVLQEGGLAGK;VGLGLGYLELPQINYK				547
NP_001025809.2	NP_001025809.2	8	8	8	NP_001025809.2 glycerol-3-phosphate phosphatase [Gallus gallus]	1	8	8	8	28.8	28.8	28.8	33.029	312	312	0	25.169	0.86954	0.94077	11.594	10	0	Leave out requantified	0.7964	0.95163	13.106	10	0	Leave out requantified	0.94776	1.0203	7.5402	10	0	Leave out requantified	1.7882e+09	627070000	598950000	562210000	17	79378000	28215000	26154000	25008000	AVLVGFDEHFSYAK;DNRLPLEGGSAIPGTGCLVK;EAFIVGKPSR;GEAALSGAPAALGR;GPDCLLVGTNR;HVFGSAFCAAR;LCYVTNNSSR;LPLEGGSAIPGTGCLVK				548
NP_001025816.2	NP_001025816.2	15	15	15	NP_001025816.2 nmrA-like family domain-containing protein 1 [Gallus gallus]	1	15	15	15	56.8	56.8	56.8	32.719	296	296	0	96.652	0.8784	0.94863	7.0259	32	6	Leave out requantified	0.61381	0.70142	10.956	33	6	Leave out requantified	0.70841	0.74886	8.4731	32	6	Leave out requantified	8845300000	3.2357e+09	3.3624e+09	2247200000	17	286740000	105660000	110840000	70247000	ALLEDGAFAVR;ELADMFR;FYALKPDR;GEVEEYFR;GRLEVLHFDGK;KLIVVFGATGAQGGSVAR;LEVLHFDGK;LGFPGAK;LGLQHVVYSGLENVK;LPFYYENFLSSFKPQK;LTVAEYAAAFSQQTGK;RLGLQHVVYSGLENVK;SLEEALTGAHGAFVVTNFWEHCSK;SPEQYIGQVIGLSAGK;TFQQWLADNK				549
NP_001025818.1	NP_001025818.1	4	4	4	NP_001025818.1 ubiquitin-conjugating enzyme E2 H [Gallus gallus]	1	4	4	4	23	23	23	20.655	183	183	0	35.956	1.0171	1.0915	3.8975	4	0	Leave out requantified	0.86844	0.9701	9.3262	4	0	Leave out requantified	0.90391	0.96843	8.7129	4	0	Leave out requantified	597360000	198880000	220300000	178180000	7	39402000	13079000	14054000	12269000	FYGPQGTPYEGGVWK;HEVTILGGLNEFVVK;VDLPDKYPFK;VRVDLPDKYPFK				550
NP_001025820.1	NP_001025820.1	17	14	14	NP_001025820.1 eukaryotic initiation factor 4A-III [Gallus gallus]	1	17	14	14	32.5	26.5	26.5	46.815	412	412	0	72.244	1.0813	1.2017	8.3529	27	5	Leave out requantified	1.1979	1.4099	12.779	27	5	Leave out requantified	1.0892	1.1622	12.566	27	5	Leave out requantified	5216400000	1375200000	1.9067e+09	1.9346e+09	23	176390000	48058000	60770000	67566000	DELTLEGIK;DVIAQSQSGTGK;ELAVQIQK;ETQALILAPTR;GFKEQIYDVYR;GIYAYGFEKPSAIQQR;GRDVIAQSQSGTGK;GVAINFVK;KGVAINFVK;KLDYGQHVVAGTPGR;KVDWLTEK;LDYGQHVVAGTPGR;MLVLDEADEMLNK;QFFVAVER;RDELTLEGIK;RKVDWLTEK;VLISTDVWAR				551
NP_001025823.2;NP_001383225.1	NP_001025823.2;NP_001383225.1	3;3	3;3	3;3	NP_001025823.2 synaptosomal-associated protein 29 isoform 1 [Gallus gallus];NP_001383225.1 synaptosomal-associated protein 29 isoform 2 [Gallus gallus]	2	3	3	3	11.7	11.7	11.7	28.102	248	248;249	0	7.9138	1.1176	1.2216	4.7348	3	0	Leave out requantified	0.97225	1.1457	6.2918	3	0	Leave out requantified	0.80405	0.88631	9.1248	3	0	Leave out requantified	143570000	42224000	52638000	48710000	16	8973200	2639000	3289800	3044400	KVEILDVGIK;SVFGGLVNYFK;YLQQEVLR				552
NP_001025825.2;NP_001383243.1;NP_001383244.1	NP_001025825.2;NP_001383243.1;NP_001383244.1	7;7;7	7;7;7	7;7;7	NP_001025825.2 septin-5 isoform 1 [Gallus gallus];NP_001383243.1 septin-5 isoform 2 [Gallus gallus];NP_001383244.1 septin-5 isoform 3 [Gallus gallus]	3	7	7	7	25.5	25.5	25.5	42.952	369	369;369;381	0	67.077	0.93617	1.021	10.87	21	3	Leave out requantified	0.81541	0.97599	8.565	21	3	Leave out requantified	0.89089	0.97662	7.8661	21	3	Leave out requantified	2535700000	870450000	871020000	794260000	23	75623000	25128000	26217000	24279000	DVTCDVHYENYR;ESAPFAVIGSNTVVEAK;IESPIPILPLPTPDTETEK;INQTVEIVK;QYVGFATLPNQVHR;STLVNSLFLTDLYK;VNIVPLIAK				553
NP_001025826.2	NP_001025826.2	2	2	2	NP_001025826.2 nucleolar complex protein 4 homolog [Gallus gallus]	1	2	2	2	4.7	4.7	4.7	58.235	508	508	0	8.7369	1.1012	1.1635	18.174	4	0	Leave out requantified	0.90943	1.0225	2.2447	4	0	Leave out requantified	0.84684	0.9117	0.98587	4	0	Leave out requantified	137030000	39740000	54754000	42533000	23	1117300	337660	410990	368660	LYSLLDPSIYHVK;VFEILELLAAK				554
XP_046757100.1;XP_046757099.1;XP_046757098.1;NP_001025835.2	XP_046757100.1;XP_046757099.1;XP_046757098.1;NP_001025835.2	12;12;12;12	12;12;12;12	12;12;12;12	XP_046757100.1 N-alpha-acetyltransferase 25, NatB auxiliary subunit isoform X3 [Gallus gallus];XP_046757099.1 N-alpha-acetyltransferase 25, NatB auxiliary subunit isoform X2 [Gallus gallus];XP_046757098.1 N-alpha-acetyltransferase 25, NatB auxiliary subuni	4	12	12	12	15.1	15.1	15.1	109.02	944	944;945;960;972	0	55.938	0.97757	1.0343	9.9297	21	2	Leave out requantified	0.94881	1.0538	17.201	21	2	Leave out requantified	0.98627	1.062	20.001	21	2	Leave out requantified	1.7723e+09	563940000	579970000	628340000	41	19982000	6072900	6206500	7702100	HIQHDTIGYLLTR;IPEFIAFR;LGAFEPVAELYSSLDAK;LGDPEELMFQYFK;LNSSLHFAQVR;LSLEEETLWLR;LVSGLPTLSHSIQPK;SLLQQLEAAVDSGK;SLLQQLEAAVDSGKK;VFVDLLPSSQYTK;VQSSYHHSVQEIGELLKK;YQEALDVVR				555
NP_001025838.1;XP_015130807.1;XP_015130806.1;XP_046757115.1	NP_001025838.1;XP_015130807.1;XP_015130806.1;XP_046757115.1	3;2;2;2	3;2;2;2	3;2;2;2	NP_001025838.1 D-dopachrome decarboxylase [Gallus gallus];XP_015130807.1 D-dopachrome decarboxylase isoform X3 [Gallus gallus];XP_015130806.1 D-dopachrome decarboxylase isoform X2 [Gallus gallus];XP_046757115.1 D-dopachrome decarboxylase isoform X1 [Gallus	4	3	3	3	33.1	33.1	33.1	12.835	118	118;105;106;128	0	38.087	0.98337	1.0515	0.66827	6	0	Leave out requantified	0.77429	0.87716	9.7449	6	0	Leave out requantified	0.77061	0.81328	7.6962	5	0	Leave out requantified	924280000	315200000	335780000	273310000	5	136400000	46919000	48814000	40663000	FYPLEPWQIGK;LCEATATILGKPAER;PFVELETNLPAER				556
XP_046757718.1;XP_046757717.1;XP_046757688.1;XP_046757704.1;XP_046757703.1;XP_046757702.1;XP_046757701.1;XP_046757700.1;XP_046757699.1;XP_046757698.1;NP_001025851.1;XP_046757687.1;XP_046757689.1;XP_046757686.1;XP_046757690.1;XP_046757691.1;XP_046757692.1;XP_015134904.1;XP_015134902.1;XP_046757683.1;XP_046757684.1;XP_046757685.1;XP_040504979.1;XP_046757705.1;XP_046757697.1;XP_046757696.1;XP_046757…	XP_046757718.1;XP_046757717.1;XP_046757688.1;XP_046757704.1;XP_046757703.1;XP_046757702.1;XP_046757701.1;XP_046757700.1;XP_046757699.1;XP_046757698.1;NP_001025851.1;XP_046757687.1;XP_046757689.1;XP_046757686.1;XP_046757690.1;XP_046757691.1;XP_046757692.1;XP_015134904.1;XP_015134902.1;XP_046757683.1;XP_046757684.1;XP_046757685.1;XP_040504979.1;XP_046757705.1;XP_046757697.1;XP_046757696.1;XP_046757…	3;3;3;3;3;3;3;3;3;3;3;3;3;3;3;3;3;3;3;3;3;3;3;3;3;3;3;3;3;3;3;3;3;3;3;3;3;3;3;3;3;3;3;3;3;3;3;3	3;3;3;3;3;3;3;3;3;3;3;3;3;3;3;3;3;3;3;3;3;3;3;3;3;3;3;3;3;3;3;3;3;3;3;3;3;3;3;3;3;3;3;3;3;3;3;3	3;3;3;3;3;3;3;3;3;3;3;3;3;3;3;3;3;3;3;3;3;3;3;3;3;3;3;3;3;3;3;3;3;3;3;3;3;3;3;3;3;3;3;3;3;3;3;3	XP_046757718.1 spermatid perinuclear RNA-binding protein isoform X15 [Gallus gallus];XP_046757717.1 spermatid perinuclear RNA-binding protein isoform X15 [Gallus gallus];XP_046757688.1 spermatid perinuclear RNA-binding protein isoform X3 [Gallus gallus];XP	48	3	3	3	4.6	4.6	4.6	64.165	592	592;592;673;672;672;672;672;672;672;672;672;673;673;679;673;673;673;673;678;679;679;679;679;672;672;672;662;663;593;593;593;599;610;655;655;662;665;672;672;671;671;671;671;671;671;672;672;679	0	4.444	1.1483	1.1947	73.224	5	3	Median	1.6735	1.7932	40.973	5	3	Median	1.5711	1.6358	65.561	5	3	Median	378450000	49577000	53094000	275780000	34	4066000	139660	73312	3853000	GLKYELISETGGSHDKR;GWPLELICEK;YELISETGGSHDKR				557
NP_001025853.3;XP_046757725.1	NP_001025853.3;XP_046757725.1	5;4	5;4	5;4	NP_001025853.3 surfeit locus protein 6 [Gallus gallus];XP_046757725.1 surfeit locus protein 6 isoform X1 [Gallus gallus]	2	5	5	5	19.4	19.4	19.4	41.574	356	356;352	0	27.401	1.5132	1.6014	15.957	8	3	Leave out requantified	0.85222	1.0045	10.973	8	3	Leave out requantified	0.62106	0.6768	11.24	8	3	Leave out requantified	407640000	119000000	193340000	95298000	16	12628000	3489900	5862900	3275200	AAPQANESSPLGVK;AVKEETEEVPIEPQSK;FVSKPGQPDDAGR;IKVHEENELNK;SELGSNSFSAINLLR				558
NP_001025857.2;XP_015134948.3;XP_025011837.1	NP_001025857.2;XP_015134948.3;XP_025011837.1	4;4;3	4;4;3	4;4;3	NP_001025857.2 protein GPR107 precursor [Gallus gallus];XP_015134948.3 protein GPR107 isoform X1 [Gallus gallus];XP_025011837.1 protein GPR107 isoform X2 [Gallus gallus]	3	4	4	4	8.4	8.4	8.4	62.541	557	557;529;503	0	9.7795	0.92086	0.99556	13.634	7	0	Leave out requantified	0.96918	1.1296	29.279	7	0	Leave out requantified	1.0302	1.1195	33.283	7	0	Leave out requantified	411350000	129700000	158470000	123180000	28	6397600	1864700	2836600	1696200	IHWLMAALPFTK;STTSSQSIVEQK;VHLNTFGFFK;VQFSAEASHLLPK				559
NP_001025858.2	NP_001025858.2	5	5	5	NP_001025858.2 torsin-1A precursor [Gallus gallus]	1	5	5	5	18	18	18	39.222	344	344	0	16.419	1.209	1.276	16.025	8	2	Leave out requantified	0.81319	0.97513	12.643	8	2	Leave out requantified	0.77268	0.84552	4.2785	8	2	Leave out requantified	405480000	114250000	165670000	125560000	21	5762100	1690000	2448300	1623800	ITEVALDFWR;KPLALSLHGWTGTGK;NSGFWHSTLIDR;QAIFIFLSNAGAEK;VAAALQESLDR				560
NP_001025861.2;XP_015134970.2;XP_046757739.1;XP_015134969.2;XP_046757740.1	NP_001025861.2;XP_015134970.2;XP_046757739.1;XP_015134969.2;XP_046757740.1	2;2;2;2;1	2;2;2;2;1	2;2;2;2;1	NP_001025861.2 nucleoporin NUP188 [Gallus gallus];XP_015134970.2 nucleoporin NUP188 isoform X3 [Gallus gallus];XP_046757739.1 nucleoporin NUP188 isoform X2 [Gallus gallus];XP_015134969.2 nucleoporin NUP188 isoform X1 [Gallus gallus];XP_046757740.1 nucleopo	5	2	2	2	1.6	1.6	1.6	194.96	1737	1737;1755;1766;1766;1647	0	5.9341	1.0831	1.1336	23.002	6	0	Leave out requantified	0.85071	0.91726	5.3684	6	0	Leave out requantified	0.71044	0.73733	38.314	6	0	Leave out requantified	110730000	38518000	38611000	33599000	80	1199900	418560	416220	365130	ELWTILLGR;MKQELSSELSTLLSSLSR				561
NP_001025862.2;XP_040505004.1	NP_001025862.2;XP_040505004.1	9;9	9;9	9;9	NP_001025862.2 protein SET [Gallus gallus];XP_040505004.1 protein SET isoform X1 [Gallus gallus]	2	9	9	9	33.6	33.6	33.6	32.103	277	277;285	0	189.22	0.87883	0.93639	7.9176	43	5	Leave out requantified	0.81176	0.92623	17.258	43	5	Leave out requantified	0.8981	0.98316	14.158	43	5	Leave out requantified	18114000000	6.4639e+09	6.0518e+09	5598500000	9	1145900000	417630000	375300000	352970000	EFHLNESGDPSSK;ELNSNHDGADETSEK;ELNSNHDGADETSEKEQQEAIEHIDEVQNEIDR;EQQEAIEHIDEVQNEIDR;IDFYFDENPYFENK;LNEQASEEILK;LNEQASEEILKVEQK;LRQPFFQK;VEVTEFEDIK				562
XP_046757963.1;XP_046757962.1;NP_001025869.2;XP_046757961.1	XP_046757963.1;XP_046757962.1;NP_001025869.2;XP_046757961.1	7;7;7;7	7;7;7;7	7;7;7;7	XP_046757963.1 syntaxin-8 isoform X3 [Gallus gallus];XP_046757962.1 syntaxin-8 isoform X2 [Gallus gallus];NP_001025869.2 syntaxin-8 [Gallus gallus];XP_046757961.1 syntaxin-8 isoform X1 [Gallus gallus]	4	7	7	7	37.7	37.7	37.7	25.081	220	220;235;236;264	0	50.149	0.80197	0.88008	9.2571	8	2	Leave out requantified	0.78008	0.90271	7.7147	8	2	Leave out requantified	0.99953	1.0725	11.603	8	2	Leave out requantified	341090000	143930000	106420000	90746000	13	19007000	7489600	6442800	5074900	AVSTHQITQLEGDRR;GLGFDDIR;GVTNPWLLEESEETR;IIEEQDAGLDALSSIISR;NEGTEPDVIR;QLQSSYKNEGTEPDVIR;QNLVDDLLTR				563
XP_015150629.2;XP_040505419.1;XP_015150630.1;NP_001025872.1;XP_015150632.1;XP_046757971.1;XP_046757975.1;XP_046757973.1;XP_046757976.1;XP_046757974.1;XP_040505421.1;XP_046757972.1;XP_040505420.1;XP_015150634.1;XP_015150633.1;XP_004945474.1;XP_004945473.1;XP_015150194.1;XP_004945472.2;XP_015150196.1	XP_015150629.2;XP_040505419.1;XP_015150630.1;NP_001025872.1;XP_015150632.1;XP_046757971.1;XP_046757975.1;XP_046757973.1;XP_046757976.1;XP_046757974.1;XP_040505421.1;XP_046757972.1;XP_040505420.1;XP_015150634.1;XP_015150633.1	17;17;17;17;17;17;13;13;13;13;13;13;13;13;13;1;1;1;1;1	17;17;17;17;17;17;13;13;13;13;13;13;13;13;13;1;1;1;1;1	17;17;17;17;17;17;13;13;13;13;13;13;13;13;13;1;1;1;1;1	XP_015150629.2 septin-9 isoform X1 [Gallus gallus];XP_040505419.1 septin-9 isoform X2 [Gallus gallus];XP_015150630.1 septin-9 isoform X3 [Gallus gallus];NP_001025872.1 septin-9 [Gallus gallus];XP_015150632.1 septin-9 isoform X5 [Gallus gallus];XP_046757971	20	17	17	17	32.8	32.8	32.8	73.257	656	656;605;592;584;573;573;335;335;335;335;335;335;335;335;335;347;437;335;646;335	0	120.85	0.86013	0.90841	11.072	56	9	Leave out requantified	0.94236	1.1216	23.94	55	9	Leave out requantified	1.0802	1.139	20.474	56	9	Leave out requantified	8892200000	3.1361e+09	2875400000	2880800000	48	139830000	49420000	44630000	45785000	ADTLTLEER;DITSNIHFEAYR;EFDEDSEDRLVNEK;FINDQYEK;ITADLLANGIDVYPQK;ITADLLANGIDVYPQKEFDEDSEDR;LNEGQSSLSNGVTDK;LPEPVSR;LTVIDTPGFGDHINNENCWQPIMK;QAAPARPDKPAADFGYVGIDAILEQMR;QVENSTSGLSR;RTEITLGKPQEPGLR;SFEVEEVDQSSNSSTPQRR;SITHEIEEK;STLINTLFK;VVNIVPVIAK;YLQEEININR				564
NP_001025874.2	NP_001025874.2	2	2	2	NP_001025874.2 bifunctional arginine demethylase and lysyl-hydroxylase JMJD6 [Gallus gallus]	1	2	2	2	6.5	6.5	6.5	47.789	414	414	0	20.491	1.2591	1.3506	35.732	3	1	Median	1.0941	1.2559	24.974	3	1	Plateau	0.95398	1.0191	24.214	3	1	Median	122310000	34109000	46349000	41852000	15	8154000	2273900	3089900	2790200	ADALQLTVEEFVER;FFTDDLFQYAGEK				565
NP_001025877.2;XP_046757993.1;XP_046757992.1;XP_040505433.1	NP_001025877.2;XP_046757993.1;XP_046757992.1;XP_040505433.1	20;17;17;15	20;17;17;15	20;17;17;15	NP_001025877.2 26S proteasome non-ATPase regulatory subunit 12 [Gallus gallus];XP_046757993.1 26S proteasome non-ATPase regulatory subunit 12 isoform X1 [Gallus gallus];XP_046757992.1 26S proteasome non-ATPase regulatory subunit 12 isoform X1 [Gallus gallu	4	20	20	20	51.3	51.3	51.3	53.008	456	456;397;397;369	0	165.59	0.95784	1.0305	10.307	51	6	Leave out requantified	0.87573	1.0176	9.8558	51	6	Leave out requantified	0.94004	1.0195	9.2182	51	6	Leave out requantified	12560000000	4523800000	4.1811e+09	3.8553e+09	25	410530000	145010000	138300000	127220000	AIYDTPCIQAESEK;DPNNILNDWSHK;DWDALNENIILLSK;EAASILQELQVETYGSMEK;EEMIHNLQ;EGSLDSPATDVFGCTEEGEKR;FFQEENTEK;IYVEIER;KLEEIPK;LAGIINFQR;LAGIINFQRPK;LFTTMELMR;LNSLMALVNK;LQEVIENLLSLEK;MEVDYSATVDQR;MVQQCCTYVEDITDLPVK;SVVLYVILSPYDNEQSDLVHR;TASDMVSTSR;VEFILEQMR;WTALVEEYGK				566
XP_015135382.2;XP_015135381.2;NP_001025878.4	XP_015135382.2;XP_015135381.2;NP_001025878.4	4;4;4	4;4;4	4;4;4	XP_015135382.2 conserved oligomeric Golgi complex subunit 1 isoform X1 [Gallus gallus];XP_015135381.2 conserved oligomeric Golgi complex subunit 1 isoform X1 [Gallus gallus];NP_001025878.4 conserved oligomeric Golgi complex subunit 1 [Gallus gallus]	3	4	4	4	5.6	5.6	5.6	101.89	916	916;916;957	0	53.566	1.0297	1.0741	5.1709	6	0	Leave out requantified	0.83699	0.95892	10.304	6	0	Leave out requantified	0.82442	0.90202	2.1481	6	0	Leave out requantified	140350000	46046000	49516000	44792000	46	3051200	1001000	1076400	973740	AGVSNLLVYVK;ALQLLYDLR;QLLILALQELEAK;TSVLFGLLTGTENQYASR				567
NP_001025884.2;XP_046758313.1	NP_001025884.2;XP_046758313.1	5;5	5;5	4;4	NP_001025884.2 protein NipSnap homolog 2 [Gallus gallus];XP_046758313.1 protein NipSnap homolog 2 isoform X1 [Gallus gallus]	2	5	5	4	20.4	20.4	16.5	33.186	284	284;317	0	15.448	0.82118	0.87502	7.1735	8	0	Leave out requantified	0.78153	0.90917	10.608	8	0	Leave out requantified	0.88386	0.9312	5.437	8	0	Leave out requantified	1301300000	481060000	433120000	387130000	16	58045000	22198000	18977000	16870000	EGPNIYELR;IMIPLKISPLQ;LCQEVLPK;LQIHNVKPECLEAYNK;YEGGYPALNEVMSK				568
NP_001025895.2	NP_001025895.2	1	1	1	NP_001025895.2 protein AATF [Gallus gallus]	1	1	1	1	2.3	2.3	2.3	65.028	574	574	0	7.5624	NaN	NaN	NaN	1	1	Median	NaN	NaN	NaN	1	1	Median	NaN	NaN	NaN	1	1	Median	11663000	4914200	3263500	3485700	28	416550	175510	116550	124490	NQLALWDQILEGR				569
XP_015151280.2;XP_040506029.1;NP_001025896.1	XP_015151280.2;XP_040506029.1;NP_001025896.1	2;2;2	2;2;2	2;2;2	XP_015151280.2 probable ATP-dependent RNA helicase DDX52 isoform X1 [Gallus gallus];XP_040506029.1 probable ATP-dependent RNA helicase DDX52 isoform X2 [Gallus gallus];NP_001025896.1 probable ATP-dependent RNA helicase DDX52 [Gallus gallus]	3	2	2	2	6.5	6.5	6.5	61.351	542	542;575;603	0	8.6206	1.3946	1.4591	34.85	3	0	Median	0.93786	1.0662	6.6307	3	0	Median	0.58428	0.6228	37.572	3	0	Median	39150000	9162300	19006000	10982000	24	333410	98952	115540	118920	GFAPPVLVFVQSIER;NSAAETVEQELLFVGSETGK				570
NP_001025898.2	NP_001025898.2	10	10	10	NP_001025898.2 dihydrolipoyl dehydrogenase, mitochondrial [Gallus gallus]	1	10	10	10	25.2	25.2	25.2	53.969	508	508	0	72.902	0.9706	1.0281	14.259	23	11	Leave out requantified	0.71239	0.83048	10.103	23	11	Leave out requantified	0.79162	0.87032	16.929	23	11	Leave out requantified	3.7464e+09	1304400000	1336800000	1105200000	22	69101000	20189000	25254000	23658000	ALLNNSHLYHLAHGK;ALTGGIAHLFK;DDGSTQVINTK;EANLAASFGK;GIEITGIR;IPNIYAIGDVVAGPMLAHK;RPFTANLGLEDIGIELDKR;SEEQLKEEGVEYK;VCHAHPTVSEAFR;VVHVSGFGR				571
NP_001025899.1;XP_015131202.1	NP_001025899.1;XP_015131202.1	17;15	17;15	17;15	NP_001025899.1 nicotinamide phosphoribosyltransferase [Gallus gallus];XP_015131202.1 nicotinamide phosphoribosyltransferase isoform X1 [Gallus gallus]	2	17	17	17	45	45	45	55.586	493	493;499	0	186.4	1.1793	1.2601	7.7263	30	6	Leave out requantified	1.0535	1.2333	7.7486	30	6	Leave out requantified	0.91481	0.99865	6.6191	30	6	Leave out requantified	6.3033e+09	1.757e+09	2291200000	2255100000	29	107040000	29418000	38030000	39594000	AVPEGSVIPR;CSYVVTNGLGVNVFKDPVADPNKR;DPVPGYSVPAAEHSTITAWGK;EHFQDDVFNEK;GTDTVAGIALIK;GVSSQETAGIGASAHLVNFK;GWNYILEK;SPEAPLIIRPDSGNPLDTVLK;VIQGDGVDINTLQEIVEGMK;VIQGDGVDINTLQEIVEGMKK;VKYEETVFYGLQYILNK;VLEILGK;VYSYFECR;WSIENIAFGSGGALLQK;YDGHLPIEIK;YEETVFYGLQYILNK;YLLETSGSLEGLEYK				572
[truncated: 2,885 more rows]
[truncated: 10 more columns]

## Sheet: IFN-RCQ-1P
Protein IDs	Protein name	Differentially expressed	Protein IDs	Majority protein IDs	Peptide counts (all)	Peptide counts (razor+unique)	Peptide counts (unique)	Fasta headers	Number of proteins	Peptides	Razor + unique peptides	Unique peptides	Sequence coverage [%]	Unique + razor sequence coverage [%]	Unique sequence coverage [%]	Mol. weight [kDa]	Sequence length	Sequence lengths	Q-value	Mean Log2 SILAC Ratio	Score	Ratio M/L	Log2(Ratio M/L normalized)	Ratio M/L normalized	Ratio M/L variability [%]	Ratio M/L count	Ratio M/L iso-count	Ratio M/L type	Ratio H/L	Log2(Ratio H/L normalized)	Ratio H/L normalized	Ratio H/L variability [%]	Ratio H/L count	Ratio H/L iso-count	Ratio H/L type	Ratio H/M	Ratio H/M normalized	Ratio H/M variability [%]	Ratio H/M count	Ratio H/M iso-count	Ratio H/M type	Intensity	Intensity L	Intensity M	Intensity H	iBAQ peptides	iBAQ	iBAQ L
[truncated: 2,644 more rows]

[truncated: 4 more sheets: pIpC-proteinGroups, pIpC-RCQ-1P, IBDV-proteinGroups, IBDV-RCQ-1P]
