# Supplementary material for: Combined transcriptomic and proteomic analyses define conserved host signatures during innate immune perturbations in DF-1 chicken fibroblasts
Source: Front Cell Infect Microbiol. 2026 May 29;16:1813484. doi: 10.3389/fcimb.2026.1813484 (PMC13259848; doi:10.3389/fcimb.2026.1813484)
Supplement: Supplementary file 7 [file Table5.xlsx]

## Sheet: Table S5
Table list	Description
IFN-RNA-MS-FC	Comparison of transcript and protein regulation following IFN treatment in chicken DF-1 fibroblasts
pIpC-RNA-MS-FC	Comparison of transcript and protein regulation following poly(I:C) transfection in chicken DF-1 fibroblasts
IBDV-RNA-MS-FC	Comparison of transcript and protein regulation following IBDV infection of chicken DF-1 fibroblasts

## Sheet: IFN-RNA-MS-FC
Gene Name	SILAC Log2 Fold Change	RNASeq Log2 Fold Change	Quadrant
OASL	10.3783	10.7159	Q1
IFIT5	5.5374	9.38546	Q1
CMPK2	5.06403	8.65725	Q1
LOC422513	4.57672	4.59577	Q1
USP41	3.25131	4.6749	Q1
LOC107055361	3.23275	7.45223	Q1
MX1	3.18696	9.23353	Q1
HELZ2	2.5088	5.42281	Q1
EIF2AK2	2.50413	3.40164	Q1
ZNFX1	2.17881	4.315	Q1
LOC107053353	1.9745	4.10195	Q1
PARP14	1.9684	4.20672	Q1
CMTR1	1.85382	2.77629	Q1
IRF7	1.77156	3.06315	Q1
PML	1.70867	3.46902	Q1
PARP9	1.63274	3.45688	Q1
STAT1	1.47753	3.47769	Q1
PLIN2	1.43526	0.735256	Q1
SMCHD1	1.41425	2.6697	Q1
MOV10	1.38817	4.17913	Q1
GBP4L	1.32975	3.51811	Q1
RBMXL1	1.22105	0.39283	Q1
ZC3HAV1	1.16044	3.33579	Q1
NMI	1.13673	3.04863	Q1
BF2	1.13467	2.16822	Q1
LOC770612	1.10959	2.56807	Q1
GBP1	1.10398	3.82656	Q1
NT5C3B	1.08072	3.55727	Q1
IFI35	1.03013	2.48274	Q1
HNRNPC	0.960193	0.291549	Q1
CASP7	0.956227	1.93101	Q1
LOC418108	0.955958	1.83416	Q1
CALCOCO2	0.907448	1.7581	Q1
DDX27	0.863993	1.17377	Q1
ZNF326	0.7551	0.371116	Q1
RRM2	0.710079	0.946046	Q1
NANP	0.698306	1.1541	Q1
TRA2B	0.694821	0.0536716	Q1
GOLGA7	0.675812	0.157449	Q1
HNRNPDL	0.660007	0.189362	Q1
DDX21	0.640415	0.150363	Q1
LIPA	0.640063	0.749739	Q1
TOR1B	0.631197	0.69961	Q1
LOC101749377	0.628863	0.0473702	Q1
MYD88	0.615855	1.3413	Q1
CNP	0.600351	1.90737	Q1
PRPF4B	0.598242	0.0598766	Q1
TRA2A	0.595588	0.370613	Q1
TAPBPL	0.581877	1.67531	Q1
CSPG4	0.58146	0.0811461	Q1
FBL	0.581202	0.338983	Q1
PNN	0.578104	0.160726	Q1
UBE2U	0.575933	0.126646	Q1
RPUSD4	0.570996	0.44611	Q1
HMOX1	0.570538	0.572469	Q1
CHTOP	0.564749	0.215926	Q1
ARFGAP1	0.562963	0.026758	Q1
HNRNPU	0.555375	0.191079	Q1
LRRC32	0.548326	0.422142	Q1
ERAP1	0.532016	1.90219	Q1
ALYREF	0.531332	0.22985	Q1
CRNKL1	0.521256	0.305892	Q1
HNRNPH3	0.51688	0.0685516	Q1
CROT	0.508967	0.58782	Q1
SLC30A1	0.499116	0.243792	Q1
ZNF512	0.495844	0.0722795	Q1
NOP56	0.492998	0.474852	Q1
SMNDC1	0.477505	0.0790521	Q1
VAT1	0.470981	1.73492	Q1
USP25	0.463919	1.23651	Q1
AAR2	0.457996	0.290093	Q1
UFC1	0.456507	0.326922	Q1
COMMD6	0.454714	0.0879119	Q1
IMP4	0.452978	0.428555	Q1
DNAJB12	0.451381	0.20468	Q1
THOC5	0.445644	0.00326449	Q1
NES	0.443751	0.268927	Q1
KIF5C	0.43728	1.28631	Q1
PRPF8	0.429688	0.0214493	Q1
ILF2	0.419705	0.109469	Q1
THBS1	0.41578	0.430517	Q1
TXNDC15	0.415402	0.557063	Q1
CSTF3	0.415209	0.448653	Q1
STX17	0.413886	0.753771	Q1
NOP58	0.413029	0.225449	Q1
PRRX1	0.409886	0.0649348	Q1
ADO	0.40932	0.0241148	Q1
PLOD1	0.407653	0.0797883	Q1
CDK17	0.400609	0.0457027	Q1
FMR1	0.39721	1.26217	Q1
ZPR1	0.391102	0.119505	Q1
RFC1	0.390879	0.678696	Q1
DCK2	0.38943	0.372127	Q1
SRSF7L	0.388243	0.114881	Q1
JMJD6	0.381161	0.00746368	Q1
MAT2L2	0.380726	0.376188	Q1
EIF4A3	0.380335	0.140304	Q1
DYNLL1	0.376561	0.115052	Q1
HNRNPA2B1	0.374328	0.0184512	Q1
SF3A3	0.373337	0.492715	Q1
HNRNPA1	0.373116	0.161699	Q1
OGFR	0.367275	2.32905	Q1
UTP20	0.366545	0.227982	Q1
RRP12	0.36379	0.317517	Q1
GNL2	0.363151	0.376463	Q1
PSME1	0.361523	1.14235	Q1
UBE4A	0.360848	0.0530661	Q1
EFTUD2	0.356418	0.286358	Q1
FLOT2	0.351117	0.265419	Q1
TMUB1	0.350279	0.331082	Q1
NME3	0.346986	0.17478	Q1
NT5C3A	0.346916	0.190479	Q1
SURF6	0.342906	0.425203	Q1
UPF2	0.341001	0.699596	Q1
DAB2	0.335856	0.645692	Q1
SNRPD3	0.332724	0.125474	Q1
STAT3	0.332595	0.150321	Q1
NMT1	0.332552	0.43912	Q1
NCBP1	0.327132	0.105209	Q1
SF3A2	0.325572	0.26413	Q1
ARFRP1	0.325148	0.300618	Q1
SRSF3	0.32268	0.0970747	Q1
ERH	0.321644	0.111618	Q1
RAB7B	0.320898	0.530244	Q1
VIM	0.318785	0.135042	Q1
DDX52	0.318778	0.39038	Q1
NAMPTP1	0.318031	0.873069	Q1
PARN	0.317286	0.0297089	Q1
PPFIBP1	0.420104	-0.774049	Q4
NAV1	0.410484	-0.620213	Q4
IQGAP2	0.426724	-0.572991	Q4
SMURF2	0.446571	-0.482154	Q4
MACF1	0.333709	-0.380198	Q4
HIP1	0.333891	-0.35447	Q4
COL6A3	0.478856	-0.252734	Q4
PPP1R19L	0.319037	-0.252647	Q4
LMNA	0.507669	-0.249021	Q4
THRAP3	0.436881	-0.2484	Q4
UBR5	0.414092	-0.226986	Q4
ASNS	0.451882	-0.216026	Q4
GMDS	0.866644	-0.189511	Q4
COL6A2	0.937028	-0.156606	Q4
CLIP1	0.414384	-0.153772	Q4
HNRNPR	0.469591	-0.150487	Q4
HNRNPD	0.452702	-0.145282	Q4
GPC4	0.338773	-0.118922	Q4
SF3A1	0.347346	-0.118214	Q4
LMNB2	0.466264	-0.104878	Q4
KPNA2	0.341973	-0.101367	Q4
IBA57	0.632196	-0.0896239	Q4
MYO1B	0.369614	-0.057099	Q4
LOC121107687	0.454155	-0.0508744	Q4
LMNB1	0.430641	-0.0260842	Q4
SNRNP200	0.42617	-0.0226829	Q4
SF3B1	0.39691	-0.0216062	Q4
COL1A1	0.994895	-0.00906825	Q4
ECE1	0.335225	-0.0054307	Q4
VASN	0.469756	-0.00280287	Q4
SF3B3	0.378349	-0.00266224	Q4
ACSBG2	-0.444485	-2.11464	Q3
SH3PXD2B	-0.523609	-0.88053	Q3
ADH1C	-0.397223	-0.779588	Q3
ERBB4	-0.547542	-0.68371	Q3
LMOD1	-0.364731	-0.65364	Q3
PDPR	-0.723162	-0.557945	Q3
GRPEL2	-3.25116	-0.505654	Q3
HK1	-0.600257	-0.502486	Q3
MYO1D	-0.383545	-0.471717	Q3
HSD17B7	-0.40236	-0.465042	Q3
NDE1	-0.596577	-0.41925	Q3
RAI14	-0.487559	-0.369012	Q3
FAM210A	-0.504539	-0.318792	Q3
LOC107055444	-0.369936	-0.238286	Q3
ACTN4	-0.838682	-0.23308	Q3
LPP	-0.372031	-0.21535	Q3
BASP1	-0.50696	-0.201518	Q3
STBD1	-0.373837	-0.183179	Q3
DBN1	-1.23542	-0.18274	Q3
PCNP	-0.382853	-0.118899	Q3
DLGAP5	-0.625672	-0.112098	Q3
RAD23B	-0.667727	-0.0971482	Q3
ACSL4	-0.410162	-0.0788514	Q3
CALD1	-0.398171	-0.0691598	Q3
ACTN1	-0.992395	-0.0566886	Q3
LIMA1	-0.74318	-0.047674	Q3
CHCHD3	-0.362339	-0.0443989	Q3
PDLIM7	-0.370484	-0.0360987	Q3
CSTA	-0.533683	-0.0335412	Q3
MUT	-0.424417	-0.0133886	Q3
ERLIN2	-0.477713	-0.0126267	Q3
TBL1XR1	-0.595879	-0.0124257	Q3
GOLGA5	-0.376773	-0.00965983	Q3
SLC25A20	-0.758553	-0.008259	Q3
VDAC3	-0.768322	-0.00651212	Q3
MECP2	-0.473784	0.028112	Q2
LOC395611	-0.383408	0.0459791	Q2
NIPSNAP1	-0.496979	0.0511943	Q2
PDLIM1	-0.717587	0.0516111	Q2
MAPRE3	-0.359522	0.0684683	Q2
LAMP1	-0.497475	0.0748021	Q2
QSOX1	-0.36083	0.0798213	Q2
FLNC	-0.394619	0.0983426	Q2
AIDA	-0.43732	0.126083	Q2
SNAP23	-0.514793	0.163481	Q2
UQCRFS1	-0.425562	0.173961	Q2
METTL13	-0.397851	0.177746	Q2
RTFDC1	-0.798139	0.192345	Q2
HSPB1	-0.428137	0.209719	Q2
FUNDC2	-0.389314	0.222638	Q2
CORO1C	-0.394347	0.227145	Q2
SLMAP	-0.451108	0.241388	Q2
APIP	-0.506554	0.255491	Q2
MGST3	-0.672214	0.290882	Q2
DNAJC11	-0.591997	0.296607	Q2
LOC112531384	-0.358748	0.321958	Q2
NDUFA8	-0.441415	0.363887	Q2
QRSL1	-0.420619	0.396687	Q2
VDAC1	-0.539649	0.513887	Q2
NDUFAF3	-0.467892	0.642498	Q2
EFHD1	-0.374933	1.30706	Q2
HSPB9	-1.0182	3.17205	Q2

## Sheet: pIpC-RNA-MS-FC
Gene Name	SILAC Log2 Fold Change	RNASeq Log2 Fold Change	Quadrant
CMPK2	2.65363	8.77906	Q1
IFIT5	2.45269	11.2847	Q1
OASL	2.33111	10.7767	Q1
HELZ2	2.32665	9.14179	Q1
LOC422513	2.32527	4.70414	Q1
USP41	1.87132	4.56181	Q1
ZNFX1	1.48169	4.83827	Q1
GNPDA1	1.2746	0.254109	Q1
IRF7	1.2306	5.31323	Q1
GLIPR2	1.05527	0.0864073	Q1
ZC3HAV1	1.01752	3.85848	Q1
NUP62	0.956657	0.0531275	Q1
CHAF1B	0.897628	0.559979	Q1
RBMS1	0.893532	0.404208	Q1
MYO1D	0.768276	0.126769	Q1
PARP14	0.743416	4.5383	Q1
LOC107056280	0.641885	0.190078	Q1
LIPA	0.637076	1.08928	Q1
CPSF2	0.598775	0.158278	Q1
EXOSC10	0.574986	0.0527454	Q1
NANP	0.564884	1.84991	Q1
QKI	0.564108	0.0646126	Q1
CSTF2	0.537917	0.10948	Q1
STAT1	0.530613	3.22186	Q1
ANXA7	0.521482	0.316319	Q1
LOC418108	0.517835	1.94498	Q1
GNAS	0.51202	0.304326	Q1
CSPG4	0.507229	0.125519	Q1
NMI	0.506851	3.01035	Q1
UBE4B	0.50641	0.00290053	Q1
HGS	0.504559	0.282484	Q1
DOCK7	0.49183	0.0675641	Q1
COL6A3	0.485085	0.126983	Q1
ATP6AP1	0.481217	0.117418	Q1
LRRC32	0.477384	1.45794	Q1
LOC121108729	0.459504	0.215751	Q1
SLC1A4	0.457388	0.063788	Q1
FUS	0.444904	0.0247148	Q1
ASNS	0.442139	0.00539491	Q1
SLC7A3	0.434797	0.24643	Q1
MTA1	0.430583	0.0964118	Q1
NT5C3B	0.429517	3.42312	Q1
GBP4L	0.425727	3.94321	Q1
EIF4G2	0.417152	0.0596923	Q1
RAB43	0.411169	0.30023	Q1
MAT1A	0.408549	0.328331	Q1
PPP6C	0.395836	0.0214009	Q1
COL6A2	0.392482	0.00356429	Q1
CBS	0.385055	0.0700315	Q1
HMOX1	0.382538	0.953836	Q1
HNRNPC	0.38198	0.149419	Q1
MITD1	0.37681	2.98147	Q1
SF3A1	0.373511	0.0514611	Q1
CHD4	0.373045	0.0654035	Q1
ERC1	0.367727	0.059248	Q1
GNAI2	0.363455	0.278204	Q1
EXOC2	0.362052	0.0359551	Q1
VAT1	0.344034	1.93104	Q1
MFGE8	0.823312	-0.387807	Q4
TUBA5	0.364342	-0.320837	Q4
DDX21	0.407052	-0.293691	Q4
PSAT1	0.392812	-0.202889	Q4
MGAT2	0.357656	-0.196912	Q4
ENPP3	0.599473	-0.193902	Q4
MRPL40	0.346001	-0.190676	Q4
PPFIBP1	0.752613	-0.187158	Q4
THY1	0.623932	-0.185311	Q4
PSPH	0.52211	-0.170712	Q4
GPC4	1.02559	-0.161196	Q4
GNB4	0.451843	-0.156284	Q4
ARFIP1	0.461595	-0.139245	Q4
MEST	0.400997	-0.129836	Q4
THRAP3	0.387715	-0.074698	Q4
ZDHHC6	0.498256	-0.0719294	Q4
FDFT1	0.383099	-0.0646055	Q4
SF3B1	0.564341	-0.0634893	Q4
FAM234A	0.635498	-0.0587317	Q4
INTS10	0.502962	-0.05459	Q4
FTH1	0.430279	-0.0477604	Q4
DERL1	0.380368	-0.0416967	Q4
UFL1	0.529948	-0.041268	Q4
CLIP1	0.735647	-0.0358725	Q4
COL1A1	0.441614	-0.0344617	Q4
TFG	0.385516	-0.0255548	Q4
BIN3	0.365545	-0.02405	Q4
PDS5B	0.377788	-0.0213316	Q4
SESTD1	0.36145	-0.00439713	Q4
PDLIM1	-1.27673	-0.918629	Q3
LMOD1	-0.493022	-0.675203	Q3
MICALL2	-0.610936	-0.5257	Q3
ACTN1	-0.753735	-0.443355	Q3
PDLIM7	-0.48758	-0.390932	Q3
NES	-0.560702	-0.383621	Q3
SLC9A3R2	-0.55345	-0.363924	Q3
C2orf69	-0.451789	-0.35854	Q3
RBM3	-0.510333	-0.345726	Q3
MOB1A	-0.468824	-0.341854	Q3
PDLIM3	-0.839885	-0.340605	Q3
TAGLN	-1.08728	-0.339109	Q3
KCTD15	-0.481169	-0.322281	Q3
CALD1	-0.56518	-0.303336	Q3
RBPMS	-0.621999	-0.299414	Q3
AK4	-0.472627	-0.287166	Q3
DNAJB6	-0.707101	-0.276897	Q3
LOC107049991	-0.536794	-0.269727	Q3
MRPS31	-0.487914	-0.264866	Q3
TMPO	-0.485802	-0.262106	Q3
CTNND1	-0.503886	-0.249606	Q3
CKAP2	-0.701831	-0.24825	Q3
RMND1	-0.489869	-0.246292	Q3
THOC3	-0.787829	-0.24384	Q3
VDAC3	-0.865479	-0.243393	Q3
SMTN	-0.597337	-0.234041	Q3
TAX1BP3	-0.452951	-0.233614	Q3
SLMAP	-0.582013	-0.232952	Q3
CLINT1	-0.459295	-0.229156	Q3
G3BP1	-0.46055	-0.228135	Q3
NHP2	-0.819743	-0.223798	Q3
HELLS	-0.621801	-0.22294	Q3
RPL12	-0.686485	-0.220063	Q3
BASP1	-0.799383	-0.21518	Q3
RPL35A	-0.688133	-0.214771	Q3
DOP1B	-0.564245	-0.210887	Q3
HP1BP3	-0.608563	-0.209737	Q3
MRPS9	-0.598944	-0.201188	Q3
NT5DC2	-0.466114	-0.196265	Q3
HK1	-0.870872	-0.187126	Q3
CHCHD6	-0.495394	-0.182801	Q3
EN1	-0.754838	-0.176648	Q3
PDPR	-0.45225	-0.149147	Q3
TFAM	-0.559663	-0.141247	Q3
SURF6	-0.611338	-0.134189	Q3
ANLN	-0.686663	-0.133696	Q3
RPL7	-0.788907	-0.132553	Q3
ALYREF	-0.47901	-0.130787	Q3
PPP4R2	-0.492509	-0.128939	Q3
CAPN1	-0.566205	-0.128836	Q3
RPS16	-0.525984	-0.127168	Q3
RPL14	-0.697399	-0.12529	Q3
AKAP8L	-0.574069	-0.124806	Q3
GTPBP4	-0.496042	-0.11724	Q3
SERBP1	-1.00448	-0.115808	Q3
RPL34	-0.953826	-0.106439	Q3
NSA2	-0.700935	-0.105163	Q3
DDX18	-0.632265	-0.0980497	Q3
RPL21	-0.594327	-0.0977825	Q3
ABHD10	-0.524486	-0.0945587	Q3
EXOC1	-0.523937	-0.0944867	Q3
RPS14	-0.588089	-0.0937087	Q3
XPO6	-0.537548	-0.0915597	Q3
HNRNPA1	-0.61999	-0.090629	Q3
LPP	-0.589112	-0.0832478	Q3
EIF4H	-0.635363	-0.0791171	Q3
RPL6	-0.574616	-0.0789396	Q3
DNAJB4	-0.815486	-0.0785013	Q3
FAAH2	-0.501085	-0.0742172	Q3
LOC107049500	-0.487761	-0.0721229	Q3
NOC3L	-0.826101	-0.0713104	Q3
RPS10	-0.758267	-0.0673532	Q3
SNX4	-0.457446	-0.0656299	Q3
UTP14A	-1.58347	-0.0649356	Q3
LOC423693	-0.562625	-0.057206	Q3
TAGLN2	-0.496781	-0.056874	Q3
STAU1	-0.461828	-0.0566348	Q3
UQCRFS1	-0.747112	-0.056376	Q3
ACTN4	-0.475351	-0.055452	Q3
MYH15	-1.04218	-0.0536743	Q3
NPM1	-0.802166	-0.0521433	Q3
CHCHD3	-0.604863	-0.0498887	Q3
RPL23A	-0.863627	-0.0495712	Q3
HSPB1	-0.734075	-0.0493691	Q3
CRLF3	-0.882913	-0.0478241	Q3
SH3PXD2B	-0.489856	-0.0464165	Q3
CSTA	-0.663345	-0.0441846	Q3
LOC121106933	-0.498013	-0.0438941	Q3
RPL10A	-0.617337	-0.039477	Q3
RPL13	-0.856988	-0.0375358	Q3
VDAC2	-0.874616	-0.0375194	Q3
NIFK	-0.524851	-0.0328106	Q3
RPL4	-0.7449	-0.0321947	Q3
NUP50	-0.598947	-0.0308735	Q3
RPL30	-0.483541	-0.0302118	Q3
MAP7D3	-0.455361	-0.0272597	Q3
STAU2	-0.890707	-0.0264045	Q3
CAST	-0.502683	-0.0247518	Q3
ACIN1	-1.12458	-0.0243893	Q3
WDR43	-0.781955	-0.0241542	Q3
RPL15	-0.701447	-0.0227765	Q3
AURKB	-0.515769	-0.0210203	Q3
PTK2	-0.855649	-0.0192861	Q3
LOC107049862	-0.456023	-0.0183404	Q3
LARP4	-1.68222	-0.0128013	Q3
LOC424740	-0.559693	-0.0123014	Q3
RPL32	-1.00082	-0.00862288	Q3
SUMF2	-0.733398	-0.00530709	Q3
RPL18A	-0.555794	-0.00370942	Q3
WASF2	-0.643368	-0.00300495	Q3
RAD23B	-1.4115	-0.00152227	Q3
RPL7A	-0.75775	-0.000709357	Q3
NUP153	-0.462357	0.00259728	Q2
CHST3	-0.541291	0.0032993	Q2
VIM	-0.888638	0.00784582	Q2
XRN2	-0.507353	0.0084732	Q2
ZNF207	-0.550528	0.00874609	Q2
PPIL1	-1.37955	0.0126789	Q2
DKC1	-0.818939	0.0130791	Q2
AFAP1L2	-0.46039	0.0146628	Q2
ZYX	-0.938024	0.0207101	Q2
WASL	-0.49231	0.0254826	Q2
ATP6V1G1	-0.495142	0.0300944	Q2
G3BP2	-0.899257	0.0371686	Q2
UBAP2L	-0.478547	0.0407457	Q2
NEDD4	-0.640576	0.0414403	Q2
MARCKS	-0.883987	0.0437176	Q2
CTSK	-1.35061	0.0472535	Q2
ACAP2	-0.523106	0.0707205	Q2
RPL27	-0.542504	0.0727379	Q2
NMNAT1	-0.955058	0.0738142	Q2
QSOX1	-0.803289	0.0854972	Q2
TMEM119	-0.591573	0.0870836	Q2
CTPS1	-0.599892	0.0881909	Q2
AFG3L2	-0.478929	0.0935838	Q2
NDUFS7	-0.572347	0.0996118	Q2
RPLP0	-0.577576	0.109561	Q2
DGUOK	-0.560981	0.121607	Q2
PRRC2C	-1.03416	0.122062	Q2
AGFG1	-0.490166	0.127566	Q2
PISD	-0.899916	0.128159	Q2
CORO1B	-0.506802	0.13376	Q2
RPS21	-0.516375	0.134934	Q2
NUMA1	-1.57954	0.140257	Q2
HEATR6	-0.584804	0.141875	Q2
LASP1	-0.798074	0.156219	Q2
SNX18	-0.463256	0.171429	Q2
MECP2	-1.1376	0.17452	Q2
CPSF7	-0.47737	0.192641	Q2
MYO9B	-0.613671	0.210184	Q2
MRPS35	-0.460079	0.21166	Q2
PPP1R19L	-0.611764	0.217473	Q2
SNAP23	-0.877302	0.220368	Q2
LGMN	-0.859841	0.265408	Q2
SORBS1	-0.716712	0.278961	Q2
SAMD4A	-0.544032	0.288404	Q2
UBQLN1	-0.55677	0.291083	Q2
HSPA2	-0.657844	0.318125	Q2
PRODH	-0.585894	0.325289	Q2
TBCB	-0.506663	0.340145	Q2
PTPN12	-0.714101	0.362513	Q2
EPHA2	-0.537518	0.399828	Q2
RFTN2	-0.538799	0.451894	Q2
SPECC1	-0.469797	0.454259	Q2
THBS1	-0.523952	0.474875	Q2
HK2	-0.454657	0.492957	Q2
FOSL2	-1.10568	0.526876	Q2
KLC1	-0.867897	0.540679	Q2
POLDIP3	-0.898064	0.547096	Q2
VDAC1	-0.684766	0.597633	Q2
PLIN2	-0.54824	0.699237	Q2
NLRX1	-0.503583	0.700696	Q2
TOR1AIP2	-1.48791	1.66113	Q2
HSPB9	-1.22529	2.06063	Q2

## Sheet: IBDV-RNA-MS-FC
Gene Name	SILAC Log2 Fold Change	RNASeq Log2 Fold Change	Quadrant
OASL	2.45012	8.83716	Q1
IFIT5	3.2265	8.83481	Q1
CMPK2	2.57308	7.30505	Q1
HELZ2	2.08397	6.70903	Q1
ZNFX1	1.42891	4.09616	Q1
LOC422513	2.88036	3.63815	Q1
PARP14	1.04611	3.44208	Q1
MOV10	0.464858	3.03306	Q1
EIF2AK2	1.47937	2.81143	Q1
ZC3HAV1	0.600515	2.68802	Q1
GBP4L	0.47129	2.43567	Q1
UBE2L6	0.795565	2.41084	Q1
STAT1	0.800969	2.22947	Q1
LOC770612	0.55971	1.71487	Q1
MITD1	0.606584	1.50478	Q1
RBM14	0.927339	0.813796	Q1
HMOX1	0.640659	0.718865	Q1
CALCOCO2	0.387824	0.67742	Q1
DDX27	0.4813	0.659599	Q1
CROT	0.406411	0.606418	Q1
LRRC32	0.970742	0.482087	Q1
LMNA	0.457879	0.352925	Q1
FBL	0.442275	0.336044	Q1
CHTOP	0.45849	0.314367	Q1
SLC1A4	0.464169	0.274646	Q1
HGS	0.38079	0.248947	Q1
HNRNPU	0.589624	0.242498	Q1
HNMT	0.52955	0.214132	Q1
SNRNP200	0.467764	0.212552	Q1
SF3B3	0.546873	0.207252	Q1
DDX21	1.03015	0.205238	Q1
COL1A1	0.517732	0.202275	Q1
HNRNPC	0.947486	0.20011	Q1
RBMS1	0.373663	0.19396	Q1
CSTF3	0.542967	0.188211	Q1
CBS	0.361181	0.185535	Q1
SLC30A1	0.414831	0.179533	Q1
EFTUD2	0.361393	0.171529	Q1
TRA2A	0.546949	0.154884	Q1
SNRNP40	0.39329	0.154497	Q1
ZC3H18	0.393892	0.153033	Q1
GALK1	0.360201	0.144828	Q1
GNAS	0.549692	0.14392	Q1
TRA2B	0.555642	0.139272	Q1
SF3A3	0.455216	0.133057	Q1
ITCH	0.367236	0.125741	Q1
HNRNPA1	0.38811	0.12463	Q1
ARFGAP1	0.373301	0.115275	Q1
COMMD4	0.443278	0.114337	Q1
PRPF8	0.387664	0.112766	Q1
STAG2	0.656168	0.111028	Q1
NES	0.59617	0.109104	Q1
SMURF2	0.436474	0.0979484	Q1
OSBPL1A	0.356553	0.0964368	Q1
MAT1A	0.616974	0.0852129	Q1
PSPH	0.597099	0.0828348	Q1
DNAJB12	0.510518	0.0767901	Q1
PNN	0.723119	0.0738091	Q1
LOC101749377	0.62606	0.0716091	Q1
AKAP8	0.367824	0.0643027	Q1
HNRNPDL	0.716899	0.0610527	Q1
KIF23	0.367846	0.0525859	Q1
THOC2	0.436708	0.0499607	Q1
ARHGAP5	0.654918	0.0487565	Q1
RSL1D1	0.386911	0.0448072	Q1
SF3A1	0.386003	0.042429	Q1
RBMXL1	0.772515	0.0276608	Q1
HNRNPH3	0.431788	0.025938	Q1
LTV1	0.401231	0.0204193	Q1
GBF1	0.359465	0.0190641	Q1
SF3A2	0.514247	0.0147065	Q1
ZNF326	0.796905	0.00382322	Q1
MYO1B	0.481377	0.00351744	Q1
PDLIM1	-1.06587	-0.69113	Q3
MYH15	-0.879665	-0.639829	Q3
PM20D1	-0.508044	-0.49265	Q3
PDPR	-0.466847	-0.474781	Q3
PDLIM3	-0.791577	-0.446024	Q3
SORBS1	-0.467273	-0.405228	Q3
DCAKD	-0.566429	-0.380295	Q3
COX6A1	-0.585191	-0.374004	Q3
MYL9	-0.606454	-0.306266	Q3
LPP	-0.520674	-0.300122	Q3
AK4	-0.552116	-0.291473	Q3
SKA2P1	-0.450785	-0.288286	Q3
GALK2	-0.467581	-0.279354	Q3
BASP1	-0.772954	-0.274082	Q3
ATP5F1AW	-0.778997	-0.273052	Q3
RMND1	-0.665395	-0.270706	Q3
PRKCDBP	-0.571296	-0.263787	Q3
RAI14	-0.744504	-0.261143	Q3
NDUFA4	-0.473227	-0.253129	Q3
CUL4A	-0.467426	-0.251566	Q3
PCNP	-0.683291	-0.245144	Q3
SLMAP	-0.484023	-0.244173	Q3
CSTA	-0.479762	-0.23581	Q3
TOM1	-0.452027	-0.235361	Q3
VDAC3	-0.903553	-0.226236	Q3
CHCHD6	-0.648044	-0.220549	Q3
LIMA1	-0.463342	-0.21976	Q3
UQCRFS1	-0.477941	-0.215456	Q3
SFXN3	-0.450595	-0.207936	Q3
MARCKS	-0.677038	-0.191906	Q3
CD99	-0.448917	-0.188577	Q3
LOC107050163	-0.453235	-0.187529	Q3
MGST3	-0.816156	-0.185832	Q3
CAST	-0.529635	-0.173454	Q3
UQCRC2	-0.525021	-0.166918	Q3
DCPS	-0.76059	-0.162402	Q3
PBK	-0.890864	-0.146726	Q3
TK1	-0.608787	-0.146539	Q3
IPO11	-1.32803	-0.137628	Q3
RACGAP1	-0.500437	-0.124862	Q3
ACTN1	-1.10735	-0.12372	Q3
CASC4	-0.542896	-0.117919	Q3
OCIAD2	-0.937892	-0.115689	Q3
RAD23B	-0.932345	-0.105479	Q3
CALD1	-0.701425	-0.103321	Q3
PPP1R12A	-0.51062	-0.103165	Q3
GINS2	-0.755848	-0.0998089	Q3
PTRF	-0.680151	-0.0967963	Q3
MTMR1	-0.454378	-0.0947561	Q3
DUS3L	-0.483601	-0.0900895	Q3
CLN6	-0.570934	-0.088276	Q3
CCDC50	-0.58553	-0.0816388	Q3
HSPB1	-0.705241	-0.0805443	Q3
EXOC1	-0.48016	-0.0761835	Q3
PDAP1	-0.573138	-0.0708063	Q3
AGL	-0.448111	-0.0622811	Q3
G3BP2	-0.476769	-0.042251	Q3
APOOL	-0.768264	-0.0398535	Q3
ZFAND1	-0.468695	-0.0332511	Q3
BNIP1	-1.17949	-0.0308106	Q3
ARFGAP3	-0.701005	-0.028328	Q3
TPX2	-0.485861	-0.0228875	Q3
TFAM	-0.509171	-0.0207505	Q3
SDHC	-0.479921	-0.0168888	Q3
CHCHD3	-0.524875	-0.0160348	Q3
KIDINS220	-0.471543	-0.0069247	Q3
ATL1	-0.504007	-0.002332	Q3
RPS10	-0.820081	0.00153305	Q2
CORO1B	-0.526396	0.00476272	Q2
HK1	-0.584007	0.0103215	Q2
TAF15	-0.451874	0.0104286	Q2
DIS3L2	-1.53756	0.0115064	Q2
LOC121108245	-0.459587	0.0350779	Q2
QRICH1	-0.500391	0.0442871	Q2
LOC107049991	-0.514532	0.0508221	Q2
ACTN4	-0.937362	0.0512334	Q2
TNC	-0.466259	0.0536426	Q2
MYO6	-0.565831	0.0568259	Q2
SCPEP1	-0.537613	0.0583158	Q2
AFG3L2	-0.484266	0.062103	Q2
PPP4R2	-0.560649	0.063365	Q2
NOP14	-0.874059	0.064806	Q2
UBQLN1	-0.479482	0.0705583	Q2
FAM134A	-0.613775	0.0709035	Q2
NUP214	-0.623688	0.0761645	Q2
MYO18A	-0.463458	0.0772026	Q2
WASF2	-0.514656	0.0799332	Q2
TMEM126A	-0.592739	0.0839046	Q2
SESTD1	-0.463502	0.0864016	Q2
LOC107049545	-0.491005	0.0895749	Q2
ARHGEF17	-0.992861	0.093795	Q2
USE1	-0.513052	0.112428	Q2
ZNF207	-0.468297	0.122227	Q2
QSOX1	-0.645104	0.136868	Q2
LASP1	-0.620042	0.147318	Q2
PKP4	-3.02301	0.167096	Q2
LARP4	-0.539329	0.169054	Q2
MTA2	-0.470885	0.169335	Q2
CHEK1	-0.483523	0.172256	Q2
FKBP11	-0.566995	0.185505	Q2
HIST1H2A4L4	-0.917065	0.204026	Q2
PRRC2C	-0.598757	0.212811	Q2
EWSR1	-0.665084	0.214137	Q2
VDAC1	-0.591934	0.231253	Q2
HIST1H4D	-0.987036	0.25707	Q2
SCYL3	-0.785269	0.295494	Q2
MECP2	-0.613698	0.33262	Q2
HSPA2	-0.457267	0.346281	Q2
ARHGAP31	-0.748641	0.357138	Q2
LOC107056801	-0.469046	0.364785	Q2
NDUFAF3	-0.559434	0.370873	Q2
LIPA	-1.01764	0.394991	Q2
NFKB2	-0.533479	0.406342	Q2
SAMD4A	-0.461829	0.426733	Q2
HIST1H2BO	-0.735701	0.458514	Q2
TOR1AIP2	-0.502866	0.459807	Q2
EFHD1	-1.34324	0.750548	Q2
ASPA	-2.24823	0.77918	Q2
HIST2H3A	-0.865028	0.882418	Q2
HSPB9	-1.10011	1.59383	Q2
OGFR	-0.734208	1.78512	Q2
GLIPR2	0.685928	-0.369579	Q4
HNRNPD	0.546625	-0.356168	Q4
ENPP3	0.569125	-0.322272	Q4
SRSF7L	0.447554	-0.290867	Q4
LMNB1	0.505974	-0.256613	Q4
THRAP3	0.429136	-0.233432	Q4
SF3B1	0.538039	-0.197701	Q4
ITM2A	1.13069	-0.196654	Q4
ADA	1.1655	-0.190608	Q4
ASPSCR1	0.695995	-0.168319	Q4
ERH	0.445143	-0.149093	Q4
THY1	0.481587	-0.144213	Q4
CPSF4	0.357021	-0.111554	Q4
ILF2	0.526923	-0.110251	Q4
THOC5	0.450491	-0.109583	Q4
STK3	0.478673	-0.0941475	Q4
HNRNPR	0.508788	-0.0878203	Q4
ASNS	0.478504	-0.0831699	Q4
ARFIP1	0.544606	-0.0770733	Q4
DESI1	0.613513	-0.0720347	Q4
EIF4A3	0.405796	-0.0685603	Q4
PPFIBP1	0.737198	-0.0646644	Q4
VIM	0.474972	-0.0643027	Q4
FAM234A	0.430579	-0.0456237	Q4
PANK2	0.3923	-0.0262644	Q4
RRP1B	0.520384	-0.0238083	Q4
ATP6AP1	0.377644	-0.0160507	Q4
LMNB2	0.536837	-0.00839523	Q4
GNAI3	0.564385	-0.00735829	Q4
