# Supplementary material for: Combined transcriptomic and proteomic analyses define conserved host signatures during innate immune perturbations in DF-1 chicken fibroblasts
Source: Front Cell Infect Microbiol. 2026 May 29;16:1813484. doi: 10.3389/fcimb.2026.1813484 (PMC13259848; doi:10.3389/fcimb.2026.1813484)
Supplement: Supplementary file 8 [file Table6.xlsx]

## Sheet: Table S6
Table list	Description
TPM-rIBAQ-Mock-IFN	mRNA and protein abundances from mock-infected cells under the interferon treatment condition, expressed as log10(TPM) and Log10(relative iBAQ) from the light SILAC label, respectively.
TPM-rIBAQ-Mock-pIpC	mRNA and protein abundances from mock-infected cells under the poly(I:C) transfection condition, expressed as log10(TPM) and Log10(relative iBAQ) from the light SILAC label, respectively.
TPM-rIBAQ-Mock-IBDV	mRNA and protein abundances from mock-infected cells under the IBDV infection condition, expressed as log10(TPM) and Log10(relative iBAQ) from the light SILAC label, respectively.
TPM-rIBAQ-IFN-M	mRNA and protein abundances from interferon treated-cells , expressed as log10(TPM) and Log10(relative iBAQ) from the medium SILAC label, respectively.
TPM-rIBAQ-IFN-H	mRNA and protein abundances from interferon treated-cells, expressed as log10(TPM) and Log10(relative iBAQ) from the heavy SILAC label, respectively.
TPM-rIBAQ-pIpC-M	mRNA and protein abundances from poly(I:C) transfected cells, expressed as log10(TPM) and Log10(relative iBAQ) from the medium SILAC label, respectively.
TPM-rIBAQ-pIpC-H	mRNA and protein abundances from poly(I:C) transfected cells, expressed as log10(TPM) and Log10(relative iBAQ) from the heavy SILAC label, respectively.
TPM-rIBAQ-IBDV-M	mRNA and protein abundances from IBDV infected cells, expressed as log10(TPM) and Log10(relative iBAQ) from the medium SILAC label, respectively.
TPM-rIBAQ-IBDV-H	mRNA and protein abundances from IBDV infected cells, expressed as log10(TPM) and Log10(relative iBAQ) from the heavy SILAC label, respectively.
TPM-rIBAQ	Raw TPM, iBAQ and rIBAQ data

## Sheet: TPM-rIBAQ-Mock-IFN
Gene	Log10-(Mock average) (TPM)	Log10(rIBAQ-Mock-IFN)
CDKL2	0.0282092	-4.70051
CMPK2	0.162181	-6.28188
HIST2H3A	0.17957	-3.30863
MARCH1	0.187364	-4.79899
LOC121107687	0.197279	-4.29645
GBP1	0.295845	-5.62572
HELZ2	0.301097	-5.64493
GBP4L	0.4603	-5.71893
ALDOB	0.46923	-5.51552
IFIT5	0.526467	-4.79986
MTHFD2L	0.558137	-2.40873
HIVEP3	0.558796	-5.42176
UCHL1	0.564883	-4.98509
LOC107055361	0.59194	-5.96345
ERBB4	0.626378	-5.72438
ABHD10	0.647996	-5.42389
DYNC2H1	0.662298	-5.54014
NLRX1	0.67023	-6.36926
TAPBPL	0.686643	-5.48651
LOC121108244	0.746841	-5.33945
MOV10	0.765664	-5.26673
PARP14	0.768383	-6.52024
MRM1	0.783528	-4.61983
PRMT1	0.792692	-5.06399
LOC107049543	0.829014	-3.50659
IRF7	0.829921	-5.65923
ANKRD50	0.838122	-5.00708
CSRP2	0.844952	-4.81577
CAB39L	0.862454	-5.42395
LOC422513	0.892905	-7.08348
CASP7	0.896521	-6.21026
GDPGP1	0.897883	-4.26749
ATG7	0.911123	-4.99956
PARP9	0.925347	-6.48322
PLD3	0.930632	-4.55272
RPS6KA5	0.941518	-5.57737
TBCC	0.95001	-4.14306
LOC121108947	0.956655	-5.21535
BRAT1	0.959789	-6.28232
PML	0.968992	-5.92164
B3GALT6	0.977906	-5.0051
TAB1	0.981647	-4.99505
VAT1	0.992869	-4.31312
ZNFX1	1.00174	-7.54509
LOC426193	1.01377	-5.20294
RAB4A	1.01764	-4.57303
PUDP	1.01846	-5.00351
TTI1	1.01877	-6.27802
NDUFAF3	1.01945	-5.87734
PRKAB2	1.02059	-4.80962
ALAD	1.02515	-4.92879
ZNF827	1.0285	-5.47139
IQGAP2	1.03124	-7.13097
LOC770653	1.04592	-3.95129
LPCAT1	1.0554	-5.3889
TTI2	1.06268	-5.71045
LOC424014	1.07642	-3.93611
FAM114A2	1.08196	-5.46106
HDHD2	1.08895	-4.83036
TXNDC15	1.09138	-5.15761
ADPRHL2	1.1019	-5.16283
HACL1	1.1029	-5.36544
CRYM	1.10977	-4.97152
DPH6	1.11036	-6.3794
METTL15P1	1.11165	-5.2455
KPNA5	1.11252	-5.00681
LOC768709	1.11514	-5.13064
PLD1	1.12487	-4.17552
PGM2L1	1.12567	-5.20491
GNMT	1.13057	-5.23565
FOXK1	1.14119	-4.73817
EXOSC5	1.14318	-5.6039
C2orf69	1.14457	-5.16421
RINT1	1.14616	-5.91755
UNC13D	1.14637	-6.58957
CMTR1	1.14945	-5.43148
HMGCL	1.15941	-4.98418
METTL13	1.16097	-5.89459
ABCB6	1.16188	-5.13737
SULT1B	1.16289	-4.80972
ERC1	1.16682	-5.29334
CAND2	1.16915	-5.95536
EXOC8	1.16985	-6.26145
MDN1	1.1703	-5.71097
ECPAS	1.17442	-5.48483
COG1	1.17593	-5.32544
LOC121108659	1.17858	-4.88371
EIF2AK2	1.18077	-5.05322
PTGR2	1.18152	-4.49594
HYI	1.18183	-5.22952
SULT1B1	1.18411	-4.62947
BCS1L	1.18535	-4.87969
SNTB2	1.18635	-5.05125
RARS2	1.18663	-5.31778
PPM1F	1.19475	-5.22844
DHDH	1.19483	-4.33503
WDR18	1.1995	-4.55718
ABCB8	1.20244	-5.77077
GALK1	1.20413	-4.70403
LRRC47	1.20414	-5.70715
QRSL1	1.20501	-5.44412
GOSR1	1.20744	-5.24005
LOC121106933	1.20779	-5.17913
GSTK1	1.20839	-5.08532
PDXP	1.21149	-4.71645
ILVBL	1.21273	-4.84958
MTM1	1.21653	-5.72131
ACAA1	1.2188	-4.77709
PPIE	1.21913	-5.02763
FUCA2	1.22008	-4.55771
AKAP9	1.2279	-5.54046
BIN3	1.22807	-6.19393
PGGT1B	1.22959	-5.16517
COG3	1.2327	-5.74016
MAPK9	1.2348	-4.83732
FDXR	1.23592	-4.62734
GAN	1.23644	-5.21677
MTMR9	1.23683	-5.27569
RAB43	1.24117	-5.45802
PREB	1.24358	-5.7986
MOGS	1.24375	-4.1297
KNTC1	1.24499	-5.50524
PSME1	1.24717	-4.3497
MIOS	1.2491	-5.45986
EPHX2	1.25345	-4.67853
MUT	1.25433	-4.66919
MOSPD2	1.26024	-5.34583
MYO6	1.26063	-4.45586
SMCHD1	1.26099	-6.45215
ARMC10	1.26401	-5.21293
CARD8	1.26408	-5.49437
ERAP1	1.26435	-5.4277
NAXD	1.2645	-5.0813
COQ6	1.26514	-5.0328
LOC424430	1.2657	-4.68051
LOC107051359	1.26691	-4.28247
TTC17	1.2692	-5.49501
GOLGA5	1.27003	-5.75382
CYP2J22	1.27134	-5.29008
MTOR	1.27448	-5.1809
SCFD2	1.27558	-5.15394
TOM1	1.27799	-5.44306
UEVLD	1.27889	-5.16307
TIGAR	1.27993	-5.23678
LOC121107546	1.28048	-3.17659
NIPSNAP1	1.283	-5.07682
UBE2R2L	1.2845	-4.97956
GNAQ	1.28537	-4.98485
CPT1A	1.29397	-4.58889
KIAA1468	1.29932	-5.99534
APPL1	1.29947	-5.55932
NAGLU	1.30421	-4.60529
LANCL1	1.30497	-4.41572
SLC25A10	1.30682	-4.92353
IGF2BP3	1.30746	-4.12429
ABHD6	1.30766	-4.87738
PRPF4	1.30881	-4.53936
SMPD4	1.30922	-5.2451
HOMER3	1.31229	-4.53396
SCRN3	1.31476	-4.93137
NT5C1B	1.31617	-4.57228
ASMTL	1.31841	-5.1738
VAMP7	1.32212	-4.64625
NIT2	1.32236	-4.87478
ATL1	1.32254	-4.53001
COQ3	1.32404	-5.07906
EMSY	1.328	-4.52175
NELFB	1.3295	-5.15491
RPAP1	1.33226	-5.53378
PPM1E	1.3323	-5.4345
UAP1	1.33322	-4.47536
HOOK3	1.33493	-4.39072
GALE	1.33606	-4.58874
UBA6	1.33619	-5.15432
OGFR	1.33642	-6.35316
MIA2	1.33712	-5.5958
MED12	1.33726	-5.49805
MEST	1.33769	-6.14312
ZC3HAV1	1.33809	-5.82468
SHOC2	1.33814	-5.01731
SNX18	1.33852	-4.80425
ACAD8	1.33922	-5.5032
LPP	1.34261	-3.58625
CAD	1.34313	-5.2105
USE1	1.34684	-5.65014
LTN1	1.34768	-5.76243
NMNAT1	1.34838	-5.39459
LOC107055444	1.34916	-3.64439
COG5	1.35197	-5.34269
LMCD1	1.3524	-4.89669
APIP	1.35344	-5.42144
DNAJC13	1.35395	-5.79882
SPAST	1.35506	-5.64829
HINT1	1.35561	-4.92268
TRAPPC12	1.35586	-5.33025
NT5C3B	1.35795	-4.68356
NUDT9	1.35795	-5.20183
SLC25A14	1.35907	-5.58342
MYO1E	1.35977	-5.30053
TKFC	1.36167	-5.36866
VASP	1.36432	-6.11757
RRAGC	1.36434	-4.87802
PLCD1	1.36536	-4.59111
VDAC1	1.36543	-3.06659
SMG1	1.36563	-4.60722
TSSC1	1.36585	-4.36443
LOC121108916	1.36685	-4.20556
SACS	1.367	-6.73375
LRRC57	1.36725	-4.67701
STXBP3	1.36766	-5.15178
EARS2	1.36847	-5.17404
PCYOX1L	1.36909	-4.49825
LARS2	1.37018	-5.48916
PDHX	1.37106	-4.43167
COG7	1.37134	-5.36961
ASCC2	1.37259	-5.59754
ALDH5A1	1.37399	-4.83019
FLAD1	1.37465	-5.87794
YARS2	1.37565	-4.8287
CAPNS2	1.37783	-3.58892
SYNPO	1.37819	-4.82147
TRMT6	1.38146	-4.92287
AMPD2	1.38164	-4.95388
GCAT	1.38297	-4.6804
TOE1	1.38319	-5.57634
ACADSB	1.38491	-3.95114
DNAAF5	1.38567	-5.32738
CELF2	1.38818	-4.67832
ACOX1	1.38835	-5.04318
MAP3K14	1.38854	-6.91242
NDUFAF7	1.38941	-5.02938
KDM1A	1.38952	-5.23969
CUL5	1.39225	-5.17136
EPS15L1	1.39328	-4.6329
YRDC	1.39614	-5.76221
C9orf64	1.3962	-4.40842
ABCD3	1.39648	-4.55077
LOC418108	1.39872	-5.57075
USP4	1.40054	-5.75617
GPS2	1.40062	-3.84626
PTPN23	1.40194	-5.00196
UTP20	1.40229	-5.0142
ALDH4A1	1.40379	-4.85816
RETSAT	1.40449	-4.85859
APEH	1.40465	-5.18037
ECH1	1.40573	-5.24782
LOC100857197	1.40654	-4.9049
PPP2R5E	1.40705	-4.71183
LANCL2	1.40714	-4.75263
NOL6	1.40776	-5.3803
GEMIN2	1.40785	-4.85376
MVP	1.40928	-3.80504
COG6	1.40938	-5.14529
SPATA5L1	1.40998	-5.67188
EEA1	1.41006	-6.05802
AMACR	1.41104	-5.42553
INPP1	1.4116	-3.81656
CCDC43	1.41235	-4.82203
NANP	1.41402	-5.14886
HSPB9	1.41467	-1.86327
RUSC1	1.41494	-6.43002
SMAD2	1.41513	-4.23934
IBA57	1.41756	-5.48978
NARS2	1.41791	-5.03765
SHCBP1	1.41902	-5.27584
MINPP1	1.41918	-5.6318
ZC3HC1	1.42173	-4.90643
GINS4	1.42442	-5.62349
LOC101751749	1.42452	-5.10316
RMND5A	1.42456	-5.67122
AGK	1.42479	-4.81316
WDR47	1.42525	-5.19211
PSMG1	1.42535	-4.1652
FLNC	1.42565	-4.52256
SCAF8	1.42848	-5.31249
ACSS1A	1.42935	-4.83718
45717	1.42976	-4.79899
PPM1A	1.43017	-4.55005
HIBADH	1.43112	-4.65937
PCNT	1.43191	-5.20143
ISYNA1	1.43216	-4.53713
VPS36	1.43385	-5.20602
C17orf75	1.43525	-4.90834
TRADD	1.43549	-5.26097
TJP1	1.43641	-5.34887
CRYZ	1.43708	-4.63373
RBM14	1.43828	-4.4574
BDH2	1.43846	-4.53529
MACF1	1.44025	-6.31367
SLC25A32	1.44085	-6.13339
PRKAA1	1.44099	-4.71239
SLC30A1	1.44259	-5.434
EXOC2	1.44313	-5.13144
BPNT1	1.44344	-4.35766
TBK1	1.44428	-4.84855
PEAK1	1.44464	-5.53454
ACP2	1.44595	-4.58403
IFI30	1.44607	-5.4025
NOC4L	1.44642	-5.79739
LOC107056278	1.44659	-4.76065
TPRKB	1.44737	-4.47693
SNAP29	1.44739	-4.90443
LEMD3	1.44817	-5.11856
SEC14L2	1.44907	-4.82732
NECAP2	1.44979	-4.71948
ACY1	1.45008	-4.20481
OGFOD1	1.45018	-4.44996
EXOC4	1.45127	-5.81086
WASHC4	1.45206	-5.67632
ZADH2	1.45212	-4.29366
AKAP13	1.45251	-5.98748
IRAK4	1.45518	-4.82646
UBFD1	1.4552	-4.26209
USP25	1.45533	-5.95142
MGEA5	1.45557	-5.21996
RIOX1	1.45645	-4.88192
HIST1H4D	1.45718	-3.2941
DFNA5	1.45902	-5.09796
RDH14	1.45968	-5.0907
JMJD6	1.46031	-4.9691
SART3	1.46065	-4.83794
GOLPH3	1.4624	-4.78166
SEC31B	1.463	-4.7748
GAA2	1.46307	-4.4552
TNS1	1.46313	-6.92828
GLA	1.46373	-4.76554
CLUH	1.46376	-6.49711
NUP133	1.46421	-5.33709
LOC107050620	1.46462	-5.0018
SCLY	1.46499	-4.29852
PI4K2A	1.46508	-4.54206
DDX23	1.4656	-4.71883
RNMT	1.46829	-4.25271
CD2BP2	1.46982	-3.96407
IGF2R	1.47033	-4.77276
ACO1	1.47055	-4.50944
WASHC1	1.47056	-4.6932
CAPN1	1.47151	-4.7664
TUBGCP3	1.47201	-5.05687
MYEF2	1.47383	-4.76926
VPS33A	1.47408	-5.82285
MYD88	1.47534	-4.31494
MRPS2	1.47586	-5.2029
LZTFL1	1.47677	-4.14641
YTHDF3	1.47798	-5.42983
STX17	1.4785	-4.57583
LSM8	1.47888	-4.30274
PNPT1	1.47958	-5.40259
MPP6	1.48038	-4.47852
DYM	1.48068	-5.05297
RIC8A	1.48093	-4.82787
AIP	1.48106	-4.80035
TRMT61A	1.48153	-4.97038
LOC121108727	1.48212	-4.73221
CPSF7	1.48244	-5.07292
NCSTN	1.48245	-5.24669
PCYT1A	1.48292	-5.17919
LACTB2	1.48293	-4.57224
AHCYL2	1.48352	-4.81938
CDK6	1.48406	-4.57932
GFPT1	1.48437	-4.97886
PITRM1	1.48597	-5.00359
MOCS3	1.48609	-4.75642
CPT2	1.48682	-4.36337
GNA13	1.49068	-5.29983
LMOD1	1.49097	-4.74567
C5H14orf4	1.49171	-4.96443
DDX52	1.49196	-6.33045
HSD17B13	1.49286	-4.11548
LOC107053353	1.49299	-4.78392
SPR	1.49309	-4.39231
IPO13	1.49316	-4.9453
TRMT11	1.4938	-5.57052
FUT8	1.49388	-5.31224
FAM114A1	1.49494	-4.22409
MPST	1.49844	-4.13869
TNPO1	1.50236	-4.02415
UBR4	1.50281	-5.04505
SIRT3	1.50361	-6.01699
LRRC28	1.5041	-5.93556
SIL1	1.50616	-5.11497
RAB3GAP2	1.50733	-5.51143
LARP4B	1.50924	-5.18969
CBS	1.50985	-4.36917
TRABD	1.51048	-4.32405
RANBP10	1.51091	-5.44458
MSI2	1.51155	-4.70969
CAMK2D	1.51191	-4.0171
DAB2	1.51234	-5.24539
PELO	1.51291	-5.30049
ENDOG	1.51311	-4.50582
ATPAF2	1.51366	-4.63484
NADSYN1	1.51414	-5.17124
DCTN4	1.51435	-4.18273
TBCD	1.51447	-4.97642
ANXA7	1.5172	-4.43032
STK38L	1.51746	-4.71631
DDX42	1.5182	-5.12048
PDXDC1	1.5182	-4.97954
ALDH3B1	1.5231	-4.28563
ACSL1	1.52469	-4.52024
RPUSD4	1.52595	-5.78735
PTGES2	1.52613	-5.33328
GSDMA	1.52646	-4.65096
SPECC1	1.52761	-4.47635
DIP2A	1.52772	-5.0737
FECH	1.52872	-5.24503
TP53RK	1.52914	-4.57922
CCDC170	1.52989	-4.86095
CAMSAP2	1.52995	-7.0385
NCBP1	1.53045	-5.01201
APRT	1.53194	-3.95904
POLA2	1.53222	-5.38251
RBBP5	1.53237	-5.11647
LRRC15	1.5326	-3.61538
GSR	1.53378	-4.43704
SFXN2	1.53514	-4.6246
HGH1	1.53573	-3.93904
NNT	1.53935	-4.7977
CCDC9	1.54051	-3.97831
TARSL2	1.54093	-4.74891
PDP1	1.54144	-4.6622
ASH2L	1.54194	-5.21377
ATG4B	1.5422	-5.87066
NUP188	1.54273	-5.70412
DHFR	1.54311	-4.97127
VSNL1	1.54374	-4.60113
SCO2	1.54407	-5.37528
SUMF2	1.54414	-4.88005
GEMIN5	1.54421	-5.73753
FNTA	1.54458	-3.80048
LMAN2L	1.54479	-4.02246
UFL1	1.54617	-4.83878
EHD4	1.54822	-3.71184
ARSA	1.54985	-4.91604
UBE3C	1.55039	-5.23217
ATP6V1H	1.55134	-4.46179
KIF3B	1.55212	-4.9501
GNAI1	1.55302	-4.78665
SUCLG2	1.55388	-4.01648
OXSR1	1.55526	-4.31842
PDLIM1	1.55662	-3.95256
DCUN1D1	1.55928	-4.79019
HSPA12A	1.55944	-4.50574
NCDN	1.56005	-5.57008
MRPS30	1.5607	-4.90075
DHX30	1.56158	-5.37736
LOC107049717	1.56236	-4.96653
EXOSC6	1.56238	-4.52874
HIP1	1.56259	-5.96029
BF2	1.56279	-5.44519
CLASP1	1.56342	-6.03606
TMLHE	1.56473	-4.04196
PHYH	1.56632	-4.90381
CSTF3	1.56669	-5.64915
DNAJC11	1.56744	-5.66328
SFXN4	1.56866	-5.49999
RRN3	1.56945	-5.59591
MAU2	1.57073	-5.446
SURF1	1.5717	-4.59783
SCAMP3	1.57174	-4.8962
CCDC51	1.57202	-4.6856
NAA25	1.57313	-4.54248
NAA16	1.57323	-4.53785
GBA2	1.57355	-5.29177
LARP7	1.57374	-5.7447
PDPR	1.57391	-4.55686
PBLD	1.57414	-3.65571
ACADS	1.57518	-4.07179
PM20D1	1.57529	-5.32099
UROD	1.57584	-4.69647
SORBS1	1.57614	-5.8642
EPB41L2	1.5767	-5.19689
RTCA	1.57671	-4.16436
STX10	1.57696	-4.10069
SLC25A1	1.57701	-4.24269
PGM1	1.57763	-3.69305
RUFY1	1.57765	-5.4784
CAMLG	1.57797	-4.69947
WDR26	1.57801	-4.77467
CLTCL1	1.57806	-4.92286
AIFM2	1.5781	-5.03783
PRKAR2A	1.57842	-4.43657
RFC1	1.5792	-5.49803
WDR4	1.58008	-6.30863
INTS3	1.58031	-5.60354
FAM105A	1.58164	-4.99152
RHOT2	1.58241	-4.32671
VPS45	1.58318	-4.10209
LEMD2	1.58366	-4.74189
NCAPG	1.58395	-4.96394
OPA1	1.58464	-3.56673
KPNA3	1.58464	-4.00293
SIN3A	1.58509	-5.39541
DUS3L	1.58521	-5.48927
PTPN1	1.58604	-4.30411
DDI2	1.58617	-4.43094
GNL2	1.58636	-5.84607
YKT6	1.58651	-4.86411
TBCB	1.58731	-4.63223
CPPED1	1.58828	-4.94519
USP41	1.58849	-6.90006
COMMD6	1.58867	-4.76366
DCPS	1.58972	-4.24183
BCL2L13	1.59052	-4.68365
SPTLC1	1.59086	-4.99038
GGPS1	1.59149	-5.04081
APPL2	1.59189	-4.53187
KPNA1	1.59275	-4.54425
ADO	1.59296	-4.64476
OARD1	1.59305	-4.40244
ECE1	1.59321	-5.52811
HCCS	1.59344	-4.90003
IGBP1	1.59381	-4.8741
FAM98B	1.59463	-4.44576
ARHGEF6	1.59467	-5.37085
TMEM177	1.59588	-4.75857
TIPRL	1.59618	-4.61721
VRK1	1.59652	-3.88952
MAPKAP1	1.59693	-4.74774
CLIC2	1.59698	-4.50492
PCYOX1	1.59728	-4.37232
CPSF2	1.59755	-5.9206
BIN1	1.59755	-4.72102
PROSC	1.5981	-4.41189
MIPEP	1.5992	-5.63764
ALDH7A1	1.59966	-4.66167
PDLIM3	1.59989	-6.03408
HERC4	1.60028	-4.9939
MRPL37	1.60058	-4.34338
SEC24A	1.60068	-5.03646
NAPRT	1.60137	-5.021
AGPS	1.60179	-4.24525
GOLGA2	1.60278	-5.13361
UBA5	1.60355	-4.84165
MGMT	1.60433	-4.59776
PACSIN2	1.60436	-4.17604
CHM	1.60512	-5.14383
AK2	1.60551	-4.42611
PPP1R12A	1.60556	-5.02985
XRCC6	1.60559	-5.22009
SCFD1	1.60568	-4.21475
ARVCF	1.60572	-4.74058
MGST1	1.60576	-3.56355
C19orf60	1.60583	-4.78627
LEO1	1.60625	-6.08858
ALG2	1.60698	-4.59358
GIPC1	1.60703	-4.26935
MYO5A	1.60748	-5.86627
SLC25A13	1.60826	-3.66816
GCN1	1.60849	-4.64151
USP15	1.60868	-4.9486
LARP4	1.60869	-4.79723
TRIO	1.60897	-5.54264
C12orf10	1.60932	-4.0792
TMEM65	1.60932	-4.80498
TAF9	1.60965	-5.41368
FAF1	1.6098	-4.35269
AP1B1	1.60996	-4.13515
CHORDC1	1.61043	-4.14897
PPP2R5A	1.6108	-5.25547
PNPO	1.6113	-6.02487
NUP155	1.6116	-4.68361
SERPINB6	1.6116	-4.49804
MON2	1.6118	-5.45265
ORMDL3	1.61206	-4.64208
YIF1B	1.61252	-4.18855
STX12	1.61291	-4.07377
ATP5S	1.61374	-4.34385
ATL2	1.61377	-4.55374
MRPL38	1.61381	-4.10571
EIF2B5	1.61402	-4.56235
XPO4	1.61473	-5.25201
REL	1.61545	-4.75207
USP24	1.61553	-5.88231
SGPL1	1.61674	-4.55574
TCIRG1	1.61721	-4.55664
UNC119B	1.6175	-4.84294
TSTA3	1.61767	-4.27751
GCLC	1.61831	-4.33017
AFAP1L2	1.61966	-5.95516
PDS5A	1.61995	-5.1734
CHMP6	1.62083	-4.11767
ABHD12B	1.62105	-3.9671
LSG1	1.62122	-5.07721
MAN2A1	1.62218	-4.05978
PTCD3	1.62254	-4.60629
HDAC1	1.62276	-5.0347
CDC73	1.62375	-5.33615
UPF2	1.6238	-5.41032
GNAO1	1.62413	-4.07712
HK2	1.62429	-4.28725
TBL1XR1	1.62452	-5.9221
SKIV2L2	1.62557	-5.54934
ZMPSTE24	1.62615	-4.90197
PPOX	1.62657	-4.45439
TMEM33	1.62898	-3.75107
FAAH2	1.62969	-4.53399
DHRS4	1.63061	-4.34256
ETFDH	1.63064	-4.09479
DERA	1.6309	-4.8147
CEP55	1.63125	-6.84376
WFS1	1.63176	-6.5089
RBM27	1.63285	-5.5702
TRAPPC5	1.63304	-5.00608
GALNT7	1.63374	-6.6269
SGTA	1.63408	-3.99152
PRMT7	1.635	-5.42612
MAP1A	1.63524	-5.47887
NCAPH	1.63528	-5.61352
ATRX	1.63577	-5.755
PYCRL	1.63669	-4.66008
HECTD1	1.63744	-5.95239
QSOX2	1.63763	-5.03435
SRP68	1.6378	-3.87876
RBBP7	1.63797	-4.73568
DPH5	1.63804	-4.98879
RPA2	1.63846	-4.31342
RHOG2	1.63936	-5.32968
SPAG9	1.63941	-4.86188
EIF2B4	1.63959	-4.2648
RHOG	1.63965	-5.54556
PATL1	1.6409	-4.82466
FNBP1L	1.64194	-5.80542
CLIP1	1.64305	-5.32048
EPDR1	1.64309	-5.16057
ALDH3A2	1.6433	-4.77985
MAP2K4	1.64403	-4.7432
OXNAD1	1.64434	-5.58419
MTHFD1L	1.64437	-4.00454
MTHFD1	1.64762	-3.74693
NT5C3A	1.64778	-5.02309
PDS5B	1.64788	-4.72016
ZNF512	1.6479	-5.51167
RCL1	1.64875	-5.08458
AP3B1	1.64911	-4.52893
RBKS	1.64933	-4.66392
DYNLL1	1.64941	-4.39513
GNPDA1	1.64956	-4.89482
NEK9	1.65011	-4.9008
RWDD1	1.65041	-4.05615
IPO8	1.65048	-5.20966
SNRNP40	1.65081	-4.82336
EIF4E	1.65086	-3.8926
TRAPPC3	1.65089	-4.31359
GOPC	1.65091	-4.87285
ANKMY2	1.65118	-4.78133
COG4	1.65151	-5.33748
PAF1	1.65217	-5.51326
AAAS	1.6522	-4.58629
ARFGAP1	1.65396	-5.00812
KIF5C	1.65397	-4.60172
ACOT8	1.65441	-4.68431
STXBP1	1.65485	-4.17675
GPD1L	1.65497	-3.97778
PYGL	1.6551	-4.17549
ACACA	1.65519	-5.51082
ARMC1	1.65686	-4.31211
SLC1A4	1.65712	-4.27004
MICALL2	1.65804	-4.80333
NUP43	1.65833	-4.4674
ARMH3	1.65914	-4.79633
HSD17B4	1.65917	-4.10087
AFAP1	1.65931	-5.08187
SLC25A22	1.66034	-4.06901
NAGA	1.66136	-4.79644
NPC1	1.66227	-4.81145
BNIP2	1.66234	-4.50314
CHUK	1.6624	-4.52416
SETD3	1.66281	-4.5194
UBLCP1	1.66317	-4.5704
GNPNAT1	1.66332	-5.01829
YEATS4	1.66394	-6.81154
TSNAX	1.66458	-3.92384
TRIP13	1.66477	-4.52646
DNAJB12	1.66521	-4.76651
MRPS27	1.66707	-3.97852
FLOT2	1.66717	-5.16036
WASF2	1.66728	-4.72387
CASP3	1.66782	-4.54124
FAM129A	1.66788	-5.1436
HIST1H2BO	1.66789	-3.05501
PPP2R5D	1.66791	-4.15473
PSMD5	1.66934	-3.79955
CSTF2	1.66996	-4.99283
LNPEP	1.6703	-4.39367
NXN	1.67119	-4.78548
PGLS	1.67144	-3.58501
SMARCC2	1.67208	-5.52892
PLEKHF1	1.67273	-4.46451
EIF4G3	1.67303	-5.50325
HMCES	1.67344	-6.34616
PUS7	1.67364	-4.65187
MGAT2	1.6739	-3.83033
GBE1	1.67401	-4.56825
MRE11	1.67481	-5.05967
HSD11B1L	1.67501	-6.01275
STRIP1	1.67518	-5.21293
DIS3	1.67602	-5.12912
ACBD3	1.67688	-4.20718
CDKN2C	1.67799	-4.94478
LOC107056801	1.67801	-4.59718
SLC33A1	1.67864	-3.53146
HSPA14	1.67937	-4.97458
UFSP2	1.68007	-4.831
MSH6	1.68032	-5.29686
NUP54	1.68049	-4.32427
FAHD2A	1.68127	-4.73096
DNM1	1.68145	-4.4592
PRODH	1.68151	-4.4125
FBXL15	1.68201	-4.67947
DCXR	1.68216	-4.51984
PUS1	1.68216	-4.7724
MAP7D3	1.68231	-5.39329
RANBP3	1.68328	-5.79243
CDK17	1.68368	-5.46487
ECI2	1.68424	-3.8147
HPRT1	1.68424	-4.21374
PTK2	1.68591	-5.66327
MRPS22	1.68753	-4.56045
GOSR2	1.6876	-4.60161
GSK3A	1.68843	-4.11566
FMR1	1.68897	-5.55486
IARS2	1.68959	-3.99218
PTPN12	1.69062	-4.70785
G3BP2	1.69068	-4.50289
ARL8A	1.69082	-4.00967
TRMT10C	1.691	-4.95403
LAP3	1.69158	-4.98557
ANKFY1	1.69172	-4.48238
DIAPH2	1.69184	-5.00902
SEPHS1	1.69213	-4.22675
LCMT1	1.69244	-4.30163
RNPEP	1.6928	-3.96339
FKBP11	1.69303	-4.80368
RAB8A	1.69334	-4.30993
ATXN2	1.69396	-4.77516
GMPPA	1.69402	-4.65781
SAAL1	1.69441	-4.9156
EXOSC7	1.69568	-4.55865
MRPL39	1.69609	-4.432
CAMK1	1.69663	-4.34641
ENOPH1	1.69687	-4.38913
IKBKG	1.69688	-4.38025
SNAP23	1.69722	-5.12143
GPR107	1.69805	-5.05526
MICAL2	1.69835	-5.37366
GSS	1.69845	-3.97557
ARPC5L	1.69846	-4.97284
CAPN6	1.69924	-4.30213
THUMPD1	1.69952	-4.7514
PPME1	1.69954	-4.16227
GMPS	1.69964	-4.16769
XPNPEP1	1.70111	-3.93355
THOC2	1.70177	-5.14249
PIP4K2C	1.70208	-5.67324
UBE4A	1.70382	-5.90112
TNFRSF10B	1.70386	-5.31787
HMOX2	1.70421	-4.41199
PRPSAP1	1.70482	-4.31545
MAD1L1	1.70545	-5.25161
TPP2	1.70565	-4.34286
RAB9A	1.70615	-4.59709
CASK	1.7066	-5.57382
ZC3H18	1.70701	-4.27464
ACAP2	1.70717	-4.97979
STK3	1.70746	-5.01951
C11orf54	1.70774	-3.32871
PTPN11	1.70776	-4.87626
AKAP8	1.70809	-5.13529
PIGS	1.70862	-4.12744
STAT1	1.70867	-4.11951
FAM210A	1.70909	-5.01629
RHOT1	1.70932	-4.54602
TRIM47	1.70966	-5.12884
SNX4	1.71017	-4.49242
SEC24D	1.71025	-4.76139
MMAB	1.71038	-4.95412
CIAO1	1.71098	-5.09904
BRE	1.71103	-4.47676
FASTKD2	1.71155	-4.61916
ZW10	1.71178	-4.47809
NRBP1	1.71193	-4.5781
HEXA	1.71226	-4.86848
QTRT2	1.71281	-5.60091
MAP2K2	1.71302	-4.29934
GCDH	1.71349	-4.35668
STAU2	1.71407	-4.91877
NXF1	1.71411	-4.4676
KIAA1524	1.71471	-5.44746
HIST1H2A4L4	1.71475	-3.56015
TOR1B	1.71488	-4.90381
IGF2BP1	1.71503	-3.3692
RFTN1	1.71634	-5.04865
TNPO3	1.71703	-4.91841
GTF2B	1.71817	-5.33727
RMDN1	1.71848	-4.10884
PRIM2	1.71888	-4.83471
ARFGAP2	1.71926	-4.72879
ACTR10	1.72062	-4.57547
KIF20B	1.72081	-4.97275
SMARCA1	1.72116	-5.73899
LETM1	1.72145	-3.92866
SEC23IP	1.72294	-4.35505
GNPDA2	1.72301	-4.23618
FHIP2A	1.72467	-4.29177
GMPPB	1.72597	-4.00411
QRICH1	1.72673	-4.82089
GNPAT	1.72677	-5.35792
NAT10	1.72859	-5.97806
XPO7	1.72896	-4.14161
ALG5	1.72928	-3.14016
MAPRE3	1.72936	-4.31477
GTPBP10	1.72968	-5.30266
SUPT6H	1.72978	-4.81501
PRPF4B	1.73001	-6.68707
NUP205	1.73026	-4.88973
PTGR1	1.73069	-4.40256
CUL2	1.73097	-4.9352
GATAD2B	1.73125	-5.32362
FAR1	1.732	-4.95775
FAM91A1	1.7324	-4.98168
LPGAT1	1.73294	-4.47622
ECHS1	1.73415	-4.54634
DNAJB1	1.73427	-3.69647
HSD17B7	1.73458	-4.13866
PPP2R5C	1.73513	-5.05809
BLMH	1.73625	-4.6544
POLDIP2	1.73634	-4.48834
DPP9	1.73638	-5.97437
VTI1B	1.73693	-4.82835
GID8	1.73839	-5.6513
TWF1	1.73846	-4.51847
PURA	1.73856	-3.72658
KIF2A	1.73913	-5.0051
TST	1.73951	-4.22002
PTPA	1.74057	-3.64506
ARMC6	1.74065	-5.05882
UCK2	1.74066	-4.54066
CLASP2	1.74067	-5.42223
GRPEL2	1.74081	-6.17288
POLR1C	1.741	-4.40042
ERI3	1.74111	-4.28885
FAM98A	1.74114	-4.43994
METAP1	1.7424	-4.80286
CRNKL1	1.74254	-5.92503
PGM3	1.74276	-4.02374
DNAJC5	1.74381	-3.71135
SHMT1	1.74435	-4.03194
OSTF1	1.74503	-4.61935
NUP98	1.74519	-4.64336
GFM1	1.74555	-4.17039
SUCLG1	1.74598	-4.09453
LOC107049500	1.7461	-4.91283
ARFIP2	1.74632	-5.16547
RNF20	1.74679	-7.02949
GALNT4	1.74728	-6.13164
MRPL1	1.74754	-4.13563
SMS	1.74762	-5.45449
POLDIP3	1.74802	-4.61519
SLC25A24	1.74832	-3.83278
HTRA2	1.74837	-5.19564
TMEM147	1.74999	-4.90704
LOC418170	1.75036	-2.81628
RBM12	1.75049	-3.93977
OCIAD2	1.75099	-4.75705
TIMM44	1.75101	-4.19586
NUP153	1.75194	-5.12854
DCTN6	1.7524	-4.76428
BCAT1	1.75266	-4.00508
CLPX	1.75337	-4.65021
RAB24	1.7537	-5.01245
COPG2	1.75459	-3.99762
DOK2	1.7551	-5.45552
CBR3	1.75603	-3.89385
LDAH	1.75701	-4.84447
GTF2F2	1.75702	-4.10023
RAB5B	1.75721	-3.95714
NT5C2	1.75736	-4.22702
UGP2	1.7586	-3.72388
TUBGCP2	1.75865	-4.67103
PPP3CA	1.75879	-4.60767
DIABLO	1.75981	-4.78109
SRSF5	1.75982	-4.85419
RBM25	1.76039	-4.83991
MRPS7	1.7613	-6.53706
RP2	1.76173	-4.95703
WDR82	1.76201	-4.47995
PDCD11	1.76223	-4.99599
MAT2B	1.76241	-4.08306
PECR	1.76254	-4.20157
GLOD4	1.76386	-3.95867
POFUT1	1.76528	-3.89449
SRRM1	1.76531	-5.58877
PARN	1.76608	-5.34158
TRAPPC4	1.76671	-6.63036
CLCC1	1.76708	-4.64857
PPT1	1.76725	-3.88874
SCPEP1	1.76745	-5.78816
LAMTOR3	1.76757	-4.7259
FBXO22	1.76768	-4.58969
PLXDC2	1.76815	-5.11507
ELMO1	1.76869	-4.7344
TRNT1	1.76887	-4.40511
SLC25A20	1.76935	-5.40031
VPS26B	1.76945	-5.26247
PAK2	1.77003	-4.30989
ATP6V1A	1.77063	-3.58945
ADSL	1.77104	-4.23618
DOHH	1.77111	-4.35731
CALHM2	1.77128	-4.77938
PTPN9	1.77153	-4.58667
CRK	1.77273	-4.4448
MTMR1	1.77348	-5.85707
NCLN	1.77391	-4.13633
SARAF	1.77478	-4.71753
FAM179B	1.77571	-5.2534
PGM2	1.77642	-3.69609
SPTLC2	1.77655	-4.80299
TFCP2	1.77671	-4.75001
ITPA	1.77732	-4.19224
TPR	1.7791	-4.38827
THOP1	1.77921	-3.50429
GPS1	1.77937	-3.73611
NMT2	1.78042	-4.2468
UBAP2L	1.7814	-4.61104
RAB7B	1.78153	-4.85195
UQCC1	1.7816	-4.49463
MED24	1.78249	-6.21904
CTH	1.78262	-4.76896
SEPTIN8	1.78324	-4.83831
XRCC5	1.78327	-5.41655
ALDH2	1.78382	-3.66718
ADPGK	1.78384	-3.78183
FYN	1.78419	-5.97161
PMPCB	1.78436	-4.26337
CCAR1	1.78469	-6.43536
VPS4B	1.78523	-4.04271
PGAM5	1.78535	-4.7704
UBE3A	1.78551	-4.77232
DOCK7	1.78614	-5.3101
NSUN2	1.78737	-4.92966
XPO6	1.78739	-4.19964
EXOSC2	1.78754	-4.05063
IDH3B	1.78794	-3.89831
GALM	1.78801	-3.79172
OSBPL2	1.7883	-5.12102
COMMD1	1.78895	-5.14124
FARSA	1.78906	-4.02888
GLT8D2	1.78969	-4.63028
ESYT1	1.78987	-4.24691
UBE2J2	1.79086	-5.64052
USP47	1.79109	-4.98587
AP2A2	1.79149	-3.70261
ARHGAP1	1.79157	-3.79583
GBF1	1.79172	-5.66155
TMEM126A	1.79233	-5.90094
USP9Y	1.79283	-5.12127
RPAP3	1.79356	-4.64528
OSBPL11	1.79364	-4.88149
CASP1	1.79381	-4.53502
SIRT5	1.79403	-4.49434
PITPNA	1.79493	-4.049
SACM1L	1.79502	-5.32056
MAPK11	1.79551	-5.09927
AIDA	1.79715	-5.4244
LPCAT2	1.79748	-3.83895
ACIN1	1.79764	-5.0535
SAP30	1.79842	-7.93925
LIG1	1.80001	-5.02713
HEATR3	1.80027	-5.0883
AUP1	1.80062	-5.32427
TOMM34	1.80083	-3.86734
UBE2H	1.80225	-4.2093
RABIF	1.80273	-4.09321
EPS15	1.80305	-5.72373
CHERP	1.80412	-5.80823
DHRS7B	1.80449	-3.98583
DNAJA1	1.80452	-4.81941
MECP2	1.80475	-4.47522
NFS1	1.80521	-4.30102
STAM2	1.80524	-4.53556
ASAP1	1.80584	-4.83429
SCCPDH	1.8059	-3.51197
TMEM11	1.80603	-4.04895
AHSA2	1.80659	-5.92169
TRIP12	1.80726	-5.55602
DYNLT1	1.80783	-4.69078
GLB1	1.80913	-4.34412
CLIP2	1.80965	-4.42345
ZPR1	1.80989	-4.82436
EDC4	1.81011	-4.5622
POLB	1.81103	-5.0525
WASHC5	1.81239	-5.34839
DLAT	1.81246	-3.89006
PPAT	1.81276	-4.89886
XRN2	1.81304	-5.47697
POLD1	1.81321	-4.54849
MCU	1.81342	-4.93067
MRPL24	1.81396	-4.5565
TNKS1BP1	1.81425	-5.0853
EXOC5	1.81482	-5.2565
ARHGEF2	1.81508	-4.44733
DDX46	1.81517	-5.04532
CNPY3	1.81533	-4.10207
TOLLIP	1.81542	-4.26074
NDRG1	1.81552	-4.35468
CHCHD6	1.81635	-4.85138
ROCK2	1.81637	-4.78814
PHPT1	1.81648	-5.38236
TAOK1	1.81748	-5.0061
TSR1	1.81759	-4.53515
VTA1	1.8178	-4.15459
SULT1E1	1.81863	-4.17472
MAP1B	1.81922	-4.0675
HEBP1	1.82007	-4.40597
VAT1L	1.82049	-3.96432
NUBP2	1.82109	-4.05823
AP3D1	1.82125	-4.59502
MAP4K4	1.82157	-5.24644
SEC23B	1.82179	-3.74281
SYAP1	1.82187	-4.75275
UGDH	1.82199	-3.93237
SBDS	1.8227	-4.16209
TBC1D15	1.8228	-3.95514
SUCLA2	1.82333	-3.90137
NME3	1.82345	-4.58999
COPA	1.82407	-3.69056
NANS	1.8243	-3.85471
NAPG	1.82498	-3.90427
SNX8	1.82517	-4.14589
RABGGTB	1.82536	-4.17721
PARVA	1.82585	-4.11318
STK4	1.82735	-4.44748
CARS	1.82783	-3.80527
FBXO44	1.8283	-3.91973
EIF2B1	1.82837	-4.35268
IAH1	1.82847	-4.55677
ARIH1	1.82887	-4.8349
NUDT5	1.82944	-3.9977
IDE	1.82957	-3.90241
PRIM1	1.83019	-4.49615
SLC9A3R2	1.83125	-4.97634
PDPK1	1.83125	-5.35417
GNAS	1.83146	-3.80513
TOR1AIP1	1.83147	-4.80736
GALK2	1.8315	-4.22282
NMI	1.83153	-4.87783
PMPCA	1.83166	-4.51963
DLGAP4	1.8317	-4.5861
THUMPD3	1.83377	-4.32228
FHOD1	1.83386	-5.03393
PIGK	1.83424	-4.53425
TPP1	1.8345	-4.24554
NFKB2	1.83514	-5.01317
GGH	1.8355	-4.97664
UFC1	1.83588	-4.42846
MRPL15	1.83627	-4.11021
TMEM214	1.83735	-4.54921
LYAR	1.8378	-5.42228
KIF1BP	1.83793	-4.79662
RPS6KA3	1.83818	-4.19326
SRPK2	1.83846	-5.99285
ACSL3	1.83979	-4.7991
FUBP3	1.84016	-4.70452
VKORC1	1.84054	-4.24938
PUM3	1.84142	-4.96239
CARHSP1	1.84174	-4.85671
DECR2	1.84179	-4.36617
ADSS2	1.84187	-4.28801
RFTN2	1.84217	-4.73057
STX8	1.84264	-4.45142
GRSF1	1.84275	-4.22361
COQ9	1.84327	-4.04836
EIF2A	1.84429	-4.20072
SEC11C	1.84475	-5.60606
PLXNB2	1.84524	-4.92637
C10orf2	1.84569	-5.6065
MAT1A	1.84578	-4.33942
NUP88	1.84579	-5.54883
UBE2N	1.846	-3.34668
PCID2	1.84665	-4.72059
RRP1B	1.8475	-5.87751
SRSF11	1.84752	-4.22351
CSK	1.84765	-4.17699
DNAJB4	1.84789	-3.84638
MYBBP1A	1.84801	-5.27704
PXN	1.84875	-4.42198
LOC107050659	1.84922	-4.52646
MSH2	1.84968	-4.34731
DDX6	1.84973	-3.95199
LOC121108714	1.8506	-4.48251
ARL8B	1.85133	-4.2335
PTTG1IP2	1.85192	-4.00706
PHF6	1.85269	-5.01904
PPP3CB	1.85278	-3.86289
DRG2	1.85294	-3.95958
PBXIP1	1.85357	-4.37995
CUL1	1.85397	-4.16896
EXOC7	1.85419	-5.79414
ENPP3	1.8546	-5.56282
PRRC1	1.85584	-4.0445
GART	1.85654	-4.29783
SNX27	1.85746	-4.31988
ARL3	1.85761	-3.42254
POLR2H	1.85844	-4.62809
CALD1	1.85871	-4.1795
HGS	1.85883	-4.67477
MAP1LC3A	1.85904	-4.07135
CCZ1	1.85935	-4.81344
NUMA1	1.85976	-5.57194
SUN2	1.8598	-4.48569
MRPS35	1.86007	-4.51346
BRMS1L	1.86015	-3.52486
CCDC173	1.86232	-4.16842
PRMT3	1.86239	-4.61196
CCNDBP1	1.86248	-5.10834
ACOT9	1.86293	-3.70837
UBE2K	1.86336	-3.91162
PPP6C	1.86353	-4.54203
NIF3L1	1.86359	-4.06221
MTPAP	1.86448	-4.98525
LMNB1	1.86464	-3.99044
EIF2B3	1.86538	-5.36929
SNX9	1.86554	-4.10113
ERLIN1	1.86563	-3.96777
SMARCD2	1.86581	-5.27214
HSDL2	1.86617	-3.70064
THRAP3	1.86617	-4.70106
AARSD1	1.86617	-4.17641
HNRNPLL	1.8662	-5.76384
CCDC134	1.86635	-5.34245
DNAJA4	1.86662	-4.31144
LOC107049862	1.86702	-4.53683
VMA21	1.86739	-4.2128
TCEA1	1.86812	-4.35785
PCMT1	1.86883	-4.61589
RTCB	1.86885	-3.78775
NAPA	1.87018	-3.64358
ERGIC3	1.87054	-4.75258
UTRN	1.87089	-5.69846
RAB8B	1.87089	-4.38353
ADH1C	1.87199	-4.10357
PMM2	1.87229	-4.32875
C16orf62	1.87247	-5.77934
AGFG1	1.87274	-4.86796
UTP14A	1.87292	-5.60854
USP39	1.87348	-4.65245
PDK1	1.8741	-4.68544
DLGAP5	1.87418	-5.88552
DHX36	1.87582	-5.0493
PPP2R2A	1.87586	-4.19342
RAB27A	1.87634	-4.99796
NAMPTP1	1.87637	-3.85726
CRKL	1.87752	-4.09037
RFC3	1.87796	-4.50568
NUP35	1.87957	-4.30209
ANKRD13A	1.88028	-5.32237
JUP	1.88032	-5.8157
FAHD1	1.88034	-4.28184
PDIA5	1.88098	-3.73272
MRI1	1.881	-3.72929
NAE1	1.88118	-3.98385
RRP12	1.88305	-5.31834
KIF11	1.8835	-4.85103
AAR2	1.88469	-5.05091
NAV1	1.88543	-5.33814
RANBP9	1.88567	-5.0443
MLST8	1.88615	-5.62534
MVK	1.88621	-4.05992
CAB39	1.88713	-3.82028
SNRNP200	1.88735	-5.06714
LOC107056280	1.88744	-4.17996
LOC107049501	1.88764	-3.86176
IMPA1	1.88772	-3.71976
DCUN1D5	1.88912	-4.87019
CTNND1	1.88923	-3.81218
CHTOP	1.88934	-5.23576
SNX3	1.88946	-3.52773
CPNE3	1.88983	-4.12705
HAGH	1.89015	-4.51392
MYO18A	1.89172	-5.22471
NUF2	1.89178	-4.89161
FAM234A	1.89183	-5.05938
POLR2B	1.89185	-5.43587
USO1	1.89227	-3.7323
IPO9	1.89232	-3.91952
AKT1	1.89275	-4.26386
KRAS	1.89277	-4.12399
STAT6	1.89312	-5.0495
RBMXL3	1.89452	-3.26661
YARS	1.89481	-3.48873
ATAD3B	1.89569	-3.77991
TOR1A	1.8959	-5.09799
UBQLN1	1.89628	-4.26374
UFD1L	1.89654	-4.04341
ARFRP1	1.89657	-5.55742
PLIN2	1.89664	-4.57408
RAPH1	1.89767	-4.90511
LARS	1.89781	-4.01425
PPA2	1.89787	-4.2451
SCAMP2	1.89839	-3.65465
ATP6V0D1	1.8984	-3.56231
CHST3	1.89868	-4.653
AIFM1	1.89925	-4.3244
UBA3	1.89933	-4.21748
PRPF38A	1.9005	-5.35186
ACBD6	1.90172	-4.572
CD47	1.90199	-4.37213
CTBPL	1.90211	-5.18757
BDH1A	1.90246	-3.78163
STX7	1.90334	-3.82074
TBRG4	1.90363	-3.82756
NUP58	1.90425	-4.27569
RAP1GDS1	1.90435	-3.87912
LNPK	1.90498	-4.61936
MAP1S	1.90704	-4.14343
VAPA	1.90722	-4.11406
ACSL4	1.90798	-4.36238
DNAJC17	1.90865	-4.38769
CSNK1D	1.9087	-4.8145
PIK3C2A	1.90887	-5.08537
SF3A1	1.90915	-4.46702
ATP2B4	1.90928	-4.24579
RELL1	1.90929	-5.05494
NACAD	1.91013	-5.91648
FAF2	1.91057	-4.16664
NUBP1	1.91085	-4.14269
LIN7C	1.91226	-4.78202
RAB5A	1.91251	-4.48046
OXCT1	1.9128	-3.35053
WDR45	1.91285	-4.53325
NAA40	1.9129	-5.52834
GNB4	1.91298	-4.62111
DDX17	1.91299	-3.65242
STX16	1.91318	-4.80586
RAB21	1.91369	-4.62744
UXS1	1.91473	-4.68301
RAB3GAP1	1.91516	-5.44888
ASPH	1.9154	-4.02147
SETD7	1.91574	-4.51786
PICALM	1.91624	-4.05592
BRIX1	1.91678	-5.01639
CPNE1	1.91718	-3.6185
NUP107	1.91719	-4.28996
PDXK	1.91742	-3.72444
PNN	1.91761	-5.57425
WARS	1.91766	-4.3895
AP1M1	1.91793	-3.98712
UNC45A	1.91799	-3.94613
PSMD9	1.91825	-4.50734
MRPS26	1.91891	-4.58374
EFL1	1.91895	-4.70335
AP1G1	1.91911	-4.13141
CKAP5	1.91985	-4.32833
AP2B1	1.92036	-3.55539
UPF1	1.9218	-3.8417
CACYBP	1.92242	-4.27191
AAMP	1.92317	-4.56817
FLII	1.92368	-4.64452
FIP1L1	1.92377	-5.00917
R3HCC1	1.92398	-4.67853
TMEM87B	1.92437	-5.41778
NDUFA9	1.92631	-3.85714
EPHA2	1.92644	-4.61677
FADD	1.92731	-3.63206
RCC2	1.92768	-4.29718
SAMM50	1.928	-4.07851
AS3MT	1.92838	-4.02016
PREP	1.92883	-3.58684
NUP160	1.92963	-5.0794
DNAJC9	1.92979	-4.08007
PHKG1	1.92987	-4.94586
MRPL16	1.93047	-4.59863
SF3A3	1.93069	-4.31287
PGP	1.93079	-3.87539
DLD	1.93084	-4.02076
CCDC47	1.93128	-4.19651
NDC1	1.93252	-5.01836
SH3GL1	1.93281	-3.65725
NSFL1C	1.93301	-3.12262
RRS1	1.93357	-4.4384
NUDCD3	1.93387	-4.47956
BAK1	1.93432	-4.39942
CDK5RAP3	1.93451	-4.03693
TMX2	1.93559	-4.50202
TMOD3	1.93592	-4.22036
THOC1	1.93599	-4.82309
SWAP70	1.93631	-3.92585
SEC23A	1.93656	-3.82738
SRPK1	1.93694	-4.49916
RBPMS	1.93836	-5.13742
MRPL45	1.93881	-4.3311
LONP1	1.93907	-4.1109
CASP8	1.93918	-4.41622
MRPL46	1.93968	-4.22152
NUB1	1.94014	-4.61174
HADHB	1.94052	-3.24854
RPEL1	1.94081	-4.51883
GNG2	1.94084	-4.16244
LOC112531447	1.94135	-3.98438
PPP4R1	1.94172	-5.21166
KHDRBS1	1.94178	-4.57824
CAST	1.94245	-4.08984
UGGT1	1.94261	-4.12099
DNM1L	1.94382	-4.05176
LOC107050662	1.94418	-3.72162
TUBGCP4	1.94423	-5.04996
PRKACB	1.94496	-3.77016
HIGD2A	1.9452	-5.38687
WDR43	1.9458	-5.89948
FASN	1.94583	-3.88419
TARDBP	1.94636	-4.01076
PCNP	1.94756	-5.46772
NSF	1.94762	-3.4324
SCARB2	1.94909	-3.95421
SMPD1	1.94955	-4.34985
IFI35	1.94984	-4.33621
ARFGAP3	1.94993	-5.40297
ERO1A	1.95007	-3.59867
GOLGA7	1.95008	-4.84337
PPP4R2	1.95037	-4.93093
MRPS9	1.9511	-4.62153
COPS5	1.95186	-3.78841
SPG21	1.95233	-4.7313
EWSR1	1.95234	-4.63152
NPLOC4	1.95238	-4.2085
MIEN1	1.95269	-4.12639
NOB1	1.95429	-4.49969
CCDC6	1.95448	-4.82532
PRDX3	1.95487	-3.03462
NDUFA5	1.95505	-4.26863
MTA2	1.95573	-4.06255
STAG2	1.95587	-5.25139
POLD2	1.95613	-4.44827
SNX1	1.95617	-4.0372
HSPA4L	1.95619	-3.26115
SRPRB	1.9565	-3.76554
SNX2	1.95673	-3.75322
DAP3	1.9569	-4.19403
RHOC	1.957	-3.30684
PES1	1.95771	-4.52358
DYNC1LI2	1.95829	-4.76249
MRPS23	1.95859	-4.70121
CPSF3	1.95881	-5.04989
OSBP	1.95928	-3.90698
CORO1B	1.96001	-4.07353
CEP170	1.96114	-5.62711
MMS19	1.96166	-4.70986
TCEB1	1.96198	-4.17573
NUP62	1.96231	-4.18703
PRPF3	1.96253	-5.04548
DECR1	1.9627	-3.25216
EEF1E1	1.96336	-3.73164
RAD23B	1.96361	-4.57809
SEH1L	1.96429	-5.29751
PSMF1	1.9645	-3.59725
AACS	1.96528	-3.30279
MTERF3	1.96579	-4.78072
CUL4B	1.9665	-4.42583
RAB23	1.96722	-4.01827
CCDC25	1.96739	-4.76607
APMAP	1.9676	-4.4248
RPA1	1.96814	-4.70656
GOT1	1.96856	-3.31727
MRPL19	1.9691	-4.00149
NDE1	1.96911	-5.35743
KLC2	1.9692	-4.18713
KTN1	1.96949	-4.01518
GRPEL1	1.96969	-4.13897
CHD4	1.9703	-5.30448
RRBP1	1.9708	-3.48746
ACOT7	1.97187	-4.33128
TCERG1	1.97245	-4.54978
GYG1	1.97326	-4.41839
ALDH9A1	1.97369	-3.26574
HMBS	1.9738	-3.6692
RAB6A	1.97423	-3.15339
GUSB	1.97443	-4.19702
SLC27A4	1.97489	-4.05109
TM9SF4	1.97508	-4.62019
LMAN1L	1.97533	-4.18647
PPM1G	1.97536	-4.24395
ADD1	1.97537	-4.80144
ESD	1.97625	-3.24302
LOC107050579	1.97632	-3.93838
TMEM165	1.97693	-4.51185
LUC7L	1.97698	-4.28428
NMT1	1.97763	-4.54216
GPD2	1.97808	-3.6595
PRMT5	1.97816	-3.66909
MRPL47	1.97866	-5.47246
ATP2A2	1.97887	-4.01703
MRPS31	1.97904	-4.35678
TRIM7.2	1.97935	-4.65068
LOC776273	1.97969	-5.23859
ATP6V1C1	1.97989	-3.84022
FUT11	1.98019	-4.97888
PPP4R3A	1.98052	-4.82977
UBASH3B	1.98179	-5.66382
RAP1B	1.98283	-3.3689
DCTN1	1.98357	-4.213
AHNAK2	1.98418	-3.76432
LRRC59	1.98486	-3.68702
LOC121109775	1.98528	-3.30419
CTPS1	1.98635	-4.35139
CORO1C	1.98755	-4.6599
GNA11	1.98907	-3.71395
FTSJ3	1.98951	-4.94317
CROT	1.98984	-4.37024
FUNDC2	1.98997	-4.81589
CBFB	1.99022	-4.24212
SRI	1.99165	-3.5887
SMTN	1.99172	-5.21206
QSOX1	1.99194	-6.02952
IDH3A	1.99245	-3.49082
MCM2	1.99363	-3.81123
YTHDF1	1.99367	-5.28298
FBL	1.99371	-4.43934
DLST	1.9945	-3.75003
DPM1	1.9947	-4.26063
CD99L2	1.99488	-4.92508
WDR77	1.995	-3.73815
FXYD6	1.99505	-4.13706
PDHB	1.99513	-3.31228
ENDOD1	1.99534	-3.87683
PTGES3L	1.99594	-4.5284
APOO	1.99614	-4.11572
CERCAM	1.99667	-4.89525
UBR5	1.99751	-6.30634
MAT2L2	1.99751	-3.70627
MRPL58	1.99793	-4.6617
P3H1	1.99863	-4.39312
SEC22B	1.99865	-3.28177
KIF5B	1.99879	-3.69761
P4HA2	1.99892	-3.75121
ITPRIP	1.99991	-4.80146
BID	1.99997	-4.32527
MARVELD1	2.0005	-4.52048
SEC24C	2.00096	-3.68905
NOC3L	2.00109	-4.79031
DCTN3	2.00114	-4.45538
BYSL	2.00192	-4.45204
ST13P5	2.00192	-3.56934
CUL3	2.00254	-4.79334
SEL1L	2.0033	-4.77077
LIMS1	2.00341	-4.07812
RPF2	2.00351	-4.47157
CALCOCO2	2.00381	-4.48945
STUB1	2.00486	-4.20166
ATP6V1B2	2.00535	-3.53388
MCUB	2.00575	-6.22142
PBK	2.0065	-4.01739
SRC	2.00699	-4.20758
PPP1R19L	2.00717	-5.33046
THOC5	2.00747	-5.2861
BCLAF1	2.00764	-5.24854
CAND1	2.0078	-3.48341
ACAA2	2.00788	-3.12862
CNOT1	2.008	-5.02733
MAPRE2	2.00981	-5.44902
BICD2	2.00981	-5.27704
MRPL10	2.01043	-4.21589
NOP2	2.01044	-4.8957
UBP1	2.01049	-4.90304
ADSS1	2.01053	-3.63033
LOC121108729	2.01082	-3.13937
U2AF1	2.01161	-3.46244
HPCAL1	2.01201	-4.19087
TYMS	2.0121	-4.96503
PPP1CC	2.01228	-4.59594
FAM49B	2.01242	-3.7038
SOD2	2.01332	-3.76498
TMEM30A	2.01387	-4.49062
STK26	2.01413	-4.29475
XPO5	2.0149	-4.4781
NUP85	2.01491	-4.34409
RAE1	2.01525	-4.93504
PRPF8	2.01681	-4.52027
API5	2.01766	-3.5259
CAPZA2	2.01774	-3.18305
PM5	2.01845	-5.02958
CLIC4	2.01905	-3.6863
FARSB	2.01906	-3.51548
SEC63	2.01909	-4.61525
EPN2	2.01909	-4.07251
CDC5L	2.01956	-5.15132
LRPPRC	2.01979	-3.55152
MARCKS	2.0198	-3.85416
LOC107057310	2.02167	-4.234
RFC5	2.02188	-4.46939
NDUFS1	2.02272	-4.11206
IST1	2.02286	-3.99727
STOML2	2.02291	-3.99469
MARS	2.02311	-4.12755
LOC101749377	2.02324	-4.37244
GANAB	2.02412	-3.39775
GET4	2.02454	-3.81845
CAPG	2.02493	-3.11145
MAPK14	2.02505	-4.17435
RAB31	2.0257	-4.4478
POFUT2	2.02592	-4.78691
ERLEC1	2.02606	-4.77094
LOC776067	2.02606	-5.5595
GATD3A	2.02608	-4.49374
ALG12	2.02617	-4.1822
PSMD10	2.02641	-4.19304
SRM	2.02643	-3.9466
MRTO4	2.02676	-3.88804
MAP2K3	2.02685	-4.28737
DTYMK	2.02792	-4.15418
IMP4	2.02796	-4.79635
TBL2	2.02951	-5.28968
LOC112531384	2.02956	-3.38011
SMNDC1	2.0297	-4.55981
APOA1BP	2.0298	-4.8262
PRPF6	2.03029	-4.52256
OGDH	2.0306	-3.9005
MRPS25	2.03064	-4.96802
QDPR	2.03164	-3.89306
MRPS5	2.03166	-4.48623
GATD3AL1	2.03172	-3.84226
DDB1	2.03182	-4.57742
RBMS1	2.0325	-4.32966
WDR5B	2.03283	-5.94436
MCM4	2.0341	-3.74815
SCP2	2.03498	-4.1337
FKBP8	2.03522	-4.02637
ZNF326	2.03527	-4.50558
FAM129B	2.03536	-4.35642
SPTBN1	2.03605	-4.92154
SMC4	2.03722	-5.08016
PLEK2	2.03725	-4.54341
TMEM43	2.0374	-3.6041
LOC425607	2.03754	-3.75601
ATAD1	2.03824	-4.27708
CYP20A1	2.03867	-4.04653
SYNGR2	2.03891	-3.73223
PHPT1L	2.04035	-4.26882
CWF19L1	2.04318	-3.1354
TLN1	2.04397	-3.61264
SPTAN1	2.04414	-4.59872
TOMM70	2.04424	-3.6413
EPB41L1	2.04486	-4.88278
PLXNA1	2.04492	-5.46969
SFXN3	2.04492	-3.08926
TWF2	2.04603	-3.87872
RER1	2.04608	-4.19557
PTRH2	2.04625	-4.47438
MYH10	2.04628	-3.58378
CPSF6	2.04714	-4.03762
SMURF2	2.04813	-5.13636
RBM17	2.04957	-5.02072
SNX12	2.0498	-4.26228
TTLL12	2.04988	-4.04457
MICU1	2.05081	-4.35963
WDR61	2.05089	-4.21944
LOC107051449	2.05097	-5.5059
CTNNBL1	2.05221	-4.08227
RPRD1B	2.0524	-3.91023
TMEM41B	2.05399	-5.55299
TMX4	2.05462	-3.31413
TUBA4AL	2.05479	-3.05905
DBNL	2.05522	-4.32488
PIN1	2.05529	-4.34981
GLIPR2	2.05548	-4.22299
LOC424109	2.0568	-4.18373
PRRC2C	2.05719	-6.76748
CLINT1	2.05769	-4.25992
PALLD	2.05788	-3.67844
HSPA4	2.05792	-3.78148
RALB	2.05796	-4.36631
HAT1	2.05939	-4.08085
FKBP5	2.05982	-4.36784
MCM3	2.06135	-3.87298
ATG3	2.06181	-3.80355
NDUFS2	2.06216	-4.33522
PSAT1	2.06225	-3.78294
GLYR1	2.0628	-4.97086
USP7	2.063	-4.75745
TMX3	2.06328	-3.55479
IARS	2.06353	-3.94999
UMPS	2.06396	-3.26322
CNDP2	2.06409	-3.42613
KPNA4	2.0648	-5.00217
CYB5R1	2.06498	-3.12967
DHODH	2.06543	-4.27759
FAM49A	2.06553	-4.02682
SH3PXD2B	2.06553	-4.63037
ERGIC1	2.06583	-3.25462
ACTL6A	2.06625	-3.92743
DNAJA3	2.06681	-4.50111
CYFIP1	2.06718	-4.48355
SEC31A	2.06783	-3.97761
NPEPL1	2.06809	-3.52617
TFG	2.06826	-4.57833
NDUFS7	2.06855	-4.35909
FNTB	2.069	-5.06236
PRKAG2	2.06949	-4.41114
SUPT16H	2.06965	-4.53179
AKR7A2	2.07014	-3.11315
ATP6V1D	2.07022	-4.45272
NTMT1	2.07056	-4.73896
DRG1	2.07094	-3.63165
HNRNPR	2.07108	-4.0528
KNSTRN	2.07126	-3.84585
PEPD	2.0713	-3.46484
PRKAG1	2.07198	-5.03132
NUP50	2.0724	-4.83708
ALDOA	2.0727	-3.13222
LSM12	2.07326	-4.00174
PSPC1	2.07351	-3.66712
RDH11	2.07368	-3.73794
AK1	2.07371	-3.23417
RRAS	2.0747	-4.33287
NAA50	2.07545	-4.28543
PAPSS1	2.07635	-3.72412
MYO1B	2.07652	-4.84796
GLS2	2.07712	-3.88258
RACGAP1	2.07712	-5.77557
NOC2L	2.07721	-4.32842
STAT5A	2.07757	-5.4708
MLEC	2.07808	-3.26288
NUP37	2.07829	-4.06378
NARS	2.07844	-3.25702
FAM3C	2.07865	-4.47022
SLMAP	2.07908	-3.1902
SUMO1	2.07977	-4.68432
RBMXL1	2.08	-4.81628
SH3BGRL	2.0801	-4.21663
LUC7L3	2.08037	-3.92722
CD2AP	2.08129	-5.57061
FXR1	2.08172	-4.35291
VPS29	2.08197	-3.42256
NIPSNAP2	2.08307	-3.97956
SC5D	2.08378	-4.92825
EIF4E2	2.08405	-6.10692
PPCS	2.08409	-3.20639
CRELD2	2.08414	-6.04646
TIAL1	2.08437	-3.90617
TFAM	2.08437	-4.95975
TXNRD3	2.08494	-4.56078
SSU72	2.08543	-4.49858
DOCK1	2.08678	-4.80899
SEPTIN9	2.08749	-3.63197
TARS	2.0879	-3.63609
TAF15	2.08846	-4.80017
ENAH	2.08891	-4.21982
SNX32	2.08999	-3.88828
NUP93	2.09038	-3.91393
XPOT	2.09074	-4.56153
AFG3L2	2.09119	-4.30188
SF3A2	2.09198	-4.87231
MRPL48	2.09234	-4.74504
QARS	2.09458	-3.5921
DNAJC10	2.09667	-4.29277
COPS4	2.09742	-3.70646
MRPL44	2.09807	-4.68453
KIF20A	2.09848	-5.31928
EZR	2.09946	-3.44587
CHP1	2.09971	-4.30213
MTX2	2.10145	-4.43436
PARP1	2.10211	-4.08919
PAFAH1B2	2.10231	-3.38944
CNP	2.10247	-3.66278
JUN	2.103	-4.56467
FAS	2.10408	-5.01493
ECI1	2.1042	-3.60941
LARP1	2.10438	-4.62553
SLC12A4	2.10466	-4.5345
RPA3	2.1055	-5.43933
MOB4	2.10625	-4.66809
PAK1	2.10653	-3.61412
RBM23	2.10708	-3.74997
LSM3	2.10765	-3.76605
COPS7A	2.1087	-4.43122
PFDN4	2.10901	-4.04746
HSPH1	2.11089	-3.86143
STAT3	2.11106	-4.4128
RAP2C	2.11223	-4.2136
STRAP	2.11225	-3.37766
NQO1	2.11227	-3.4549
BCAP29	2.11228	-4.29612
MFAP1	2.11285	-6.64885
DNAJC8	2.1129	-5.59457
SH3GLB1	2.11322	-4.17063
SDR16C5	2.11381	-3.86082
SARNP	2.11518	-3.67861
GSPT2	2.11681	-3.83061
MAIP1	2.11682	-4.46863
HIKESHI	2.11741	-3.68725
GLUD2	2.11859	-3.04753
LRP1	2.12003	-5.18046
MEMO1	2.12033	-4.20917
MAP3K20	2.12098	-4.75042
NRDC	2.12104	-5.40913
DKC1	2.12132	-4.70613
KIF23	2.12183	-5.47886
TMED7	2.12215	-4.2393
MCMBP	2.12257	-4.05568
RNASEH2B	2.12331	-4.57663
LAMTOR5	2.12377	-4.27837
PRPSAP2	2.12392	-3.87101
SEC62	2.12528	-4.07741
CNOT9	2.12537	-4.43516
MAPK3	2.1257	-3.30593
COPB1	2.12683	-3.4972
LOC107050559	2.12735	-2.93626
LOC100859276	2.12794	-3.48221
TPMT	2.12833	-4.50562
GCLM	2.12889	-3.8575
WDR12	2.1291	-5.5107
RALA	2.12955	-4.42891
SDHA	2.12959	-4.03196
KIFC1	2.13108	-5.28976
LUC7L2	2.1336	-4.56711
SAMD4A	2.13369	-4.72739
SRP54	2.13402	-4.49869
NOTCH2	2.13484	-6.2122
MCTS1	2.13562	-4.40226
GMFB	2.13573	-3.50298
TMUB1	2.13574	-3.06762
MRPL40	2.13603	-4.72092
ACADL	2.13626	-3.40696
SMC2	2.13637	-4.63588
CRTAP	2.13655	-4.4196
GALNS	2.13694	-3.96985
RANGAP1	2.13733	-3.50632
DAZAP1	2.13765	-4.04824
CIAPIN1	2.13768	-3.87572
HADHA	2.13905	-3.2793
PIGT	2.14003	-4.49238
LTA4H	2.14114	-3.08525
SLK	2.14129	-4.24166
MRPL21	2.14157	-4.37884
SURF6	2.14195	-4.78306
DDX19	2.14206	-4.50175
PDE6D	2.14322	-4.2418
DERL1	2.14346	-4.27191
EMC3	2.1443	-3.88019
QKI	2.14576	-4.07302
POLR2C	2.14685	-4.36022
PDHA2	2.14815	-3.49408
PPIH	2.14849	-6.0856
GTPBP4	2.14906	-4.36672
ANO5	2.15067	-5.3576
STT3B	2.15068	-5.1214
STX2	2.15085	-3.8524
CSPG4	2.15202	-4.42632
TSG101	2.15272	-5.05702
SNRPB2	2.15329	-4.327
MRPS17	2.15352	-4.35654
PAFAH1B1	2.15393	-4.13047
GMDS	2.15498	-4.94443
P4HA1	2.155	-3.45382
TXNDC9	2.15551	-4.21856
ESYT2	2.15755	-4.19138
VPS26A	2.15833	-3.54023
SEPTIN5	2.15836	-3.92572
ATP6AP2	2.159	-4.92353
HSD17B12	2.15904	-3.53095
NMRAL1	2.15916	-3.30196
GNS	2.15921	-3.76538
CLTB	2.15943	-3.50858
LAMTOR1	2.16004	-4.05246
CHMP2A	2.16038	-3.69502
HADH	2.16108	-3.48956
PYCR1	2.1611	-3.2219
PTBP1	2.16207	-3.54238
LIMS2	2.16232	-4.68958
DNPEP	2.16264	-3.33429
NES	2.16313	-4.00696
DPYSL2	2.16335	-2.9216
DNAJC3	2.16335	-4.4074
NDUFS3	2.16373	-4.23639
NSA2	2.16415	-5.10417
ACO2	2.16507	-3.32155
PGRMC2	2.16604	-3.47444
SAR1B	2.16615	-3.37648
SRP72	2.16644	-4.19796
HPF1	2.16649	-4.57768
CKAP2	2.16664	-5.49382
KDELC1	2.16791	-4.3186
RDX	2.16858	-3.93332
GOLIM4	2.16989	-5.65006
PPIL1	2.16999	-4.11625
CISD2	2.17152	-4.26844
M6PR	2.17199	-4.39456
FAM177A1	2.17275	-4.7552
EIF4B	2.17277	-4.60188
CMPK1	2.17305	-3.31435
PRPF40A	2.17319	-4.82558
AIMP1	2.17518	-3.4937
DDX1	2.17523	-3.81913
NPEPPS	2.17541	-3.09976
ELMO2	2.17544	-5.33747
FAM134A	2.17597	-4.09451
ABCF2	2.17696	-4.00459
ARL1	2.17707	-4.30411
RFC4	2.17709	-4.03072
DNAJC2	2.17773	-4.46596
VASN	2.17858	-5.96187
ELAVL1	2.17879	-3.55933
TRA2A	2.17882	-4.28342
LBR	2.17888	-4.10142
PSPH	2.17986	-4.33017
ACTN4	2.17989	-3.60942
RFC2	2.1799	-4.28232
CD151	2.18004	-4.3692
CCS	2.18094	-3.51932
SF3B3	2.18106	-4.3011
EIF3I	2.18221	-3.75282
NDUFA8	2.18244	-4.85142
SF3B1	2.18281	-4.30805
COPS8	2.18321	-3.95135
DHX15	2.18339	-3.86174
TPD52L2	2.18411	-3.26684
OTUD6A	2.18473	-4.8693
COPS2	2.18564	-4.07176
ADH4	2.18594	-4.45119
UBA2	2.18616	-4.02471
TXNDC5	2.18642	-3.30514
DYNLL2	2.18649	-3.67438
ATP1A1	2.18781	-3.70728
XPO1	2.18814	-3.61216
UCHL5	2.18834	-3.47417
ANXA11	2.18841	-3.40303
GSTM2	2.18848	-2.78153
DCK2	2.18852	-5.46062
FUBP1	2.18904	-3.41081
NEK6	2.18966	-4.39177
STIM1	2.19054	-3.42445
PDLIM7	2.19107	-4.59497
POR	2.19115	-3.42371
HARS1	2.19119	-3.40045
MRPL18	2.19151	-4.80348
CHCHD3	2.19283	-4.17328
IPO5	2.19318	-3.53236
EFTUD2	2.1936	-3.84106
RAB18	2.19375	-3.6411
YWHAH	2.19439	-3.76952
SNRPD2	2.19509	-4.09295
CA5A	2.19579	-4.33787
SUGT1	2.19637	-4.19422
LIMA1	2.19702	-5.00641
SFPQ	2.19706	-3.34275
AKR1A1	2.1971	-3.01493
LOC423693	2.19895	-4.31962
LOC121107538	2.19919	-4.78347
ETF1	2.19979	-3.25018
H1FX	2.20026	-4.13247
MTDH	2.2007	-3.76545
SH3BP4	2.20161	-5.02985
IDH2	2.2045	-2.69729
ACSBG2	2.20549	-4.6348
NPTN	2.2062	-5.70322
USP10	2.20698	-3.80619
MAGT1	2.20792	-4.52962
RUVBL1	2.20912	-3.14138
TXNL1	2.20919	-3.48531
GATSL3	2.20996	-4.01644
RARS	2.21052	-3.21799
CNOT7	2.21086	-4.35434
USP5	2.21137	-3.40531
YME1L1	2.21189	-4.62177
TXNDC12	2.21342	-4.92041
DDX18	2.21346	-4.61602
ZYX	2.2135	-3.55053
GLG1	2.21408	-4.33975
KIAA2013	2.21422	-4.42472
CCDC50	2.21625	-4.43601
GRB2	2.21676	-4.41282
MYO1D	2.21757	-5.61
CFAP20	2.21804	-4.63871
SLC25A39	2.21879	-3.52024
MRPL20	2.21881	-4.88416
MRPL13	2.21913	-4.3743
USF1	2.2193	-4.88408
ZNF207	2.21935	-4.33059
EPRS	2.21943	-3.78249
CBX3	2.2198	-4.25421
SPC25	2.22016	-5.13428
PTK7	2.22102	-6.91875
DNAJC7	2.22102	-4.16715
ARF6	2.22213	-3.93823
HMOX1	2.22253	-3.93925
FH	2.22302	-3.30705
HELLS	2.22331	-5.27457
VAC14	2.22346	-3.45081
NEK7	2.22424	-3.78291
MAPKAPK2	2.22463	-4.67014
NUDC	2.22474	-3.64201
SMC3	2.2253	-4.63617
DYNC1H1	2.22567	-3.41251
PLOD2	2.22593	-4.00044
MCM5	2.22596	-3.7899
EXT2	2.22638	-5.26905
MTHFD2	2.22706	-4.66163
FAM120C	2.22711	-4.37012
EXOSC8	2.22752	-4.28157
NFU1	2.2278	-4.67112
AKR1B10	2.22817	-2.8346
HNRNPD	2.22834	-3.915
DEK	2.22899	-4.24467
LOC100859273	2.23061	-5.22142
ANXA4	2.23082	-3.33126
TOP1	2.23175	-3.48932
LMNA	2.23179	-2.82547
TRAP1	2.23227	-3.45549
TMPO	2.23277	-4.88343
COPG1	2.23325	-3.58502
UBE2M	2.23354	-3.35735
ARCN1	2.23534	-3.34983
GNAI3	2.23553	-4.41172
RIN3	2.23555	-4.61628
TSN	2.23575	-3.62022
SURF4	2.2361	-4.64526
MTCH2	2.23737	-3.35225
ERLIN2	2.23789	-4.31022
ATIC	2.23821	-2.91311
DYNC1LI1	2.23868	-3.99299
NDUFA2	2.23978	-4.29649
AKR1B1	2.24335	-3.25315
CSNK2A2	2.24435	-4.50872
SEC13	2.24481	-3.53155
ASAH1	2.24668	-3.89408
UBE2G1	2.24859	-5.03448
SMARCA5	2.24865	-4.25713
SARS1	2.24885	-3.60643
EMC2	2.24895	-3.66723
DHCR24	2.25049	-4.27011
LOC107050955	2.25118	-3.26943
FKBP7	2.25135	-4.63683
ANXA1	2.2514	-2.79557
CNPY2	2.25229	-3.92882
SRSF7L	2.25283	-3.18342
NAA15	2.25459	-3.93545
TRA2B	2.25527	-4.96611
ACAT1	2.25531	-3.20734
NOP56	2.25693	-5.31672
EIF3K	2.25743	-3.70454
MATR3	2.25899	-4.18625
DDTL	2.25915	-3.65453
MRPL28	2.25929	-3.99923
COPB2	2.25994	-3.87338
RPL7L1	2.26073	-4.83535
SESTD1	2.26126	-6.02095
LMNB2	2.26142	-3.04655
MYO1C	2.26166	-3.58302
TFRC	2.26248	-3.77176
VPS4A	2.26253	-5.28785
GNL3	2.26253	-4.23259
FKBP3	2.26257	-3.44563
POLR2E	2.26312	-6.35387
CPD	2.2636	-4.4681
SFXN1	2.26517	-2.98652
PARVB	2.2652	-3.74888
BCCIP	2.26628	-4.32864
EMC1	2.26656	-4.59892
NDUFV1	2.2674	-4.01973
CS	2.26787	-2.71146
LOC121108911	2.26808	-3.85719
CISD1	2.27027	-5.35734
AURKB	2.27028	-4.97747
RAI14	2.2707	-5.29791
VAPB	2.27086	-3.44598
KLHDC4	2.27236	-4.23081
RSL1D1	2.27408	-4.20497
ZC3H15	2.27424	-4.08398
PDCL3	2.2745	-3.61446
RAB14	2.27481	-3.49113
CLTA	2.27533	-3.89276
MRPL43	2.27806	-4.36954
RCN1	2.27818	-3.99872
ABCE1	2.27912	-3.81604
CDH13	2.27921	-5.31954
NIFK	2.27947	-4.35879
SRPRA	2.28088	-4.07465
OAT	2.28115	-3.22122
CAPZA1	2.28205	-3.68636
PANK3	2.28322	-5.684
LOC107049991	2.2834	-3.68918
MESDC2	2.28363	-3.84039
DCTN2	2.28722	-3.10365
ATP5D	2.28771	-4.14178
MOB1A	2.289	-3.72561
TUBG1	2.29016	-4.01928
DENR	2.29037	-4.66327
ACAT2	2.29055	-3.31566
HNRNPU	2.29086	-3.51045
CTBP1	2.29155	-3.43897
COL6A3	2.29221	-4.37226
AIMP2	2.29277	-3.59768
LOC121108960	2.29457	-3.32909
RTFDC1	2.29471	-5.71596
CLTC	2.29482	-3.36597
TMEM63B	2.29498	-4.50845
MGST3	2.29555	-3.66695
PSMD6	2.29586	-3.28028
[truncated: 623 more rows]

## Sheet: TPM-rIBAQ-Mock-pIpC
Gene	Log10-(Mock average) (TPM)	Log10(rIBAQ-Mock-pIpC)
CMPK2	0.162181	-5.5455
RTN1	0.167113	-3.34085
HIST2H3A	0.17957	-4.1186
LOC121107687	0.197279	-4.85061
HELZ2	0.301097	-6.05822
GBP4L	0.4603	-6.28449
PNAT3	0.476747	-4.87017
IFIT5	0.526467	-3.88344
ABHD10	0.647996	-5.31547
DYNC2H1	0.662298	-6.45214
NLRX1	0.67023	-5.88695
LOC121108244	0.746841	-4.59972
MOV10	0.765664	-5.78802
PARP14	0.768383	-7.15289
DOP1B	0.786518	-7.03616
MYH11	0.807309	-4.38927
LOC107049543	0.829014	-3.5555
IRF7	0.829921	-5.9334
ECHDC1	0.8578	-4.89975
LOC422513	0.892905	-7.105
CASP7	0.896521	-6.09206
GDPGP1	0.897883	-4.77786
SGCD	0.922776	-4.98434
PLD3	0.930632	-4.65458
RPS6KA5	0.941518	-5.99453
TBCC	0.95001	-4.17568
LOC121108947	0.956655	-5.19873
KIF13A	0.963192	-5.81407
NHLRC2	0.964444	-5.16571
DPH2	0.977402	-5.40339
B3GALT6	0.977906	-5.56136
TAB1	0.981647	-5.64153
AARS2	0.990778	-4.40167
VAT1	0.992869	-4.6461
ZNFX1	1.00174	-7.22141
LOC426193	1.01377	-5.10347
RAB4A	1.01764	-4.52957
PUDP	1.01846	-4.53872
PRKAB2	1.02059	-4.91525
ALAD	1.02515	-4.7067
THADA	1.02745	-6.08221
LOC770653	1.04592	-4.09434
LPCAT1	1.0554	-5.62081
DCAKD	1.0595	-4.82134
LOC770392	1.06257	-5.95879
LOC424014	1.07642	-3.6406
FAM114A2	1.08196	-5.14828
HDHD2	1.08895	-4.88077
TXNDC15	1.09138	-5.13693
ADPRHL2	1.1019	-3.28449
METTL7A	1.1083	-5.25531
PEX11B	1.10875	-4.55956
KMT2D	1.10906	-6.23815
CRYM	1.10977	-5.03239
PGM2L1	1.12567	-5.60001
RXRA	1.13214	-5.70247
TRMT44	1.13677	-5.86108
KTI12	1.13784	-5.5278
EXOSC5	1.14318	-4.74679
C2orf69	1.14457	-5.43884
UNC13D	1.14637	-6.65381
HMGCL	1.15941	-4.96836
ABCB6	1.16188	-5.14477
FIG4	1.1651	-4.44983
ERC1	1.16682	-5.45917
CAND2	1.16915	-6.27297
EXOC8	1.16985	-6.63663
MDN1	1.1703	-5.90384
ECPAS	1.17442	-5.5027
COG1	1.17593	-5.40143
LOC121108659	1.17858	-5.17739
HYI	1.18183	-6.03682
SNTB2	1.18635	-5.28203
RARS2	1.18663	-5.71773
SERHL	1.1873	-5.04976
PPM1F	1.19475	-5.55963
DHDH	1.19483	-4.41575
WDR18	1.1995	-4.51226
GALK1	1.20413	-5.01955
LRRC47	1.20414	-6.44584
BIRC6	1.20416	-5.99931
GOSR1	1.20744	-4.871
LOC121106933	1.20779	-4.82082
GSTK1	1.20839	-4.62238
KIF3A	1.21119	-5.16502
PDXP	1.21149	-4.47738
ACAA1	1.2188	-5.16757
PPIE	1.21913	-5.0975
FUCA2	1.22008	-4.99267
ARIH2	1.22029	-6.33009
OSBPL1A	1.22327	-6.53717
BIN3	1.22807	-5.96889
TUBGCP5	1.2287	-7.54949
COG3	1.2327	-5.5642
MAPK9	1.2348	-4.83981
HEATR6	1.23562	-6.76912
FDXR	1.23592	-5.02872
RAB43	1.24117	-5.48371
LOC427439	1.24328	-7.2073
MOGS	1.24375	-4.26581
PSME1	1.24717	-3.98564
DST	1.25154	-7.64062
EPHX2	1.25345	-4.74125
MUT	1.25433	-4.60801
MITD1	1.25762	-5.17129
ARMC10	1.26401	-4.72352
CARD8	1.26408	-5.77661
ERAP1	1.26435	-5.36009
COQ6	1.26514	-5.16632
LOC424430	1.2657	-4.88471
LOC107051359	1.26691	-4.55579
GOLGA5	1.27003	-5.29495
MTOR	1.27448	-5.32317
FBXL8	1.27671	-5.1315
TOM1	1.27799	-5.2043
NIPSNAP1	1.283	-4.8844
UBE2R2L	1.2845	-4.98107
NBAS	1.28458	-5.64627
SMYD5	1.28946	-5.28663
CPT1A	1.29397	-5.40819
DBT	1.29841	-4.09079
KIAA1468	1.29932	-6.21847
APPL1	1.29947	-6.15656
NAGLU	1.30421	-4.94653
LANCL1	1.30497	-4.8055
SLC25A10	1.30682	-4.24342
IGF2BP3	1.30746	-4.39794
ABHD6	1.30766	-5.52021
PRPF4	1.30881	-4.45696
SMPD4	1.30922	-5.13796
NEDD4	1.31223	-7.2175
HOMER3	1.31229	-5.11725
SCRN3	1.31476	-4.97793
NT5C1B	1.31617	-5.11714
ASMTL	1.31841	-5.3577
TBCK	1.32074	-5.69597
VAMP7	1.32212	-4.60588
NIT2	1.32236	-4.43757
ATL1	1.32254	-4.99539
COQ3	1.32404	-5.36774
TRIP11	1.32587	-5.22706
EMSY	1.328	-4.35115
RPAP1	1.33226	-6.32527
PPM1E	1.3323	-5.37771
UAP1	1.33322	-4.61869
KCTD15	1.33353	-4.868
HOOK3	1.33493	-4.30798
CUL4A	1.3359	-6.13672
UBA6	1.33619	-4.88754
MIA2	1.33712	-5.50279
MED12	1.33726	-6.65095
MEST	1.33769	-5.45216
ZC3HAV1	1.33809	-7.61524
SNX18	1.33852	-5.17447
ACAD8	1.33922	-5.57539
RABEP1	1.33963	-7.00188
KLC1	1.34163	-6.25168
LPP	1.34261	-3.57393
CAD	1.34313	-5.36296
UBR1	1.34437	-4.61002
RPP40	1.34557	-5.03393
USE1	1.34684	-4.63837
LTN1	1.34768	-5.55536
NMNAT1	1.34838	-5.09363
ANKRD52	1.34884	-6.01885
COG5	1.35197	-6.36601
LMCD1	1.3524	-4.41931
APIP	1.35344	-4.97704
DNAJC13	1.35395	-5.30318
CNOT10	1.35632	-5.26079
NT5C3B	1.35795	-4.75937
NUDT9	1.35795	-5.13746
SLC25A14	1.35907	-4.74657
MYO1E	1.35977	-5.09281
TKFC	1.36167	-5.81958
VASP	1.36432	-6.01803
RALGAPA1	1.36451	-6.1896
PLCD1	1.36536	-4.55051
VDAC1	1.36543	-3.12139
TSSC1	1.36585	-4.43334
LOC121108916	1.36685	-4.54772
SACS	1.367	-5.96711
LRRC57	1.36725	-4.33999
STXBP3	1.36766	-5.29258
EARS2	1.36847	-5.36693
PCYOX1L	1.36909	-4.59147
LARS2	1.37018	-6.17585
PDHX	1.37106	-4.52104
ALDH5A1	1.37399	-4.80066
OSBPL8	1.37426	-5.25224
FLAD1	1.37465	-5.78449
HEATR5A	1.3752	-6.70385
RPP30	1.37534	-4.96367
YARS2	1.37565	-4.91845
CAPNS2	1.37783	-3.25892
TRMT6	1.38146	-5.44402
AMPD2	1.38164	-4.82209
GCAT	1.38297	-4.47891
TOE1	1.38319	-5.88487
ACADSB	1.38491	-4.24486
DNAAF5	1.38567	-5.53306
CELF2	1.38818	-4.9584
ACOX1	1.38835	-5.5458
KDM1A	1.38952	-5.2738
MCAT	1.39166	-6.28291
CUL5	1.39225	-5.85233
EPS15L1	1.39328	-5.05056
BORCS6	1.39431	-5.19299
CHAF1B	1.3957	-5.71966
C9orf64	1.3962	-4.53863
ABCD3	1.39648	-5.10068
LOC418108	1.39872	-5.44155
BTAF1	1.39912	-6.57735
USP4	1.40054	-5.64601
PTPN23	1.40194	-4.90049
UTP20	1.40229	-5.23922
ALDH4A1	1.40379	-4.82336
UBE2O	1.40391	-5.42194
RETSAT	1.40449	-5.26511
APEH	1.40465	-5.05147
LOC100857197	1.40654	-5.13544
PPP2R5E	1.40705	-4.88407
NOL6	1.40776	-5.44981
GEMIN2	1.40785	-4.65786
MVP	1.40928	-3.84321
EEA1	1.41006	-5.05125
INPP1	1.4116	-4.1202
CCDC43	1.41235	-4.58408
NANP	1.41402	-5.24872
HSPB9	1.41467	-1.74998
TRMT2A	1.41539	-5.83773
TOR1AIP2	1.41769	-7.08768
PPP1R21	1.41896	-5.98653
SHCBP1	1.41902	-5.69835
MINPP1	1.41918	-4.84669
ZC3HC1	1.42173	-5.25298
GINS4	1.42442	-4.86154
PSMG1	1.42535	-4.46753
FLNC	1.42565	-4.05573
APOOL	1.42863	-5.09716
ACSS1A	1.42935	-5.28804
BRCC3	1.43082	-4.80491
HIBADH	1.43112	-4.40912
ISYNA1	1.43216	-4.69426
VPS36	1.43385	-6.39687
C17orf75	1.43525	-4.73428
TRADD	1.43549	-4.77206
TJP1	1.43641	-5.37339
CRYZ	1.43708	-4.47724
BDH2	1.43846	-3.85045
MACF1	1.44025	-6.00922
PRKAA1	1.44099	-5.17697
EXOC2	1.44313	-5.66089
BPNT1	1.44344	-4.52499
TBK1	1.44428	-4.90756
ARL9	1.44599	-4.92443
IFI30	1.44607	-4.98909
SNAP29	1.44739	-4.84602
LEMD3	1.44817	-5.577
SEC14L2	1.44907	-4.86199
NECAP2	1.44979	-4.78323
ACY1	1.45008	-4.35225
OGFOD1	1.45018	-5.20445
RASA1	1.4512	-5.3102
EXOC4	1.45127	-5.25247
WASHC4	1.45206	-5.73746
ZADH2	1.45212	-4.64496
UBFD1	1.4552	-5.04548
MGEA5	1.45557	-5.74682
RIOX1	1.45645	-5.18808
SOAT1	1.45686	-4.86123
HIST1H4D	1.45718	-5.19442
POP4	1.45778	-5.13475
KDM3B	1.4587	-6.05575
DFNA5	1.45902	-5.33009
RDH14	1.45968	-4.76184
NCK1	1.46004	-5.82716
JMJD6	1.46031	-5.1535
SART3	1.46065	-4.8376
GOLPH3	1.4624	-4.81378
SEC31B	1.463	-5.17103
GAA2	1.46307	-4.34016
CLUH	1.46376	-4.74027
NUP133	1.46421	-4.90536
SCLY	1.46499	-4.44
PI4K2A	1.46508	-5.249
DDX23	1.4656	-4.90309
RNMT	1.46829	-4.37613
CD2BP2	1.46982	-4.01217
IGF2R	1.47033	-4.97463
ACO1	1.47055	-5.01048
WASHC1	1.47056	-4.96687
CAPN1	1.47151	-5.05435
TUBGCP3	1.47201	-5.07867
MYEF2	1.47383	-5.05763
MYD88	1.47534	-4.46396
MRPS2	1.47586	-4.63105
TAOK3	1.47652	-4.97683
LZTFL1	1.47677	-4.12564
YTHDF3	1.47798	-5.06512
SEC16A	1.4781	-6.0104
STX17	1.4785	-4.73075
PNPT1	1.47958	-5.90305
MPP6	1.48038	-4.46355
RIC8A	1.48093	-5.23829
AIP	1.48106	-4.77351
TRMT61A	1.48153	-6.11804
CPSF7	1.48244	-5.28473
NCSTN	1.48245	-5.67531
LACTB2	1.48293	-4.48265
AHCYL2	1.48352	-5.01047
ERO1B	1.48363	-5.40872
CDK6	1.48406	-4.92897
GFPT1	1.48437	-5.08237
PITRM1	1.48597	-4.93678
MOCS3	1.48609	-4.92406
CPT2	1.48682	-4.93393
GNA13	1.49068	-5.10306
LMOD1	1.49097	-5.23273
C5H14orf4	1.49171	-5.57049
HSD17B13	1.49286	-3.85558
SPR	1.49309	-3.84178
PLAA	1.49338	-4.88076
TRMT11	1.4938	-5.52393
FAM114A1	1.49494	-4.79626
MPST	1.49844	-4.26751
LOC101751687	1.49979	-5.35543
TNPO1	1.50236	-4.25278
UBR4	1.50281	-5.20263
SIRT3	1.50361	-5.60988
SIL1	1.50616	-5.19544
RAB3GAP2	1.50733	-5.23195
LARP4B	1.50924	-6.29629
CBS	1.50985	-4.44573
TRABD	1.51048	-4.70558
MIF4GD	1.51051	-5.24931
GOLGA3	1.51133	-5.74147
MSI2	1.51155	-4.81171
CAMK2D	1.51191	-4.19878
ENDOG	1.51311	-4.47739
ATPAF2	1.51366	-4.18199
MIA3	1.51405	-5.80116
NADSYN1	1.51414	-5.19168
DCTN4	1.51435	-4.84713
TBCD	1.51447	-5.18991
ANXA7	1.5172	-4.57707
STK38L	1.51746	-5.07867
DDX42	1.5182	-5.49298
ALDH3B1	1.5231	-4.49841
ACSL1	1.52469	-4.83053
GALNT2	1.52599	-5.21037
PTGES2	1.52613	-5.03366
GSDMA	1.52646	-4.59858
SPECC1	1.52761	-4.90077
TP53RK	1.52914	-4.10425
VTI1A	1.52915	-4.73542
CCDC170	1.52989	-5.09625
NCBP1	1.53045	-4.8888
EIF2D	1.53106	-5.50042
DGUOK	1.53191	-4.77587
APRT	1.53194	-4.20139
RBBP5	1.53237	-5.57197
LRRC15	1.5326	-3.82079
GSR	1.53378	-5.22851
SFXN2	1.53514	-4.24567
HGH1	1.53573	-3.96061
NNT	1.53935	-4.57399
CCDC9	1.54051	-4.08733
TARSL2	1.54093	-4.6306
PDP1	1.54144	-4.93819
ASH2L	1.54194	-5.17856
ATG4B	1.5422	-4.77865
NUP188	1.54273	-4.87936
KIAA1429	1.54276	-5.84972
MSI1	1.54314	-5.16951
SCO2	1.54407	-5.00975
SUMF2	1.54414	-5.03224
GEMIN5	1.54421	-6.46629
FNTA	1.54458	-3.86169
LMAN2L	1.54479	-4.6068
ARHGAP31	1.54491	-5.32091
RAD50	1.54518	-5.62369
UFL1	1.54617	-5.2819
EHD4	1.54822	-3.91681
PEX14	1.54847	-4.75071
ARSA	1.54985	-5.30493
UBE3C	1.55039	-5.3667
ENTPD1	1.55065	-4.81839
ATP6V1H	1.55134	-4.61543
KIF3B	1.55212	-4.83396
SUCLG2	1.55388	-4.47802
TMEM192	1.55457	-4.48469
OXSR1	1.55526	-4.56736
PDLIM1	1.55662	-4.1806
UBE4B	1.55716	-6.48393
DCUN1D1	1.55928	-4.0871
HSPA12A	1.55944	-4.77697
MRPS30	1.5607	-5.32484
LYPLAL1	1.56081	-5.27285
DHX30	1.56158	-4.73577
LOC107049717	1.56236	-4.80023
EXOSC6	1.56238	-4.37976
CLASP1	1.56342	-6.49845
TMLHE	1.56473	-4.07365
NIPSNAP3A	1.56613	-5.19435
PHYH	1.56632	-4.77006
GADD45GIP1	1.5706	-4.72515
MAU2	1.57073	-5.66622
SURF1	1.5717	-4.409
SCAMP3	1.57174	-4.77917
CCDC51	1.57202	-5.57292
NAA25	1.57313	-4.51352
NAA16	1.57323	-4.4355
FANCI	1.57335	-6.96849
GBA2	1.57355	-5.19435
LARP7	1.57374	-5.36063
PDPR	1.57391	-4.75764
PBLD	1.57414	-4.73698
ACADS	1.57518	-4.30102
UROD	1.57584	-4.83847
SORBS1	1.57614	-6.0455
EPB41L2	1.5767	-6.54802
RTCA	1.57671	-4.56384
STX10	1.57696	-4.21933
SLC25A1	1.57701	-3.79555
PGM1	1.57763	-4.10433
RUFY1	1.57765	-5.59821
CAMLG	1.57797	-4.72844
WDR26	1.57801	-5.52546
CLTCL1	1.57806	-4.98789
AIFM2	1.5781	-4.84665
PRKAR2A	1.57842	-4.85423
RFC1	1.5792	-5.87909
WDR4	1.58008	-4.94203
INTS3	1.58031	-5.5975
FAM105A	1.58164	-5.05882
RHOT2	1.58241	-4.49582
VPS45	1.58318	-4.88991
LEMD2	1.58366	-4.72809
NCAPG	1.58395	-5.21104
OPA1	1.58464	-4.22072
KPNA3	1.58464	-4.03028
SIN3A	1.58509	-5.33678
SUFU	1.58518	-3.42665
PTPN1	1.58604	-4.17659
DDI2	1.58617	-4.20366
YKT6	1.58651	-4.83965
THG1L	1.58664	-5.2358
TBCB	1.58731	-4.62532
CPPED1	1.58828	-4.80758
USP41	1.58849	-5.98836
COMMD6	1.58867	-4.99639
INTS10	1.58949	-6.60773
DCPS	1.58972	-4.07148
SPTLC1	1.59086	-5.05947
GGPS1	1.59149	-5.11785
APPL2	1.59189	-4.50751
KPNA1	1.59275	-5.20308
EXOC3	1.59279	-5.19437
ADO	1.59296	-3.96139
ECE1	1.59321	-5.08204
HCCS	1.59344	-4.89864
IGBP1	1.59381	-5.1031
LOC121108975	1.59393	-4.17566
FAM98B	1.59463	-5.25202
TMEM177	1.59588	-4.64931
TIPRL	1.59618	-4.86056
VRK1	1.59652	-4.08883
GSTA2	1.59671	-4.60993
CLIC2	1.59698	-3.94782
PCYOX1	1.59728	-4.50528
CPSF2	1.59755	-6.60478
BIN1	1.59755	-5.22853
PROSC	1.5981	-3.89186
ALDH7A1	1.59966	-4.6814
PDLIM3	1.59989	-5.57055
HERC4	1.60028	-5.16993
MRPL37	1.60058	-5.08729
SEC24A	1.60068	-4.97249
NAPRT	1.60137	-5.62659
AGPS	1.60179	-4.4715
GOLGA2	1.60278	-5.23049
UBA5	1.60355	-4.42219
MGMT	1.60433	-4.94062
PACSIN2	1.60436	-4.3785
CHM	1.60512	-5.10321
AK2	1.60551	-3.9974
XRCC6	1.60559	-4.80745
SCFD1	1.60568	-4.59769
ARVCF	1.60572	-5.35065
MGST1	1.60576	-5.36715
NTPCR	1.60586	-5.16618
ALG2	1.60698	-4.6894
GIPC1	1.60703	-4.16232
MYO5A	1.60748	-5.51652
SLC25A13	1.60826	-3.97487
GCN1	1.60849	-4.37133
USP15	1.60868	-4.6213
LARP4	1.60869	-5.66566
NCAPD2	1.60895	-5.31945
TRIO	1.60897	-5.83401
C12orf10	1.60932	-4.01874
TAF9	1.60965	-5.27723
FAF1	1.6098	-4.68975
AP1B1	1.60996	-4.10706
CHORDC1	1.61043	-4.10785
PNPO	1.6113	-4.01346
NUP155	1.6116	-4.70413
SERPINB6	1.6116	-4.31404
MON2	1.6118	-5.28203
YIF1B	1.61252	-3.94599
STX12	1.61291	-4.18166
ATL2	1.61377	-4.78503
MRPL38	1.61381	-4.39215
EIF2B5	1.61402	-4.85101
XPO4	1.61473	-5.42797
USP24	1.61553	-5.9326
SGPL1	1.61674	-4.47779
UNC119B	1.6175	-4.42408
TSTA3	1.61767	-4.42048
GCLC	1.61831	-4.56712
OSBPL9	1.61928	-4.94289
AFAP1L2	1.61966	-6.07935
PDS5A	1.61995	-5.35361
CHMP6	1.62083	-4.16007
ABHD12B	1.62105	-4.39948
SNX11	1.62217	-4.58346
MAN2A1	1.62218	-4.04062
PTCD3	1.62254	-5.09414
HDAC1	1.62276	-5.21357
CDC73	1.62375	-5.74031
UPF2	1.6238	-4.996
GNAO1	1.62413	-4.19801
HK2	1.62429	-4.21153
TBL1XR1	1.62452	-6.2316
SKIV2L2	1.62557	-5.55412
ZMPSTE24	1.62615	-5.40407
PPOX	1.62657	-4.03432
TMEM33	1.62898	-3.91455
FAAH2	1.62969	-5.38315
DHRS4	1.63061	-3.9502
ETFDH	1.63064	-4.1402
DERA	1.6309	-4.99457
CEP55	1.63125	-5.28724
TRAPPC5	1.63304	-5.15353
GALNT7	1.63374	-5.48944
SPATS2	1.63388	-5.87153
SGTA	1.63408	-4.0163
COA7	1.63467	-5.22843
COPS7B	1.63499	-4.58436
PRMT7	1.635	-5.71912
MAP1A	1.63524	-5.69121
ATRX	1.63577	-6.35318
PYCRL	1.63669	-4.21081
HECTD1	1.63744	-5.69075
QSOX2	1.63763	-5.2858
SRP68	1.6378	-4.3735
COMMD10	1.63783	-5.11631
RBBP7	1.63797	-4.53652
DPH5	1.63804	-4.66269
SPAG9	1.63941	-4.92375
EIF2B4	1.63959	-4.51118
CLIP1	1.64305	-5.79772
ALDH3A2	1.6433	-4.92048
MAP2K4	1.64403	-4.83972
OXNAD1	1.64434	-5.3615
MTHFD1L	1.64437	-3.98955
MTHFD1	1.64762	-3.86215
PDS5B	1.64788	-4.75652
AP3B1	1.64911	-4.60611
EMG1	1.64929	-4.67511
RBKS	1.64933	-5.01421
RAB28	1.64945	-5.15601
GNPDA1	1.64956	-5.10118
NEK9	1.65011	-5.04642
RWDD1	1.65041	-4.24406
IPO8	1.65048	-5.06088
EIF4E	1.65086	-3.13028
TRAPPC3	1.65089	-4.90939
GOPC	1.65091	-5.32384
FAM188A	1.65108	-5.48734
ANKMY2	1.65118	-5.12501
COG4	1.65151	-5.4762
AKAP8L	1.65171	-6.23755
PAF1	1.65217	-5.60152
AAAS	1.6522	-5.07977
KIF5C	1.65397	-4.97275
ACOT8	1.65441	-4.80491
STXBP1	1.65485	-4.46752
GPD1L	1.65497	-4.18659
PYGL	1.6551	-4.2455
ACACA	1.65519	-5.13073
UBE2J1	1.65545	-5.23643
SLC25A17	1.65567	-4.61286
RHOJ	1.65646	-6.1659
ARMC1	1.65686	-6.18441
SLC1A4	1.65712	-4.30264
MICALL2	1.65804	-4.81901
GPX7	1.65819	-4.76748
NUP43	1.65833	-4.80557
ARMH3	1.65914	-5.31134
HSD17B4	1.65917	-4.16736
SLC25A22	1.66034	-4.29103
EXOC1	1.66051	-5.5436
NAGA	1.66136	-4.65657
LOC121108129	1.66195	-5.15918
LYPLA2	1.66212	-4.07354
NPC1	1.66227	-4.63115
CHUK	1.6624	-5.22987
SETD3	1.66281	-4.79864
YEATS4	1.66394	-5.08377
TSNAX	1.66458	-3.85361
TRIP13	1.66477	-4.91825
LOC769000	1.66496	-4.30311
DNAJB12	1.66521	-5.92907
MRPS27	1.66707	-4.25872
WASF2	1.66728	-4.97562
CASP3	1.66782	-4.34357
FAM129A	1.66788	-5.04249
PPP2R5D	1.66791	-4.59146
PSMD5	1.66934	-3.91555
CSTF2	1.66996	-5.50522
LNPEP	1.6703	-4.16595
PGLS	1.67144	-3.44634
EIF4G3	1.67303	-5.59184
PUS7	1.67364	-4.97456
MGAT2	1.6739	-3.94718
GBE1	1.67401	-4.84954
MRE11	1.67481	-5.18158
GLT8D1	1.67512	-5.55739
DIS3	1.67602	-4.93366
ACBD3	1.67688	-4.46036
LOC107056801	1.67801	-5.47245
HSPA14	1.67937	-4.75947
UFSP2	1.68007	-6.56643
MSH6	1.68032	-5.46036
NUP54	1.68049	-4.58978
FAHD2A	1.68127	-4.97514
DNM1	1.68145	-4.32672
PRODH	1.68151	-4.40657
FBXL15	1.68201	-4.98958
DCXR	1.68216	-4.08225
PUS1	1.68216	-4.75676
MAP7D3	1.68231	-5.44695
ECI2	1.68424	-4.20817
HPRT1	1.68424	-3.56139
PTK2	1.68591	-5.59594
MRPS22	1.68753	-4.74053
GOSR2	1.6876	-4.02803
VKORC1L1	1.68791	-4.31807
GSK3A	1.68843	-4.1818
FMR1	1.68897	-5.31873
IARS2	1.68959	-4.05361
PTPN12	1.69062	-5.42992
G3BP2	1.69068	-4.92084
TRMT10C	1.691	-4.97207
WASL	1.69124	-5.14875
LAP3	1.69158	-4.73686
ANKFY1	1.69172	-4.38158
DIAPH2	1.69184	-4.97894
SEPHS1	1.69213	-4.75858
LCMT1	1.69244	-4.3848
RNPEP	1.6928	-4.34266
RAB8A	1.69334	-4.25851
ATXN2	1.69396	-4.911
GMPPA	1.69402	-5.02646
EXOSC7	1.69568	-4.97982
MRPL39	1.69609	-4.80759
CAMK1	1.69663	-4.68702
ENOPH1	1.69687	-4.63748
IKBKG	1.69688	-4.54118
SNAP23	1.69722	-5.89863
GPR107	1.69805	-5.16011
GSS	1.69845	-4.19843
CAPN6	1.69924	-4.31636
PPME1	1.69954	-4.20587
GMPS	1.69964	-4.47544
EXOSC10	1.69978	-6.83068
AK4	1.70012	-5.51646
TXLNA	1.7004	-5.24746
XPNPEP1	1.70111	-4.2977
THOC2	1.70177	-5.0732
PIP4K2C	1.70208	-4.41124
PIP4K2A	1.70319	-5.0588
HMOX2	1.70421	-4.63731
PRPSAP1	1.70482	-4.41927
MAD1L1	1.70545	-4.78045
TPP2	1.70565	-4.20346
PHKB	1.7064	-4.17103
ACAP2	1.70717	-5.79116
C11orf54	1.70774	-3.46205
PTPN11	1.70776	-5.33267
THOC3	1.7086	-5.10316
PIGS	1.70862	-4.33878
STAT1	1.70867	-4.58731
FAM210A	1.70909	-4.70437
RHOT1	1.70932	-4.77989
TRIM47	1.70966	-5.6196
MTA1	1.71004	-6.00706
SNX4	1.71017	-4.43201
SEC24D	1.71025	-4.55284
MMAB	1.71038	-5.35842
CRLF3	1.71061	-4.84837
CIAO1	1.71098	-5.07655
FASTKD2	1.71155	-5.00235
ZW10	1.71178	-4.78392
NRBP1	1.71193	-6.07219
QTRT2	1.71281	-4.91555
MAP2K2	1.71302	-4.41259
GCDH	1.71349	-4.37029
STAU2	1.71407	-5.04863
NXF1	1.71411	-5.05754
TOR1B	1.71488	-4.93038
IGF2BP1	1.71503	-3.58532
AKTIP	1.71504	-5.43369
ANKRD46	1.71563	-5.16213
RFTN1	1.71634	-5.71025
TNPO3	1.71703	-4.84072
RMDN1	1.71848	-3.6666
PRIM2	1.71888	-4.94143
ARFGAP2	1.71926	-5.07185
ACTR10	1.72062	-4.90404
LETM1	1.72145	-4.05106
SEC23IP	1.72294	-4.42077
GNPDA2	1.72301	-4.36256
FNDC3B	1.72389	-7.53965
FHIP2A	1.72467	-4.81007
DBR1	1.7257	-5.66948
CUX1	1.7258	-5.57315
GMPPB	1.72597	-4.30467
QRICH1	1.72673	-4.91959
XPO7	1.72896	-4.09479
ALG5	1.72928	-6.40758
SUPT6H	1.72978	-5.14413
PRPF4B	1.73001	-6.21614
NUP205	1.73026	-4.38788
PTGR1	1.73069	-4.90031
CUL2	1.73097	-6.6912
GATAD2B	1.73125	-5.30898
FAM91A1	1.7324	-5.09185
LPGAT1	1.73294	-4.5196
ECHS1	1.73415	-3.91583
DNAJB1	1.73427	-4.42303
HSD17B7	1.73458	-4.02259
PPP2R5C	1.73513	-5.65503
LRRFIP1	1.7354	-6.26114
BLMH	1.73625	-5.38208
POLDIP2	1.73634	-4.53983
DPP9	1.73638	-6.25114
VTI1B	1.73693	-4.41283
TWF1	1.73846	-4.25372
PURA	1.73856	-3.86982
KIF2A	1.73913	-4.88294
TST	1.73951	-4.1294
PTPA	1.74057	-3.72952
ARMC6	1.74065	-5.44047
UCK2	1.74066	-4.24939
CLASP2	1.74067	-5.5026
POLR1C	1.741	-4.93215
FAM98A	1.74114	-4.61526
METAP1	1.7424	-4.99924
PGM3	1.74276	-4.68848
DNAJC5	1.74381	-4.8088
SHMT1	1.74435	-4.0838
OSTF1	1.74503	-4.04691
NUP98	1.74519	-4.76609
GFM1	1.74555	-4.33623
SUCLG1	1.74598	-4.33469
LOC107049500	1.7461	-6.3231
ARFIP2	1.74632	-4.53409
MRPL1	1.74754	-4.2961
SMS	1.74762	-4.84895
POLDIP3	1.74802	-4.99154
SLC25A24	1.74832	-3.94278
YY2	1.74964	-5.36373
LOC418170	1.75036	-3.37466
RBM12	1.75049	-4.22808
TIMM44	1.75101	-4.26951
CARMIL1	1.75183	-6.18652
NUP153	1.75194	-5.11318
DCTN6	1.7524	-4.21117
BCAT1	1.75266	-3.62907
CLPX	1.75337	-4.72324
RAB24	1.7537	-4.70285
COPG2	1.75459	-4.43167
CBR3	1.75603	-3.43005
GTF2F2	1.75702	-5.44188
RAB5B	1.75721	-3.78009
NT5C2	1.75736	-4.21081
UGP2	1.7586	-3.84524
TUBGCP2	1.75865	-5.2778
PPP3CA	1.75879	-3.27181
DIABLO	1.75981	-4.05591
RBM25	1.76039	-4.76946
MRPS7	1.7613	-4.45551
RP2	1.76173	-5.56733
WDR82	1.76201	-4.45892
MAT2B	1.76241	-4.30448
PECR	1.76254	-4.24892
GLOD4	1.76386	-3.92801
POFUT1	1.76528	-4.04656
SRRM1	1.76531	-5.48259
PARN	1.76608	-5.17254
TRAPPC4	1.76671	-5.38672
CLCC1	1.76708	-4.86776
PPT1	1.76725	-4.21617
FBXO22	1.76768	-4.72452
PLXDC2	1.76815	-4.84222
GOLT1B	1.76818	-5.21391
ELMO1	1.76869	-4.93878
TRNT1	1.76887	-4.41853
SLC25A20	1.76935	-4.7389
PAK2	1.77003	-4.2024
ATP6V1A	1.77063	-3.99306
ADSL	1.77104	-4.17919
DOHH	1.77111	-4.78696
CALHM2	1.77128	-5.37219
PTPN9	1.77153	-5.28272
CRK	1.77273	-4.50537
NCLN	1.77391	-4.73979
SARAF	1.77478	-4.57678
FAM179B	1.77571	-5.2261
PGM2	1.77642	-3.91191
SPTLC2	1.77655	-4.731
TFCP2	1.77671	-7.18533
ITPA	1.77732	-3.98869
RB1	1.77735	-5.51408
PISD	1.77791	-5.32457
TPR	1.7791	-3.99526
THOP1	1.77921	-3.57122
GPS1	1.77937	-4.03082
NMT2	1.78042	-4.26883
UBAP2L	1.7814	-4.25697
RAB7B	1.78153	-4.65629
UQCC1	1.7816	-4.95046
CTH	1.78262	-4.61402
ALDH2	1.78382	-3.9036
ADPGK	1.78384	-3.93295
PMPCB	1.78436	-4.24447
CCAR1	1.78469	-5.09422
EDEM3	1.78519	-5.36333
VPS4B	1.78523	-4.11985
PGAM5	1.78535	-4.29953
UBE3A	1.78551	-4.80668
DOCK7	1.78614	-5.17483
PARG	1.78632	-4.9599
NSUN2	1.78737	-4.8687
XPO6	1.78739	-5.90477
EXOSC2	1.78754	-4.04688
IDH3B	1.78794	-3.94132
GALM	1.78801	-4.04254
OSBPL2	1.7883	-5.65615
COMMD1	1.78895	-5.00846
ARHGAP17	1.78902	-5.5178
FARSA	1.78906	-3.9568
ESYT1	1.78987	-4.26102
UBE2J2	1.79086	-4.87266
USP47	1.79109	-4.78009
AP2A2	1.79149	-3.70667
ARHGAP1	1.79157	-3.94599
GBF1	1.79172	-5.39857
PCMT1L	1.79196	-5.10498
CLPTM1L	1.79229	-4.60539
USP9Y	1.79283	-4.89447
RPAP3	1.79356	-4.81202
OSBPL11	1.79364	-4.97435
CASP1	1.79381	-4.59803
SIRT5	1.79403	-4.63678
PITPNA	1.79493	-3.99454
SACM1L	1.79502	-4.31329
BCAS2	1.79631	-4.66839
LPCAT2	1.79748	-4.12419
ACIN1	1.79764	-5.33916
GLTSCR2	1.79823	-5.76926
LIG1	1.80001	-5.15993
HEATR3	1.80027	-5.28909
TOMM34	1.80083	-3.72021
OXA1L	1.80139	-4.23994
GYPC	1.80294	-4.14841
EPS15	1.80305	-5.81897
CHERP	1.80412	-5.51292
DHRS7B	1.80449	-3.86807
MECP2	1.80475	-4.444
NFS1	1.80521	-4.44272
STAM2	1.80524	-4.7553
ASAP1	1.80584	-4.59065
SCCPDH	1.8059	-3.65935
AHSA2	1.80659	-5.40199
TRIP12	1.80726	-5.62155
RMND1	1.80787	-4.99409
AP3S1	1.80858	-4.04647
GLB1	1.80913	-5.09344
CLIP2	1.80965	-4.50184
ZPR1	1.80989	-4.75961
EDC4	1.81011	-4.49462
POLB	1.81103	-5.29799
WASHC5	1.81239	-5.12106
DLAT	1.81246	-3.99241
PPAT	1.81276	-6.03455
XRN2	1.81304	-5.52862
POLD1	1.81321	-4.74914
MCU	1.81342	-4.41687
MRPL24	1.81396	-4.56128
SLC7A3	1.81465	-4.86196
ARHGEF2	1.81508	-4.45246
DDX46	1.81517	-4.42086
CNPY3	1.81533	-5.43697
TOLLIP	1.81542	-4.09052
NDRG1	1.81552	-4.06084
STRN3	1.81603	-4.30426
CHCHD6	1.81635	-4.59868
ROCK2	1.81637	-4.29426
TAOK1	1.81748	-4.81297
TSR1	1.81759	-4.50823
VTA1	1.8178	-4.46076
SULT1E1	1.81863	-4.18564
MAP1B	1.81922	-4.0132
HEBP1	1.82007	-4.4309
VAT1L	1.82049	-3.77348
NUBP2	1.82109	-3.82756
AP3D1	1.82125	-5.20399
MAP4K4	1.82157	-5.1788
SEC23B	1.82179	-4.33097
SYAP1	1.82187	-4.51421
UGDH	1.82199	-4.06193
SBDS	1.8227	-3.71796
TBC1D15	1.8228	-4.14677
PPM1B	1.82289	-4.98615
SUCLA2	1.82333	-3.79588
COPA	1.82407	-3.42958
NANS	1.8243	-4.068
NAPG	1.82498	-4.06567
SNX8	1.82517	-4.72541
RABGGTB	1.82536	-4.6287
PARVA	1.82585	-4.2345
STK4	1.82735	-5.93494
CARS	1.82783	-3.96157
ARFIP1	1.82802	-6.7881
FBXO44	1.8283	-3.50238
EIF2B1	1.82837	-3.96382
IAH1	1.82847	-4.09312
NUDT5	1.82944	-4.02388
MYO9B	1.82955	-6.42742
IDE	1.82957	-3.80196
PRIM1	1.83019	-4.40079
FOSL2	1.83091	-5.03775
SLC9A3R2	1.83125	-4.92184
PDPK1	1.83125	-4.34856
GNAS	1.83146	-3.60028
TOR1AIP1	1.83147	-4.61328
GALK2	1.8315	-4.39098
NMI	1.83153	-4.84889
PMPCA	1.83166	-4.94933
DLGAP4	1.8317	-4.94258
THUMPD3	1.83377	-4.53662
FHOD1	1.83386	-5.34648
PIGK	1.83424	-5.30798
TPP1	1.8345	-4.29208
NFKB2	1.83514	-5.11308
GGH	1.8355	-5.6029
MRPL15	1.83627	-4.20679
TMEM214	1.83735	-5.19393
GUK1	1.83736	-4.56182
LYAR	1.8378	-4.94069
KIF1BP	1.83793	-5.44198
RPS6KA3	1.83818	-4.47565
SRPK2	1.83846	-5.01645
ACSL3	1.83979	-4.65897
FUBP3	1.84016	-4.51348
LOC420374	1.84117	-5.08342
DECR2	1.84179	-4.00412
ADSS2	1.84187	-4.39087
RFTN2	1.84217	-4.86584
STX8	1.84264	-5.07404
GRSF1	1.84275	-4.36263
COQ9	1.84327	-4.22344
SH3PXD2A	1.84362	-7.80884
CHCHD4	1.84419	-5.11675
EIF2A	1.84429	-4.45807
PLXNB2	1.84524	-4.8132
C10orf2	1.84569	-5.97991
MAT1A	1.84578	-4.49011
NUP88	1.84579	-5.103
UBE2N	1.846	-3.86777
PCID2	1.84665	-4.99087
LYPLA1	1.84681	-3.97077
RRP1B	1.8475	-5.80762
SRSF11	1.84752	-4.35543
CSK	1.84765	-4.30981
DNAJB4	1.84789	-4.27116
MYBBP1A	1.84801	-4.78237
PXN	1.84875	-4.58005
MPP1	1.84909	-6.09181
LOC107050659	1.84922	-4.64292
DCK	1.84953	-4.67834
MSH2	1.84968	-4.78097
DDX6	1.84973	-4.13335
LOC121108714	1.8506	-4.53002
ARL8B	1.85133	-4.24684
PTTG1IP2	1.85192	-4.00449
PPP3CB	1.85278	-3.88407
DRG2	1.85294	-4.11183
PBXIP1	1.85357	-4.77572
CUL1	1.85397	-4.30076
U2SURP	1.8546	-5.58788
ENPP3	1.8546	-4.89867
SON	1.85545	-5.30936
PRRC1	1.85584	-4.34228
GART	1.85654	-4.31741
SNX27	1.85746	-4.91477
ARL3	1.85761	-4.41679
CALD1	1.85871	-4.24286
HGS	1.85883	-5.46383
CCZ1	1.85935	-5.19371
NUMA1	1.85976	-5.03453
SUN2	1.8598	-4.84166
MRPS35	1.86007	-4.46427
CCDC173	1.86232	-4.4763
PRMT3	1.86239	-5.46465
ACOT9	1.86293	-3.82469
EMC8	1.86307	-5.10349
UBE2K	1.86336	-3.81748
PPP6C	1.86353	-4.99782
NIF3L1	1.86359	-4.32344
MTPAP	1.86448	-5.34746
LMNB1	1.86464	-4.20425
EIF2B3	1.86538	-5.07645
SNX9	1.86554	-4.30149
ERLIN1	1.86563	-4.71948
SMARCD2	1.86581	-5.67891
HSDL2	1.86617	-3.94943
THRAP3	1.86617	-4.82636
AARSD1	1.86617	-4.28075
CCDC134	1.86635	-4.53069
RAB15	1.8665	-3.20986
DNAJA4	1.86662	-4.08795
LOC107049862	1.86702	-3.96427
CCDC90B	1.86746	-5.03456
TCEA1	1.86812	-4.32891
PCMT1	1.86883	-4.09232
RTCB	1.86885	-3.82649
CENPE	1.86909	-5.3858
NAPA	1.87018	-3.66007
NT5DC2	1.87045	-5.66964
ERGIC3	1.87054	-4.5648
UTRN	1.87089	-5.35253
RAB8B	1.87089	-4.28918
ADH1C	1.87199	-4.06142
PMM2	1.87229	-3.7653
C16orf62	1.87247	-6.6183
AGFG1	1.87274	-5.05662
UTP14A	1.87292	-5.73981
USP39	1.87348	-5.11866
DHX36	1.87582	-5.30907
PPP2R2A	1.87586	-4.42244
RAB27A	1.87634	-3.94555
NAMPTP1	1.87637	-4.05824
CRKL	1.87752	-4.26733
RFC3	1.87796	-5.15674
NUP35	1.87957	-4.27228
ANKRD13A	1.88028	-5.67746
JUP	1.88032	-5.82266
FAHD1	1.88034	-3.87483
PDIA5	1.88098	-3.98914
MRI1	1.881	-3.84677
NAE1	1.88118	-4.28816
RRP12	1.88305	-5.34701
KIF11	1.8835	-4.57879
SNW1	1.8839	-4.67602
RANBP9	1.88567	-5.09811
MVK	1.88621	-4.08503
CAB39	1.88713	-4.08507
SNRNP200	1.88735	-4.70498
LOC107056280	1.88744	-4.3462
IMPA1	1.88772	-3.57845
DCUN1D5	1.88912	-5.33771
CTNND1	1.88923	-4.18732
CPNE3	1.88983	-4.28458
HAGH	1.89015	-3.94412
SOGA1	1.89098	-5.67318
MYO18A	1.89172	-4.73194
NUF2	1.89178	-5.04068
FAM234A	1.89183	-5.29988
USO1	1.89227	-3.89897
IPO9	1.89232	-4.11219
AKT1	1.89275	-4.44588
KRAS	1.89277	-4.3184
STAT6	1.89312	-4.99518
RBMXL3	1.89452	-3.53821
YARS	1.89481	-3.64877
ATAD3B	1.89569	-3.84994
TOR1A	1.8959	-4.96443
PAK3	1.89593	-5.13369
UBQLN1	1.89628	-4.55741
UFD1L	1.89654	-4.54637
PLIN2	1.89664	-5.13041
METTL10	1.89669	-4.41658
RAPH1	1.89767	-7.62341
LARS	1.89781	-3.89488
PPA2	1.89787	-4.50901
SCAMP2	1.89839	-3.61993
ATP6V0D1	1.8984	-3.71178
CHST3	1.89868	-4.8824
AIFM1	1.89925	-4.7538
UBA3	1.89933	-4.38742
ACBD6	1.90172	-4.1245
CTBPL	1.90211	-6.16785
BDH1A	1.90246	-3.75077
STX7	1.90334	-3.86764
TBRG4	1.90363	-4.35965
NUP58	1.90425	-4.48577
RAP1GDS1	1.90435	-3.99834
LNPK	1.90498	-4.69274
MAP1S	1.90704	-4.16451
VAPA	1.90722	-3.95647
ACSL4	1.90798	-4.35991
DNAJC17	1.90865	-4.56794
PIK3C2A	1.90887	-5.31757
SF3A1	1.90915	-4.63133
ATP2B4	1.90928	-4.22036
RELL1	1.90929	-4.86996
NACAD	1.91013	-6.66938
FAF2	1.91057	-4.11671
NUBP1	1.91085	-4.1533
G6PC3	1.91225	-5.0257
LIN7C	1.91226	-4.60067
RAB5A	1.91251	-4.27672
OXCT1	1.9128	-3.39513
NAA40	1.9129	-5.00593
GNB4	1.91298	-5.34013
DDX17	1.91299	-3.67418
STX16	1.91318	-4.94973
RAB21	1.91369	-4.474
UXS1	1.91473	-5.05514
RAB3GAP1	1.91516	-5.28215
ASPH	1.9154	-4.12419
SETD7	1.91574	-4.53672
PICALM	1.91624	-4.26079
CPNE1	1.91718	-3.60494
NUP107	1.91719	-4.48373
PDXK	1.91742	-3.96939
WARS	1.91766	-3.94124
AP1M1	1.91793	-3.99617
UNC45A	1.91799	-4.15815
PSMD9	1.91825	-4.09381
MRPS26	1.91891	-4.91506
EFL1	1.91895	-4.88699
AP1G1	1.91911	-4.14101
CKAP5	1.91985	-4.22535
AP2B1	1.92036	-3.53762
UPF1	1.9218	-3.75223
CACYBP	1.92242	-3.71528
AAMP	1.92317	-4.86999
FLII	1.92368	-4.72088
R3HCC1	1.92398	-4.62847
SBNO1	1.92456	-5.40576
NDUFA9	1.92631	-4.18898
EPHA2	1.92644	-4.65401
PXDN	1.92651	-5.53007
FADD	1.92731	-3.54438
RCC2	1.92768	-4.34249
SAMM50	1.928	-3.94027
AS3MT	1.92838	-4.0865
PREP	1.92883	-3.75282
NUP160	1.92963	-4.77203
DNAJC9	1.92979	-4.25771
SF3A3	1.93069	-4.30631
PGP	1.93079	-3.84762
DLD	1.93084	-4.0921
CCDC47	1.93128	-4.74496
COX15	1.93205	-4.72616
SH3GL1	1.93281	-3.74939
NSFL1C	1.93301	-3.11041
RRS1	1.93357	-5.14106
BAK1	1.93432	-4.37972
COMMD4	1.93437	-5.342
CDK5RAP3	1.93451	-4.34743
TMOD3	1.93592	-4.10795
THOC1	1.93599	-5.39321
SWAP70	1.93631	-3.96284
SEC23A	1.93656	-3.67281
SRPK1	1.93694	-4.54227
RBPMS	1.93836	-4.84014
MRPL45	1.93881	-4.22944
LONP1	1.93907	-4.07236
CASP8	1.93918	-4.55122
MRPL46	1.93968	-3.81612
MIS12	1.94005	-5.61604
NUB1	1.94014	-5.07234
HADHB	1.94052	-3.27538
LOC112531447	1.94135	-4.29868
PLCG1	1.94164	-5.92161
KHDRBS1	1.94178	-4.56439
CAST	1.94245	-4.33202
UGGT1	1.94261	-3.64199
DNM1L	1.94382	-4.22695
LOC107050662	1.94418	-3.2342
PRKACB	1.94496	-4.02209
WDR43	1.9458	-6.49948
FASN	1.94583	-3.61474
TARDBP	1.94636	-3.97429
NSF	1.94762	-3.61441
SCARB2	1.94909	-3.88893
SMPD1	1.94955	-4.67404
IFI35	1.94984	-4.3765
ERO1A	1.95007	-3.79905
PPP4R2	1.95037	-5.24126
MRPS9	1.9511	-4.45053
COPS5	1.95186	-3.84814
SPG21	1.95233	-4.64554
NPLOC4	1.95238	-4.39992
NOB1	1.95429	-4.54227
CCDC6	1.95448	-4.22368
PRDX3	1.95487	-2.88999
MTA2	1.95573	-4.15386
POLD2	1.95613	-4.3768
SNX1	1.95617	-4.35357
HSPA4L	1.95619	-3.26409
SRPRB	1.9565	-3.28522
SNX2	1.95673	-4.032
PPEF1	1.95685	-5.08484
DAP3	1.9569	-4.7356
PES1	1.95771	-5.1069
DYNC1LI2	1.95829	-4.71323
TMEM119	1.95838	-4.32887
MRPS23	1.95859	-5.57715
CPSF3	1.95881	-5.52008
OSBP	1.95928	-4.39513
RRAGA	1.95964	-5.0703
CORO1B	1.96001	-4.28066
MMS19	1.96166	-4.77563
NUP62	1.96231	-4.52362
DECR1	1.9627	-3.31926
EEF1E1	1.96336	-5.01107
RAD23B	1.96361	-5.55302
SMARCA4	1.96431	-5.84752
PSMF1	1.9645	-3.54588
AACS	1.96528	-3.62151
CUL4B	1.9665	-4.60529
RAB23	1.96722	-3.47923
CCDC25	1.96739	-3.95849
APMAP	1.9676	-4.6369
RPA1	1.96814	-6.47247
GOT1	1.96856	-3.33819
AKAP1	1.96878	-6.24356
MRPL19	1.9691	-4.05911
KLC2	1.9692	-4.36859
KTN1	1.96949	-3.80397
CREG1	1.96954	-4.03868
GRPEL1	1.96969	-3.96404
CHD4	1.9703	-4.92202
RRBP1	1.9708	-3.4814
ACOT7	1.97187	-4.29305
TCERG1	1.97245	-4.56447
GYG1	1.97326	-4.32588
ALDH9A1	1.97369	-3.36439
HMBS	1.9738	-3.96418
RAB6A	1.97423	-3.1724
GUSB	1.97443	-4.17959
SLC27A4	1.97489	-3.81843
TM9SF4	1.97508	-4.27514
LMAN1L	1.97533	-4.12271
PPM1G	1.97536	-4.37643
ADD1	1.97537	-4.79957
ESD	1.97625	-3.40782
LOC107050579	1.97632	-4.1249
TMEM165	1.97693	-4.27571
LUC7L	1.97698	-4.23627
NMT1	1.97763	-4.25998
GPD2	1.97808	-3.98901
PRMT5	1.97816	-3.84849
ATP2A2	1.97887	-3.85828
MRPS31	1.97904	-4.5344
TRIM7.2	1.97935	-4.70662
ATP6V1C1	1.97989	-4.2157
FUT11	1.98019	-6.6749
PPP4R3A	1.98052	-4.69018
RAP1B	1.98283	-3.34176
DCTN1	1.98357	-3.91506
AHNAK2	1.98418	-3.63477
LRRC59	1.98486	-3.66972
LOC121109775	1.98528	-3.12229
CTPS1	1.98635	-4.62765
CORO1C	1.98755	-3.96234
GNA11	1.98907	-4.00925
CROT	1.98984	-4.75314
FUNDC2	1.98997	-4.34444
SRI	1.99165	-4.24367
SMTN	1.99172	-5.34775
QSOX1	1.99194	-5.45544
IDH3A	1.99245	-3.68927
DHX38	1.99285	-5.93338
MCM2	1.99363	-3.86646
YTHDF1	1.99367	-4.65242
FBL	1.99371	-4.59363
DLST	1.9945	-3.75115
DPM1	1.9947	-3.97091
WDR77	1.995	-3.8017
PDHB	1.99513	-3.39572
ENDOD1	1.99534	-3.96316
APOO	1.99614	-4.84986
CERCAM	1.99667	-5.00256
UBR5	1.99751	-6.63668
MAT2L2	1.99751	-3.90379
P3H1	1.99863	-4.69094
SEC22B	1.99865	-3.38151
KIF5B	1.99879	-3.65739
PIEZO1	1.9989	-5.84841
P4HA2	1.99892	-3.83169
ITPRIP	1.99991	-5.44195
BID	1.99997	-4.97197
SEC24C	2.00096	-3.68362
NOC3L	2.00109	-4.78448
DCTN3	2.00114	-4.50169
BYSL	2.00192	-4.65367
ST13P5	2.00192	-3.41542
CUL3	2.00254	-4.73914
SEL1L	2.0033	-4.66568
LIMS1	2.00341	-4.14171
RPF2	2.00351	-4.36329
CALCOCO2	2.00381	-5.10667
STUB1	2.00486	-4.61861
ATP6V1B2	2.00535	-3.40187
MCUB	2.00575	-5.1177
PBK	2.0065	-4.18378
PPP1R19L	2.00717	-5.03016
THOC5	2.00747	-6.24336
CAND1	2.0078	-3.48371
ACAA2	2.00788	-3.03391
CNOT1	2.008	-4.65085
MAPRE2	2.00981	-5.21194
MRPL10	2.01043	-3.91109
NOP2	2.01044	-4.62962
UBP1	2.01049	-5.07099
ADSS1	2.01053	-3.55516
LOC121108729	2.01082	-3.13852
U2AF1	2.01161	-3.57444
PPP1CC	2.01228	-4.66033
FAM49B	2.01242	-3.97553
SOD2	2.01332	-5.07417
TMEM30A	2.01387	-5.29865
DCTN5	2.01392	-4.43916
STK26	2.01413	-4.41513
XPO5	2.0149	-4.69932
NUP85	2.01491	-4.88112
RAE1	2.01525	-5.04822
PRPF8	2.01681	-4.38002
API5	2.01766	-3.65364
CAPZA2	2.01774	-3.27249
PM5	2.01845	-4.79792
CLIC4	2.01905	-3.232
FARSB	2.01906	-3.73314
SEC63	2.01909	-4.94218
EPN2	2.01909	-4.28342
CDC5L	2.01956	-5.55933
LRPPRC	2.01979	-3.52715
MARCKS	2.0198	-3.7102
EIF2B2	2.02107	-5.57762
MRPL3	2.02149	-5.02339
LOC107057310	2.02167	-4.6184
RFC5	2.02188	-4.63395
NDUFS1	2.02272	-4.16741
IST1	2.02286	-3.88453
STOML2	2.02291	-3.86183
MARS	2.02311	-4.34606
LOC101749377	2.02324	-4.56106
GANAB	2.02412	-3.41124
GET4	2.02454	-4.14268
CAPG	2.02493	-3.19963
MAPK14	2.02505	-4.69369
POFUT2	2.02592	-5.46567
ERLEC1	2.02606	-4.97003
LOC776067	2.02606	-4.94905
GATD3A	2.02608	-3.60169
ALG12	2.02617	-4.56337
PSMD10	2.02641	-3.93871
SRM	2.02643	-3.91948
MRTO4	2.02676	-3.80313
MAP2K3	2.02685	-4.67487
PDCD10	2.02771	-4.07206
DTYMK	2.02792	-4.29937
IMP4	2.02796	-5.16641
SIGMAR1	2.02932	-4.67625
MRPL2	2.02948	-5.47932
LOC112531384	2.02956	-3.29507
SMNDC1	2.0297	-4.64564
APOA1BP	2.0298	-4.39083
PRPF6	2.03029	-4.72642
OGDH	2.0306	-3.90032
NUDCD1	2.03115	-4.18031
QDPR	2.03164	-4.0328
MRPS5	2.03166	-4.59047
GATD3AL1	2.03172	-4.08953
DDB1	2.03182	-4.12834
RBMS1	2.0325	-4.43571
WDR5B	2.03283	-4.65772
MCM4	2.0341	-3.92893
FKBP8	2.03522	-3.91931
ZNF326	2.03527	-4.66185
FAM129B	2.03536	-4.46243
SPTBN1	2.03605	-4.74589
SMC4	2.03722	-4.49147
PLEK2	2.03725	-5.39545
TMEM43	2.0374	-3.77911
LOC425607	2.03754	-4.14005
ATAD1	2.03824	-4.42366
CYP20A1	2.03867	-4.13942
SYNGR2	2.03891	-3.33328
CWF19L1	2.04318	-3.83434
TLN1	2.04397	-3.35275
SPTAN1	2.04414	-4.29208
TOMM70	2.04424	-3.90595
EPB41L1	2.04486	-4.6341
PLXNA1	2.04492	-4.86167
SFXN3	2.04492	-3.23635
TWF2	2.04603	-4.49279
RER1	2.04608	-3.71143
PTRH2	2.04625	-5.18935
MYH10	2.04628	-3.28248
CPSF6	2.04714	-3.94758
SMURF2	2.04813	-5.19644
SNX12	2.0498	-5.15231
TTLL12	2.04988	-4.13566
MICU1	2.05081	-4.66872
WDR61	2.05089	-4.7706
LOC107051449	2.05097	-5.70001
CTNNBL1	2.05221	-4.78019
RPRD1B	2.0524	-4.43891
TMX4	2.05462	-3.48287
TUBA4AL	2.05479	-3.16181
DBNL	2.05522	-4.53025
PIN1	2.05529	-4.61185
GLIPR2	2.05548	-4.87801
LOC424109	2.0568	-3.70907
PRRC2C	2.05719	-5.24212
CLINT1	2.05769	-4.21541
PALLD	2.05788	-3.87922
HSPA4	2.05792	-3.74741
RALB	2.05796	-3.85794
HAT1	2.05939	-4.11613
FKBP5	2.05982	-4.32638
MCM3	2.06135	-3.84112
ATG3	2.06181	-3.78498
NDUFS2	2.06216	-4.88704
PSAT1	2.06225	-3.85073
USP7	2.063	-4.65148
TMX3	2.06328	-3.63216
IARS	2.06353	-3.71414
UMPS	2.06396	-3.46302
CNDP2	2.06409	-3.55386
KPNA4	2.0648	-5.32857
CYB5R1	2.06498	-3.03043
DHODH	2.06543	-4.97313
FAM49A	2.06553	-4.04162
SH3PXD2B	2.06553	-4.88985
ERGIC1	2.06583	-3.30985
ACTL6A	2.06625	-3.90403
DNAJA3	2.06681	-4.6423
CYFIP1	2.06718	-4.36586
SEC31A	2.06783	-4.19971
NPEPL1	2.06809	-3.5525
TFG	2.06826	-4.53714
NDUFS7	2.06855	-5.00382
FNTB	2.069	-4.52976
SLC2A1	2.06932	-4.05047
PRKAG2	2.06949	-4.86833
SUPT16H	2.06965	-4.45338
AKR7A2	2.07014	-3.26581
ATP6V1D	2.07022	-4.21562
NTMT1	2.07056	-4.35504
DRG1	2.07094	-3.57675
HNRNPR	2.07108	-4.25889
PEPD	2.0713	-3.62859
CDC42BPB	2.07131	-5.73054
MTFR1	2.072	-5.69819
NUP50	2.0724	-4.76767
ALDOA	2.0727	-3.39988
LSM12	2.07326	-4.0892
PSPC1	2.07351	-3.88166
RDH11	2.07368	-3.55863
AK1	2.07371	-4.02607
RRAS	2.0747	-4.08436
PAPSS1	2.07635	-3.92897
SHC1	2.07705	-4.83624
GLS2	2.07712	-3.90094
RACGAP1	2.07712	-6.66341
NOC2L	2.07721	-4.68191
STAT5A	2.07757	-5.87551
MLEC	2.07808	-3.19287
NUP37	2.07829	-4.36549
NARS	2.07844	-3.48653
FAM3C	2.07865	-4.72378
SLMAP	2.07908	-3.24212
LUC7L3	2.08037	-4.08832
FXR1	2.08172	-4.27636
VPS29	2.08197	-4.22202
NIPSNAP2	2.08307	-3.5545
SC5D	2.08378	-4.91258
EIF4E2	2.08405	-5.89769
PPCS	2.08409	-3.46931
TIAL1	2.08437	-3.95561
TFAM	2.08437	-4.4943
TXNRD3	2.08494	-4.97886
SSU72	2.08543	-4.26435
ELOVL1	2.08658	-5.50017
DOCK1	2.08678	-4.71911
DPCD	2.08684	-4.89733
SEPTIN9	2.08749	-3.68579
TARS	2.0879	-3.68574
ENAH	2.08891	-4.5263
SNX32	2.08999	-3.93368
NUP93	2.09038	-4.03835
XPOT	2.09074	-4.66031
AFG3L2	2.09119	-4.28136
QARS	2.09458	-3.7352
DNAJC10	2.09667	-4.40123
COPS4	2.09742	-3.68864
MRPL44	2.09807	-4.5965
KIF20A	2.09848	-5.35727
EZR	2.09946	-3.47088
CHP1	2.09971	-4.5431
MTX2	2.10145	-3.89261
PARP1	2.10211	-4.2062
PAFAH1B2	2.10231	-3.01996
CNP	2.10247	-3.76382
FAS	2.10408	-5.14581
ECI1	2.1042	-3.17647
LARP1	2.10438	-4.61555
SLC12A4	2.10466	-4.21383
MOB4	2.10625	-4.80478
PAK1	2.10653	-3.71666
RBM23	2.10708	-3.98424
COPS7A	2.1087	-3.91463
HSPH1	2.11089	-3.67375
RAP2C	2.11223	-4.58
STRAP	2.11225	-3.44995
NQO1	2.11227	-3.08307
BCAP29	2.11228	-4.05356
MFAP1	2.11285	-6.71274
DNAJC8	2.1129	-4.44933
SH3GLB1	2.11322	-4.16158
SDR16C5	2.11381	-3.74942
SARNP	2.11518	-3.75301
GSPT2	2.11681	-3.86902
HIKESHI	2.11741	-3.84926
GLUD2	2.11859	-3.21786
LRP1	2.12003	-4.91674
MEMO1	2.12033	-4.32658
NRDC	2.12104	-5.21349
DKC1	2.12132	-5.29764
KIF23	2.12183	-4.24259
TMED7	2.12215	-3.64725
MCMBP	2.12257	-4.20899
RNASEH2B	2.12331	-4.66886
PRPSAP2	2.12392	-3.97436
SEC62	2.12528	-4.25426
CNOT9	2.12537	-4.01404
MAPK3	2.1257	-3.30493
COPB1	2.12683	-3.56516
LOC107050559	2.12735	-3.09923
TPMT	2.12833	-4.06071
GCLM	2.12889	-3.33664
WDR12	2.1291	-4.51542
RALA	2.12955	-3.91276
SDHA	2.12959	-4.26415
KIFC1	2.13108	-5.26241
LUC7L2	2.1336	-4.43988
SAMD4A	2.13369	-4.91545
SRP54	2.13402	-4.40327
GMFB	2.13573	-4.35893
TMUB1	2.13574	-3.03594
MRPL40	2.13603	-5.96268
ACADL	2.13626	-3.42173
SMC2	2.13637	-4.95961
CRTAP	2.13655	-3.57065
GALNS	2.13694	-3.79361
RANGAP1	2.13733	-3.70049
DAZAP1	2.13765	-3.98593
CIAPIN1	2.13768	-4.22931
HADHA	2.13905	-3.39924
UBE2Q1	2.13961	-5.324
PIGT	2.14003	-4.93811
LTA4H	2.14114	-3.48246
SLK	2.14129	-4.02747
SURF6	2.14195	-4.09152
DDX19	2.14206	-4.5335
DERL1	2.14346	-4.17689
EMC3	2.1443	-3.96434
QKI	2.14576	-4.39801
POLR2C	2.14685	-4.41551
PDHA2	2.14815	-3.49382
GTPBP4	2.14906	-5.00806
ANO5	2.15067	-4.16497
STT3B	2.15068	-4.50803
STX2	2.15085	-4.09813
CSPG4	2.15202	-4.46316
SNRPB2	2.15329	-3.75856
PAFAH1B1	2.15393	-3.71329
P4HA1	2.155	-3.68517
TXNDC9	2.15551	-3.80635
ESYT2	2.15755	-4.2193
VPS26A	2.15833	-3.59707
SEPTIN5	2.15836	-3.90842
ATP6AP2	2.159	-5.35368
HSD17B12	2.15904	-3.26936
NMRAL1	2.15916	-3.42249
GNS	2.15921	-3.8491
CLTB	2.15943	-3.39443
CHMP2A	2.16038	-3.82168
HADH	2.16108	-3.77566
PYCR1	2.1611	-3.11718
PTBP1	2.16207	-3.66086
LIMS2	2.16232	-5.29626
DNPEP	2.16264	-3.4264
NES	2.16313	-3.949
DPYSL2	2.16335	-3.05629
DNAJC3	2.16335	-4.29454
NDUFS3	2.16373	-3.79
NSA2	2.16415	-4.71002
ACO2	2.16507	-3.51583
IMMT	2.16514	-3.81653
PGRMC2	2.16604	-4.18759
SAR1B	2.16615	-4.42282
SRP72	2.16644	-4.67549
HPF1	2.16649	-4.59561
CKAP2	2.16664	-5.46612
KDELC1	2.16791	-4.29489
RDX	2.16858	-4.1056
PPIL1	2.16999	-5.09103
TAX1BP3	2.17158	-5.19631
FAM177A1	2.17275	-4.83265
EIF4B	2.17277	-4.42257
CMPK1	2.17305	-3.35132
PRPF40A	2.17319	-4.61926
AIMP1	2.17518	-3.59438
DDX1	2.17523	-4.00148
NPEPPS	2.17541	-3.1071
FAM134A	2.17597	-5.84765
ABCF2	2.17696	-4.3419
RFC4	2.17709	-4.11343
DNAJC2	2.17773	-4.61986
VASN	2.17858	-5.78526
ELAVL1	2.17879	-3.54593
TRA2A	2.17882	-4.05978
LBR	2.17888	-3.98047
PSPH	2.17986	-3.79919
ACTN4	2.17989	-3.68276
RFC2	2.1799	-4.38714
CD151	2.18004	-3.9583
MYH15	2.18077	-5.86026
CCS	2.18094	-3.72161
SF3B3	2.18106	-4.18366
EIF3I	2.18221	-3.68702
SF3B1	2.18281	-4.29383
DHX15	2.18339	-4.08307
TPD52L2	2.18411	-3.16988
COPS2	2.18564	-3.93694
ADH4	2.18594	-4.05606
UBA2	2.18616	-4.21726
TXNDC5	2.18642	-3.26453
ATP1A1	2.18781	-3.32742
XPO1	2.18814	-3.63027
UCHL5	2.18834	-3.61961
ANXA11	2.18841	-3.42052
GSTM2	2.18848	-3.35694
DCK2	2.18852	-5.26745
FUBP1	2.18904	-3.44416
NEK6	2.18966	-4.42831
STIM1	2.19054	-3.58447
PDLIM7	2.19107	-4.94106
POR	2.19115	-3.58443
HARS1	2.19119	-3.38368
TRPC4AP	2.19201	-6.67634
CHCHD3	2.19283	-3.56967
IPO5	2.19318	-3.58649
EFTUD2	2.1936	-3.98647
RAB18	2.19375	-4.29931
YWHAH	2.19439	-3.14971
CA5A	2.19579	-4.33301
SUGT1	2.19637	-4.29032
LIMA1	2.19702	-5.92415
SFPQ	2.19706	-3.56926
AKR1A1	2.1971	-3.16005
LOC423693	2.19895	-4.49456
LOC121107538	2.19919	-4.16181
ETF1	2.19979	-3.38192
PXMP4	2.20006	-5.4121
MTDH	2.2007	-3.95411
SH3BP4	2.20161	-4.9645
IDH2	2.2045	-2.67842
ACSBG2	2.20549	-4.87303
USP10	2.20698	-3.76411
MAGT1	2.20792	-3.97655
RUVBL1	2.20912	-3.29017
TXNL1	2.20919	-3.64629
GATSL3	2.20996	-4.3102
RARS	2.21052	-3.57132
CNOT7	2.21086	-4.31748
USP5	2.21137	-3.38691
YME1L1	2.21189	-4.79406
DDX18	2.21346	-4.79134
ZYX	2.2135	-3.59287
GLG1	2.21408	-4.08309
KIAA2013	2.21422	-5.03263
CCDC50	2.21625	-4.85446
GRB2	2.21676	-4.12404
MYO1D	2.21757	-4.96321
SLC25A39	2.21879	-4.7295
ZNF207	2.21935	-4.38353
EPRS	2.21943	-3.53289
CBX3	2.2198	-4.72931
SPC25	2.22016	-5.2208
PTK7	2.22102	-5.41493
DNAJC7	2.22102	-4.55553
SKA2P1	2.22239	-5.12158
HMOX1	2.22253	-3.90516
FH	2.22302	-3.40609
HELLS	2.22331	-5.17507
VAC14	2.22346	-3.62382
NEK7	2.22424	-3.62624
MAPKAPK2	2.22463	-4.50575
SYNCRIP	2.22473	-3.21854
NUDC	2.22474	-3.54824
SMC3	2.2253	-4.56452
DYNC1H1	2.22567	-3.17647
PLOD2	2.22593	-4.16939
MCM5	2.22596	-3.9828
EXT2	2.22638	-5.29726
MTHFD2	2.22706	-4.90385
FAM120C	2.22711	-4.31319
EXOSC8	2.22752	-4.69213
NFU1	2.2278	-4.13373
AKR1B10	2.22817	-3.13169
HNRNPD	2.22834	-4.1287
DEK	2.22899	-3.91572
LOC100859273	2.23061	-4.91105
ANXA4	2.23082	-3.16836
ZDHHC6	2.23147	-4.79726
TOP1	2.23175	-3.54789
LMNA	2.23179	-2.86063
TRAP1	2.23227	-3.70536
TMPO	2.23277	-4.77667
COPG1	2.23325	-3.73047
UBE2M	2.23354	-3.84484
ARCN1	2.23534	-3.5589
RIN3	2.23555	-4.74965
TSN	2.23575	-3.42522
SURF4	2.2361	-4.79261
MTCH2	2.23737	-3.16131
ERLIN2	2.23789	-3.82509
ATIC	2.23821	-3.08529
DYNC1LI1	2.23868	-4.0766
STAU1	2.24318	-4.37369
AKR1B1	2.24335	-2.97108
CSNK2A2	2.24435	-4.41707
SEC13	2.24481	-3.66868
ASAH1	2.24668	-3.99896
SMARCA5	2.24865	-4.18813
SARS1	2.24885	-3.7799
EMC2	2.24895	-3.62553
DHCR24	2.25049	-4.99517
LOC107050955	2.25118	-3.02114
FKBP7	2.25135	-4.33822
ANXA1	2.2514	-2.96076
SRSF7L	2.25283	-3.43395
NAA15	2.25459	-4.35831
TRA2B	2.25527	-5.35857
ACAT1	2.25531	-3.28042
EIF3K	2.25743	-3.95103
MATR3	2.25899	-4.19654
MRPL28	2.25929	-3.95073
COPB2	2.25994	-3.60372
RPL7L1	2.26073	-4.12335
SESTD1	2.26126	-5.16583
LMNB2	2.26142	-3.18705
MYO1C	2.26166	-3.45158
TFRC	2.26248	-3.83716
VPS4A	2.26253	-4.43911
GNL3	2.26253	-4.58639
FKBP3	2.26257	-3.0931
POLR2E	2.26312	-4.24771
CPD	2.2636	-4.03179
FDFT1	2.26421	-5.63183
SFXN1	2.26517	-3.04898
PARVB	2.2652	-3.74805
BCCIP	2.26628	-4.39462
EMC1	2.26656	-4.22466
NDUFV1	2.2674	-4.13432
CS	2.26787	-2.72865
LOC121108911	2.26808	-3.947
AURKB	2.27028	-5.1233
RAI14	2.2707	-4.86989
VAPB	2.27086	-3.03419
KLHDC4	2.27236	-4.38192
RSL1D1	2.27408	-4.43442
ZC3H15	2.27424	-4.4902
PDCL3	2.2745	-3.58371
RAB14	2.27481	-3.70677
CLTA	2.27533	-4.08631
RCN1	2.27818	-4.54049
ABCE1	2.27912	-4.07232
CDH13	2.27921	-4.62904
NIFK	2.27947	-4.30962
SRPRA	2.28088	-4.34743
OAT	2.28115	-3.22445
CAPZA1	2.28205	-3.71451
LOC107049991	2.2834	-3.89282
MESDC2	2.28363	-4.24392
DCTN2	2.28722	-3.06266
ATP5D	2.28771	-4.81492
MOB1A	2.289	-3.93705
TUBG1	2.29016	-4.76487
DENR	2.29037	-4.22482
ACAT2	2.29055	-3.51024
HNRNPU	2.29086	-3.6356
CTBP1	2.29155	-3.83037
COL6A3	2.29221	-4.22363
AIMP2	2.29277	-3.63489
CERS2	2.29324	-4.78365
LOC121108960	2.29457	-3.29871
CLTC	2.29482	-3.18301
TMEM63B	2.29498	-4.93637
PSMD6	2.29586	-3.31698
DDX27	2.29628	-5.0709
MPC2	2.29667	-4.77803
SSRP1	2.29772	-4.25275
ACP1	2.29788	-5.04461
GULP1	2.29906	-3.67453
DUT	2.29989	-4.40407
DNAJB11	2.30083	-4.1871
ANP32A	2.30116	-2.90782
TK1	2.3012	-4.40311
SH3BGRL3	2.30444	-3.7801
REEP5	2.30525	-3.51064
TES	2.30531	-3.58265
LSS	2.30568	-3.83322
ADRM1	2.30714	-3.79475
SDHB	2.30731	-4.14588
FHL3	2.30855	-3.971
LIPA	2.30856	-4.42522
NAP1L4	2.30873	-3.21391
USP14	2.31178	-3.39364
EGLN1	2.31622	-5.20044
HMGB2	2.31635	-4.37756
STT3A	2.31664	-3.79852
SQLE	2.32059	-4.65164
DDX21	2.32063	-4.60734
VPS35	2.32094	-3.35207
RAB2A	2.32207	-3.50392
EFHD1	2.32271	-4.36981
PPP1R7	2.3238	-3.82501
CSNK2A1	2.3239	-3.6995
BZW2	2.32456	-3.643
DYNC1I2	2.32547	-3.58884
HIBCH	2.32589	-3.94369
BABAM1	2.32694	-4.14248
SLC29A1	2.32742	-4.87678
FLNA	2.32757	-2.65122
CSE1L	2.32794	-3.21001
SEPHS3	2.32957	-6.0586
THYN1	2.32983	-3.81872
PAICS	2.33056	-3.11801
PSMD12	2.33253	-3.18378
EN1	2.33298	-5.02481
G3BP1	2.33332	-3.35033
MCM6	2.33364	-3.74358
PARK7	2.33399	-4.0257
NSDHL	2.33467	-3.37238
VBP1	2.33501	-3.65648
IDH1	2.33644	-2.77609
TOP2A	2.33807	-4.60439
CSTA	2.33855	-4.53189
RRM2	2.33867	-4.2956
PDLIM5	2.34046	-3.33148
CAP1	2.34111	-3.23689
RAB11B	2.34134	-2.93068
ABCC1	2.34204	-5.51941
EIF2S1	2.34216	-3.06756
FEN1	2.34222	-3.45766
YWHAG	2.34338	-2.85689
EIF6	2.34338	-3.17171
EIF5B	2.3445	-4.14515
HP1BP3	2.34499	-3.62279
SMARCE1	2.34584	-4.71145
SEC61A1	2.34653	-4.00786
HSPA2	2.34659	-3.04313
NHP2	2.34672	-5.25525
AHSA1	2.35059	-3.9015
ARPC1B	2.35151	-3.64683
LOC430766	2.35239	-2.75923
MAP4	2.35248	-4.41083
DNAJB6	2.35418	-4.58796
BCAR1	2.35555	-5.02006
CAPRIN1	2.35613	-3.5431
ATP6AP1	2.35653	-4.99639
RRM1	2.35722	-3.53356
OTUB1	2.35753	-2.98306
PSMG2	2.35804	-3.79755
ACAD9	2.35839	-3.56921
TMED5	2.3585	-3.16147
TMCO1	2.3587	-4.06494
MDH1	2.3591	-2.92233
NDUFS8	2.35981	-5.24245
PTPN2	2.36289	-4.56121
ILF2	2.36361	-3.86076
NUDT21	2.36476	-3.88923
FKBP4	2.3654	-3.17223
FKBP10	2.36565	-3.20354
OLA1	2.36679	-3.37556
UQCRFS1	2.36742	-4.04066
RAB5C	2.36792	-2.7648
APEX1	2.36842	-3.12368
RAB10	2.36917	-3.74259
EIF4A3	2.37081	-3.85641
MYOF	2.37091	-3.79601
MXRA7	2.37155	-3.40742
CLNS1A	2.37233	-4.18325
DHRS7	2.37285	-3.18837
FERMT2	2.37333	-3.65474
PSMD1	2.3759	-3.47318
CAPN11	2.37593	-3.59876
CYB5A	2.37664	-4.27633
ATP6V1E1	2.37709	-3.49633
SNF8	2.37781	-4.40766
PRDX6	2.37828	-2.79084
ACTR1A	2.37939	-3.12242
TACC3	2.37945	-5.48141
LMO7	2.37972	-4.25602
PUF60	2.38079	-3.71433
SRSF5A	2.38151	-4.08758
FAP	2.38183	-3.81916
PHB2	2.38221	-2.69645
CCNB1	2.38369	-4.54152
PDAP1	2.38399	-4.49393
ETFA	2.38425	-3.23025
STIP1	2.3856	-3.12286
ARL6IP5	2.38629	-2.89472
VAMP3	2.388	-3.63697
UQCRC1	2.38867	-3.1528
EHD3	2.38883	-3.56525
COPE	2.38975	-3.32274
SRSF6	2.39092	-3.03913
MCAM	2.39111	-3.46803
PFKP	2.39158	-3.20628
SAR1A	2.39236	-3.51455
GORASP2	2.39237	-3.73784
DHCR7	2.39404	-3.60187
PLOD1	2.3963	-3.81257
LOC100859645	2.39643	-3.1175
CNN2	2.39709	-2.7899
UBXN4	2.3971	-4.14292
ATP5F1AZ	2.39777	-2.28785
MRPL12	2.39794	-3.80931
UQCRC2	2.39828	-3.06352
ANXA6	2.39867	-2.90578
EIF3F	2.39925	-3.07476
PFDN2	2.39936	-4.36523
TM9SF2	2.39954	-5.58445
PSMD2	2.4007	-3.71148
LOC424740	2.40072	-4.92324
CTNNB1	2.4036	-3.5895
EIF3L	2.40462	-3.49427
PSMD11	2.40555	-2.94084
LMF2	2.40603	-4.0303
PSMC6	2.4067	-3.25722
ITGA11	2.40707	-5.0998
PFDN5	2.40725	-5.07339
LMAN2	2.40794	-3.27007
CAPN2	2.40966	-3.86671
UCHL3	2.41448	-3.42203
PSME3	2.41475	-3.18918
SRSF2	2.4165	-3.36351
UGT2A1	2.41797	-4.45201
NDUFA10	2.41847	-4.1697
RBBP4	2.41989	-3.19269
ADK	2.42037	-3.51168
HDAC2	2.42064	-4.0997
PPA1	2.42144	-3.78503
CDC37	2.4216	-3.31254
MAP2K1	2.42285	-3.33056
VDAC3	2.42755	-3.00095
COPS3	2.42766	-3.98207
NDUFV2	2.43016	-4.57063
PSMA1	2.4305	-2.96325
PSMB5	2.43245	-3.7737
SPCS3	2.43319	-3.45453
PGRMC1	2.43493	-3.78666
PSMC2	2.43546	-3.18937
IQGAP3	2.43651	-2.82754
RAB34	2.43724	-3.99503
HNRNPM	2.4384	-3.38776
HSD17B10	2.43868	-2.77929
HK1	2.43944	-2.99619
PPID	2.43954	-3.17235
PSMD14	2.43995	-3.31583
MVD	2.44001	-3.43206
IMPDH2	2.44224	-3.44011
EIF3D	2.44298	-3.96538
HYOU1	2.44394	-3.75866
[truncated: 399 more rows]

## Sheet: TPM-rIBAQ-Mock-IBDV
Gene	Log10-(Mock average) (TPM)	Log10(rIBAQ-Mock-IBDV)
CMPK2	0.162181	-5.74145
HIST2H3A	0.17957	-3.20274
MARCH1	0.187364	-4.89759
LOC121106514	0.19536	-4.46031
LOC121107687	0.197279	-5.05602
LOC121108245	0.281062	-4.84528
HELZ2	0.301097	-7.2808
GBP4L	0.4603	-6.05529
HNMT	0.467529	-5.75651
PNAT3	0.476747	-4.9951
IFIT5	0.526467	-4.55294
PDE9A	0.616137	-5.13234
NLRX1	0.67023	-6.05881
LOC121108244	0.746841	-6.49614
LOC121107828	0.750571	-5.60126
MOV10	0.765664	-5.83705
PARP14	0.768383	-5.9692
MYH11	0.807309	-4.7587
ASPA	0.811547	-5.06306
NCALD	0.815143	-5.21288
LOC107049543	0.829014	-3.90803
CSRP2	0.844952	-4.54404
GEMIN4	0.855244	-6.09951
ECHDC1	0.8578	-5.03457
CAB39L	0.862454	-5.52584
ALDH3B2	0.884891	-4.87855
LOC422513	0.892905	-7.81944
CASP7	0.896521	-5.96788
GDPGP1	0.897883	-4.86127
GRHPR	0.907284	-5.46166
ATG7	0.911123	-5.16898
PLD3	0.930632	-4.65908
SLC25A38	0.939756	-5.13167
LOC396380	0.947226	-5.16514
ISOC1	0.947503	-5.29263
TBCC	0.95001	-4.26459
NHLRC2	0.964444	-5.12377
B3GALT6	0.977906	-5.35866
NT5DC3	0.991839	-6.09545
VAT1	0.992869	-4.6962
ZNFX1	1.00174	-6.65685
NDUFAF4	1.00931	-5.00275
LOC426193	1.01377	-5.57818
RAB4A	1.01764	-5.23395
PUDP	1.01846	-4.59224
NDUFAF3	1.01945	-5.72723
PRKAB2	1.02059	-5.20193
ALAD	1.02515	-4.70817
LOC770653	1.04592	-3.98111
ADA	1.05124	-5.51498
LPCAT1	1.0554	-5.57113
SUOX	1.05828	-5.18779
DCAKD	1.0595	-5.00986
LOC770392	1.06257	-5.1711
PPP1R8	1.06904	-4.69586
LOC424014	1.07642	-3.67218
FAM114A2	1.08196	-4.75637
HDHD2	1.08895	-4.72116
DIS3L2	1.09705	-5.16105
ADPRHL2	1.1019	-5.08741
METTL7A	1.1083	-5.0877
PEX11B	1.10875	-4.50952
CRYM	1.10977	-5.05224
UBXN7	1.11089	-5.73519
PGM2L1	1.12567	-5.48531
BNIP1	1.13195	-5.78435
TRMT44	1.13677	-6.00131
FOXK1	1.14119	-5.04252
EXOSC5	1.14318	-4.97011
C2orf69	1.14457	-5.08392
UNC13D	1.14637	-5.90603
HMGCL	1.15941	-5.2091
METTL13	1.16097	-5.69695
ABCB6	1.16188	-5.33513
SULT1B	1.16289	-5.28625
FIG4	1.1651	-5.34544
CAND2	1.16915	-6.2167
EXOC8	1.16985	-6.99871
MDN1	1.1703	-5.84675
ECPAS	1.17442	-5.48999
COG1	1.17593	-5.71982
LOC121108659	1.17858	-5.0302
EIF2AK2	1.18077	-5.71716
HYI	1.18183	-5.10617
SNTB2	1.18635	-5.06026
RARS2	1.18663	-5.66904
SEC24B	1.18942	-5.13653
DHDH	1.19483	-4.66098
GALK1	1.20413	-6.70445
BIRC6	1.20416	-5.96396
QRSL1	1.20501	-5.21286
GOSR1	1.20744	-5.01588
GSTK1	1.20839	-4.73769
PDXP	1.21149	-4.73963
ILVBL	1.21273	-5.11804
ACAA1	1.2188	-4.89616
FUCA2	1.22008	-4.71858
ARIH2	1.22029	-5.23542
OSBPL1A	1.22327	-6.68337
PANK2	1.22764	-5.13106
COG3	1.2327	-6.01045
FDXR	1.23592	-5.21091
GAN	1.23644	-5.54522
RAB43	1.24117	-5.76267
AGL	1.24149	-5.62894
LOC427439	1.24328	-6.64469
PREB	1.24358	-5.17591
MOGS	1.24375	-4.38264
PSME1	1.24717	-4.08511
LOC121108869	1.24787	-4.34308
MIOS	1.2491	-5.98353
EPHX2	1.25345	-5.08128
HLCS	1.25353	-4.95521
MUT	1.25433	-4.81482
MITD1	1.25762	-5.66947
MYO6	1.26063	-5.87491
ARMC10	1.26401	-5.28555
CARD8	1.26408	-6.23119
ERAP1	1.26435	-5.93812
NAXD	1.2645	-5.17255
COQ6	1.26514	-5.41808
LOC424430	1.2657	-4.75129
LOC107051359	1.26691	-5.07354
PCCA	1.26843	-5.63989
MPP5	1.2685	-6.15586
GOLGA5	1.27003	-5.5572
LIN9	1.27633	-4.84609
FBXL8	1.27671	-5.24959
TOM1	1.27799	-6.13427
UEVLD	1.27889	-6.11473
TIGAR	1.27993	-5.10502
LOC121107546	1.28048	-2.90194
LOC107050879	1.28294	-4.33628
NIPSNAP1	1.283	-4.78382
UBE2R2L	1.2845	-4.7245
UBE2L6	1.29228	-5.30675
CPT1A	1.29397	-4.67247
SLC25A21	1.2961	-4.26457
DBT	1.29841	-5.26675
GDPD1	1.29918	-6.04285
KIAA1468	1.29932	-4.54124
APPL1	1.29947	-6.06786
NAGLU	1.30421	-4.96011
LANCL1	1.30497	-4.4708
SLC25A10	1.30682	-4.53967
IGF2BP3	1.30746	-4.35238
ABHD6	1.30766	-5.43735
PRPF4	1.30881	-5.20071
SMPD4	1.30922	-5.17276
NEDD4	1.31223	-6.12178
SCRN3	1.31476	-5.1782
NOVA1	1.31506	-4.88843
NT5C1B	1.31617	-5.54602
ASMTL	1.31841	-5.39008
RPTOR	1.32184	-5.87833
VAMP7	1.32212	-4.49015
NIT2	1.32236	-4.45687
ATL1	1.32254	-5.17936
COQ3	1.32404	-5.23987
EMSY	1.328	-4.36368
SMUG1	1.33197	-5.56363
LOC107051391	1.33223	-4.43313
RPAP1	1.33226	-5.65198
PPM1E	1.3323	-5.68819
UAP1	1.33322	-4.55298
HOOK3	1.33493	-4.41216
CUL4A	1.3359	-6.25618
GALE	1.33606	-4.59408
UBA6	1.33619	-4.99846
OGFR	1.33642	-6.37065
ECHDC3	1.3367	-5.55234
MIA2	1.33712	-5.44409
NAA35	1.33752	-5.76008
ZC3HAV1	1.33809	-6.01962
SHOC2	1.33814	-5.39448
ACAD8	1.33922	-6.47195
KLC1	1.34163	-6.12128
CTSA	1.34252	-5.79832
LPP	1.34261	-3.41499
CAD	1.34313	-5.53436
UBR1	1.34437	-6.08541
RPP40	1.34557	-5.53629
USE1	1.34684	-4.93589
LTN1	1.34768	-5.6218
NMNAT1	1.34838	-5.12811
ANKRD52	1.34884	-6.27828
LOC107055444	1.34916	-3.5099
COG5	1.35197	-6.32555
LMCD1	1.3524	-4.48858
APIP	1.35344	-5.21293
DNAJC13	1.35395	-5.40213
SPAST	1.35506	-4.43292
HINT1	1.35561	-5.19101
TRAPPC12	1.35586	-5.64039
CNOT10	1.35632	-5.38091
NT5C3B	1.35795	-5.02179
NUDT9	1.35795	-5.40483
SLC25A14	1.35907	-5.23755
MYO1E	1.35977	-5.34503
TKFC	1.36167	-5.51095
VASP	1.36432	-4.92854
RRAGC	1.36434	-5.02647
PLCD1	1.36536	-4.75876
VDAC1	1.36543	-3.25149
TSSC1	1.36585	-4.4042
LOC121108916	1.36685	-5.17577
SACS	1.367	-5.96725
LRRC57	1.36725	-4.30002
EARS2	1.36847	-5.68672
PCYOX1L	1.36909	-4.78535
LARS2	1.37018	-5.51591
PDHX	1.37106	-4.59329
COG7	1.37134	-5.65783
ALDH5A1	1.37399	-4.64451
OSBPL8	1.37426	-5.40978
FLAD1	1.37465	-5.96659
RPP30	1.37534	-4.97422
YARS2	1.37565	-5.61277
TRMT6	1.38146	-5.17849
AMPD2	1.38164	-4.85017
GCAT	1.38297	-5.69933
ACADSB	1.38491	-4.30569
DNAAF5	1.38567	-6.22911
CELF2	1.38818	-4.81172
ACOX1	1.38835	-5.20534
KDM1A	1.38952	-4.93774
SCYL3	1.3902	-6.52567
MCAT	1.39166	-5.57838
CUL5	1.39225	-5.56387
EPS15L1	1.39328	-4.91296
C9orf64	1.3962	-4.35973
ABCD3	1.39648	-5.2443
LOC418108	1.39872	-5.51715
CDK9	1.39878	-5.27368
USP4	1.40054	-5.30443
GPS2	1.40062	-3.63929
PTPN23	1.40194	-5.35635
UTP20	1.40229	-5.04521
ITCH	1.40277	-5.29085
PRKD1	1.4032	-5.40572
ALDH4A1	1.40379	-4.98628
UBE2O	1.40391	-5.66673
MZT2B	1.404	-5.2454
RETSAT	1.40449	-5.30026
APEH	1.40465	-5.2785
TFIP11	1.40517	-5.669
LOC100857197	1.40654	-5.10087
AQR	1.40676	-6.11434
PPP2R5E	1.40705	-4.91564
GEMIN2	1.40785	-4.98633
MVP	1.40928	-3.98196
COG6	1.40938	-5.43063
EEA1	1.41006	-5.30714
INPP1	1.4116	-4.33727
CCDC43	1.41235	-4.58046
HSPB9	1.41467	-1.84329
TOR1AIP2	1.41769	-5.81781
PPP1R21	1.41896	-5.48842
SHCBP1	1.41902	-5.69199
MINPP1	1.41918	-5.25508
ZC3HC1	1.42173	-5.04464
MOB1B	1.42282	-3.69099
GINS4	1.42442	-4.8107
WDR47	1.42525	-5.40928
PSMG1	1.42535	-4.28839
FLNC	1.42565	-4.42864
SCAF8	1.42848	-5.21538
APOOL	1.42863	-5.24178
ACSS1A	1.42935	-4.85402
2025-03-01	1.42976	-4.89759
PPM1A	1.43017	-4.83534
BRCC3	1.43082	-4.93068
HIBADH	1.43112	-4.78004
ISYNA1	1.43216	-4.82068
C17orf75	1.43525	-5.28494
TRADD	1.43549	-5.47064
TJP1	1.43641	-5.54174
CRYZ	1.43708	-4.3547
RBM14	1.43828	-5.27946
BDH2	1.43846	-3.97663
MACF1	1.44025	-6.29715
PRKAA1	1.44099	-4.79552
SLC30A1	1.44259	-5.50567
EXOC2	1.44313	-4.25112
BPNT1	1.44344	-4.54893
ZFAND1	1.44417	-5.32218
TBK1	1.44428	-4.86823
PEAK1	1.44464	-5.7718
IFI30	1.44607	-4.94077
NOC4L	1.44642	-6.01811
LOC107056278	1.44659	-4.67171
TPRKB	1.44737	-4.80245
SNAP29	1.44739	-4.40105
LEMD3	1.44817	-5.57247
NECAP2	1.44979	-4.87029
ACY1	1.45008	-4.73016
OGFOD1	1.45018	-4.70672
RASA1	1.4512	-5.40745
EXOC4	1.45127	-6.32489
PTPMT1	1.4514	-5.21397
WASHC4	1.45206	-5.89921
ZADH2	1.45212	-4.73358
IRAK4	1.45518	-5.03949
UBFD1	1.4552	-4.56173
MGEA5	1.45557	-5.55181
RIOX1	1.45645	-4.92692
SOAT1	1.45686	-5.38204
HIST1H4D	1.45718	-3.07669
RDH14	1.45968	-5.17593
JMJD6	1.46031	-5.31457
SART3	1.46065	-4.87382
GOLPH3	1.4624	-5.04708
SEC31B	1.463	-4.96093
GAA2	1.46307	-4.48646
CLUH	1.46376	-5.47887
NUP133	1.46421	-5.08612
SCLY	1.46499	-4.42948
PI4K2A	1.46508	-5.14739
DDX23	1.4656	-4.92283
SCRIB	1.4681	-6.05609
RNMT	1.46829	-4.50775
CD2BP2	1.46982	-4.01615
ACO1	1.47055	-4.67446
WASHC1	1.47056	-4.92334
DDHD1	1.47096	-5.4883
CAPN1	1.47151	-4.85524
TUBGCP3	1.47201	-5.31812
MYEF2	1.47383	-4.96784
VPS33A	1.47408	-6.45814
MYD88	1.47534	-4.56297
MRPS2	1.47586	-4.83999
TAOK3	1.47652	-5.60799
ELMOD2	1.47664	-5.17552
LZTFL1	1.47677	-4.09625
SEC16A	1.4781	-5.55927
STX17	1.4785	-4.43235
LSM8	1.47888	-4.27159
PNPT1	1.47958	-5.25424
MPP6	1.48038	-4.69685
RIC8A	1.48093	-5.28244
AIP	1.48106	-4.85084
TRMT61A	1.48153	-5.16352
LOC121108727	1.48212	-4.76095
CPSF7	1.48244	-4.77474
NCSTN	1.48245	-5.83709
LACTB2	1.48293	-4.52617
AHCYL2	1.48352	-5.19077
ERO1B	1.48363	-5.49545
CDK6	1.48406	-4.62499
GFPT1	1.48437	-5.05382
PITRM1	1.48597	-5.13973
MOCS3	1.48609	-4.91218
CPT2	1.48682	-4.64491
GNA13	1.49068	-6.42683
LMOD1	1.49097	-4.49059
C5H14orf4	1.49171	-5.05062
HSD17B13	1.49286	-4.07227
SPR	1.49309	-4.06439
IPO13	1.49316	-4.64477
PLAA	1.49338	-5.12599
LRCH3	1.49341	-5.83571
FUT8	1.49388	-6.88926
FAM114A1	1.49494	-4.38088
POGLUT1	1.49726	-5.38201
MPST	1.49844	-4.37023
ANAPC5	1.50183	-6.03524
TNPO1	1.50236	-4.1552
UBR4	1.50281	-5.16839
SIRT3	1.50361	-5.42944
SIL1	1.50616	-5.57879
RAB3GAP2	1.50733	-5.57397
LOC107049411	1.50909	-5.45948
IFT27	1.5095	-4.79326
CBS	1.50985	-4.76964
TRABD	1.51048	-4.57342
TRAPPC6A	1.51067	-5.27402
GOLGA3	1.51133	-5.88184
MSI2	1.51155	-4.59741
CAMK2D	1.51191	-4.25246
ENDOG	1.51311	-4.42051
ATPAF2	1.51366	-4.61824
MIA3	1.51405	-5.9411
NADSYN1	1.51414	-4.89289
DCTN4	1.51435	-4.64032
TBCD	1.51447	-5.62689
ANXA7	1.5172	-4.93215
DDX42	1.5182	-5.91542
NUP214	1.52394	-5.77841
ACSL1	1.52469	-4.39723
GALNT2	1.52599	-5.3132
PTGES2	1.52613	-5.26356
GSDMA	1.52646	-4.71834
SPECC1	1.52761	-4.37541
TP53RK	1.52914	-4.22894
VTI1A	1.52915	-4.92328
CCDC170	1.52989	-5.02007
NCBP1	1.53045	-5.127
DGUOK	1.53191	-4.91569
APRT	1.53194	-3.63705
RBBP5	1.53237	-5.49651
LRRC15	1.5326	-3.78414
LOC772071	1.53341	-5.94004
GSR	1.53378	-4.50197
SFXN2	1.53514	-4.56154
HGH1	1.53573	-4.30018
NNT	1.53935	-4.93402
CCDC9	1.54051	-4.10043
TARSL2	1.54093	-4.83447
PDP1	1.54144	-4.89965
ASH2L	1.54194	-5.6297
ATG4B	1.5422	-5.05597
NUP188	1.54273	-5.3856
KIAA1429	1.54276	-6.28951
DHFR	1.54311	-4.68483
VSNL1	1.54374	-4.24271
SCO2	1.54407	-4.90642
SUMF2	1.54414	-4.73541
GEMIN5	1.54421	-6.08282
FNTA	1.54458	-4.43053
LMAN2L	1.54479	-4.18976
ARHGAP31	1.54491	-6.49472
RAD50	1.54518	-6.5885
UFL1	1.54617	-5.19828
RTEL1	1.54797	-4.86621
EHD4	1.54822	-3.99132
SCARB1	1.54837	-4.98648
ARSA	1.54985	-5.35638
UBE3C	1.55039	-5.53217
ENTPD1	1.55065	-4.78557
ATP6V1H	1.55134	-4.81503
KIF3B	1.55212	-4.9362
SUCLG2	1.55388	-4.87176
IPO11	1.55469	-6.01903
PDLIM1	1.55662	-4.32139
UBE4B	1.55716	-6.0175
DCUN1D1	1.55928	-4.30891
HSPA12A	1.55944	-4.7562
MRPS30	1.5607	-4.83652
LYPLAL1	1.56081	-5.31702
DHX30	1.56158	-5.28259
LOC107049717	1.56236	-4.6478
EXOSC6	1.56238	-4.68373
HIP1	1.56259	-5.72123
CLASP1	1.56342	-6.13705
TMLHE	1.56473	-4.42544
DSTYK	1.56527	-6.50263
NIPSNAP3A	1.56613	-4.47618
PHYH	1.56632	-4.8462
CSTF3	1.56669	-5.33171
RRN3	1.56945	-5.70311
MAU2	1.57073	-5.55904
SURF1	1.5717	-4.9946
CCDC51	1.57202	-5.5788
NAA25	1.57313	-4.57768
NAA16	1.57323	-4.8506
GBA2	1.57355	-5.18697
LARP7	1.57374	-5.87205
PDPR	1.57391	-4.83322
PBLD	1.57414	-4.43589
ACADS	1.57518	-4.26713
PM20D1	1.57529	-5.40705
UROD	1.57584	-4.83642
SORBS1	1.57614	-6.22451
EPB41L2	1.5767	-5.39564
RTCA	1.57671	-4.63633
STX10	1.57696	-4.20813
SLC25A1	1.57701	-3.93038
KIF15	1.57728	-5.83385
PGM1	1.57763	-4.01623
RUFY1	1.57765	-5.60797
CAMLG	1.57797	-4.79714
WDR26	1.57801	-5.11902
CLTCL1	1.57806	-4.97905
PRKAR2A	1.57842	-4.71905
RFC1	1.5792	-5.96471
WDR4	1.58008	-6.03955
INTS3	1.58031	-5.78151
FAM105A	1.58164	-5.81548
RHOT2	1.58241	-4.69285
RRP7A	1.58311	-5.36943
VPS45	1.58318	-4.34996
LEMD2	1.58366	-4.4693
NCAPG	1.58395	-5.42558
MTAP	1.58453	-5.39425
OPA1	1.58464	-3.81751
KPNA3	1.58464	-4.113
SIN3A	1.58509	-5.60646
DUS3L	1.58521	-5.83553
PTPN1	1.58604	-4.61478
DDI2	1.58617	-4.49639
GNL2	1.58636	-6.21778
YKT6	1.58651	-4.74418
THG1L	1.58664	-5.30072
ARHGAP5	1.58721	-5.77802
TBCB	1.58731	-4.33962
CPPED1	1.58828	-5.03555
COMMD6	1.58867	-4.64101
DCPS	1.58972	-4.66032
SPTLC1	1.59086	-4.97689
ASPSCR1	1.59144	-6.40344
GGPS1	1.59149	-5.30741
CHEK1	1.59159	-5.70125
APPL2	1.59189	-4.09405
KPNA1	1.59275	-4.92965
EXOC3	1.59279	-5.24634
ADO	1.59296	-4.26974
OARD1	1.59305	-4.33017
POLA1	1.5931	-3.91097
ECE1	1.59321	-5.31497
HCCS	1.59344	-5.07767
IGBP1	1.59381	-5.09147
LOC107051565	1.59392	-4.53244
LOC121108975	1.59393	-4.92674
FAM98B	1.59463	-4.60452
ARHGEF6	1.59467	-6.34572
TMEM177	1.59588	-4.55938
TIPRL	1.59618	-4.091
VRK1	1.59652	-4.08484
GSTA2	1.59671	-4.24742
CLIC2	1.59698	-3.97513
PCYOX1	1.59728	-4.61983
CPSF2	1.59755	-5.6315
BIN1	1.59755	-5.40795
PROSC	1.5981	-3.9795
ALDH7A1	1.59966	-4.6246
PDLIM3	1.59989	-5.73018
HERC4	1.60028	-5.20946
MRPL37	1.60058	-4.76901
SEC24A	1.60068	-4.82624
NAPRT	1.60137	-5.10025
AGPS	1.60179	-4.57951
GOLGA2	1.60278	-5.46965
UBA5	1.60355	-4.7896
MGMT	1.60433	-4.42447
PACSIN2	1.60436	-4.49557
CHM	1.60512	-5.22064
AK2	1.60551	-4.01634
PPP1R12A	1.60556	-5.69963
XRCC6	1.60559	-5.3816
SCFD1	1.60568	-4.58257
ARVCF	1.60572	-5.85383
MGST1	1.60576	-3.39584
PMVK	1.60585	-4.29448
NTPCR	1.60586	-4.65039
LEO1	1.60625	-5.58601
ALG2	1.60698	-5.01146
GIPC1	1.60703	-4.32385
MYO5A	1.60748	-5.68444
SLC25A13	1.60826	-3.8683
GCN1	1.60849	-4.47412
USP15	1.60868	-4.84829
LARP4	1.60869	-5.18523
NCAPD2	1.60895	-5.27261
TRIO	1.60897	-6.04552
C12orf10	1.60932	-4.2534
TMEM65	1.60932	-4.65801
TAF9	1.60965	-5.01973
FAF1	1.6098	-4.7524
QPCTL	1.60984	-6.72273
AP1B1	1.60996	-4.35209
CHORDC1	1.61043	-4.10284
PNPO	1.6113	-4.3552
NUP155	1.6116	-4.83632
SERPINB6	1.6116	-4.61848
MON2	1.6118	-5.40788
YIF1B	1.61252	-4.07226
STX12	1.61291	-4.12116
ATP5S	1.61374	-3.94035
ATL2	1.61377	-5.00795
MRPL38	1.61381	-4.40781
EIF2B5	1.61402	-4.65986
XPO4	1.61473	-6.20222
USP24	1.61553	-6.08516
SGPL1	1.61674	-4.8078
TCIRG1	1.61721	-4.66229
UNC119B	1.6175	-4.37215
LGALS1B	1.61752	-5.15487
TSTA3	1.61767	-4.49003
GCLC	1.61831	-4.37369
OSBPL9	1.61928	-4.93375
AFAP1L2	1.61966	-6.18368
PDS5A	1.61995	-5.35956
CHMP6	1.62083	-4.64216
ABHD12B	1.62105	-5.07366
LSG1	1.62122	-5.11984
SNX11	1.62217	-4.74687
MAN2A1	1.62218	-4.0865
PTCD3	1.62254	-4.76721
CDC73	1.62375	-5.46242
UPF2	1.6238	-4.96894
HK2	1.62429	-4.44977
TBL1XR1	1.62452	-5.58249
SKIV2L2	1.62557	-5.37338
PPOX	1.62657	-4.76242
TMEM33	1.62898	-3.67438
FAAH2	1.62969	-4.96882
DHRS4	1.63061	-4.09131
ETFDH	1.63064	-4.12475
DERA	1.6309	-5.47653
WFS1	1.63176	-5.05062
RBM27	1.63285	-4.93837
TRAPPC5	1.63304	-4.67176
SGTA	1.63408	-3.89039
COPS7B	1.63499	-4.52193
PRMT7	1.635	-5.05363
MAP1A	1.63524	-5.49338
PYCRL	1.63669	-4.32934
RAB22A	1.63737	-5.33232
HECTD1	1.63744	-5.64317
QSOX2	1.63763	-5.37084
SRP68	1.6378	-4.11297
RBBP7	1.63797	-4.81577
DPH5	1.63804	-4.78258
RPA2	1.63846	-4.49704
SPAG9	1.63941	-4.70942
EIF2B4	1.63959	-4.65184
PATL1	1.6409	-5.51917
CLIP1	1.64305	-5.492
ALDH3A2	1.6433	-4.51298
OXNAD1	1.64434	-5.41503
MTHFD1L	1.64437	-4.07926
MTHFD1	1.64762	-3.86426
NT5C3A	1.64778	-6.63371
PDS5B	1.64788	-4.53699
AP3B1	1.64911	-4.73779
EMG1	1.64929	-4.81438
GNPDA1	1.64956	-4.42474
NEK9	1.65011	-5.1914
RWDD1	1.65041	-4.09776
IPO8	1.65048	-5.36734
SNRNP40	1.65081	-5.30799
TRAPPC3	1.65089	-4.13286
GOPC	1.65091	-4.79064
ANKMY2	1.65118	-4.99622
COG4	1.65151	-5.71156
AKAP8L	1.65171	-6.15215
NMD3	1.65194	-6.14493
AAAS	1.6522	-4.805
EXOSC3	1.6538	-5.02767
ARFGAP1	1.65396	-6.90452
KIF5C	1.65397	-4.92836
ACOT8	1.65441	-4.50197
STXBP1	1.65485	-4.3457
GPD1L	1.65497	-4.06646
PYGL	1.6551	-4.33263
MKLN1	1.65513	-6.51425
ACACA	1.65519	-4.84839
UBE2J1	1.65545	-5.06425
SLC25A17	1.65567	-5.86382
CHMP1A	1.65648	-5.38884
ARMC1	1.65686	-5.40154
SLC1A4	1.65712	-4.47053
COMMD5	1.65732	-5.81248
COQ8A	1.65748	-5.46598
MICALL2	1.65804	-5.00247
GPX7	1.65819	-4.39435
NUP43	1.65833	-4.94515
ARMH3	1.65914	-5.1721
HSD17B4	1.65917	-4.30422
SLC25A22	1.66034	-4.39133
EXOC1	1.66051	-5.62133
NAGA	1.66136	-5.32429
NPC1	1.66227	-4.83582
CHUK	1.6624	-5.37228
SETD3	1.66281	-4.741
MED23	1.66288	-6.0139
GNPNAT1	1.66332	-4.84441
YEATS4	1.66394	-4.9915
TSNAX	1.66458	-4.06973
TRIP13	1.66477	-5.35174
LOC769000	1.66496	-4.37074
DNAJB12	1.66521	-4.8732
MRPS27	1.66707	-4.89387
WASF2	1.66728	-4.82896
CASP3	1.66782	-4.3191
FAM129A	1.66788	-5.1366
HIST1H2BO	1.66789	-2.93735
PPP2R5D	1.66791	-4.49059
PSMD5	1.66934	-3.96946
LNPEP	1.6703	-4.32234
PGLS	1.67144	-3.52293
SMARCC2	1.67208	-5.75462
PLEKHF1	1.67273	-4.72935
EIF4G3	1.67303	-5.09622
PUS7	1.67364	-4.99587
MGAT2	1.6739	-3.93521
GBE1	1.67401	-4.77073
MRE11	1.67481	-5.02081
STRIP1	1.67518	-5.27692
DIS3	1.67602	-5.4001
LOC101749352	1.67648	-5.75214
ACBD3	1.67688	-4.41955
LOC107056801	1.67801	-4.31907
SLC33A1	1.67864	-3.69427
KIDINS220	1.67877	-5.32942
HSPA14	1.67937	-5.26957
UFSP2	1.68007	-5.24246
MSH6	1.68032	-5.44649
NUP54	1.68049	-4.43105
FAHD2A	1.68127	-4.84686
DNM1	1.68145	-4.14122
PRODH	1.68151	-5.03456
FBXL15	1.68201	-4.69431
DCXR	1.68216	-4.21963
PUS1	1.68216	-5.28774
MAP7D3	1.68231	-5.69748
ECI2	1.68424	-4.02584
HPRT1	1.68424	-3.8057
PTK2	1.68591	-5.59597
CD276	1.68607	-5.34766
MRPS22	1.68753	-4.38944
GOSR2	1.6876	-3.92414
GSK3A	1.68843	-4.39814
PPP6R3	1.68882	-6.23419
FMR1	1.68897	-6.00918
IARS2	1.68959	-4.18434
PTPN12	1.69062	-5.40141
G3BP2	1.69068	-4.88252
ARL8A	1.69082	-4.40659
TRMT10C	1.691	-5.06243
WASL	1.69124	-5.3732
LAP3	1.69158	-4.8922
ANKFY1	1.69172	-4.4349
DIAPH2	1.69184	-5.05771
SEPHS1	1.69213	-4.65472
LCMT1	1.69244	-4.34351
ARHGEF17	1.69274	-5.96566
RNPEP	1.6928	-4.11068
FKBP11	1.69303	-4.8455
RAB8A	1.69334	-4.31368
ATXN2	1.69396	-4.6711
GMPPA	1.69402	-5.26921
EXOSC7	1.69568	-4.65572
MRPL39	1.69609	-4.71952
CAMK1	1.69663	-4.47907
ENOPH1	1.69687	-4.37093
IKBKG	1.69688	-4.48698
SNAP23	1.69722	-4.96758
GPR107	1.69805	-5.19021
GSS	1.69845	-4.17427
CAPN6	1.69924	-4.56411
THUMPD1	1.69952	-5.16481
PPME1	1.69954	-4.6398
GMPS	1.69964	-4.53129
EXOSC10	1.69978	-6.09727
AK4	1.70012	-4.61489
TXLNA	1.7004	-5.10935
XPNPEP1	1.70111	-4.13106
THOC2	1.70177	-5.20516
PIP4K2C	1.70208	-4.66311
PIP4K2A	1.70319	-4.55826
HMOX2	1.70421	-4.39191
PRPSAP1	1.70482	-4.55491
MAD1L1	1.70545	-4.72586
TPP2	1.70565	-4.47034
RAB9A	1.70615	-4.47813
PHKB	1.7064	-6.02006
ZC3H18	1.70701	-5.16724
ACAP2	1.70717	-5.22521
STK3	1.70746	-5.17278
C11orf54	1.70774	-3.44849
PTPN11	1.70776	-5.72654
AKAP8	1.70809	-5.59187
PIGS	1.70862	-4.57142
STAT1	1.70867	-4.44157
FAM210A	1.70909	-5.19767
RHOT1	1.70932	-4.63704
TRIM47	1.70966	-5.02687
SNX4	1.71017	-4.85711
SEC24D	1.71025	-4.93626
MMAB	1.71038	-4.88851
CRLF3	1.71061	-4.83805
CIAO1	1.71098	-4.31821
BRE	1.71103	-4.78515
FASTKD2	1.71155	-4.81765
ZW10	1.71178	-4.63442
NRBP1	1.71193	-4.68681
HEXA	1.71226	-5.48846
QTRT2	1.71281	-4.47505
MAP2K2	1.71302	-4.51562
GCDH	1.71349	-4.94776
STAU2	1.71407	-4.75619
NXF1	1.71411	-5.62153
KIAA1524	1.71471	-5.57562
HIST1H2A4L4	1.71475	-3.49626
TOR1B	1.71488	-5.00458
RBM45	1.71489	-6.94646
IGF2BP1	1.71503	-3.56135
AKTIP	1.71504	-5.17507
RFTN1	1.71634	-5.39387
TNPO3	1.71703	-4.9907
GTF2B	1.71817	-4.95536
RMDN1	1.71848	-3.79875
PRIM2	1.71888	-5.03472
ARFGAP2	1.71926	-5.15378
ACTR10	1.72062	-5.01697
LETM1	1.72145	-3.92512
SEC23IP	1.72294	-4.70735
GNPDA2	1.72301	-4.9842
WBSCR22	1.72323	-5.19699
FNDC3B	1.72389	-5.37767
FHIP2A	1.72467	-4.78451
CUX1	1.7258	-5.77509
GMPPB	1.72597	-3.60131
QRICH1	1.72673	-4.99186
GNPAT	1.72677	-5.6122
XPO7	1.72896	-4.19937
LTV1	1.729	-5.47195
ALG5	1.72928	-3.00504
MAPRE3	1.72936	-4.38286
GTPBP10	1.72968	-5.47057
SUPT6H	1.72978	-5.80382
PRPF4B	1.73001	-6.55715
NUP205	1.73026	-4.5172
PTGR1	1.73069	-4.67453
CUL2	1.73097	-4.90828
GATAD2B	1.73125	-5.02343
FAM91A1	1.7324	-4.99806
LPGAT1	1.73294	-4.67226
ECHS1	1.73415	-4.29891
DNAJB1	1.73427	-4.0059
HSD17B7	1.73458	-4.27608
BLMH	1.73625	-4.81584
POLDIP2	1.73634	-4.41706
DPP9	1.73638	-5.14788
VTI1B	1.73693	-4.56293
GID8	1.73839	-5.92576
TWF1	1.73846	-4.21182
PURA	1.73856	-4.21859
KIF2A	1.73913	-4.90022
TST	1.73951	-4.10544
PTPA	1.74057	-3.73206
ARMC6	1.74065	-5.24993
UCK2	1.74066	-4.33336
CLASP2	1.74067	-5.55943
BCL10	1.74072	-4.14706
POLR1C	1.741	-4.91664
ERI3	1.74111	-3.99816
FAM98A	1.74114	-4.68633
METAP1	1.7424	-4.94053
PGM3	1.74276	-4.52306
DNAJC5	1.74381	-4.97461
SHMT1	1.74435	-4.03966
OSTF1	1.74503	-3.98358
NUP98	1.74519	-4.81741
GFM1	1.74555	-4.2681
OGT	1.74582	-4.51065
SUCLG1	1.74598	-4.23319
LOC107049500	1.7461	-5.12176
ARFIP2	1.74632	-4.78827
GALNT4	1.74728	-5.2319
DESI1	1.74738	-6.02756
MRPL1	1.74754	-4.18613
POLDIP3	1.74802	-5.17377
SLC25A24	1.74832	-4.06769
HTRA2	1.74837	-4.72363
TMEM147	1.74999	-4.6898
LOC418170	1.75036	-2.94104
EXOSC1	1.75041	-5.07315
RBM12	1.75049	-4.11007
OCIAD2	1.75099	-4.88235
TIMM44	1.75101	-4.63367
DCTN6	1.7524	-4.52176
BCAT1	1.75266	-4.26297
CLPX	1.75337	-4.83369
RAB24	1.7537	-4.66065
COPG2	1.75459	-4.20491
SDAD1	1.7548	-5.53276
DOK2	1.7551	-5.90473
CBR3	1.75603	-3.49806
GTF2F2	1.75702	-5.40968
RAB5B	1.75721	-3.81921
NT5C2	1.75736	-4.22451
UGP2	1.7586	-3.94712
TUBGCP2	1.75865	-4.8875
PPP3CA	1.75879	-4.22571
DIABLO	1.75981	-4.56704
SRSF5	1.75982	-4.95674
RBM25	1.76039	-5.02685
MRPS7	1.7613	-4.29966
WDR82	1.76201	-4.81777
MAT2B	1.76241	-4.10403
PECR	1.76254	-4.33846
PRORSD1P	1.76268	-5.02647
PRKG1	1.76381	-6.61614
GLOD4	1.76386	-4.09674
SMARCA2	1.76513	-4.95371
POFUT1	1.76528	-4.29607
SRRM1	1.76531	-5.34888
TRAPPC4	1.76671	-4.72869
UTP4	1.76707	-6.65823
CLCC1	1.76708	-4.87704
PPT1	1.76725	-4.10569
SCPEP1	1.76745	-5.2033
LAMTOR3	1.76757	-4.55403
FBXO22	1.76768	-5.27724
PLXDC2	1.76815	-4.77701
TRNT1	1.76887	-4.45993
SLC25A20	1.76935	-4.91051
PAK2	1.77003	-4.24148
ATP6V1A	1.77063	-3.75282
ADSL	1.77104	-4.15999
DOHH	1.77111	-4.58111
CALHM2	1.77128	-4.99799
PTPN9	1.77153	-5.15949
CRK	1.77273	-4.20758
MTMR1	1.77348	-6.30974
NCLN	1.77391	-4.35718
SARAF	1.77478	-4.74444
FAM179B	1.77571	-5.57639
PGM2	1.77642	-3.79257
SPTLC2	1.77655	-5.05908
TFCP2	1.77671	-5.73135
ITPA	1.77732	-3.94484
PISD	1.77791	-5.37798
TPR	1.7791	-4.09614
THOP1	1.77921	-3.58532
GPS1	1.77937	-3.82065
NMT2	1.78042	-4.37446
UBAP2L	1.7814	-4.3849
RAB7B	1.78153	-4.69879
MED24	1.78249	-6.75536
CTH	1.78262	-4.72224
SEPTIN8	1.78324	-6.46643
XRCC5	1.78327	-5.32862
ALDH2	1.78382	-3.96266
ADPGK	1.78384	-4.14212
PMPCB	1.78436	-4.4961
CCAR1	1.78469	-6.87863
EDEM3	1.78519	-5.69267
VPS4B	1.78523	-4.17088
PGAM5	1.78535	-4.50408
UBE3A	1.78551	-4.9287
DOCK7	1.78614	-5.21269
NSUN2	1.78737	-5.05667
XPO6	1.78739	-4.18392
EXOSC2	1.78754	-4.28182
IDH3B	1.78794	-4.27078
GALM	1.78801	-3.97615
OSBPL2	1.7883	-5.68452
COMMD1	1.78895	-4.67597
FARSA	1.78906	-4.04098
GLT8D2	1.78969	-4.97312
ESYT1	1.78987	-4.5263
NDUFAF1	1.79041	-5.40536
USP47	1.79109	-5.33974
AP2A2	1.79149	-3.78317
ARHGAP1	1.79157	-3.74222
GBF1	1.79172	-5.1611
PCMT1L	1.79196	-4.9053
TMEM126A	1.79233	-6.6752
USP9Y	1.79283	-4.88591
RPAP3	1.79356	-4.82291
OSBPL11	1.79364	-4.91537
CASP1	1.79381	-4.96674
SIRT5	1.79403	-4.57803
PITPNA	1.79493	-4.12237
SACM1L	1.79502	-4.52137
BCAS2	1.79631	-4.57922
LPCAT2	1.79748	-4.15205
ACIN1	1.79764	-4.91826
GLTSCR2	1.79823	-5.50438
SAP30	1.79842	-4.99379
LIG1	1.80001	-4.93737
HEATR3	1.80027	-5.26426
TOMM34	1.80083	-3.92742
OXA1L	1.80139	-4.38887
UBE2H	1.80225	-4.19063
RABIF	1.80273	-4.11138
GYPC	1.80294	-4.42941
CHERP	1.80412	-6.62793
DHRS7B	1.80449	-3.81718
MECP2	1.80475	-4.61538
NFS1	1.80521	-4.64384
STAM2	1.80524	-4.52038
ASAP1	1.80584	-4.61566
SCCPDH	1.8059	-3.69709
TMEM11	1.80603	-3.93064
TRIP12	1.80726	-5.57706
DYNLT1	1.80783	-4.53822
RMND1	1.80787	-5.05329
NECAP1	1.8079	-4.71238
AP3S1	1.80858	-4.18625
GLB1	1.80913	-4.53842
CLIP2	1.80965	-4.5115
ZPR1	1.80989	-5.00143
EDC4	1.81011	-4.44656
POLB	1.81103	-4.99383
WASHC5	1.81239	-5.20583
DLAT	1.81246	-3.81213
PPAT	1.81276	-5.66688
XRN2	1.81304	-5.63398
POLD1	1.81321	-4.95368
MCU	1.81342	-4.55614
MRPL24	1.81396	-4.48591
ARHGEF2	1.81508	-4.57359
DDX46	1.81517	-4.68695
CNPY3	1.81533	-4.62269
TOLLIP	1.81542	-4.02113
NDRG1	1.81552	-4.29172
STRN3	1.81603	-4.52102
CHCHD6	1.81635	-4.58156
ROCK2	1.81637	-4.30875
PHPT1	1.81648	-4.17441
TAOK1	1.81748	-5.11322
TSR1	1.81759	-4.78573
VTA1	1.8178	-4.2987
SULT1E1	1.81863	-4.34268
MAP1B	1.81922	-4.16967
HEBP1	1.82007	-4.39626
VAT1L	1.82049	-4.03089
NUBP2	1.82109	-3.99413
AP3D1	1.82125	-4.86189
MAP4K4	1.82157	-4.95388
SEC23B	1.82179	-3.84702
SYAP1	1.82187	-4.69905
UGDH	1.82199	-4.13739
SBDS	1.8227	-3.88156
TBC1D15	1.8228	-4.09874
UBASH3A	1.82288	-5.20635
RAB33B	1.82318	-5.17743
SUCLA2	1.82333	-4.07867
NME3	1.82345	-3.86705
COPA	1.82407	-3.56667
NANS	1.8243	-4.1609
NAPG	1.82498	-4.09806
SNX8	1.82517	-4.353
RABGGTB	1.82536	-4.41822
PARVA	1.82585	-4.38185
STK4	1.82735	-4.68007
CARS	1.82783	-3.95057
ARFIP1	1.82802	-5.39191
FBXO44	1.8283	-3.67175
EIF2B1	1.82837	-4.17369
IAH1	1.82847	-4.16466
ARIH1	1.82887	-5.13969
NUDT5	1.82944	-4.29754
MYO9B	1.82955	-6.21083
IDE	1.82957	-4.01619
PRIM1	1.83019	-4.69505
FOSL2	1.83091	-4.96712
SLC9A3R2	1.83125	-6.43525
PDPK1	1.83125	-4.42728
LOC107050163	1.83132	-4.80281
GNAS	1.83146	-3.77047
TOR1AIP1	1.83147	-4.66007
GALK2	1.8315	-4.47618
NMI	1.83153	-5.05994
PMPCA	1.83166	-4.63124
DLGAP4	1.8317	-5.0736
THUMPD3	1.83377	-4.61904
FHOD1	1.83386	-5.28854
PIGK	1.83424	-5.21208
TPP1	1.8345	-4.39739
NFKB2	1.83514	-5.55636
GGH	1.8355	-5.71074
UFC1	1.83588	-4.1567
MRPL15	1.83627	-4.26397
TMEM214	1.83735	-4.91137
KIF1BP	1.83793	-4.97011
RPS6KA3	1.83818	-4.35399
ACSL3	1.83979	-4.92257
FUBP3	1.84016	-4.84936
PRPF38B	1.84046	-4.71667
VKORC1	1.84054	-4.16067
PUM3	1.84142	-5.64355
CARHSP1	1.84174	-4.64986
DECR2	1.84179	-3.95267
ADSS2	1.84187	-4.68967
RFTN2	1.84217	-5.12797
STX8	1.84264	-4.52051
GRSF1	1.84275	-4.51006
COQ9	1.84327	-4.33886
SH3PXD2A	1.84362	-5.74517
EIF2A	1.84429	-4.61049
SEC11C	1.84475	-4.83115
PLXNB2	1.84524	-4.76881
C10orf2	1.84569	-5.77438
MAT1A	1.84578	-4.52232
NUP88	1.84579	-5.2206
UBE2N	1.846	-3.16269
PCID2	1.84665	-5.3077
LYPLA1	1.84681	-4.26759
RRP1B	1.8475	-5.56902
SRSF11	1.84752	-4.38998
CSK	1.84765	-4.50193
DNAJB4	1.84789	-4.2558
MYBBP1A	1.84801	-5.16472
PXN	1.84875	-4.65174
MPP1	1.84909	-5.98069
LOC107050659	1.84922	-4.65654
MSH2	1.84968	-4.75631
DDX6	1.84973	-3.85491
LOC121108714	1.8506	-4.37538
ARL8B	1.85133	-4.71554
NOP14	1.85152	-5.11056
PTTG1IP2	1.85192	-4.11828
PPP3CB	1.85278	-4.03164
DRG2	1.85294	-4.39938
PBXIP1	1.85357	-4.76876
CUL1	1.85397	-4.26128
EXOC7	1.85419	-6.00273
U2SURP	1.8546	-5.1981
ENPP3	1.8546	-5.07343
SON	1.85545	-5.95415
PRRC1	1.85584	-4.33106
GART	1.85654	-4.27771
SNX27	1.85746	-4.50717
ARL3	1.85761	-3.29509
POLR2H	1.85844	-4.43931
CALD1	1.85871	-4.1464
HGS	1.85883	-4.83365
MAP1LC3A	1.85904	-4.07887
CCZ1	1.85935	-4.94605
NUMA1	1.85976	-5.0622
SUN2	1.8598	-4.72399
MRPS35	1.86007	-4.85973
PKP4	1.8616	-4.92822
CCDC173	1.86232	-4.08653
PRMT3	1.86239	-5.98692
CCNDBP1	1.86248	-4.87464
ACOT9	1.86293	-4.03367
EMC8	1.86307	-4.52046
UBE2K	1.86336	-3.83594
PPP6C	1.86353	-4.84015
NIF3L1	1.86359	-4.15353
XXYLT1	1.86427	-5.08735
MTPAP	1.86448	-5.71273
LMNB1	1.86464	-4.03616
SNX9	1.86554	-4.42693
ERLIN1	1.86563	-4.10987
SMARCD2	1.86581	-5.53181
HSDL2	1.86617	-3.94151
THRAP3	1.86617	-6.04757
AARSD1	1.86617	-4.63318
ILKAP	1.86617	-5.13548
CCDC134	1.86635	-4.94531
DNAJA4	1.86662	-4.2173
LOC107049862	1.86702	-3.99546
VMA21	1.86739	-4.08459
CCDC90B	1.86746	-5.02994
TCEA1	1.86812	-4.12493
PCMT1	1.86883	-4.52102
RTCB	1.86885	-3.74141
CENPE	1.86909	-6.35039
NAPA	1.87018	-3.77526
NT5DC2	1.87045	-5.73474
UTRN	1.87089	-5.37237
RAB8B	1.87089	-4.10446
ADH1C	1.87199	-4.0815
PMM2	1.87229	-4.08414
C16orf62	1.87247	-5.78488
AGFG1	1.87274	-5.20183
UTP14A	1.87292	-5.99058
USP39	1.87348	-4.77662
PDK1	1.8741	-5.12901
DHX36	1.87582	-5.45279
PPP2R2A	1.87586	-4.34088
SMU1	1.87603	-6.52189
RAB27A	1.87634	-4.07071
NAMPTP1	1.87637	-3.95825
CRKL	1.87752	-4.1441
RFC3	1.87796	-4.59494
NUP35	1.87957	-4.39361
ANKRD13A	1.88028	-5.603
JUP	1.88032	-5.79953
FAHD1	1.88034	-4.07255
PDIA5	1.88098	-3.99643
MRI1	1.881	-3.85881
NAE1	1.88118	-4.18539
RRP12	1.88305	-5.25841
KIF11	1.8835	-4.91825
NAV1	1.88543	-5.44096
RANBP9	1.88567	-5.50822
MVK	1.88621	-4.32596
CAB39	1.88713	-3.95807
SNRNP200	1.88735	-4.78335
LOC107056280	1.88744	-4.31462
LOC107049501	1.88764	-3.65505
IMPA1	1.88772	-3.83046
DCUN1D5	1.88912	-4.55606
CTNND1	1.88923	-4.06529
CHTOP	1.88934	-5.13826
SNX3	1.88946	-3.55716
CPNE3	1.88983	-4.37421
HAGH	1.89015	-4.20557
MYO18A	1.89172	-5.12869
NUF2	1.89178	-4.89802
FAM234A	1.89183	-5.05012
USO1	1.89227	-3.98155
IPO9	1.89232	-4.00439
AKT1	1.89275	-4.61329
KRAS	1.89277	-3.89799
STAT6	1.89312	-5.07103
RBMXL3	1.89452	-3.51643
ABRACL	1.89463	-4.46446
YARS	1.89481	-3.6977
ATAD3B	1.89569	-3.85275
TOR1A	1.8959	-5.05332
UBQLN1	1.89628	-4.54935
UFD1L	1.89654	-4.33504
ARFRP1	1.89657	-5.64628
PLIN2	1.89664	-5.11722
METTL10	1.89669	-5.02169
LARS	1.89781	-4.19662
PPA2	1.89787	-4.3092
COMMD3	1.89829	-4.84039
SCAMP2	1.89839	-3.75753
ATP6V0D1	1.8984	-3.66177
CHST3	1.89868	-4.79531
AIFM1	1.89925	-4.43126
UBA3	1.89933	-4.34042
ACBD6	1.90172	-4.32773
CD47	1.90199	-4.49249
CTBPL	1.90211	-5.09596
BDH1A	1.90246	-4.01539
GINS2	1.90317	-5.30174
STX7	1.90334	-4.02037
TBRG4	1.90363	-4.2555
NUP58	1.90425	-4.51468
RAP1GDS1	1.90435	-3.93305
LNPK	1.90498	-4.66705
MAP1S	1.90704	-4.32541
VAPA	1.90722	-3.54668
ACSL4	1.90798	-4.46283
DNAJC17	1.90865	-4.52363
PIK3C2A	1.90887	-5.39107
SF3A1	1.90915	-4.72636
ATP2B4	1.90928	-4.29836
TRIOBP	1.90946	-4.74766
FAF2	1.91057	-4.2751
NUBP1	1.91085	-4.58786
G6PC3	1.91225	-4.81263
LIN7C	1.91226	-4.61734
RAB5A	1.91251	-4.34789
OXCT1	1.9128	-3.44627
NAA40	1.9129	-5.10907
DDX17	1.91299	-3.63453
STX16	1.91318	-5.05861
RAB21	1.91369	-4.14249
RAB3GAP1	1.91516	-5.03603
ASPH	1.9154	-4.18565
SETD7	1.91574	-5.65593
PICALM	1.91624	-4.24568
CPNE1	1.91718	-3.65953
NUP107	1.91719	-4.41938
PDXK	1.91742	-3.86721
PNN	1.91761	-5.45858
WARS	1.91766	-4.02201
AP1M1	1.91793	-4.19172
UNC45A	1.91799	-4.07258
PSMD9	1.91825	-4.30852
MRPS26	1.91891	-4.52949
EFL1	1.91895	-4.9341
AP1G1	1.91911	-4.11439
CKAP5	1.91985	-4.3483
MKI67	1.9202	-4.56942
AP2B1	1.92036	-3.66517
UPF1	1.9218	-3.85398
CACYBP	1.92242	-3.74265
AAMP	1.92317	-5.31918
FLII	1.92368	-4.7388
R3HCC1	1.92398	-5.11234
TMEM87B	1.92437	-5.65334
NDUFA9	1.92631	-4.1681
EPHA2	1.92644	-4.31918
PXDN	1.92651	-5.42769
FADD	1.92731	-3.55236
RCC2	1.92768	-4.38925
SAMM50	1.928	-4.0079
AS3MT	1.92838	-4.77582
PREP	1.92883	-3.75272
NUP160	1.92963	-5.17006
DNAJC9	1.92979	-4.2003
DUSP22	1.92992	-5.47435
MRPL16	1.93047	-4.36218
SF3A3	1.93069	-4.40486
PGP	1.93079	-3.94917
DLD	1.93084	-3.87816
CCDC47	1.93128	-4.49521
NDC1	1.93252	-5.34391
SH3GL1	1.93281	-4.06578
NSFL1C	1.93301	-3.30711
NUDCD3	1.93387	-4.50392
BAK1	1.93432	-4.06298
COMMD4	1.93437	-4.30002
CDK5RAP3	1.93451	-4.30838
TMX2	1.93559	-4.57259
TMOD3	1.93592	-4.38361
THOC1	1.93599	-5.29519
SWAP70	1.93631	-4.02655
SEC23A	1.93656	-3.87503
RGS14	1.93672	-6.84236
SRPK1	1.93694	-4.5806
CACTIN	1.93872	-4.07856
MRPL45	1.93881	-4.34191
LONP1	1.93907	-4.30825
CASP8	1.93918	-4.2945
MRPL46	1.93968	-3.93398
NUB1	1.94014	-5.29849
HADHB	1.94052	-3.52372
RPEL1	1.94081	-4.32497
LOC112531447	1.94135	-4.02681
PLCG1	1.94164	-5.98482
PPP4R1	1.94172	-5.17235
KHDRBS1	1.94178	-4.46972
CAST	1.94245	-4.39817
UGGT1	1.94261	-3.9537
DNM1L	1.94382	-4.17322
LOC107050662	1.94418	-3.23715
KCTD10	1.94479	-5.45635
PRKACB	1.94496	-3.90472
WDR43	1.9458	-6.29699
FASN	1.94583	-3.70124
TARDBP	1.94636	-3.92972
PCNP	1.94756	-5.3691
NSF	1.94762	-3.52655
SCARB2	1.94909	-3.86623
SMPD1	1.94955	-4.60946
IFI35	1.94984	-4.86535
ARFGAP3	1.94993	-5.36057
ERO1A	1.95007	-3.73602
GOLGA7	1.95008	-5.12313
PPP4R2	1.95037	-5.05164
MRPS9	1.9511	-4.40463
COPS5	1.95186	-3.72633
SPG21	1.95233	-4.74025
EWSR1	1.95234	-5.16787
NPLOC4	1.95238	-4.39306
NOB1	1.95429	-4.52025
CCDC6	1.95448	-5.03553
PRDX3	1.95487	-2.94047
NDUFA5	1.95505	-4.1191
MTA2	1.95573	-4.21797
STAG2	1.95587	-5.44272
POLD2	1.95613	-4.70886
SNX1	1.95617	-4.2132
HSPA4L	1.95619	-3.36084
SRPRB	1.9565	-3.37062
SNX2	1.95673	-3.84986
PPEF1	1.95685	-5.06786
DAP3	1.9569	-4.52989
PES1	1.95771	-4.99199
DYNC1LI2	1.95829	-5.15885
TMEM119	1.95838	-4.52197
MRPS23	1.95859	-4.41032
CPSF3	1.95881	-5.2175
OSBP	1.95928	-4.24989
CORO1B	1.96001	-4.19783
CEP170	1.96114	-6.12137
MMS19	1.96166	-4.8009
TCEB1	1.96198	-4.43703
NUP62	1.96231	-4.42554
DECR1	1.9627	-3.41213
EEF1E1	1.96336	-3.88232
RAD23B	1.96361	-4.92774
SEH1L	1.96429	-5.22656
PSMF1	1.9645	-3.58793
AACS	1.96528	-3.54193
MTERF3	1.96579	-4.82317
CUL4B	1.9665	-4.47053
RAB23	1.96722	-3.70788
CCDC25	1.96739	-4.0574
APMAP	1.9676	-5.30881
RPA1	1.96814	-5.03657
GOT1	1.96856	-3.46065
AKAP1	1.96878	-5.4838
MRPL19	1.9691	-4.24173
KLC2	1.9692	-4.40233
KTN1	1.96949	-4.01086
CREG1	1.96954	-4.14946
GRPEL1	1.96969	-4.05888
CHD4	1.9703	-5.91778
RRBP1	1.9708	-3.57673
ACOT7	1.97187	-4.27064
NDUFS5	1.97236	-4.69772
TCERG1	1.97245	-4.49749
GYG1	1.97326	-4.35908
ALDH9A1	1.97369	-3.28953
HMBS	1.9738	-3.93558
RAB6A	1.97423	-2.95761
GUSB	1.97443	-4.20599
SLC27A4	1.97489	-4.04429
TM9SF4	1.97508	-4.56743
LMAN1L	1.97533	-4.13263
PPM1G	1.97536	-4.11762
ADD1	1.97537	-4.8253
ESD	1.97625	-3.37777
LOC107050579	1.97632	-4.17904
TMEM165	1.97693	-4.42058
LUC7L	1.97698	-4.46926
NMT1	1.97763	-4.31114
FAM96B	1.97793	-4.82949
GPD2	1.97808	-3.91476
PRMT5	1.97816	-3.90325
MRPL47	1.97866	-5.25093
ATP2A2	1.97887	-4.07755
MRPS31	1.97904	-4.58828
TRIM7.2	1.97935	-4.76697
ATP6V1C1	1.97989	-4.42839
FUT11	1.98019	-5.84627
PPP4R3A	1.98052	-4.58195
KIFAP3	1.98178	-5.3
RAP1B	1.98283	-3.18968
DCTN1	1.98357	-4.33162
AHNAK2	1.98418	-3.76684
LRRC59	1.98486	-3.77757
LOC121109775	1.98528	-3.2858
OPTN	1.98573	-5.1129
CTPS1	1.98635	-4.43182
CORO1C	1.98755	-4.07369
UPRT	1.98795	-5.07098
GNA11	1.98907	-4.23931
FTSJ3	1.98951	-5.23686
CROT	1.98984	-4.84604
FUNDC2	1.98997	-4.51728
VPS25	1.9901	-6.33965
CBFB	1.99022	-4.07023
SRI	1.99165	-3.52306
SMTN	1.99172	-5.41327
QSOX1	1.99194	-5.34544
IDH3A	1.99245	-3.66037
DHX38	1.99285	-6.02037
MCM2	1.99363	-3.92276
YTHDF1	1.99367	-4.73383
FBL	1.99371	-5.29749
DLST	1.9945	-3.7095
DPM1	1.9947	-4.17796
WDR77	1.995	-4.02914
FXYD6	1.99505	-4.0855
PDHB	1.99513	-3.61034
ENDOD1	1.99534	-3.88097
PTGES3L	1.99594	-4.5961
APOO	1.99614	-3.97918
CERCAM	1.99667	-4.8069
UBR5	1.99751	-7.11347
MAT2L2	1.99751	-3.87737
RIDA	1.99803	-4.08931
P3H1	1.99863	-4.52267
SEC22B	1.99865	-3.36788
KIF5B	1.99879	-3.78485
P4HA2	1.99892	-3.87722
ITPRIP	1.99991	-5.03001
BID	1.99997	-3.99954
MARVELD1	2.0005	-4.33062
SEC24C	2.00096	-3.84138
NOC3L	2.00109	-4.67225
DCTN3	2.00114	-4.2854
BYSL	2.00192	-4.7032
ST13P5	2.00192	-3.85429
CUL3	2.00254	-4.68948
SEL1L	2.0033	-4.7223
LIMS1	2.00341	-4.23172
RPF2	2.00351	-4.38839
CALCOCO2	2.00381	-5.27791
STUB1	2.00486	-4.19923
ATP6V1B2	2.00535	-3.5896
MCUB	2.00575	-4.44838
PBK	2.0065	-4.18984
SRC	2.00699	-4.38226
PPP1R19L	2.00717	-5.04907
THOC5	2.00747	-6.53313
CAND1	2.0078	-3.57429
ACAA2	2.00788	-3.35399
CNOT1	2.008	-4.76401
MAPRE2	2.00981	-5.07175
BICD2	2.00981	-5.34529
MRPL10	2.01043	-4.04576
NOP2	2.01044	-4.70299
ADSS1	2.01053	-3.9024
LOC121108729	2.01082	-3.21765
U2AF1	2.01161	-3.52583
HPCAL1	2.01201	-3.98839
PPP1CC	2.01228	-4.67605
FAM49B	2.01242	-4.07551
SOD2	2.01332	-3.78149
TMEM30A	2.01387	-4.99129
DCTN5	2.01392	-4.53406
XPO5	2.0149	-4.80004
NUP85	2.01491	-5.0624
RAE1	2.01525	-4.78289
PDCD6IP	2.01544	-3.60609
LSM6	2.01623	-4.24772
PRPF8	2.01681	-4.55983
API5	2.01766	-3.59648
CAPZA2	2.01774	-3.19477
PM5	2.01845	-5.5891
CLIC4	2.01905	-3.31869
FARSB	2.01906	-3.74889
SEC63	2.01909	-4.67578
EPN2	2.01909	-4.30979
CDC5L	2.01956	-4.885
LRPPRC	2.01979	-3.67012
MARCKS	2.0198	-3.97853
EIF2B2	2.02107	-5.5002
LOC107057310	2.02167	-4.56434
RFC5	2.02188	-4.45948
NDUFS1	2.02272	-4.01937
IST1	2.02286	-4.2246
STOML2	2.02291	-4.17239
MARS	2.02311	-4.53789
LOC101749377	2.02324	-4.64548
GANAB	2.02412	-3.54812
GET4	2.02454	-4.07412
CAPG	2.02493	-3.32002
MAPK14	2.02505	-5.43316
MRPS15	2.02534	-4.91655
RAB31	2.0257	-3.74914
POFUT2	2.02592	-5.19691
ERLEC1	2.02606	-5.74997
LOC776067	2.02606	-5.16173
GATD3A	2.02608	-3.76428
ALG12	2.02617	-4.24936
PSMD10	2.02641	-3.96319
SRM	2.02643	-4.06628
MRTO4	2.02676	-3.90426
MAP2K3	2.02685	-4.51982
PDCD10	2.02771	-3.82063
DTYMK	2.02792	-3.99389
IMP4	2.02796	-5.22613
SIGMAR1	2.02932	-4.50367
TBL2	2.02951	-4.98492
LOC112531384	2.02956	-3.76391
SMNDC1	2.0297	-5.21808
APOA1BP	2.0298	-4.37215
PRPF6	2.03029	-4.80023
OGDH	2.0306	-3.964
MRPS25	2.03064	-4.83843
QDPR	2.03164	-3.6871
MRPS5	2.03166	-4.68683
GATD3AL1	2.03172	-4.16802
DDB1	2.03182	-4.54016
RBMS1	2.0325	-4.78522
WDR5B	2.03283	-4.43408
MCM4	2.0341	-3.87424
IER3IP1	2.0343	-4.55187
SCP2	2.03498	-4.00238
FKBP8	2.03522	-4.03912
ZNF326	2.03527	-4.65456
FAM129B	2.03536	-4.271
SPTBN1	2.03605	-4.96243
SMC4	2.03722	-4.35405
PLEK2	2.03725	-4.80204
TMEM43	2.0374	-3.8466
LOC425607	2.03754	-3.97738
ATAD1	2.03824	-4.29202
CYP20A1	2.03867	-4.32335
SYNGR2	2.03891	-3.37616
CWF19L1	2.04318	-3.80672
TLN1	2.04397	-3.53501
SPTAN1	2.04414	-4.47735
TOMM70	2.04424	-3.91593
EPB41L1	2.04486	-5.4881
PLXNA1	2.04492	-5.50355
SFXN3	2.04492	-3.2371
TWF2	2.04603	-4.5665
RER1	2.04608	-4.06202
PTRH2	2.04625	-4.24278
MYH10	2.04628	-3.50621
CPSF6	2.04714	-4.05148
SMURF2	2.04813	-5.3463
SNX12	2.0498	-4.50024
TTLL12	2.04988	-4.10815
MED6	2.05049	-5.10164
MICU1	2.05081	-5.99898
WDR61	2.05089	-4.29888
LOC107051449	2.05097	-5.08271
CTNNBL1	2.05221	-4.48519
RPRD1B	2.0524	-4.05439
NUDCD2	2.05419	-4.56621
AP2S1	2.05449	-4.19628
TMX4	2.05462	-3.46431
TUBA4AL	2.05479	-3.18382
DBNL	2.05522	-4.37876
PIN1	2.05529	-4.20958
GLIPR2	2.05548	-4.14622
GALC	2.05669	-4.63017
LOC424109	2.0568	-3.64633
PRRC2C	2.05719	-6.19726
CLINT1	2.05769	-4.1395
PALLD	2.05788	-3.54993
HSPA4	2.05792	-3.89056
RALB	2.05796	-3.74833
LOXL2	2.05904	-5.94678
HAT1	2.05939	-4.53862
FKBP5	2.05982	-4.14584
MYDGF	2.06112	-4.66226
MCM3	2.06135	-3.96994
ATG3	2.06181	-4.23827
NDUFS2	2.06216	-6.27921
PSAT1	2.06225	-4.07567
GLYR1	2.0628	-5.42041
USP7	2.063	-4.82978
TMX3	2.06328	-3.86652
IARS	2.06353	-3.77743
UMPS	2.06396	-3.49757
CNDP2	2.06409	-3.43521
KPNA4	2.0648	-4.73952
CYB5R1	2.06498	-3.21574
DHODH	2.06543	-4.85525
FAM49A	2.06553	-4.28459
SH3PXD2B	2.06553	-4.77111
ERGIC1	2.06583	-3.3542
ACTL6A	2.06625	-4.37548
DNAJA3	2.06681	-4.73412
CYFIP1	2.06718	-4.63779
SEC31A	2.06783	-4.24339
NPEPL1	2.06809	-3.52357
TFG	2.06826	-4.38788
NDUFS7	2.06855	-4.22409
FNTB	2.069	-5.55512
SLC2A1	2.06932	-4.21229
PRKAG2	2.06949	-4.62654
SUPT16H	2.06965	-4.53269
AKR7A2	2.07014	-3.18267
ATP6V1D	2.07022	-4.6799
NTMT1	2.07056	-4.4415
INTS5	2.07072	-5.7592
DRG1	2.07094	-3.82909
HNRNPR	2.07108	-4.23259
PEPD	2.0713	-3.65027
CPSF4	2.07193	-5.4048
NUP50	2.0724	-4.72834
ALDOA	2.0727	-3.20074
LSM12	2.07326	-3.93106
PSPC1	2.07351	-3.91787
RDH11	2.07368	-3.86126
AK1	2.07371	-3.33316
RRAS	2.0747	-4.04792
NDUFA6	2.07522	-4.83593
NAA50	2.07545	-4.16301
BAG3	2.076	-5.17523
PAPSS1	2.07635	-4.02339
MYO1B	2.07652	-4.93019
SHC1	2.07705	-5.02946
GLS2	2.07712	-4.31213
RACGAP1	2.07712	-5.42436
NOC2L	2.07721	-4.35973
STAT5A	2.07757	-5.68701
MLEC	2.07808	-3.29432
NUP37	2.07829	-4.68382
NARS	2.07844	-3.48595
FAM3C	2.07865	-4.45065
SLMAP	2.07908	-3.35962
RBMXL1	2.08	-6.52223
SH3BGRL	2.0801	-4.03534
LUC7L3	2.08037	-4.09897
SRP19	2.08043	-4.0477
CHMP3	2.08106	-4.48234
FXR1	2.08172	-4.48218
VPS29	2.08197	-3.30538
NIPSNAP2	2.08307	-3.77092
SC5D	2.08378	-5.00499
EIF4E2	2.08405	-5.73501
PPCS	2.08409	-3.52107
CRELD2	2.08414	-5.2804
TIAL1	2.08437	-4.37231
TFAM	2.08437	-4.60061
TXNRD3	2.08494	-4.70831
SSU72	2.08543	-4.49565
DOCK1	2.08678	-5.02022
SEPTIN9	2.08749	-3.75985
TARS	2.0879	-3.65451
TAF15	2.08846	-4.80708
ENAH	2.08891	-4.17482
SNX32	2.08999	-4.11534
NUP93	2.09038	-3.94283
XPOT	2.09074	-4.56463
AFG3L2	2.09119	-4.2486
SF3A2	2.09198	-3.82917
MRPL48	2.09234	-4.4728
FAM136A	2.09413	-4.55568
QARS	2.09458	-3.68379
EMC7	2.09461	-5.15463
DNAJC10	2.09667	-4.27608
COPS4	2.09742	-4.00456
MRPL44	2.09807	-4.46796
KIF20A	2.09848	-5.2599
EZR	2.09946	-3.44518
CHP1	2.09971	-4.0018
MTX2	2.10145	-4.33977
PARP1	2.10211	-4.31457
PAFAH1B2	2.10231	-3.15204
CNP	2.10247	-3.97537
ECI1	2.1042	-3.20355
LARP1	2.10438	-4.71187
SLC12A4	2.10466	-4.39371
RPA3	2.1055	-5.43599
MOB4	2.10625	-4.21165
PAK1	2.10653	-3.68726
RBM23	2.10708	-3.98967
LSM3	2.10765	-3.63125
COPS7A	2.1087	-4.43207
PFDN4	2.10901	-4.19892
PAPOLB	2.10989	-5.42271
HSPH1	2.11089	-3.98774
STAT3	2.11106	-4.52516
RAP2C	2.11223	-4.19513
STRAP	2.11225	-3.48858
NQO1	2.11227	-3.09591
BCAP29	2.11228	-4.40397
SH3GLB1	2.11322	-4.32158
SDR16C5	2.11381	-3.76779
SARNP	2.11518	-3.76618
GSPT2	2.11681	-3.79622
MAIP1	2.11682	-4.16783
HIKESHI	2.11741	-3.54031
GLUD2	2.11859	-3.10537
LRP1	2.12003	-5.05441
MEMO1	2.12033	-4.77272
NRDC	2.12104	-5.34792
DKC1	2.12132	-5.03949
KIF23	2.12183	-5.63307
TMED7	2.12215	-3.69154
MCMBP	2.12257	-4.06915
RNASEH2B	2.12331	-4.84286
PRPSAP2	2.12392	-3.84641
CLN6	2.12515	-4.99863
SEC62	2.12528	-4.16084
CNOT9	2.12537	-4.19534
MAPK3	2.1257	-3.45926
COPB1	2.12683	-3.67629
LOC107050559	2.12735	-3.07289
TPMT	2.12833	-4.33308
GCLM	2.12889	-3.38823
WDR12	2.1291	-5.47927
RALA	2.12955	-4.16615
SDHA	2.12959	-4.06084
LUC7L2	2.1336	-4.56555
SAMD4A	2.13369	-4.86536
SRP54	2.13402	-4.49897
MCTS1	2.13562	-4.23866
GMFB	2.13573	-3.67558
TMUB1	2.13574	-3.32823
MRPL40	2.13603	-4.7577
ACADL	2.13626	-3.91667
SMC2	2.13637	-4.79939
CRTAP	2.13655	-4.87829
GALNS	2.13694	-3.87716
RANGAP1	2.13733	-3.70245
DAZAP1	2.13765	-4.22709
CIAPIN1	2.13768	-3.98863
HADHA	2.13905	-3.38226
PIGT	2.14003	-4.69784
LTA4H	2.14114	-3.3326
SLK	2.14129	-4.19874
MRPL21	2.14157	-4.69118
SURF6	2.14195	-5.00113
DDX19	2.14206	-4.66035
PDE6D	2.14322	-4.82448
DERL1	2.14346	-4.33747
EMC3	2.1443	-3.96402
PPP3R1	2.14562	-5.12848
QKI	2.14576	-4.30354
POLR2C	2.14685	-4.39123
PDHA2	2.14815	-3.73817
PPIH	2.14849	-4.19636
GTPBP4	2.14906	-4.54702
ANO5	2.15067	-4.39014
STT3B	2.15068	-4.75343
STX2	2.15085	-4.06285
CSPG4	2.15202	-4.66275
TSG101	2.15272	-5.002
SNRPB2	2.15329	-4.14381
MRPS17	2.15352	-4.21286
PAFAH1B1	2.15393	-3.91639
TXNDC9	2.15551	-3.90778
ESYT2	2.15755	-4.28482
VPS26A	2.15833	-3.6202
SEPTIN5	2.15836	-4.48603
HSD17B12	2.15904	-3.4433
NMRAL1	2.15916	-3.6436
GNS	2.15921	-3.71022
CLTB	2.15943	-3.55194
LAMTOR1	2.16004	-4.44926
CHMP2A	2.16038	-3.94034
HADH	2.16108	-3.56901
PYCR1	2.1611	-3.27076
PTBP1	2.16207	-3.5767
LIMS2	2.16232	-5.74343
DNPEP	2.16264	-3.44424
NES	2.16313	-4.02031
DPYSL2	2.16335	-3.03935
DNAJC3	2.16335	-4.21155
NDUFS3	2.16373	-3.83163
NSA2	2.16415	-4.53481
ACO2	2.16507	-3.42281
IMMT	2.16514	-3.65675
PGRMC2	2.16604	-3.42596
SAR1B	2.16615	-4.38845
SRP72	2.16644	-4.42254
HPF1	2.16649	-4.58229
KDELC1	2.16791	-4.46166
RDX	2.16858	-4.06362
PPIL1	2.16999	-3.99626
CISD2	2.17152	-4.18255
TAX1BP3	2.17158	-3.93746
M6PR	2.17199	-4.29671
EIF4B	2.17277	-4.41052
CMPK1	2.17305	-3.02321
PRPF40A	2.17319	-4.85227
AIMP1	2.17518	-3.51184
DDX1	2.17523	-3.93674
NPEPPS	2.17541	-3.22978
ELMO2	2.17544	-5.13118
FAM134A	2.17597	-5.22971
ABCF2	2.17696	-4.13021
ARL1	2.17707	-4.07736
RFC4	2.17709	-4.02408
DNAJC2	2.17773	-4.58003
VASN	2.17858	-5.81067
ELAVL1	2.17879	-3.73025
TRA2A	2.17882	-4.23439
LBR	2.17888	-4.14882
NPC2	2.17971	-4.13551
PSPH	2.17986	-4.02353
ACTN4	2.17989	-3.78456
RFC2	2.1799	-4.78305
CD151	2.18004	-4.01053
MYH15	2.18077	-5.88354
CCS	2.18094	-3.80936
SF3B3	2.18106	-4.28294
EIF3I	2.18221	-3.7195
NDUFA8	2.18244	-4.44616
SF3B1	2.18281	-4.39393
COPS8	2.18321	-3.89054
DHX15	2.18339	-4.05596
TPD52L2	2.18411	-3.29445
OTUD6A	2.18473	-5.36959
COPS2	2.18564	-4.2071
ADH4	2.18594	-4.41764
UBA2	2.18616	-4.00593
TXNDC5	2.18642	-3.4997
ATP1A1	2.18781	-3.51057
XPO1	2.18814	-3.72835
UCHL5	2.18834	-3.54468
ANXA11	2.18841	-3.69094
GSTM2	2.18848	-2.71696
DCK2	2.18852	-5.40164
FUBP1	2.18904	-3.56257
NEK6	2.18966	-4.63606
STIM1	2.19054	-3.57718
PDLIM7	2.19107	-4.38541
POR	2.19115	-3.43507
HARS1	2.19119	-3.53093
MRPL18	2.19151	-4.27907
CHCHD3	2.19283	-3.8883
IPO5	2.19318	-3.7616
EFTUD2	2.1936	-4.12188
RAB18	2.19375	-3.42085
YWHAH	2.19439	-3.36983
SNRPD2	2.19509	-3.83082
CA5A	2.19579	-4.27451
SUGT1	2.19637	-4.12748
LIMA1	2.19702	-4.83739
SFPQ	2.19706	-3.55017
AKR1A1	2.1971	-3.09256
LOC423693	2.19895	-4.33048
LOC121107538	2.19919	-4.24046
ETF1	2.19979	-3.40029
PXMP4	2.20006	-4.38339
H1FX	2.20026	-4.11496
MTDH	2.2007	-3.92238
SH3BP4	2.20161	-4.84463
IDH2	2.2045	-3.00401
ACSBG2	2.20549	-4.91035
USP10	2.20698	-3.79751
MAGT1	2.20792	-4.04856
RUVBL1	2.20912	-3.29144
TXNL1	2.20919	-3.64843
GATSL3	2.20996	-4.21696
RARS	2.21052	-3.44846
CNOT7	2.21086	-4.80378
USP5	2.21137	-3.51999
YME1L1	2.21189	-4.89086
TXNDC12	2.21342	-4.48822
DDX18	2.21346	-4.52498
ZYX	2.2135	-3.61912
GLG1	2.21408	-4.19724
KIAA2013	2.21422	-4.76214
CCDC50	2.21625	-4.29586
GRB2	2.21676	-4.32569
MYO1D	2.21757	-5.34815
CFAP20	2.21804	-4.64744
SDHC	2.21863	-4.62672
SLC25A39	2.21879	-4.71975
MRPL13	2.21913	-4.34682
TNC	2.21923	-5.71785
ZNF207	2.21935	-4.31408
EPRS	2.21943	-3.62742
CBX3	2.2198	-4.00042
SPC25	2.22016	-4.81814
PTK7	2.22102	-5.0985
DNAJC7	2.22102	-4.24078
ARF6	2.22213	-3.80187
SKA2P1	2.22239	-5.20897
HMOX1	2.22253	-4.05255
FH	2.22302	-3.56474
HELLS	2.22331	-5.37808
VAC14	2.22346	-3.53184
NEK7	2.22424	-3.91055
MAPKAPK2	2.22463	-4.93766
SYNCRIP	2.22473	-3.16802
NUDC	2.22474	-3.96676
SMC3	2.2253	-4.57328
DYNC1H1	2.22567	-3.38725
PLOD2	2.22593	-4.08288
MCM5	2.22596	-4.0242
MTHFD2	2.22706	-4.84693
FAM120C	2.22711	-4.29205
EXOSC8	2.22752	-4.28844
NFU1	2.2278	-4.41354
AKR1B10	2.22817	-2.8887
HNRNPD	2.22834	-4.50036
DEK	2.22899	-4.24005
MRPS11	2.22913	-5.04681
LOC100859273	2.23061	-5.09905
ANXA4	2.23082	-3.23728
TOP1	2.23175	-3.58944
LMNA	2.23179	-2.91227
TRAP1	2.23227	-3.64268
TMPO	2.23277	-4.42188
COPG1	2.23325	-3.67461
UBE2M	2.23354	-3.32712
ARCN1	2.23534	-3.43809
GNAI3	2.23553	-4.58852
RIN3	2.23555	-4.66251
TSN	2.23575	-3.61553
MTCH2	2.23737	-3.20142
ATIC	2.23821	-3.0403
DYNC1LI1	2.23868	-3.95881
NDUFA2	2.23978	-4.15819
AKR1B1	2.24335	-3.30979
CSNK2A2	2.24435	-4.51091
SEC13	2.24481	-3.59446
ASAH1	2.24668	-4.08832
UBE2G1	2.24859	-5.04928
SMARCA5	2.24865	-4.45549
SARS1	2.24885	-3.75188
EMC2	2.24895	-3.79136
MXRA8	2.24925	-5.51323
DHCR24	2.25049	-4.33496
LOC107050955	2.25118	-3.15992
FKBP7	2.25135	-4.5228
ANXA1	2.2514	-2.92616
CNPY2	2.25229	-3.78417
SRSF7L	2.25283	-3.44641
NAA15	2.25459	-4.02829
TRA2B	2.25527	-5.2465
ACAT1	2.25531	-3.51673
NOP56	2.25693	-5.10421
EIF3K	2.25743	-3.53844
MATR3	2.25899	-4.11352
DDTL	2.25915	-3.55431
MRPL28	2.25929	-4.06532
COPB2	2.25994	-3.99828
TIMM23B	2.26026	-4.55904
RPL7L1	2.26073	-4.23974
SESTD1	2.26126	-4.88594
LMNB2	2.26142	-3.16241
MYO1C	2.26166	-3.61118
TFRC	2.26248	-3.97476
VPS4A	2.26253	-5.08429
GNL3	2.26253	-4.45047
FKBP3	2.26257	-3.19479
POLR2E	2.26312	-4.98484
CPD	2.2636	-4.0837
FDFT1	2.26421	-5.34555
SFXN1	2.26517	-3.15498
PARVB	2.2652	-3.99735
BCCIP	2.26628	-4.6856
EMC1	2.26656	-4.42254
NDUFV1	2.2674	-4.27584
CS	2.26787	-2.9657
LOC121108911	2.26808	-3.95167
VPS33B	2.26877	-5.69345
AURKB	2.27028	-5.17369
RAI14	2.2707	-5.25181
VAPB	2.27086	-3.10213
PLK1	2.27186	-6.37047
KLHDC4	2.27236	-4.27584
RSL1D1	2.27408	-4.35594
ZC3H15	2.27424	-4.33484
PDCL3	2.2745	-3.92389
RAB14	2.27481	-3.50625
CLTA	2.27533	-4.15937
MRPL43	2.27806	-4.45579
RCN1	2.27818	-4.40118
ABCE1	2.27912	-3.91649
CDH13	2.27921	-5.2586
NIFK	2.27947	-4.47766
NDUFB6	2.27977	-4.41327
SRPRA	2.28088	-4.11244
OAT	2.28115	-3.58834
CAPZA1	2.28205	-3.80164
LOC107049991	2.2834	-3.88195
MESDC2	2.28363	-3.88258
DCTN2	2.28722	-3.30417
ATP5D	2.28771	-3.68109
[truncated: 644 more rows]

## Sheet: TPM-rIBAQ-IFN-M
Gene	Log10(IFN1) (TPM)	Log10(rIBAQ-IFN-M)
DYNC2H1	0.126675	-5.5542
ALDOB	0.254035	-5.27028
UCHL1	0.401494	-5.01924
RPS6KA5	0.407727	-5.60603
ABHD10	0.44894	-6.30793
HIST2H3A	0.491408	-3.24216
ZNF827	0.532345	-5.50562
MTHFD2L	0.568373	-2.36156
ANKRD50	0.587172	-5.01105
IQGAP2	0.617662	-7.08107
PEAK1	0.618911	-5.55398
PPM1F	0.650587	-5.60115
LOC121108947	0.653808	-5.31373
MDN1	0.665436	-5.69663
ERC1	0.676526	-5.18562
LOC121108244	0.683675	-5.37364
ATG7	0.684653	-5.27284
LOC107050620	0.709872	-5.00827
PGM2L1	0.730518	-5.48935
LOC107049543	0.764716	-3.58402
GAN	0.771521	-5.25412
PLD1	0.778909	-4.11285
LOC121108727	0.787206	-5.02833
UNC13D	0.797628	-6.64323
ECPAS	0.806562	-5.50924
TBCC	0.807326	-4.33427
SACS	0.813779	-6.68508
SNX18	0.814067	-4.85717
RAB4A	0.822931	-4.61935
TJP1	0.823973	-5.60543
LOC426193	0.843578	-5.2226
METTL15P1	0.849533	-5.44212
TTI1	0.85136	-6.23954
B3GALT6	0.853952	-5.01338
NLRX1	0.858425	-6.27317
MYO6	0.859428	-4.53002
GDPGP1	0.862231	-4.47554
LPCAT1	0.863096	-5.40232
ALAD	0.868195	-4.81944
LOC121108659	0.86858	-4.92084
CRYM	0.872572	-5.8553
MRM1	0.876218	-4.57113
AKAP13	0.880246	-6.12323
KPNA5	0.881385	-4.95425
PLD3	0.88631	-4.53325
MTOR	0.88638	-5.25091
FOXK1	0.88708	-4.76189
CSRP2	0.890643	-4.73867
INPP1	0.893329	-4.04741
COG3	0.904689	-5.74542
HACL1	0.907606	-6.00741
CELF2	0.913137	-4.86542
BRAT1	0.913851	-6.29942
PRKAB2	0.928278	-4.78163
KNTC1	0.929928	-5.57073
CAPN6	0.935817	-4.46961
PRMT1	0.938723	-5.76333
LPP	0.943034	-3.66642
APPL1	0.944798	-5.5846
FAM114A2	0.956359	-5.42164
MTM1	0.957478	-5.66775
GNAQ	0.95796	-4.7591
MOSPD2	0.966774	-5.22115
MACF1	0.967549	-6.23197
TTI2	0.969091	-5.70358
CAND2	0.972563	-5.94799
SMG1	0.97311	-4.68844
PCNT	0.973838	-4.80453
RAB43	0.978404	-5.52824
ADPRHL2	0.981939	-5.18394
RPAP1	0.984222	-5.53038
PPM1E	0.987361	-5.78009
C2orf69	0.999132	-5.34979
MYO1E	1.00242	-5.38446
DHDH	1.00785	-4.65858
PTGR2	1.01057	-4.67205
UBE2R2L	1.01405	-4.45445
FAM129A	1.01659	-5.33636
MED12	1.0178	-5.61441
AKAP9	1.02117	-5.50736
IGF2R	1.02579	-4.6861
DNAJC5	1.02703	-3.70031
EMSY	1.03055	-4.51667
PTPN23	1.03309	-5.0125
TAB1	1.03496	-4.97964
LOC101751749	1.03639	-5.49701
MIOS	1.03714	-5.46109
MAP1A	1.04827	-5.3893
WASHC4	1.05036	-5.78619
GSTK1	1.05394	-5.5536
CAB39L	1.05538	-4.99809
TAPBPL	1.0561	-5.36378
HOOK3	1.05714	-4.50734
MICAL2	1.06014	-5.51376
KIAA1468	1.06256	-5.99839
FUCA2	1.06604	-4.59261
CPT1A	1.07136	-4.51307
EXOC8	1.07137	-6.23587
PDXDC1	1.07166	-5.29018
MUT	1.07523	-4.72193
EPS15L1	1.08057	-4.76288
CBS	1.08373	-4.38877
HDHD2	1.08542	-4.79894
CAMSAP2	1.08594	-6.99358
EEA1	1.08639	-6.96961
RAB3GAP2	1.08856	-5.62301
PUDP	1.09105	-5.03617
GNAO1	1.09265	-4.10298
LOC107055444	1.09328	-3.82291
EXOC4	1.09595	-5.88032
BIN3	1.09811	-6.16942
GOSR1	1.09837	-5.23581
UBR4	1.10113	-5.00796
FAM114A1	1.1024	-4.32696
MPP6	1.10304	-4.54455
LOC100857197	1.1077	-4.94985
RRAGC	1.11311	-4.85541
RINT1	1.11368	-6.13526
ILVBL	1.11529	-4.92321
SULT1B	1.11621	-4.82291
DPH6	1.12095	-5.9852
MAPK9	1.12159	-4.67266
TTC17	1.12191	-5.54021
EXOC2	1.12242	-5.35478
ABCD3	1.12395	-4.59784
STK38L	1.12405	-5.66904
GOLGA5	1.1246	-5.58201
NMNAT1	1.12551	-6.23313
ACACA	1.12553	-5.58206
GALK1	1.12942	-4.75539
BIN1	1.13096	-4.75192
SNTB2	1.13214	-5.01314
MEST	1.1324	-5.69569
VKORC1	1.13332	-4.30742
CYP2J22	1.13352	-5.58502
SHOC2	1.13458	-5.03846
SCAF8	1.13577	-5.32467
LOC770653	1.13599	-3.97138
CAD	1.1366	-5.2256
TRIO	1.13932	-5.75126
SPAST	1.14066	-5.35066
GNA13	1.14211	-5.36231
LTN1	1.14306	-5.67742
CAPN1	1.14331	-4.81065
SPAG9	1.14534	-4.91737
MTMR9	1.14568	-5.27143
SEC31B	1.14681	-4.80252
WDR47	1.1471	-5.14
DIP2A	1.14719	-5.00479
METTL13	1.1498	-5.43964
USP24	1.15323	-5.87828
RARS2	1.15506	-5.36099
LARS2	1.15559	-5.80766
MAP1B	1.15743	-4.13151
FDXR	1.15814	-4.98076
MSI2	1.15831	-4.68353
TOM1	1.16132	-5.48955
ABCB6	1.16174	-5.05577
NIT2	1.16313	-4.93711
NAGLU	1.16601	-4.57395
PDPR	1.16619	-4.97982
PPP2R5E	1.16684	-4.84139
GNMT	1.16721	-5.20359
PDLIM3	1.17065	-6.32248
TNS1	1.17401	-6.84812
PRKAA1	1.17414	-4.84139
ARMC10	1.17449	-5.21977
MGEA5	1.17466	-5.19341
NAXD	1.17486	-4.97557
BDH2	1.17517	-4.51119
LOC107051359	1.17566	-4.49803
PGGT1B	1.17581	-5.10088
DNAJC13	1.17635	-5.84807
SORBS1	1.17749	-6.66735
SHCBP1	1.17761	-5.32276
SMAD2	1.17841	-4.28346
KDM1A	1.1854	-5.25575
TBK1	1.18597	-4.75087
COG1	1.189	-5.32038
UTP20	1.19169	-5.00995
MYO5A	1.19196	-5.88935
ABHD6	1.19293	-4.89816
ATL1	1.1947	-4.63754
SULT1B1	1.19477	-4.70887
SCFD2	1.19584	-5.14233
EPHX2	1.19631	-4.64717
COG6	1.19685	-5.31286
ARVCF	1.19922	-4.72077
OXSR1	1.20038	-4.39392
RMND5A	1.20333	-5.66251
CUL5	1.2039	-5.33557
ALDH3B1	1.20459	-4.3969
ACADSB	1.20509	-4.22466
GCAT	1.20856	-4.75441
SCRN3	1.21106	-4.88484
HMGCL	1.21178	-4.939
SYNPO	1.21195	-4.90081
ACOX1	1.21487	-5.07685
PPP1R12A	1.21529	-5.0396
IGF2BP3	1.21751	-4.05199
ATRX	1.21939	-5.8436
CLASP1	1.22055	-5.87298
LOC121108916	1.22169	-4.48732
TNPO1	1.22367	-4.07023
WDR18	1.22662	-4.57475
CDK6	1.22964	-4.52396
MAN2A1	1.23056	-4.02591
SLC1A4	1.23175	-4.13934
STXBP1	1.23208	-4.12774
VAMP7	1.23236	-4.69546
LMCD1	1.2341	-4.89507
LANCL2	1.2342	-4.70926
ACSS1A	1.23421	-4.89184
VPS36	1.23437	-5.22918
PDXP	1.23509	-4.60099
PDHX	1.23747	-4.4264
ASAP1	1.2383	-4.9421
LOC424014	1.23889	-3.93949
TSSC1	1.2397	-4.43685
LANCL1	1.24098	-4.35315
EPDR1	1.24152	-5.49923
UFL1	1.24241	-4.88213
MON2	1.24289	-5.4352
SMPD4	1.2431	-5.40917
CLTCL1	1.2431	-4.95881
EHD4	1.24572	-3.75266
NOC4L	1.24577	-5.73852
LOC121106933	1.24629	-5.13049
PPM1A	1.24643	-4.67419
RNMT	1.24707	-4.23247
WDR26	1.24841	-4.79159
ACP2	1.24934	-4.60699
TRMT11	1.24986	-5.55025
GOLPH3	1.2506	-4.82269
HECTD1	1.25084	-6.14291
MIA2	1.25124	-5.52888
PDS5B	1.25149	-4.63582
TBCD	1.25306	-4.9235
GNAI1	1.25458	-4.70608
SGPL1	1.25621	-4.64527
QRSL1	1.25635	-6.34175
MTHFD1L	1.25637	-3.92577
EXOSC5	1.25672	-5.6761
UBASH3B	1.25752	-5.87478
BCAT1	1.25755	-3.99081
DDI2	1.25996	-4.6673
TRADD	1.26026	-5.24062
PPIE	1.26026	-5.26731
UEVLD	1.26139	-5.49701
LOC107049717	1.26153	-4.93518
DFNA5	1.26189	-5.19629
LMOD1	1.26328	-5.01157
COG5	1.26391	-5.58919
COG7	1.26391	-5.33025
SNAP29	1.26527	-4.83518
ASMTL	1.26635	-5.30636
EPB41L2	1.26848	-5.25381
SFXN2	1.26905	-4.73109
PREB	1.26952	-6.20874
SMARCA1	1.26956	-5.85649
KPNA1	1.27032	-4.39012
XPO4	1.27049	-5.36103
NDUFAF3	1.27064	-6.00598
DNAAF5	1.27352	-5.36914
C5H14orf4	1.27363	-4.98099
LOC768709	1.27387	-5.1801
UBA6	1.27482	-5.10281
AHCYL2	1.27489	-4.75537
CAMK2D	1.27498	-4.03075
MAU2	1.27513	-5.48489
DNM1	1.27588	-4.17473
GLA	1.27601	-5.22214
AMPD2	1.27698	-4.96925
HYI	1.27724	-5.50268
LNPEP	1.27826	-4.51469
LARP4B	1.27839	-5.32512
CPPED1	1.2786	-5.11892
HOMER3	1.28046	-4.48849
EARS2	1.28082	-5.36702
DDX23	1.28139	-4.67773
GATAD2B	1.28141	-5.3458
TXNDC15	1.28166	-5.09614
GINS4	1.28181	-5.63025
PDS5A	1.28191	-5.27513
NAA25	1.28448	-4.5595
DYM	1.28756	-5.07858
PRKAR2A	1.29046	-4.45588
MINPP1	1.29162	-5.06832
LRRC47	1.29249	-5.593
SLC25A10	1.29298	-4.97949
NDUFAF7	1.29412	-4.9623
STXBP3	1.29573	-5.09345
YTHDF3	1.2965	-6.30527
STAU2	1.29735	-5.02548
ACO1	1.29765	-4.53225
NUP188	1.29781	-5.73303
DDX42	1.29877	-5.27223
ALDH5A1	1.29975	-4.70717
CLUH	1.30011	-5.6263
COQ6	1.30081	-5.14994
BCS1L	1.30086	-4.92613
TRAPPC12	1.30107	-5.65708
LOC121107546	1.30227	-3.2191
PACSIN2	1.30291	-4.15831
SLC25A32	1.30393	-6.16126
ACAD8	1.30404	-5.44384
GALE	1.30415	-4.64586
NCDN	1.30445	-5.79443
ZADH2	1.30491	-4.21329
FNBP1L	1.30514	-6.91553
NUDT9	1.30597	-5.2224
ABCB8	1.30608	-5.86578
MICALL2	1.3063	-5.09626
REL	1.30704	-4.73153
BCL2L13	1.30726	-4.71671
PCYT1A	1.30784	-5.16746
TIGAR	1.30815	-5.22173
DIAPH2	1.30873	-5.01649
ISYNA1	1.30927	-4.53486
HIP1	1.31007	-5.72049
MAP3K14	1.31035	-6.90852
AP3B1	1.31178	-4.54173
FUT8	1.31244	-5.37251
RHOG2	1.31423	-5.32881
USP4	1.315	-5.14069
FHIP2A	1.32025	-4.81114
WASF2	1.32318	-4.65911
ACAA1	1.32356	-4.7481
NNT	1.32356	-4.82378
LEMD3	1.32417	-5.26588
LOC121109775	1.3249	-3.31441
SIN3A	1.32491	-5.93975
LARP4	1.3254	-4.91078
2025-03-01	1.32541	-4.72364
TUBGCP3	1.32573	-5.17594
PDP1	1.3268	-4.69305
NELFB	1.32748	-5.09783
MYEF2	1.32961	-4.73935
IPO8	1.33052	-5.15725
FLNC	1.33053	-4.67537
UBE3C	1.33087	-5.26503
GFPT1	1.33099	-4.86896
CASP7	1.33121	-5.86513
PITRM1	1.33169	-4.94916
GOPC	1.33188	-4.8183
ASCC2	1.33213	-5.44446
NAA16	1.33296	-4.57659
JMJD6	1.33309	-4.8624
IBA57	1.33347	-5.63936
SEC24A	1.33721	-4.93912
UAP1	1.33731	-4.4169
HSPA12A	1.3381	-4.39966
FYN	1.34066	-5.87132
NARS2	1.34087	-6.09479
SART3	1.34122	-4.81623
EIF4G3	1.34158	-5.50421
PRPF4	1.34164	-4.47375
UBFD1	1.34196	-4.16746
AFAP1	1.34293	-5.09872
PM20D1	1.34382	-5.2731
MOGS	1.34497	-4.27086
AFAP1L2	1.34715	-5.90536
GCN1	1.34926	-4.63813
VAT1	1.34996	-4.02147
PARVA	1.35008	-4.17182
C17orf75	1.35094	-4.87311
PLCD1	1.35163	-4.33398
APIP	1.35165	-5.58629
IDE	1.3517	-3.86918
OPA1	1.35197	-3.79476
NOL6	1.35268	-5.2677
NADSYN1	1.35308	-5.14736
THOC2	1.35319	-5.06864
APEH	1.35543	-5.15372
HIBADH	1.35659	-4.57961
AACS	1.35687	-3.42829
TAOK1	1.35703	-4.97942
TRABD	1.35715	-4.36764
GSDMA	1.35854	-4.62976
CLIP2	1.35921	-4.52032
NIPSNAP1	1.35982	-5.17286
VASP	1.36	-6.16808
CLIP1	1.36014	-5.52655
SPECC1	1.36082	-4.50049
TRMT6	1.36137	-5.12142
AMACR	1.36167	-5.52459
GAA2	1.36262	-4.52707
FECH	1.36279	-5.00317
RRN3	1.36396	-5.57677
CRYZ	1.36479	-4.58737
SLC30A1	1.36509	-5.18651
YARS2	1.36571	-4.66784
QSOX2	1.36668	-5.06347
MTHFD1	1.3676	-3.77333
APPL2	1.36914	-4.54729
FAM105A	1.37074	-5.06756
SCLY	1.37228	-4.47911
TBL1XR1	1.37266	-6.67497
UBA5	1.37309	-5.01523
NCBP1	1.37383	-4.86449
KIF3B	1.37383	-5.01369
GLT8D2	1.37427	-4.97493
RBM27	1.37435	-5.76184
TPP2	1.3744	-4.35727
GBA2	1.37598	-5.22928
ACSL1	1.37605	-4.50409
FLAD1	1.37699	-5.91839
GNPDA2	1.37708	-4.22586
ATXN2	1.37839	-4.80562
SUCLG2	1.37847	-4.14281
CPSF7	1.38011	-4.99502
ALDH4A1	1.38132	-4.89241
POLA2	1.3821	-5.45295
IRAK4	1.38417	-4.8793
TOE1	1.38727	-5.34618
CPT2	1.38823	-4.48339
SH3PXD2B	1.38835	-4.68441
PTPN1	1.3889	-4.29716
USP15	1.38907	-4.68868
COQ3	1.39191	-5.08114
ANKFY1	1.39206	-4.53027
ZNF512	1.39214	-5.43872
AGK	1.39264	-4.84812
LOC424430	1.3933	-4.62202
PLXNB2	1.39403	-5.14399
CCDC43	1.39474	-4.84601
CHORDC1	1.39581	-4.12218
CCDC170	1.39677	-4.63922
RBBP5	1.39683	-5.18306
HERC4	1.39772	-4.94462
ARHGEF6	1.39814	-5.41364
WASHC1	1.3982	-4.74302
OXCT1	1.39833	-3.43491
FAF1	1.39869	-4.41526
KPNA3	1.39972	-3.90241
BPNT1	1.40083	-4.4084
GBF1	1.40391	-5.65254
GSK3A	1.40403	-4.1356
ACADS	1.40516	-4.05049
DCUN1D1	1.40618	-4.79619
LPGAT1	1.4062	-4.50998
GBP1	1.40641	-5.33249
C9orf64	1.4074	-4.58428
MPST	1.408	-4.25129
FAM91A1	1.40822	-4.9909
NPC1	1.40844	-5.03318
FAR1	1.40891	-5.0009
FASN	1.41068	-3.94404
SUPT6H	1.41086	-4.72789
TRMT61A	1.41101	-4.93689
RUSC1	1.41162	-6.51118
DHX30	1.41271	-5.34337
NUP133	1.41276	-5.18168
TMLHE	1.41363	-4.01068
PLXDC2	1.41381	-5.03125
ARFGAP1	1.41472	-4.82107
HDAC1	1.41567	-4.99745
PRODH	1.416	-4.38076
CDC73	1.41646	-5.32374
PI4K2A	1.42002	-4.54399
CHM	1.42045	-5.08021
NCSTN	1.42083	-5.85538
GRPEL2	1.42127	-6.59
BNIP2	1.42137	-4.61947
ECH1	1.4226	-5.28335
INTS3	1.42438	-5.50325
TRIP12	1.42443	-5.61699
CLASP2	1.42499	-5.49397
VPS33A	1.425	-5.87076
CARD8	1.42524	-5.39602
RAB9A	1.42563	-4.66093
SPTBN1	1.42638	-4.97207
PCYOX1L	1.42665	-4.59306
MAPKAP1	1.42815	-5.62588
GALNT7	1.42853	-6.54713
GPD1L	1.4288	-4.06444
NUP153	1.42916	-5.11257
CPSF2	1.43023	-5.8877
LRRC28	1.43046	-5.95862
PSME1	1.43099	-4.33808
ARSA	1.43152	-4.7362
DOK2	1.43211	-5.40929
LEMD2	1.43216	-4.84373
GOLGA2	1.43265	-5.12828
NUP155	1.4331	-4.74208
LRRC57	1.43313	-4.58136
USP9Y	1.43395	-5.18024
RTCA	1.43415	-4.22869
GIPC1	1.43428	-4.25475
ROCK2	1.43658	-4.78669
LDAH	1.43712	-4.66045
GBE1	1.43759	-4.67462
CASK	1.43783	-5.54323
EPS15	1.43922	-5.68202
ETFDH	1.43935	-4.09445
CASP3	1.44052	-4.45882
USP47	1.44082	-5.10852
MVP	1.44116	-3.81364
PDXK	1.44155	-3.77227
DCTN4	1.44279	-4.08666
GEMIN5	1.44281	-6.31676
PDPK1	1.44326	-6.18835
SERPINB6	1.44341	-4.59826
ACSBG2	1.44388	-4.92897
NXN	1.4451	-4.79755
PPP2R5D	1.44578	-4.32147
CTH	1.4459	-5.12572
UTRN	1.447	-5.82829
NAV1	1.44721	-5.27655
ALDH7A1	1.4473	-4.80042
PPME1	1.44967	-4.19347
RETSAT	1.44988	-4.79767
STK3	1.44994	-4.87745
SLC25A13	1.45015	-3.64899
TPR	1.4503	-4.40454
KIAA1524	1.45033	-5.25381
ASPH	1.45079	-4.05738
SGTA	1.45204	-4.16449
PRPF4B	1.45295	-6.82341
PAK2	1.45388	-4.2948
ATG4B	1.45513	-6.07898
ACAP2	1.45577	-5.01054
PPP3CA	1.45685	-4.80619
GCLC	1.45738	-4.4184
ORMDL3	1.45785	-4.59736
MMAB	1.45787	-5.02032
PBLD	1.45854	-3.69938
YRDC	1.45857	-5.87449
GALNT4	1.45865	-5.07757
TMEM177	1.45882	-4.80378
ECE1	1.45952	-5.39065
SLC25A14	1.45958	-5.93406
VPS45	1.46088	-4.18937
SLC25A1	1.46129	-4.39409
ARMH3	1.46239	-4.77227
OGFOD1	1.46243	-4.43322
SHMT1	1.46303	-4.22664
WFS1	1.46362	-5.6238
GEMIN2	1.46417	-4.80954
AHNAK2	1.46419	-3.78642
SPR	1.46461	-4.36354
ATP6V1H	1.46614	-4.45276
NECAP2	1.46628	-4.66326
SPTLC1	1.46763	-5.95069
PPP2R5A	1.46819	-5.71388
TMEM33	1.4695	-3.7047
IPO13	1.47106	-4.81884
UBE2H	1.4711	-4.20455
UBAP2L	1.47204	-4.59257
TKFC	1.47264	-5.33624
DOCK7	1.47281	-5.53979
SLC25A24	1.47309	-3.86943
LZTFL1	1.47385	-4.1011
ITPRIP	1.47418	-4.85776
ANXA7	1.4742	-4.43443
HINT1	1.47434	-4.95219
TRIM47	1.47446	-5.09221
ARMC1	1.47471	-4.57773
BRE	1.4748	-4.5614
OARD1	1.47488	-4.34889
SEPHS1	1.47521	-4.24497
SEC23IP	1.47642	-4.31119
MAP7D3	1.47664	-5.1747
SETD7	1.47683	-4.57143
OSBPL11	1.47729	-4.8646
RHOT1	1.47921	-4.57643
PATL1	1.47989	-4.92103
FAM210A	1.48114	-5.48899
KIF20B	1.48116	-4.90316
STX17	1.48214	-4.42683
RDH14	1.48233	-4.89284
KIF2A	1.48401	-4.96251
LACTB2	1.48407	-4.80287
NEK9	1.48517	-5.05026
AGPS	1.48535	-4.25081
GPR107	1.48808	-4.89955
CRK	1.48911	-4.51515
FLNA	1.48979	-2.88609
HCCS	1.48989	-5.42013
CALHM2	1.49054	-4.76395
ZC3HC1	1.49064	-5.11232
COMMD6	1.4914	-5.79189
VDAC1	1.49154	-3.01032
LETM1	1.49195	-3.95012
WDR4	1.49213	-6.46417
DHFR	1.49214	-5.03707
DDX17	1.49237	-3.68888
SCFD1	1.4926	-4.25053
SCAMP3	1.49288	-4.88529
ATL2	1.49308	-4.60554
NRBP1	1.49314	-4.64783
PTGR1	1.49403	-4.50059
DDX52	1.49406	-6.28962
ATP2B4	1.49441	-4.28977
SACM1L	1.49468	-5.07442
XRCC6	1.49507	-5.27629
GOSR2	1.49554	-4.64165
FNTA	1.49609	-3.87208
IFI30	1.49638	-5.36873
PSMG1	1.49675	-4.23313
ELMO1	1.49729	-4.71534
CHUK	1.49845	-4.5531
DNAJC11	1.49867	-5.56939
GBP4L	1.49969	-5.25229
AIP	1.50013	-4.82109
TPRKB	1.50032	-4.49216
RPS6KA3	1.50052	-4.20307
ADH1C	1.50162	-4.31313
SETD3	1.50212	-4.52157
VAT1L	1.50269	-3.99776
PTPN11	1.50292	-4.98254
HSD17B13	1.50304	-4.19683
PGM3	1.50423	-4.0919
DUS3L	1.50549	-5.60018
CDK17	1.50662	-5.36467
RAB23	1.50712	-4.19863
TIPRL	1.50792	-4.63599
TSNAX	1.5089	-4.00582
NUP205	1.50896	-4.91075
TWF1	1.509	-4.56895
TMEM65	1.50949	-4.75713
EIF4E	1.50963	-3.86664
ARHGAP1	1.51007	-3.95116
MOCS3	1.51106	-4.73109
VRK1	1.5111	-3.9774
HK2	1.51165	-4.29846
SEL1L	1.51171	-4.82438
TARSL2	1.51191	-4.63535
CLIC2	1.5128	-4.534
ANKMY2	1.51286	-4.90375
RAB8A	1.51314	-4.42995
C16orf62	1.514	-5.84225
RHOT2	1.51454	-4.33186
RANBP10	1.51589	-5.15584
LARP7	1.51651	-5.61897
TBC1D15	1.51767	-3.97712
CPNE3	1.51858	-4.18359
MIPEP	1.51949	-5.65146
SEC14L2	1.52137	-4.78111
SFXN4	1.52147	-5.49259
LEO1	1.52185	-5.23296
SLC9A3R2	1.52306	-5.05433
GPS2	1.52322	-3.98611
DAB2	1.52359	-5.06432
GMPS	1.52374	-4.25067
CAMLG	1.5239	-4.80357
PRIM2	1.5241	-4.78726
SUPT16H	1.5243	-4.53629
SIRT3	1.5245	-6.03565
FAM98B	1.52579	-4.50819
OSBPL2	1.52601	-5.11108
RUFY1	1.52631	-5.58391
RANBP9	1.52677	-5.01697
METAP1	1.5276	-5.215
RBM25	1.52763	-4.86412
COG4	1.52848	-5.28346
RAB31	1.52867	-4.46821
STAG2	1.52886	-5.18996
ENPP3	1.52949	-6.56321
CEP55	1.52976	-6.84913
WASHC5	1.53236	-5.39087
PSAT1	1.53243	-3.74814
RAPH1	1.53274	-4.89471
RAB27A	1.53337	-4.59999
DIS3	1.53384	-5.20168
USE1	1.53425	-5.63358
EIF2B5	1.53444	-4.54555
SMARCC2	1.53505	-5.56602
RBM14	1.53508	-4.3605
CKAP5	1.53578	-4.33265
SRRM1	1.53595	-5.65583
PELO	1.5375	-5.24848
IARS2	1.53915	-4.03924
HSD17B4	1.53945	-4.16505
DHRS4	1.54078	-4.45362
NAPG	1.54189	-3.94515
MSH6	1.54201	-5.48632
PTPN12	1.54238	-4.84044
GID8	1.54251	-5.88801
PDCD11	1.54269	-4.98512
VSNL1	1.54289	-4.59295
OSTF1	1.54381	-4.57685
ENOPH1	1.54425	-4.38508
FBXL15	1.54538	-4.65988
UBR5	1.54566	-6.01003
PHYH	1.54588	-4.88896
PGM1	1.54595	-3.78336
SPTLC2	1.54646	-4.85957
ATPAF2	1.54731	-4.66032
RIC8A	1.54864	-4.92703
UBE4A	1.54897	-5.30158
TNFRSF10B	1.54987	-5.37265
DPP9	1.55128	-6.02175
TOLLIP	1.55144	-4.31516
CAPNS2	1.55245	-3.6401
CUL4B	1.55254	-4.48633
SNAP23	1.55277	-5.40245
MGMT	1.55346	-4.60046
MRPS2	1.55347	-5.0538
AP1B1	1.55599	-4.28124
SMS	1.55827	-5.44992
PDLIM1	1.55855	-4.25858
ACSL3	1.55866	-4.89902
SNX9	1.55925	-4.10664
PPP2R5C	1.55942	-5.06993
CDKN2C	1.56004	-5.04982
CEP170	1.56032	-5.57892
ACBD3	1.56042	-4.20725
ACY1	1.56099	-4.24667
ZW10	1.56101	-4.50716
SRSF5	1.5619	-4.82626
SMURF2	1.5625	-5.05888
NAGA	1.56275	-4.78344
RFC1	1.56296	-5.67395
ASH2L	1.56422	-5.22047
QRICH1	1.56502	-4.80411
GNB4	1.56515	-4.53722
ADO	1.56558	-4.60356
XPO7	1.56577	-4.20852
PDK1	1.5659	-4.77353
UROD	1.56862	-4.77439
AIFM2	1.56871	-5.05945
GALK2	1.56896	-4.3833
RAB8B	1.569	-4.36077
PROSC	1.56951	-4.43661
SIL1	1.56997	-5.27962
SAAL1	1.57038	-4.92323
RAB5B	1.57072	-4.00354
DDX6	1.57159	-3.86431
NAPRT	1.57192	-4.97408
PLXNA1	1.57261	-5.48529
RHOG	1.57315	-5.67674
GLB1	1.57325	-4.38502
NUP58	1.57367	-4.30671
PLEKHF1	1.5741	-4.46486
RBBP7	1.5742	-4.83242
LOC107056278	1.57424	-4.58589
CSTF3	1.5744	-5.27958
MAD1L1	1.57499	-5.29199
MAP2K4	1.57542	-4.84637
LRP1	1.57586	-5.15814
MAP4K4	1.57606	-5.39591
ADD1	1.57608	-4.7637
PARN	1.57616	-5.27593
MGST1	1.57699	-3.63541
HEXA	1.57714	-5.08593
PYGL	1.57734	-4.21553
CDH13	1.57916	-5.35614
SNX8	1.57945	-4.26114
PTK2	1.57994	-5.64509
UFSP2	1.57997	-4.77439
CALD1	1.58105	-4.45714
ALDH3A2	1.58131	-4.77279
MAPK11	1.58136	-5.06468
HSD11B1L	1.5818	-6.15989
LCMT1	1.58267	-4.30488
CCDC51	1.58309	-4.6834
CLPX	1.58315	-4.72063
UBLCP1	1.5835	-4.53431
NT5C2	1.58416	-4.31872
NANP	1.58418	-5.1736
RCL1	1.58432	-5.54635
SURF1	1.58459	-4.51451
XRCC5	1.58469	-5.42661
SLK	1.58579	-4.21607
RANBP3	1.58752	-6.67055
PPP1R19L	1.58755	-5.93826
YIF1B	1.58768	-4.26652
GNPNAT1	1.58771	-4.98879
GSR	1.58775	-4.47893
SEC24D	1.58866	-4.72468
ADPGK	1.58867	-3.79273
CLCC1	1.58892	-4.63701
IGF2BP1	1.58951	-3.30726
HELZ2	1.58972	-5.38671
HSD17B7	1.58972	-4.25468
UGP2	1.58986	-3.71258
KIF11	1.59094	-4.93841
CAMK1	1.59188	-4.38598
PPAT	1.59198	-4.98731
PCYOX1	1.59288	-4.45257
LAP3	1.59325	-5.03867
SNX4	1.59342	-4.66494
QTRT2	1.59423	-5.56975
MAT1A	1.59451	-4.26813
XPO6	1.59478	-4.25191
CSNK1D	1.5949	-4.79345
GNL2	1.59514	-5.67319
NCAPG	1.59517	-5.08621
MYH10	1.59524	-3.71792
SRP68	1.59528	-4.06174
RRP1B	1.59558	-5.89042
CNOT1	1.59593	-5.14251
DDX46	1.59645	-4.98054
PTCD3	1.59824	-4.61032
LMAN2L	1.59887	-3.95122
SKIV2L2	1.59891	-5.42987
MVK	1.59904	-4.13219
ARL8A	1.59934	-3.94318
TRAPPC3	1.59986	-4.30863
VPS26B	1.60035	-5.24439
TRAPPC5	1.60071	-5.06792
CRKL	1.60224	-4.23204
ZC3H18	1.60244	-4.18273
AP2A2	1.60251	-3.73032
SRPK2	1.60306	-5.93195
ACOT9	1.60386	-3.68364
RMDN1	1.60411	-4.18663
KRAS	1.60477	-4.06491
PUS1	1.60493	-4.66676
CUL2	1.60589	-4.88902
PSMD5	1.60659	-3.80164
TBCB	1.60672	-4.72184
FAM98A	1.60676	-4.32329
MYO18A	1.60704	-5.36237
UPF2	1.60731	-5.26631
FAM179B	1.60833	-5.17774
ADSS1	1.60862	-3.71612
PRRC1	1.60904	-4.11455
STX12	1.60953	-4.0126
DCPS	1.60983	-4.43035
PUS7	1.60998	-4.59434
UGDH	1.61005	-3.91239
GMPPA	1.61087	-4.56677
NUP43	1.61097	-4.4381
YKT6	1.61107	-4.86336
MRPS30	1.61125	-4.71786
RAB3GAP1	1.61209	-5.55926
RFTN1	1.61232	-5.35049
MTMR1	1.61359	-5.8286
CMTR1	1.61397	-4.91861
RCC2	1.61514	-4.45481
UNC119B	1.61548	-4.81337
EXOC5	1.61641	-5.2629
LOC776273	1.6174	-5.35753
HNRNPLL	1.6174	-5.67965
CD2BP2	1.61749	-4.00469
SULT1E1	1.61756	-4.16618
DOCK1	1.61825	-4.76988
PIK3C2A	1.6186	-5.09457
ERI3	1.61862	-4.26795
NDRG1	1.61928	-4.40445
LSM8	1.6197	-4.48366
RIOX1	1.6248	-4.74053
DYNLL1	1.6251	-4.15416
ARL3	1.62539	-3.49949
MRE11	1.62587	-5.09314
RBKS	1.62629	-4.72578
SUN2	1.62674	-4.51777
EPN2	1.62716	-4.02803
ERAP1	1.62817	-5.22599
SLC25A22	1.62855	-4.33972
ATP6V1A	1.62948	-3.5524
SEPTIN8	1.63012	-4.95474
PITPNA	1.63019	-4.14423
THRAP3	1.63023	-4.62725
SUMF2	1.63137	-4.6892
STAM2	1.63143	-4.54997
DNAJB1	1.63206	-3.66394
NCAPH	1.63235	-5.51612
CAST	1.63304	-4.10713
ENDOG	1.63343	-4.77835
RFTN2	1.63374	-4.8761
NUP98	1.63383	-4.57027
COPG2	1.63445	-4.00228
ARL8B	1.6345	-4.29056
G3BP2	1.63456	-4.37546
FUBP3	1.63508	-4.79091
ABHD12B	1.63596	-3.94738
NUP54	1.63619	-4.35933
RNF20	1.63636	-6.82475
GGH	1.63918	-5.08678
HEBP1	1.63975	-4.35736
MCU	1.64041	-4.65799
RP2	1.64052	-4.91641
COPA	1.64079	-3.77842
AP3D1	1.64224	-4.69825
AK2	1.64255	-4.47074
PPP3CB	1.64271	-3.70245
LOC107050559	1.64271	-3.02984
DLAT	1.64408	-3.89048
RBM12	1.64561	-3.99092
STRIP1	1.64641	-5.33783
PRMT7	1.64661	-5.16048
LOC418170	1.64709	-2.86371
UBE3A	1.64777	-4.76761
CCAR1	1.64848	-6.28569
WDR82	1.64877	-4.60189
UPF1	1.64988	-3.88713
CHD4	1.65015	-5.33947
STX10	1.65023	-3.91655
GNPAT	1.65126	-5.3729
GNAS	1.6515	-3.68251
CHERP	1.65151	-5.804
SCO2	1.6518	-5.32984
ZMPSTE24	1.652	-4.82933
UGGT1	1.65223	-4.21629
RNPEP	1.65303	-4.01477
ALDOA	1.65319	-3.14861
SPATA5L1	1.65573	-5.54779
GPS1	1.65594	-3.84231
THUMPD1	1.65609	-4.72879
PNPT1	1.65629	-6.39533
IGBP1	1.65678	-4.74973
TMOD3	1.65687	-4.22211
TSTA3	1.65706	-4.39591
AIDA	1.65739	-5.44253
AKT1	1.65758	-4.2635
MAP1S	1.6584	-4.13796
PTGES2	1.65913	-5.19911
TCIRG1	1.65915	-4.25436
RPUSD4	1.65939	-6.81427
NT5C3A	1.65958	-4.94494
NOTCH2	1.65992	-6.32864
MRPL37	1.66086	-4.42798
SLC33A1	1.66147	-3.51496
PECR	1.66196	-4.23316
NXF1	1.66213	-4.49113
CUL1	1.6622	-4.22431
ANKRD13A	1.66355	-5.27808
EPB41L1	1.66366	-4.9124
DLGAP5	1.66494	-5.8197
NANS	1.66513	-3.99778
TRIP13	1.66519	-4.44414
LSG1	1.66587	-5.04946
HSPA14	1.66591	-4.98877
XRN2	1.66711	-5.55829
USP25	1.66827	-5.90967
PPP4R1	1.66887	-5.24606
POLDIP2	1.66902	-4.4908
GTF2B	1.66996	-5.3839
EXOSC6	1.67	-4.53876
DNAJB12	1.67086	-4.61231
PRKACB	1.67115	-3.76918
DHCR24	1.67126	-4.67307
ALG2	1.67145	-4.34859
PPOX	1.67145	-4.37944
MAP2K2	1.6724	-4.32476
EDC4	1.6745	-4.63386
TFCP2	1.67505	-5.06932
MAT2B	1.67512	-4.07905
CTBPL	1.67517	-5.24978
SEC23B	1.67582	-3.80818
SNRNP200	1.67717	-4.98654
NCLN	1.67762	-4.19483
SLC25A20	1.67781	-5.41663
C19orf60	1.67802	-4.64813
SUCLG1	1.67848	-4.12629
GNPDA1	1.679	-4.65948
PGP	1.68011	-3.93481
FLOT2	1.68027	-5.13143
ARHGEF2	1.68044	-4.37394
VPS4B	1.68053	-4.16959
PAF1	1.68091	-5.45427
RPAP3	1.68129	-4.8326
MED24	1.68134	-6.22211
DHRS7B	1.68204	-4.02661
STK4	1.68236	-4.35695
CSTF2	1.68318	-4.92179
PTPA	1.6834	-3.67843
HPRT1	1.68369	-3.99644
RWDD1	1.68369	-4.26585
GGPS1	1.68445	-5.00811
CCDC9	1.68454	-3.97386
CHMP6	1.68593	-4.15117
DPH5	1.68602	-5.66192
NFS1	1.68612	-4.36346
AKAP8	1.68711	-5.62074
FAAH2	1.68721	-4.47898
NMT2	1.68726	-4.23138
IPO9	1.68774	-4.02368
AP1G1	1.68811	-4.10076
TNKS1BP1	1.68823	-4.97082
POLR2B	1.68957	-5.45994
FBXO44	1.69039	-3.91496
CBR3	1.69053	-3.86959
GTPBP10	1.69059	-5.36093
NT5C1B	1.69075	-4.43909
BDH1A	1.6914	-3.83667
CAB39	1.69204	-3.84297
SF3A1	1.69233	-4.42374
OXNAD1	1.69255	-5.08605
TP53RK	1.69391	-4.5336
FBXO22	1.69394	-4.59288
LIN7C	1.69452	-4.80117
LOC107051449	1.69493	-5.52951
SEC23A	1.69576	-3.86985
GART	1.69605	-4.27288
IRF7	1.69634	-4.83104
ATP2A2	1.6966	-4.04212
ACSL4	1.69831	-4.50438
CCDC6	1.6992	-4.96246
NDE1	1.69953	-5.67948
PHF6	1.70017	-4.99832
SNRNP40	1.70022	-4.93698
SRC	1.70053	-4.1466
VTA1	1.70109	-4.16505
MTPAP	1.70148	-4.99774
GCDH	1.70166	-4.41297
MRPL38	1.70174	-4.13695
SRSF11	1.70191	-4.2136
UBE2J2	1.70195	-5.56171
LIG1	1.70225	-5.21071
TUBGCP2	1.70233	-4.71976
PURA	1.70265	-3.75816
CTNND1	1.70297	-3.8374
GSS	1.7047	-3.95483
PRRC2C	1.70549	-5.62439
AP2B1	1.70614	-3.51554
BICD2	1.70618	-5.28554
ATP5S	1.70709	-4.71994
BRMS1L	1.70723	-3.50779
EIF2B4	1.70827	-4.21531
XPNPEP1	1.70875	-3.97158
ARFGAP2	1.70894	-4.76663
RDH11	1.7091	-3.71807
PGLS	1.70996	-3.54103
DERA	1.711	-4.94542
HGH1	1.71134	-3.91335
POLDIP3	1.71162	-4.78188
TRMT10C	1.71216	-4.91512
LARP1	1.71231	-4.48004
STX2	1.71347	-4.09676
TAF9	1.71445	-5.54039
PYCRL	1.71591	-4.63423
TNPO3	1.71614	-4.92039
SYAP1	1.71617	-4.72277
RELL1	1.71765	-5.18051
FASTKD2	1.71768	-4.69381
LMNB1	1.71838	-3.90605
SCPEP1	1.71875	-5.81379
NUMA1	1.71903	-5.51729
KTN1	1.7195	-4.06796
RABGGTB	1.72045	-4.09194
APRT	1.72279	-3.93818
PRPSAP1	1.72322	-4.37746
SCCPDH	1.72387	-3.47233
MRPS27	1.72671	-4.22337
NSUN2	1.72679	-4.90485
GLS2	1.72754	-4.09018
SMARCD2	1.72754	-5.2536
SEC24C	1.7279	-3.75591
NAT10	1.7281	-5.37858
ARIH1	1.72867	-4.71057
MGAT2	1.72994	-3.81038
SUCLA2	1.72999	-3.93231
PIGS	1.73073	-4.19553
PCID2	1.73123	-4.65896
RAB5A	1.73171	-4.54635
ESYT1	1.73184	-4.48329
RTCB	1.73244	-3.8729
PDIA5	1.73256	-3.73165
GNA11	1.73351	-3.75369
SRPK1	1.73358	-4.40557
YEATS4	1.73378	-5.71913
DNM1L	1.7345	-4.0736
IARS	1.73461	-3.96507
PREP	1.73473	-3.6777
VMA21	1.73494	-4.48614
MRPS22	1.73547	-4.58475
SH3GL1	1.73598	-3.64912
PANK3	1.7365	-5.28161
ECI2	1.73689	-3.88145
DCXR	1.73701	-4.5257
GALM	1.73739	-3.80116
CLINT1	1.7378	-4.36357
CRNKL1	1.73934	-5.81378
BLMH	1.73973	-4.65226
DIABLO	1.7401	-4.73638
PM5	1.74121	-4.97432
CCDC50	1.7414	-4.38051
MSH2	1.74192	-4.41338
PIP4K2C	1.7427	-4.63069
RRBP1	1.74281	-3.53476
LPCAT2	1.74386	-3.84822
AAAS	1.7461	-4.59214
PRPF8	1.74678	-4.43206
HMOX2	1.74694	-4.68699
UBP1	1.74797	-4.95573
NUBP2	1.74801	-4.01145
OCIAD2	1.74806	-4.87789
SH3BP4	1.74843	-5.15155
KIF5B	1.75063	-3.70061
JUP	1.75068	-5.76529
R3HCC1	1.75102	-4.65359
PGAM5	1.75129	-4.70873
FAM49A	1.7513	-4.15328
EFL1	1.75211	-4.9053
AGFG1	1.75243	-4.88576
GFM1	1.75323	-4.23697
UBQLN1	1.75416	-4.27823
MECP2	1.75449	-4.43578
SWAP70	1.75511	-3.95681
PMPCA	1.75542	-4.48181
ALG5	1.75558	-3.06278
DNAJB4	1.75599	-3.81848
LAMTOR3	1.75735	-4.75951
MRPL39	1.75768	-4.44715
MAPRE3	1.75833	-4.38677
PTTG1IP2	1.75837	-4.0009
HEATR3	1.75868	-5.16452
UCK2	1.75877	-4.34277
MYD88	1.75965	-4.09311
RPA2	1.76025	-4.32021
IKBKG	1.76109	-4.50065
C11orf54	1.76113	-3.36931
PARP14	1.76126	-5.54444
VPS28	1.76153	-5.09063
LOC107050659	1.76185	-4.50216
RAD23B	1.76229	-4.56758
ACIN1	1.76262	-4.98815
ACTR10	1.76324	-4.61876
PARP9	1.76365	-5.505
WARS	1.76384	-4.40339
SMCHD1	1.76385	-5.93335
IDH3B	1.76477	-3.94772
GMPPB	1.76482	-4.08072
PGM2	1.76529	-3.68743
CHCHD6	1.76574	-4.98525
XPO5	1.7661	-4.44977
FLII	1.76616	-4.66308
CD99L2	1.76685	-4.97577
CHST3	1.76709	-4.42298
MRPS7	1.76776	-5.53738
STK26	1.76794	-4.27248
TCERG1	1.76843	-4.66644
EXOSC7	1.7705	-4.34648
KIF1BP	1.7709	-4.71665
ADSL	1.77142	-4.19595
FAM234A	1.77174	-5.11745
QKI	1.7729	-4.02013
PMM2	1.77318	-4.29781
USP7	1.77321	-4.85356
FADD	1.77395	-3.67832
EXOC7	1.77402	-5.5654
THOP1	1.7741	-3.5189
RAB21	1.77439	-4.53503
MAPK3	1.7744	-3.31389
LARS	1.77655	-4.00843
PICALM	1.77674	-4.07378
ARMC6	1.77717	-5.04083
STX7	1.77719	-3.82408
MAP1LC3A	1.77759	-4.24687
MCM2	1.77769	-3.81167
POLD1	1.77771	-4.58837
DRG2	1.77774	-3.94316
YARS	1.77879	-3.46886
CPNE1	1.77911	-3.61567
ARPC5L	1.77933	-5.04661
DYNC1LI2	1.77939	-4.76361
POFUT1	1.77943	-3.92695
NACAD	1.77967	-6.01042
PPT1	1.77983	-4.10894
ECHS1	1.78104	-4.51722
SNX2	1.78114	-3.78624
TST	1.78204	-4.19101
NME3	1.78342	-4.4013
FARSA	1.78379	-4.23201
SC5D	1.78404	-4.93989
CARS	1.78488	-3.73916
CAPG	1.7849	-3.27014
GOT1	1.78501	-3.32786
TIMM44	1.78545	-4.16573
PPP2R2A	1.78681	-4.22814
THUMPD3	1.78682	-4.31696
DHX36	1.7893	-5.08158
IMPA1	1.78955	-3.69819
VTI1B	1.78955	-4.81012
SCARB2	1.78973	-3.96626
DLGAP4	1.79044	-4.74611
PXN	1.79208	-4.44873
SBDS	1.79223	-4.22781
MYO1B	1.79256	-4.71021
GOLIM4	1.79272	-5.62928
GUSB	1.79291	-4.29294
PTPN9	1.79335	-4.67335
MAP3K20	1.79338	-4.85772
RFC3	1.79378	-4.52558
GLUD2	1.7947	-3.09295
MAP2K3	1.79472	-4.30644
SEH1L	1.79569	-6.09802
MMS19	1.7957	-4.74718
UBE2N	1.79619	-3.38221
RBMS1	1.7962	-4.29286
ALG12	1.79621	-4.19556
GPD2	1.7965	-3.61695
LRPPRC	1.7967	-3.59685
PIGK	1.79725	-4.52417
UXS1	1.79948	-5.03218
NSF	1.80003	-3.41163
ALDH2	1.80008	-3.58731
HMCES	1.80022	-6.08656
LMAN1L	1.80066	-4.12588
TUBGCP4	1.80161	-5.07812
DPYSL2	1.80217	-2.92675
HSPA4L	1.80283	-3.25795
POLB	1.80305	-5.14647
ARFGAP3	1.80362	-5.4702
GTF2F2	1.80491	-4.01733
RAP1GDS1	1.80506	-3.86008
POLR1C	1.80508	-4.41878
FAHD2A	1.80518	-4.82749
KIF5C	1.80524	-4.46313
STAT6	1.80655	-4.549
CCDC173	1.80681	-4.24183
CD47	1.80746	-4.25188
TLN1	1.80765	-3.57437
USO1	1.80904	-3.76404
YTHDF1	1.80964	-5.22941
TOR1AIP1	1.80972	-4.8628
PCNP	1.80977	-5.7543
FAP	1.81029	-4.0304
CSK	1.81052	-4.20802
UQCC1	1.81053	-4.52305
CCZ1	1.81092	-4.92368
ARFIP2	1.81103	-5.53735
ESYT2	1.81109	-4.23611
C12orf10	1.81137	-4.12686
FMR1	1.81182	-5.15939
SLC27A4	1.81276	-4.06368
TRAPPC4	1.81399	-6.88992
SNX3	1.81575	-3.7016
LMNA	1.81611	-2.65332
TSR1	1.81635	-4.34163
ACOT8	1.81712	-4.71668
OGFR	1.81717	-6.86973
PPP4R2	1.81731	-4.89836
MYBBP1A	1.81732	-5.18247
PRMT3	1.81772	-4.72408
TOMM34	1.81875	-3.81714
NOC3L	1.81876	-4.70417
PCMT1	1.81934	-4.78149
MAPK14	1.82158	-4.39193
TMEM11	1.82174	-4.12395
NUP88	1.82197	-5.34044
PUM3	1.82218	-4.90035
PNN	1.82223	-5.42076
DCTN6	1.82329	-4.54427
CERCAM	1.82405	-5.01943
NUP160	1.82503	-5.036
LYAR	1.82553	-5.23601
ZPR1	1.82571	-4.68759
FKBP11	1.8272	-4.81172
TMEM30A	1.8279	-4.45615
TMEM41B	1.8288	-5.4964
LSS	1.83023	-3.57027
CIAO1	1.8316	-5.96683
EXOSC2	1.83183	-4.06339
PNPO	1.83192	-6.53802
KHDRBS1	1.83198	-4.58633
CYFIP1	1.83312	-4.38389
CAND1	1.83354	-3.56513
MCM4	1.83366	-3.76328
ERGIC1	1.83442	-3.28416
STX16	1.83457	-4.82843
AHSA2	1.83484	-5.80061
SNX27	1.83558	-4.30406
LOC107049501	1.83651	-3.85778
GLYR1	1.83666	-5.10657
DLST	1.83739	-3.75492
UGT2A1	1.83742	-3.57289
SEC31A	1.83809	-4.08055
HAGH	1.83828	-4.60742
CARHSP1	1.83916	-5.0091
PBXIP1	1.8395	-4.98206
SEPTIN5	1.83959	-3.93377
ERLIN1	1.84091	-3.98113
PMPCB	1.84195	-4.25146
MAPRE2	1.84262	-5.32947
VAPA	1.84273	-4.07268
ITPA	1.8429	-4.25952
TOR1B	1.84299	-4.54773
TMEM126A	1.84305	-5.9293
LONP1	1.84327	-4.12295
GALNS	1.8434	-3.9951
TMX3	1.84382	-3.54515
COL6A3	1.84427	-4.22266
LOC107050579	1.84457	-4.04293
NDUFS1	1.84547	-4.25991
STX8	1.84576	-4.54327
WDR43	1.84591	-5.34807
ERGIC3	1.84631	-4.72141
MRPL1	1.84755	-4.20756
APMAP	1.84797	-4.41091
ACAA2	1.8485	-3.21389
PPA2	1.8487	-4.36277
PAPSS1	1.84991	-3.85096
IDH3A	1.85005	-3.51907
TMEM214	1.85027	-4.6211
SMC4	1.85077	-5.113
FKBP5	1.85114	-4.46246
TBRG4	1.85114	-3.88349
COMMD1	1.85121	-5.15595
HNRNPR	1.85126	-3.96117
DLD	1.85191	-3.95002
TMEM147	1.8524	-4.91823
OSBP	1.85362	-3.93994
ENAH	1.85507	-4.24395
TM9SF4	1.85553	-4.81554
HIST1H2BO	1.85598	-2.96557
MCM3	1.85612	-3.85911
MLST8	1.85617	-5.60665
CA5A	1.85642	-4.38935
SMTN	1.85656	-5.02792
XPOT	1.85731	-4.52168
ANO5	1.85909	-5.50854
RAI14	1.85934	-5.48272
KIF20A	1.85948	-5.24511
ADSS2	1.8595	-4.24031
UBE2K	1.86027	-3.94282
SH3BGRL	1.861	-4.17415
HIST1H4D	1.86145	-3.22495
HGS	1.86205	-4.63054
MYO1D	1.86221	-5.61097
DYNC1H1	1.86258	-3.44327
EPHA2	1.86296	-4.66257
HPCAL1	1.86346	-4.1794
RPA1	1.86395	-4.63287
LNPK	1.86429	-4.6802
PDHB	1.86444	-3.30402
RBMXL3	1.86485	-3.23132
TTLL12	1.86529	-4.08579
EIF2B1	1.86582	-4.35531
RAB6A	1.86614	-3.157
ATP6V1B2	1.8666	-3.52665
RBPMS	1.86674	-5.12552
ATAD3B	1.86688	-3.80273
EWSR1	1.86833	-4.65904
ENDOD1	1.86842	-3.90411
AP1M1	1.86898	-3.88434
API5	1.86921	-3.47554
FAM3C	1.86923	-4.92574
LOC107056801	1.86936	-4.64081
NPLOC4	1.86937	-4.26407
UBA3	1.86984	-4.23604
TMEM43	1.87006	-3.71483
CCDC134	1.87022	-5.35254
LOC107049500	1.87052	-4.84762
EXT2	1.87153	-5.22479
LIMS2	1.87228	-5.12093
CUL3	1.87279	-4.63135
GLG1	1.8745	-4.45763
NSDHL	1.87589	-3.35157
SPTAN1	1.87622	-4.66354
MRI1	1.87653	-3.74571
SAP30	1.87735	-8.06034
NAA50	1.87833	-4.34328
KPNA4	1.87936	-4.9082
UNC45A	1.88137	-3.88195
LRRC15	1.88145	-3.53853
NAE1	1.88292	-4.01064
NDUFA9	1.88345	-3.97214
HTRA2	1.8835	-4.88436
WDR45	1.88384	-4.4973
SCAMP2	1.88387	-3.54143
TARDBP	1.88418	-4.00562
DECR2	1.88419	-4.41485
PRPF6	1.88471	-4.42735
UTP14A	1.88499	-5.55279
LOC107056280	1.88524	-4.19723
SDR16C5	1.88527	-3.95634
ATP6V0D1	1.88591	-3.59356
EZR	1.88608	-3.51224
AAMP	1.88621	-4.56883
GLOD4	1.88626	-3.96685
LIMS1	1.88694	-4.12331
HSPA4	1.88696	-3.80075
SRPRB	1.88766	-3.75219
KLC2	1.88835	-4.26382
AAR2	1.88863	-4.77923
CBFB	1.88935	-4.55735
CORO1B	1.88939	-4.16353
ATP6V1C1	1.88978	-3.82114
NDC1	1.88983	-5.07831
POFUT2	1.89006	-4.81042
NUF2	1.89017	-4.88837
SIRT5	1.89053	-4.56357
NRDC	1.89179	-5.41415
PPP4R3A	1.89201	-4.89105
PARP1	1.89253	-4.16848
ALDH9A1	1.89255	-3.2822
NUP107	1.89265	-4.24105
HSDL2	1.89388	-3.82992
GRSF1	1.8949	-4.3041
TPP1	1.89568	-4.25907
NAPA	1.89659	-3.59226
KIAA2013	1.897	-4.42793
SARAF	1.89747	-4.58337
MTA2	1.89769	-4.09187
CCDC47	1.89808	-4.24623
MRPL15	1.89862	-4.18135
GLIPR2	1.89917	-4.44239
RPRD1B	1.89921	-3.90116
TMX4	1.89923	-3.35735
PAFAH1B2	1.89962	-3.409
RALB	1.90124	-4.43179
MOV10	1.90192	-4.66723
TCEA1	1.90199	-4.44301
SEC63	1.90282	-4.59972
NIF3L1	1.90344	-4.1229
TOMM70	1.90433	-3.69491
CCNDBP1	1.90439	-5.03678
SPG21	1.90495	-4.65845
ACTL6A	1.90497	-3.84551
P4HA1	1.90503	-3.49143
GNG2	1.90575	-4.47572
SLC12A4	1.90619	-4.61128
NUBP1	1.90763	-4.35126
TMEM87B	1.90815	-5.42377
SFXN3	1.90893	-3.22915
TMEM165	1.90911	-4.50888
NUDT5	1.90948	-4.19372
LBR	1.91057	-4.19308
RAB7B	1.91115	-4.76392
MLEC	1.9112	-3.46169
THOC1	1.91162	-4.7762
NUP35	1.91177	-4.33361
DAP3	1.91283	-4.38844
TCEB1	1.91286	-4.21087
HMGCS1	1.913	-3.37961
SQLE	1.91427	-4.7986
IAH1	1.91479	-4.45984
TARS	1.91485	-3.66993
SMNDC1	1.91501	-4.45122
ACBD6	1.91548	-4.60145
RIN3	1.91552	-4.74988
RAB24	1.91634	-5.16908
NFKB2	1.91745	-5.04963
MARS	1.91798	-4.18368
LMNB2	1.91843	-2.99659
SEC22B	1.919	-3.364
OGDH	1.91955	-3.97337
FAM120C	1.91961	-4.37617
TYMS	1.91989	-5.0986
FHOD1	1.91993	-4.91149
CHTOP	1.91997	-5.00629
FUNDC2	1.92118	-4.42752
PTBP1	1.9216	-3.52599
SCD	1.92171	-4.08083
RAP1B	1.92234	-3.3694
NPTN	1.92308	-6.44723
MRPL24	1.9237	-4.61809
EIF2A	1.92504	-4.15515
RRP12	1.92526	-5.22247
FXR1	1.92544	-4.3633
FIP1L1	1.9261	-4.98761
BCLAF1	1.92612	-4.9924
ST13P5	1.92813	-3.6029
EIF2B3	1.92872	-5.34264
USP39	1.92876	-4.45645
SEPTIN9	1.92882	-3.70272
RALA	1.92994	-4.54367
LOC418108	1.93058	-5.26706
AIFM1	1.93081	-4.30832
PALLD	1.93084	-3.77179
LOC121108911	1.93144	-3.83407
HMBS	1.93152	-3.78951
CDC5L	1.932	-5.05604
RABIF	1.93207	-4.10125
PSMD9	1.93218	-4.61178
ACTN4	1.93219	-3.98143
DNAJA1	1.93259	-4.79419
AARSD1	1.93315	-4.09582
CLIC4	1.93347	-3.71447
LOC107057310	1.93398	-4.26521
TXNRD3	1.93453	-4.61263
PPP6C	1.93458	-4.53803
MARVELD1	1.93493	-4.57102
TFG	1.93513	-4.66611
ABCC1	1.93698	-5.2302
AUP1	1.93745	-5.26514
LOC107050662	1.93746	-3.76069
XPO1	1.93799	-3.65004
THOC5	1.93906	-5.0953
MCUB	1.94027	-5.20147
NAA40	1.94027	-5.58622
FAF2	1.9409	-4.24494
RAE1	1.94095	-4.85485
DYNLT1	1.94168	-4.67555
PEPD	1.94175	-3.48569
LUC7L	1.94187	-4.30077
CPSF6	1.94206	-4.04178
TOR1A	1.94311	-4.96348
PYCR1	1.94318	-3.23488
SMC2	1.94395	-4.6797
MAP4	1.9442	-4.51956
SF3B1	1.94437	-4.32967
PLIN2	1.94521	-3.76583
GYG1	1.94622	-4.46703
DYNC1I2	1.9463	-3.57626
M6PR	1.94663	-4.29636
PRIM1	1.94718	-4.58901
NOP2	1.94723	-4.98169
TRNT1	1.94803	-4.42823
POLD2	1.94841	-4.47424
GMFB	1.94897	-3.44723
TMED7	1.94903	-4.17881
NUP93	1.94911	-3.97548
FAM177A1	1.94972	-4.51668
GET4	1.95004	-3.9049
SAMM50	1.95064	-4.0733
PHPT1	1.95071	-4.54305
P3H1	1.95115	-4.34893
LOC425607	1.95263	-3.70133
NAMPTP1	1.95305	-3.77222
SCP2	1.95317	-4.20582
CASP1	1.95363	-4.45034
UFD1L	1.9537	-4.06374
ERLEC1	1.95422	-4.80283
RPEL1	1.95487	-4.48247
NAP1L4	1.95688	-3.47755
QARS	1.95699	-3.52434
COQ9	1.95773	-3.99928
IST1	1.95812	-3.9897
MRPS31	1.95904	-4.37196
C10orf2	1.95913	-5.59986
HADHB	1.96112	-3.29651
CCDC25	1.9612	-4.60511
MRPS35	1.96175	-4.51657
CASP8	1.96176	-4.58999
TFRC	1.96223	-3.77075
DNAJA3	1.96235	-4.57937
DOHH	1.96286	-4.29575
PPM1G	1.96337	-4.24814
SMPD1	1.96356	-4.33091
ACOT7	1.96392	-4.33436
CPD	1.96414	-4.57584
POLR2H	1.96468	-4.62653
PML	1.96475	-4.98076
UFC1	1.96533	-4.37739
NUDCD3	1.96554	-4.52737
DCTN1	1.96625	-4.28483
LOC121108729	1.96847	-3.12642
MTERF3	1.96898	-5.26645
FAHD1	1.96903	-4.38701
MYOF	1.96932	-4.08931
ARFRP1	1.97045	-5.42078
DCUN1D5	1.97067	-4.70737
GOLGA7	1.97099	-4.53449
NPEPPS	1.97159	-3.08697
HSD17B12	1.97207	-3.52747
DNAJC10	1.97267	-4.17283
RNASEH2B	1.97296	-4.63308
COPB1	1.97304	-3.55129
FAM49B	1.9732	-3.73333
FAM129B	1.97347	-4.32643
WDR5B	1.97349	-4.84552
CAPZA2	1.9736	-3.19519
SEC11C	1.974	-5.54877
PRPF3	1.97402	-4.88657
PRKAG1	1.97458	-5.00294
PRKAG2	1.97466	-4.49632
DDB1	1.9765	-4.61215
STT3B	1.97688	-5.14045
RDX	1.97826	-4.06327
ATP1A1	1.97829	-3.76294
NUP85	1.97865	-4.38546
PPP1CC	1.97899	-4.54584
CNPY3	1.97952	-4.1939
P4HA2	1.98	-3.69974
AFG3L2	1.98008	-4.37315
TWF2	1.98032	-3.80216
FUBP1	1.98047	-3.41904
SLMAP	1.98105	-3.3554
FARSB	1.98124	-3.59432
CSPG4	1.98191	-4.1789
GMDS	1.98221	-5.20369
CORO1C	1.98255	-4.78838
PES1	1.98391	-4.299
GNS	1.98411	-3.73534
GSPT2	1.98474	-3.82122
EPRS	1.98526	-3.801
MAGT1	1.9854	-4.29328
EGLN1	1.98557	-5.4377
HIST1H2A4L4	1.986	-3.49855
LOC101749377	1.98608	-4.29839
CYB5R1	1.98757	-3.1059
ATG3	1.98789	-3.8586
CWF19L1	1.98865	-3.16045
AS3MT	1.98895	-4.19077
CMPK1	1.98918	-3.3213
SARNP	1.9894	-3.63348
QSOX1	1.98951	-6.10391
CNDP2	1.98961	-3.45292
GATD3A	1.98974	-4.61048
BRI3BP	1.99135	-3.60527
SRM	1.99212	-3.98401
PRPF38A	1.99228	-5.47246
LRRC59	1.99296	-3.69604
PRDX3	1.99306	-3.07644
CACYBP	1.99312	-4.21741
CDK5RAP3	1.99419	-4.09395
POR	1.99487	-3.4252
PLEK2	1.99513	-4.54274
GRPEL1	1.99567	-4.29316
SF3B3	1.99592	-4.2464
LOC121108960	1.99798	-3.31313
LIMA1	1.9986	-6.36808
NSFL1C	2.00043	-3.14003
RCN1	2.00046	-4.24402
TXNDC5	2.0006	-3.37165
DNAJC9	2.00073	-4.07291
MYO1C	2.00078	-3.52515
LOC121108714	2.00095	-4.49419
NUB1	2.00201	-4.57882
LOC112531447	2.00216	-3.96879
SNX1	2.00385	-4.05981
TRIM7.2	2.00411	-4.59788
GRB2	2.00451	-4.31345
DPM1	2.00466	-4.31393
DNAJC17	2.00473	-4.44932
NUP62	2.00493	-4.2161
FAS	2.00569	-5.04547
SRI	2.00709	-3.63326
OTUD6A	2.00773	-5.58836
CNOT7	2.00793	-4.44923
WDR77	2.00797	-3.61235
DHX15	2.00812	-3.83461
QDPR	2.00916	-3.91417
CRELD2	2.00929	-5.40973
STAT5A	2.01026	-5.50795
GULP1	2.01047	-3.60593
NARS	2.01111	-3.27342
LOC107049862	2.01126	-4.34962
EIF2AK2	2.01225	-4.34447
NUP50	2.01229	-4.80202
VPS26A	2.01288	-3.56408
PLOD2	2.01324	-4.16415
PRMT5	2.01329	-3.66741
MRPS26	2.01395	-4.6584
MRPS5	2.0141	-4.50481
DERL1	2.01491	-4.10973
ATP6AP2	2.01503	-4.99895
PSPC1	2.01577	-3.71993
CHP1	2.01588	-4.25579
FXYD6	2.01643	-4.12397
MRPL19	2.01704	-4.18761
CTPS1	2.01825	-4.39475
SF3A3	2.01828	-4.28465
CKAP2	2.01835	-5.54319
PRPSAP2	2.0198	-3.9635
BID	2.02011	-4.35166
UMPS	2.02025	-3.24038
MAT2L2	2.02026	-3.60196
MARCKS	2.02051	-3.94048
ESD	2.02117	-3.22405
TAF15	2.0216	-4.72678
PGRMC2	2.02203	-3.52335
MICU1	2.0223	-4.56205
YME1L1	2.02318	-4.69202
RAP2C	2.02363	-4.19991
TMEM63B	2.02394	-4.45212
LAMTOR1	2.02408	-4.01613
KIF23	2.02423	-5.37727
RAD21	2.02547	-5.04685
STAT3	2.02795	-4.34507
TMPO	2.028	-4.94484
EIF4E2	2.0284	-5.6976
ACADL	2.02915	-3.46572
TXNDC9	2.02957	-4.2328
LTA4H	2.03055	-3.0985
ELAVL1	2.0308	-3.50533
ACO2	2.03121	-3.38897
ZNF326	2.03129	-4.34112
NIPSNAP2	2.03134	-4.07412
CPSF3	2.03198	-4.97736
PAFAH1B1	2.03207	-4.01437
RFC5	2.03271	-4.32248
USP10	2.03337	-3.85765
GATD3AL1	2.03398	-3.99676
MRPS9	2.03415	-4.56933
ERO1A	2.03429	-3.47123
FUT11	2.03532	-4.94909
RER1	2.03631	-4.2634
ACLY	2.03659	-3.27118
EEF1E1	2.03727	-3.72725
IPO5	2.03807	-3.48519
TIAL1	2.03856	-3.94127
COPS7A	2.03902	-4.50518
CLTC	2.04021	-3.38154
RPF2	2.04026	-4.37165
RACGAP1	2.04214	-5.73082
TOP1	2.04222	-3.47625
GANAB	2.04319	-3.33686
NMRAL1	2.04393	-3.30765
LOC107050955	2.04414	-3.22775
PSMF1	2.04428	-3.60217
COPS5	2.04469	-3.75905
LAMP2	2.04487	-3.1657
SDHA	2.04512	-4.0089
PHKG1	2.04596	-5.13392
KDELC1	2.04602	-4.36923
USP5	2.04611	-3.45016
VPS29	2.04743	-3.43007
BAK1	2.04834	-4.29709
SFXN1	2.04894	-2.97999
CROT	2.04952	-4.18776
NMT1	2.04995	-4.42966
LOC776067	2.04997	-5.38271
SEC62	2.05074	-4.28213
HSPH1	2.05107	-3.93531
PTK7	2.05175	-7.09802
MEMO1	2.05199	-4.2234
SNX32	2.05217	-3.97738
RANGAP1	2.05359	-3.51492
SSU72	2.05443	-4.4001
ERLIN2	2.05512	-4.98443
RBM23	2.05606	-3.71342
SYNGR2	2.05616	-3.76231
SNX12	2.05645	-4.10149
NEK7	2.05671	-3.79238
STOML2	2.05841	-4.12374
BRIX1	2.05852	-4.86704
CRTAP	2.05874	-4.44058
PBK	2.05915	-4.15692
DNAJC3	2.05989	-4.40747
MTDH	2.06122	-3.7544
SEPHS3	2.06144	-4.80655
APOO	2.06186	-4.17931
DDX19	2.06207	-4.48965
DHCR7	2.0621	-3.69231
NOB1	2.06216	-4.50572
DTYMK	2.06279	-4.25267
DNAJA4	2.06314	-4.36193
LMO7	2.06352	-4.47468
LUC7L3	2.06425	-3.93017
APOA1BP	2.06477	-4.88747
JUN	2.06481	-4.52768
MFAP1	2.06485	-5.59672
SMC3	2.06536	-4.59514
ANXA11	2.06644	-3.34958
ETF1	2.06707	-3.24793
MRPL45	2.06752	-4.35348
NPEPL1	2.06777	-3.49002
HADHA	2.06783	-3.28785
SFPQ	2.06824	-3.37384
LUC7L2	2.06912	-4.57807
MVD	2.06958	-3.557
PSPH	2.0704	-4.2525
SAMD4A	2.07117	-4.78191
U2AF1	2.07226	-3.40591
TMX2	2.07249	-4.33615
SRP54	2.07259	-4.49513
FTSJ3	2.07265	-4.66597
MIEN1	2.07339	-4.10015
RBM17	2.07362	-5.04502
MAPKAPK2	2.07386	-4.72145
DCTN3	2.07572	-4.63768
MCMBP	2.07762	-4.04028
PARVB	2.07892	-3.6771
MRPL46	2.07982	-4.24653
WDR61	2.08263	-4.22739
TXNDC12	2.08267	-5.04464
DDX1	2.08347	-3.89028
LOC100859276	2.08359	-3.54533
SH3GLB1	2.08378	-4.34256
DEK	2.08454	-4.00561
ACAT2	2.08481	-3.40288
PIN1	2.0856	-4.42343
ABCF2	2.08622	-3.92739
PDHA2	2.0864	-3.55943
MCAM	2.08655	-3.56903
TRAP1	2.08658	-3.56225
ATP6V1D	2.08681	-4.49346
SURF4	2.08729	-4.6188
PSMD10	2.08794	-4.23201
NES	2.08835	-3.93569
TPMT	2.08859	-4.58908
VAC14	2.08901	-3.45037
COPG1	2.08947	-3.57551
DNAJC8	2.09041	-5.57825
LOC422513	2.09262	-5.63426
COPS4	2.09533	-3.75628
VPS35	2.09696	-3.22179
FBL	2.09715	-4.37023
NAA15	2.09755	-3.92584
MOB4	2.09856	-4.67896
MTX2	2.09858	-4.37759
LOC424109	2.09972	-4.28176
NDUFA5	2.101	-4.36651
MRPL16	2.10121	-4.6576
NDUFS2	2.10158	-4.3787
RAB18	2.10174	-3.63169
CTNNBL1	2.10216	-4.0413
OAT	2.10328	-3.20384
RRAS	2.10359	-4.34426
CYP20A1	2.10427	-3.97786
SAR1B	2.10459	-3.36133
GATSL3	2.10644	-3.95214
CHMP2A	2.10686	-3.65613
CD151	2.10727	-4.23991
TOP2A	2.10758	-4.86095
STUB1	2.10884	-4.29029
WDR12	2.10941	-5.54517
FKBP8	2.11031	-4.0293
ZNFX1	2.11072	-5.96242
RBMXL1	2.11079	-4.57125
CD2AP	2.11083	-5.36458
HNRNPD	2.11097	-3.81016
RFC4	2.1112	-4.04185
GCLM	2.11305	-3.8825
UBE2G1	2.11324	-5.05901
STIM1	2.11387	-3.42569
ATAD1	2.11405	-4.16551
NEK6	2.11419	-4.35753
AK1	2.116	-3.31421
EIF5B	2.11682	-4.34563
SESTD1	2.11777	-5.54966
LOC424740	2.11821	-4.77555
SOD2	2.11884	-3.85342
ERG28	2.12065	-4.22044
MRPS23	2.12218	-4.73644
HPF1	2.12297	-4.70649
AKR1A1	2.12393	-3.07926
HK1	2.12394	-3.06368
DNAJC2	2.12428	-4.48087
MAP1LC3B	2.12445	-5.24762
DDX18	2.12448	-4.53267
YWHAH	2.12474	-3.7999
CLTB	2.12547	-3.55551
RAB11A	2.12634	-3.99968
RAB10	2.12634	-3.71484
USF1	2.12637	-5.26248
SNRPD2	2.12673	-4.03671
ARL1	2.12744	-4.38023
CTBP1	2.12745	-3.46953
PDLIM7	2.12773	-4.90188
SRPRA	2.12813	-4.14011
ELMO2	2.12827	-5.26478
SRP72	2.1288	-4.23286
MX1	2.12996	-5.39231
DKC1	2.1306	-4.59041
VASN	2.13125	-5.7557
STRAP	2.13129	-3.35005
AKR1B1	2.13139	-3.31925
COPS2	2.13158	-4.088
RAB14	2.1322	-3.62761
CFAP20	2.13253	-4.87972
ZYX	2.13268	-3.58493
TBL2	2.13455	-5.19122
MATR3	2.13503	-4.15103
MESDC2	2.13558	-3.95601
AKR7A2	2.13601	-3.10748
YWHAG	2.1363	-3.33257
CNOT9	2.13708	-4.52627
SF3A2	2.1371	-4.75547
CHCHD3	2.13711	-4.18604
IQGAP3	2.13738	-3.1845
CAPRIN1	2.13791	-3.43939
ATIC	2.13829	-2.89444
DBNL	2.13889	-4.37844
CIAPIN1	2.13959	-3.85353
COPS8	2.14082	-3.97165
SUMO1	2.14251	-4.65909
ARCN1	2.14253	-3.36335
VAPB	2.14316	-3.46574
NUP37	2.14343	-4.18506
HIGD2A	2.1435	-5.48388
DRG1	2.14433	-3.62727
NOC2L	2.14435	-4.35597
CBX3	2.14439	-4.29977
NUDC	2.14559	-3.65606
CSNK2A2	2.1458	-4.45182
HELLS	2.1471	-5.21197
GNAI3	2.14744	-4.33678
RAB11B	2.14814	-2.95603
DDAH1	2.1487	-3.10344
MRPS25	2.1508	-5.01411
COPB2	2.15126	-4.01649
UCHL5	2.15151	-3.53242
PHPT1L	2.15227	-4.7015
EFTUD2	2.15399	-3.73929
RUVBL1	2.15453	-3.16936
MRPL58	2.15632	-4.71032
CYB5A	2.15675	-3.45214
BYSL	2.15745	-4.39925
ARF6	2.1579	-3.95702
ZC3HAV1	2.15964	-5.26878
PDE6D	2.15981	-4.36629
HAT1	2.15986	-4.15131
MRTO4	2.16049	-3.88313
ACAT1	2.1605	-3.26813
TMED5	2.16063	-3.73729
PRPF40A	2.16154	-5.4111
CSNK2A1	2.16232	-3.53703
DNPEP	2.16288	-3.33728
PPFIBP1	2.16415	-4.65257
UBTF	2.16529	-4.99577
ANP32A	2.1655	-2.96828
PIGT	2.16574	-4.50831
ASAH1	2.16585	-3.89395
ECI1	2.16607	-3.63009
ANLN	2.16687	-4.8888
MRPL47	2.16695	-5.4742
ALDH18A1	2.16703	-3.09826
GORASP2	2.16707	-3.60736
DAZAP1	2.16765	-4.01133
APEX1	2.16888	-3.21951
HP1BP3	2.16911	-3.45813
PTGES3L	2.16932	-4.65647
ACTR1A	2.17017	-3.11925
FNTB	2.17127	-5.1189
DHODH	2.17146	-4.29866
FH	2.17276	-3.38112
PAICS	2.17334	-2.96069
ZNF207	2.17433	-4.27516
TFAM	2.17759	-5.0688
GLO1	2.17844	-4.04168
G3BP1	2.17867	-3.10497
NDUFS7	2.17942	-4.52305
POLR2C	2.18103	-4.34781
CISD1	2.18105	-4.55446
LOC112531384	2.18137	-3.48579
NQO1	2.18186	-3.53827
CISD2	2.18263	-4.25561
MRPL48	2.18285	-4.9254
CSE1L	2.18385	-3.13099
EMC2	2.18408	-3.6717
HADH	2.18582	-3.56223
TRA2A	2.18752	-4.14986
ANXA1	2.18839	-2.80473
KNSTRN	2.18948	-3.9562
MXRA7	2.19021	-3.60439
RAB2A	2.19047	-3.23577
MAIP1	2.1923	-4.53251
KLHDC4	2.19244	-4.28073
KIFC1	2.19279	-5.26418
ANXA4	2.19311	-3.33611
MRPL10	2.19361	-4.32988
CCDC93	2.19628	-4.7513
HARS1	2.19636	-3.34756
LSM12	2.19658	-4.0269
TUBA4AL	2.19734	-3.02605
CS	2.19788	-2.69072
MCM5	2.19902	-3.84045
LOC100859273	2.20023	-5.27724
HNRNPU	2.20056	-3.39793
TSG101	2.20178	-4.73188
EMC1	2.20186	-4.3168
ZC3H15	2.2023	-4.18788
GTPBP4	2.20239	-4.30228
MRPS17	2.20251	-4.2234
PTRH2	2.20255	-4.46359
RRM1	2.20262	-3.38885
FHL3	2.20346	-4.28569
IMP4	2.20396	-4.52087
RBBP4	2.20408	-3.1621
CAP1	2.20441	-3.21769
TSN	2.20508	-3.4926
SNRPB2	2.20527	-4.22541
PLOD1	2.20576	-3.58822
ITGA4	2.20639	-4.92568
PDLIM5	2.2069	-3.39872
ABCE1	2.20722	-3.9034
PAK1	2.20758	-3.56088
SEC61A1	2.20842	-4.48707
MRPL44	2.20996	-4.75652
RARS	2.21315	-3.25374
FERMT2	2.21474	-4.51852
CAPZA1	2.21529	-3.77219
PFDN4	2.2156	-4.12078
ANP32E	2.21564	-3.40935
MOB1A	2.21919	-3.79153
HIKESHI	2.22069	-3.66044
IDH1	2.22134	-2.86637
TUBG1	2.22254	-4.06332
DYNC1LI1	2.22306	-4.03464
TRA2B	2.22324	-4.76093
PRKAR1A	2.22438	-3.60535
VCL	2.22546	-2.64325
STT3A	2.22558	-4.30414
MRPL40	2.22735	-4.81078
TES	2.22847	-3.8057
TM9SF2	2.22884	-4.85361
PPIH	2.22938	-4.82441
SUGT1	2.22946	-4.12513
DDTL	2.22958	-3.6638
IDI2	2.22988	-3.93651
IDH2	2.22994	-2.74514
RFC2	2.23049	-4.27484
PPCS	2.23099	-3.21629
ADK	2.231	-3.50892
CDV3	2.23118	-5.28331
FAM134A	2.23175	-4.11118
DNAJB11	2.23321	-4.1789
PTPN2	2.23372	-4.4941
NSA2	2.234	-5.05934
FKBP4	2.23433	-3.17429
LOC107049991	2.23458	-3.73536
BF2	2.23467	-4.79728
EIF3I	2.2347	-3.73665
BTF3L4	2.23555	-4.37381
GNL3	2.23835	-4.15336
AIMP1	2.23874	-3.50468
NUCB2	2.23922	-3.71241
MCTS1	2.24057	-3.99193
RRS1	2.24365	-4.3938
DDX21	2.24455	-4.54741
ADH4	2.24495	-4.49722
[truncated: 620 more rows]

## Sheet: TPM-rIBAQ-IFN-H
Gene	Log10(IFN3) (TPM)	Log10(rIBAQ-IFN-H)
TBC1D9	0.121748	-4.26781
MARCH1	0.175115	-4.67791
UCHL1	0.182663	-5.0984
CDKL2	0.211726	-4.71877
ALDOB	0.232246	-5.57245
LOC121107687	0.296099	-4.00557
HIST2H3A	0.369717	-3.83899
HIVEP3	0.538357	-5.42207
ERBB4	0.54579	-5.79295
MTHFD2L	0.61474	-2.40212
ABHD10	0.647137	-6.00217
GDPGP1	0.668797	-4.54294
RPS6KA5	0.718761	-5.47198
DYNC2H1	0.732838	-5.53977
NLRX1	0.81841	-6.53782
TBCC	0.824432	-4.30363
LOC107049543	0.824716	-3.5794
LOC121108244	0.826735	-5.34046
CRYM	0.835315	-5.0843
MRM1	0.86063	-4.6371
SULT1B	0.869939	-4.83198
ALAD	0.885761	-5.09027
DHDH	0.901371	-4.55849
IQGAP2	0.911083	-6.14152
UNC13D	0.92022	-6.90498
ATG7	0.922871	-5.22525
GNMT	0.938228	-5.21377
ANKRD50	0.945508	-5.08615
LOC121108947	0.954888	-5.22475
LOC426193	0.961508	-5.14879
PGM2L1	0.995794	-5.65107
CAB39L	0.998887	-5.69155
PLD3	1.01481	-4.47523
BRAT1	1.01779	-6.26761
HYI	1.01834	-5.44846
CSRP2	1.02386	-4.69369
LOC770653	1.02761	-4.00318
LOC424014	1.02888	-3.93394
SULT1B1	1.03546	-4.67657
TTI1	1.03919	-6.22511
PRKAB2	1.04113	-4.79526
FAM114A2	1.04296	-5.4079
HDHD2	1.04506	-4.80813
EPHX2	1.05855	-4.68443
TAB1	1.06351	-4.94957
NDUFAF3	1.06354	-5.88991
RAB4A	1.07049	-4.70083
TTI2	1.07257	-5.69923
ILVBL	1.07301	-4.86905
ABCB8	1.07593	-5.86288
ABCB6	1.07748	-5.24503
LPCAT1	1.08333	-5.38761
GCAT	1.08345	-4.7887
ZNF827	1.08447	-5.42885
SNTB2	1.0953	-4.99385
HMGCL	1.09688	-5.09205
B3GALT6	1.10237	-5.07082
ADPRHL2	1.10544	-5.19841
EXOSC5	1.10795	-5.67911
HACL1	1.10829	-5.97611
METTL15P1	1.10905	-5.52373
LOC768709	1.11306	-5.2549
GALK1	1.1187	-4.75416
PREB	1.12406	-6.24733
HINT1	1.12808	-4.99011
NAGLU	1.12837	-4.56234
LOC121106933	1.12924	-5.15782
NIPSNAP1	1.13909	-5.23807
PLD1	1.1453	-4.18557
FOXK1	1.14781	-4.82654
PUDP	1.1594	-4.97155
TXNDC15	1.16612	-5.22284
PTGR2	1.16749	-4.64622
LOC107051359	1.16829	-4.43404
FDXR	1.1716	-5.03215
PPIE	1.17203	-5.20109
C2orf69	1.17522	-5.41034
METTL13	1.17651	-5.43094
LOC121108659	1.18165	-4.8607
PDXP	1.18213	-4.76356
EXOC8	1.18642	-6.27546
GSTK1	1.18651	-5.32192
ABHD6	1.19034	-4.84944
RINT1	1.19228	-6.07318
TAPBPL	1.1934	-5.33721
PPM1F	1.19484	-5.33581
UAP1	1.19896	-4.50667
GNAO1	1.19955	-4.06831
MOGS	1.20552	-4.25186
ECPAS	1.2065	-5.48562
PGGT1B	1.20893	-4.98304
COG3	1.21357	-5.82043
FUCA2	1.21406	-4.59989
RAB43	1.2149	-5.58479
HOOK3	1.21636	-4.40146
MYO6	1.21793	-4.42103
DPH6	1.21826	-5.67228
LOC424430	1.2223	-4.61996
UBE2R2L	1.22231	-4.49512
SLC25A10	1.22479	-5.26781
BCS1L	1.22696	-4.92406
BIN3	1.23105	-6.23028
COG1	1.2311	-5.31826
KPNA5	1.2352	-5.05753
LMCD1	1.23703	-5.04267
ERC1	1.23737	-5.27473
GOSR1	1.24009	-5.26134
MTM1	1.24111	-5.72746
CAD	1.24427	-5.22428
ALDH3B1	1.24673	-4.30881
WDR18	1.24756	-4.55078
CAND2	1.25592	-6.02306
INPP1	1.25989	-4.0485
CYP2J22	1.26019	-5.43842
LOC121108916	1.26079	-4.33354
ACAD8	1.26181	-6.14453
NAXD	1.2624	-5.01654
APPL1	1.26362	-5.60746
RARS2	1.26397	-5.32061
NIT2	1.26433	-4.84561
MEST	1.26591	-6.10302
BDH2	1.26682	-4.51165
LMOD1	1.27795	-4.68545
TKFC	1.27831	-5.37843
COQ6	1.27896	-5.7554
GALE	1.28142	-4.68534
ECH1	1.28587	-5.25733
GAN	1.28647	-5.22586
SCFD2	1.28747	-5.02981
TOM1	1.28876	-5.56012
MUT	1.28901	-4.65705
LRRC47	1.28952	-5.71284
QRSL1	1.29044	-6.41706
GSDMA	1.2906	-4.58896
PRMT1	1.29091	-4.74809
EARS2	1.29107	-4.95704
COQ3	1.29186	-5.13288
LANCL1	1.293	-4.39305
MOSPD2	1.29359	-5.25366
SFXN2	1.29381	-4.72673
FLAD1	1.29685	-6.00744
LOC107055444	1.30907	-3.74407
VASP	1.31101	-4.96777
MIOS	1.31275	-5.40435
ARMC10	1.31432	-5.26928
COG7	1.31574	-5.35765
GOLGA5	1.31817	-6.12153
SYNPO	1.31911	-4.87089
MTMR9	1.32122	-5.2309
PCYOX1L	1.32222	-4.57811
LOC107056278	1.32392	-4.67458
CAPN6	1.32619	-4.26001
MDN1	1.32624	-5.68913
NELFB	1.32665	-5.13198
RRAGC	1.32794	-4.81656
MTOR	1.33147	-5.24345
PPP2R5E	1.33248	-4.8429
ISYNA1	1.33991	-4.55079
CAPN1	1.34153	-4.86023
GNAQ	1.34396	-4.69201
EXOC4	1.34563	-5.72778
APEH	1.34568	-5.22309
NDUFAF7	1.34648	-5.07419
PTPN23	1.34657	-4.96059
FAM114A1	1.34763	-4.41122
LARS2	1.35034	-5.43358
LOC121107546	1.35091	-3.19226
HIBADH	1.35116	-4.70254
SPAST	1.35346	-5.22651
PRODH	1.35449	-4.44178
CRYZ	1.3559	-4.60127
ATL1	1.35793	-4.62969
ASMTL	1.36072	-5.23515
GAA2	1.36087	-4.56137
NUDT9	1.36128	-5.20082
IBA57	1.36398	-5.67553
NMNAT1	1.36532	-5.37234
KIAA1468	1.36551	-5.94862
SCRN3	1.36687	-4.92698
SHOC2	1.36721	-5.01281
RPAP1	1.36946	-5.55981
PRPF4	1.37039	-4.50544
UBFD1	1.37071	-4.19804
NCDN	1.37114	-5.86559
ACY1	1.37354	-4.32551
LANCL2	1.37383	-4.76518
GBP1	1.37592	-5.33166
YRDC	1.37671	-5.8009
VAMP7	1.37847	-4.66387
TJP1	1.3788	-5.75455
MYO1E	1.3813	-5.43584
SMAD2	1.38134	-4.18057
LOC101751749	1.38454	-5.28767
NARS2	1.38637	-6.06471
GPS2	1.38654	-3.97291
DYM	1.38797	-4.99446
EMSY	1.38926	-4.63542
RETSAT	1.39049	-4.97725
FAM129A	1.39079	-5.30424
POLA2	1.39247	-5.3952
ACOX1	1.39435	-5.13291
DFNA5	1.39751	-5.04506
SEC14L2	1.39997	-5.02198
SLC25A14	1.40072	-6.48688
ACAA1	1.40116	-4.73362
SCLY	1.40213	-4.36608
ZADH2	1.40444	-4.24375
ASCC2	1.40488	-5.62958
UEVLD	1.40536	-5.54706
SMPD4	1.40596	-5.34151
PRKAA1	1.40619	-4.87653
MVP	1.40774	-3.86405
TIGAR	1.40876	-5.18768
AGK	1.40887	-4.85233
APIP	1.4093	-5.14039
DNAAF5	1.40983	-5.5
RUSC1	1.4107	-6.37933
KNTC1	1.4108	-5.50676
MPST	1.41405	-4.27505
ACP2	1.41518	-4.63468
C5H14orf4	1.41568	-5.04656
RMND5A	1.4167	-5.61599
GBP4L	1.41672	-5.26932
GNAI1	1.41678	-4.69971
AMPD2	1.41849	-5.02363
C9orf64	1.42033	-4.56965
LOC100857197	1.42033	-4.9802
SHCBP1	1.42216	-5.35029
TNS1	1.42376	-6.00318
WASHC1	1.42407	-4.78465
SNX18	1.42466	-4.84837
MED12	1.42501	-5.47061
COG6	1.4253	-5.26797
TTC17	1.42605	-5.5101
CBS	1.42665	-4.57016
HSD17B13	1.42846	-4.15
TSSC1	1.4294	-4.41551
GEMIN2	1.43127	-4.80384
ABCD3	1.43168	-4.57186
CPT1A	1.43296	-4.57679
EPS15L1	1.43299	-4.67737
PPM1A	1.43324	-4.60461
GOLPH3	1.43379	-4.67104
PDLIM3	1.43379	-6.04425
SCO2	1.43434	-5.28967
AHCYL2	1.43439	-4.85409
PDHX	1.43456	-4.46657
MIA2	1.43483	-5.62897
PDPR	1.43541	-4.90498
TOE1	1.43612	-5.65795
MSI2	1.43754	-4.67093
SPR	1.43894	-4.32328
PI4K2A	1.43969	-4.59893
USE1	1.44113	-5.79341
LPP	1.44261	-3.64853
OGFOD1	1.44304	-4.51051
RDH14	1.44472	-5.14636
KDM1A	1.4448	-5.28775
ZC3HC1	1.44483	-5.06611
GLA	1.44503	-4.7811
UBA6	1.4461	-5.06801
AKAP13	1.44676	-6.03829
MMAB	1.44688	-4.93068
HIP1	1.44693	-5.80961
AMACR	1.44727	-5.43601
TPRKB	1.44739	-4.51345
GBA2	1.44815	-5.30787
STXBP3	1.44825	-5.12034
AIP	1.45084	-4.84079
JMJD6	1.4519	-4.86107
CPSF7	1.45239	-5.06811
PCYT1A	1.45283	-5.17566
SEC31B	1.45395	-4.75183
CELF2	1.45514	-4.82834
ACADSB	1.45643	-4.03073
TRAPPC12	1.45664	-5.38024
VDAC1	1.45735	-3.5141
MAPK9	1.45909	-4.73409
ACSS1A	1.45952	-4.87051
BPNT1	1.4605	-4.37727
YARS2	1.46059	-4.78913
DOK2	1.46155	-5.49397
EXOC2	1.46168	-5.25842
ACO1	1.46251	-4.5543
VPS36	1.46344	-5.2796
ALDH4A1	1.46395	-4.76679
CCDC43	1.46404	-4.91662
VPS45	1.46457	-4.06556
2025-03-01	1.46649	-4.67791
SLC25A1	1.46725	-4.37571
BIN1	1.4692	-4.63117
CASP7	1.47076	-5.95377
SACS	1.47086	-6.6461
OXSR1	1.47145	-4.4063
ENDOG	1.47205	-4.5765
NOC4L	1.47288	-5.74008
BCL2L13	1.4736	-4.84116
CPPED1	1.47543	-4.17608
NECAP2	1.47676	-4.73705
LOC107049717	1.47774	-4.87335
SGPL1	1.47854	-4.73155
HIST1H4D	1.47894	-3.51152
GINS4	1.47899	-5.53053
MRPS2	1.47906	-5.14075
EPDR1	1.4792	-5.32798
TRMT6	1.48	-4.95605
MGST1	1.4806	-3.5768
FLNC	1.48094	-4.67208
ANXA7	1.48133	-4.40241
PDXDC1	1.48347	-5.25998
IGF2BP3	1.48392	-4.04411
COG5	1.48448	-5.59128
MACF1	1.48461	-6.21736
C19orf60	1.4858	-4.81436
NADSYN1	1.4862	-5.11372
RAB3GAP2	1.48633	-5.52407
LRRC28	1.48695	-5.86115
PSMG1	1.48696	-4.22511
RIOX1	1.48739	-4.83518
WDR47	1.48773	-5.16082
EXOSC6	1.48917	-4.47807
MPP6	1.48923	-4.48257
PPM1E	1.49008	-5.50516
SIL1	1.4909	-5.29189
TBK1	1.4911	-4.7645
ALDH5A1	1.49387	-4.67342
DCPS	1.49538	-4.39629
CD2BP2	1.4954	-4.0118
RNMT	1.49584	-4.31119
UROD	1.49746	-4.72964
MGEA5	1.49874	-5.24908
PM20D1	1.49891	-5.19531
VAT1	1.49923	-4.21283
TP53RK	1.49929	-4.3865
SCAF8	1.49945	-5.30821
NOL6	1.49996	-5.33751
SORBS1	1.50026	-6.77787
WASHC4	1.50178	-5.76742
DDX23	1.5029	-4.69389
CUL5	1.50302	-5.33963
UFL1	1.50414	-4.90114
LSM8	1.50586	-4.43594
HSD17B7	1.50679	-4.26801
VPS33A	1.50711	-5.8405
SLC25A32	1.50748	-5.37148
LRRC57	1.50841	-4.60034
SFXN4	1.50853	-5.46583
HGH1	1.50858	-3.90622
OARD1	1.50881	-4.43836
CPT2	1.50889	-4.44089
TRMT61A	1.50944	-4.93271
PBLD	1.51105	-3.66978
PCNT	1.51202	-5.17486
EEA1	1.51234	-7.06561
TBCD	1.51288	-4.92646
TUBGCP3	1.5159	-5.04314
TMEM177	1.51636	-4.79707
PPP2R5A	1.51776	-5.69591
MINPP1	1.51838	-5.08326
MGMT	1.51894	-4.51587
CAPNS2	1.51951	-3.72864
PPOX	1.51974	-4.44832
LEMD3	1.51983	-5.25236
PELO	1.51996	-5.30071
PDLIM1	1.52031	-4.19649
CLUH	1.52061	-6.58841
LACTB2	1.52066	-4.57871
SNAP29	1.52121	-4.8232
MOCS3	1.52214	-4.7599
RBM14	1.52228	-4.37747
CAMK1	1.52248	-4.36087
IPO13	1.5225	-4.92275
NXN	1.52296	-4.73769
XRCC6	1.5232	-5.28572
ATPAF2	1.52491	-4.72011
YTHDF3	1.52582	-5.34605
AACS	1.5264	-3.2868
RRN3	1.52653	-5.57135
ABHD12B	1.52713	-3.99644
IFI30	1.52715	-5.1978
SLC30A1	1.52755	-5.30393
LTN1	1.52818	-5.74438
LZTFL1	1.52902	-4.09492
MVK	1.52912	-4.0712
CARD8	1.53104	-5.53748
GCDH	1.53104	-4.39456
GSR	1.53116	-4.3349
CCDC9	1.53125	-4.00496
YKT6	1.53178	-4.88523
ACACA	1.53256	-5.55882
USP4	1.53275	-5.72104
DNM1	1.5342	-4.14756
SLC1A4	1.53544	-4.18894
TRABD	1.53584	-4.406
FAHD2A	1.53591	-4.88325
DCXR	1.53613	-4.57413
MAPKAP1	1.53634	-5.54513
ARSA	1.53746	-4.9136
CTH	1.5391	-5.05726
PITRM1	1.53918	-5.08529
DHRS4	1.53994	-4.41243
GNA13	1.5416	-5.33868
RTCA	1.54274	-4.15488
TRAPPC5	1.5443	-5.02383
DHFR	1.54452	-4.87479
SERPINB6	1.54469	-4.46652
FAM105A	1.54472	-5.02155
FAAH2	1.54509	-4.5314
C17orf75	1.54543	-4.94049
AIFM2	1.54645	-5.11319
SURF1	1.54686	-4.57362
TRADD	1.54827	-5.11428
SULT1E1	1.54859	-4.07108
DIP2A	1.55102	-5.02524
MAP3K14	1.55117	-6.93706
FNTA	1.55191	-3.80655
INTS3	1.55229	-5.47309
RMDN1	1.5531	-4.12592
RNPEP	1.55482	-3.99465
ADO	1.55485	-4.04891
AKAP9	1.55511	-5.5377
SUMF2	1.55538	-4.69199
YIF1B	1.55607	-4.269
RPUSD4	1.55631	-6.27308
MAU2	1.55675	-5.38315
NAPRT	1.55764	-5.0439
MICALL2	1.55906	-5.04449
PEAK1	1.56009	-5.62004
CDKN2C	1.56107	-5.00398
SMG1	1.56132	-4.60764
IGF2R	1.56152	-4.68083
IRAK4	1.56162	-4.77441
TRMT11	1.56175	-5.44135
MRPS30	1.56226	-4.66653
ECHS1	1.56263	-4.55278
SUCLG2	1.56344	-4.10687
UTP20	1.56376	-4.93462
TNPO1	1.56501	-4.0468
FUT8	1.56563	-5.44902
PGM1	1.56566	-3.72177
ACSBG2	1.56678	-4.69393
SPECC1	1.56733	-4.47681
DUS3L	1.56765	-5.64645
SART3	1.5681	-4.84994
LARP4B	1.56852	-5.24112
HOMER3	1.56882	-4.47919
EPB41L2	1.57159	-5.10583
LOC107050620	1.57206	-5.15143
STXBP1	1.57233	-4.21248
IGBP1	1.57302	-4.89335
DHX30	1.57336	-5.33173
TRAPPC3	1.57353	-4.35225
HDAC1	1.57406	-5.05753
NUP133	1.57425	-5.31569
NAGA	1.57428	-4.97908
NCSTN	1.57502	-5.31524
SCAMP3	1.57502	-4.83392
CAMSAP2	1.57569	-6.96371
ALDH7A1	1.57691	-4.74003
LOC121108727	1.57697	-4.8868
RAB5B	1.57705	-3.97326
SHMT1	1.57764	-4.19736
PRKAR2A	1.57971	-4.35869
PYGL	1.5801	-4.302
ECE1	1.58027	-5.38522
ATP5S	1.58045	-4.36123
PTGES2	1.58115	-5.26409
ATG4B	1.5813	-5.19383
ATP6V1H	1.58135	-4.53209
PROSC	1.5821	-4.45192
LOC107056801	1.58222	-4.68537
DDX42	1.58303	-5.2718
APRT	1.58312	-3.95582
LARP7	1.5877	-5.70301
C12orf10	1.58782	-4.12692
PHYH	1.58795	-5.01385
SIRT3	1.58819	-6.11305
CCDC170	1.58834	-4.81527
FKBP11	1.58854	-4.85998
FNBP1L	1.58856	-6.74999
RBBP5	1.59016	-5.01487
PAF1	1.59024	-5.5892
EHD4	1.59024	-3.70529
ORMDL3	1.59065	-4.72253
GNPDA2	1.59123	-4.24707
PLCD1	1.59168	-4.45733
PYCRL	1.59198	-4.611
ALDH3A2	1.59209	-4.90771
MYEF2	1.59222	-4.68815
NCBP1	1.59235	-4.73136
PACSIN2	1.59364	-4.27501
WDR26	1.59413	-4.73821
MGAT2	1.59616	-3.80028
STK38L	1.59654	-5.66061
NNT	1.59696	-4.82827
GBE1	1.59744	-4.62373
FECH	1.59763	-5.09942
TMLHE	1.59833	-4.17256
SEC24A	1.59844	-4.95429
MRPL37	1.59854	-4.39627
GIPC1	1.59884	-4.28796
SIN3A	1.59888	-5.47628
ACADS	1.59896	-4.04587
AFAP1L2	1.59944	-6.10345
CLIC2	1.59981	-4.58185
VRK1	1.60215	-3.9358
AK2	1.6025	-4.46525
DDX52	1.60313	-6.23145
LAP3	1.6033	-5.6661
TIPRL	1.60398	-4.63184
GLT8D2	1.60455	-4.63564
RIC8A	1.60458	-4.96539
OPA1	1.60459	-3.75434
APPL2	1.60525	-4.60145
DCUN1D1	1.60656	-4.78057
PATL1	1.60659	-4.87018
CAMLG	1.6069	-4.80911
EIF2B4	1.60837	-4.34286
DCTN4	1.6099	-4.10528
ARVCF	1.61	-4.73712
RAB9A	1.6124	-4.60094
HSD17B4	1.61333	-4.18857
MIPEP	1.61347	-5.58885
KPNA3	1.61359	-3.9662
CCDC51	1.61406	-4.75466
FAM210A	1.6155	-5.72113
RHOT2	1.61588	-4.40039
PDP1	1.61687	-4.75974
DNAJC13	1.61707	-5.78588
CLASP1	1.61715	-5.80961
REL	1.6173	-4.746
WDR4	1.61769	-5.10063
UBA5	1.61802	-4.92582
SRSF5	1.6182	-4.77551
TBCB	1.61876	-4.42481
AAAS	1.61881	-4.49085
TARSL2	1.619	-4.76155
ASH2L	1.61934	-5.22669
GMPPB	1.61939	-4.08093
SGTA	1.61943	-4.11741
PRIM2	1.62325	-4.703
PCYOX1	1.6234	-4.41243
FAM98B	1.62399	-4.46251
TSTA3	1.62425	-4.40895
GRPEL2	1.62445	-6.66654
YEATS4	1.62468	-6.86693
MTHFD1L	1.62488	-3.9489
CASP3	1.62534	-4.24904
WASF2	1.6257	-4.8013
MTHFD1	1.626	-3.73047
COMMD6	1.62632	-5.5921
HK2	1.6266	-4.70052
DPH5	1.6274	-5.54377
SMARCA1	1.62743	-5.80521
RUFY1	1.62762	-6.09226
HCCS	1.62796	-5.42883
LMAN2L	1.62856	-4.15454
SETD3	1.6299	-4.47667
CLTCL1	1.6311	-4.94965
NUP188	1.63125	-5.74426
DERA	1.63148	-4.68771
ARHGEF6	1.63173	-5.12606
MRPL38	1.63206	-4.15243
CHM	1.63298	-5.12764
RCL1	1.6332	-5.57596
COG4	1.63482	-5.26928
ACSL1	1.63504	-4.49805
DYNLL1	1.63578	-4.26508
GOPC	1.63761	-4.75291
FBXL15	1.63803	-4.67757
FAF1	1.63824	-4.43471
HMCES	1.6395	-6.25551
LDAH	1.64018	-4.81304
BCAT1	1.64036	-3.97877
MAPRE3	1.64226	-4.54075
QSOX2	1.64342	-5.04706
TAF9	1.64382	-5.4605
BRE	1.64386	-4.53714
TMEM33	1.64392	-3.74589
PGLS	1.64432	-3.57513
VSNL1	1.64474	-4.64965
SPATA5L1	1.64484	-5.62743
AGPS	1.64664	-4.1896
IARS2	1.64664	-4.07493
ACOT8	1.64669	-4.82542
ARL8A	1.647	-3.99425
RBBP7	1.64744	-4.91394
SPAG9	1.64761	-4.82168
KPNA1	1.6477	-4.53013
OXNAD1	1.64823	-5.52068
PPP1R12A	1.6483	-5.05049
NPC1	1.64831	-5.06645
NRBP1	1.64908	-4.63664
AKAP8	1.64971	-5.51217
NUP43	1.64975	-4.35849
EIF4E	1.64988	-3.84779
DDI2	1.64988	-4.60754
ANKMY2	1.65045	-4.90286
RBKS	1.6509	-4.69917
C11orf54	1.65126	-3.39587
MYO5A	1.65158	-5.65644
SPTLC1	1.65166	-5.69083
GSK3A	1.65255	-4.13694
TMEM65	1.65306	-4.76058
ERI3	1.65314	-4.23744
SLC25A13	1.65314	-3.69925
NCAPG	1.65323	-4.91236
NAA16	1.65348	-4.61714
NCAPH	1.6536	-5.55201
PSME1	1.65419	-4.34391
NT5C3A	1.65453	-4.89787
RANBP10	1.65472	-5.39806
MAN2A1	1.65497	-3.99206
RWDD1	1.65519	-4.25935
LOC107049500	1.65703	-4.80165
UBE2H	1.65789	-4.2179
MRPL39	1.65867	-4.45702
CAMK2D	1.65968	-4.05738
LOC418170	1.65986	-2.94317
HEXA	1.66102	-4.89098
ADH1C	1.66128	-4.18236
GFPT1	1.66148	-4.91556
USP15	1.66218	-4.9418
PPP3CA	1.66272	-4.81019
AP1B1	1.66284	-4.22174
ENOPH1	1.66286	-4.47454
TNFRSF10B	1.66341	-5.59277
UBR4	1.66466	-4.94619
SCFD1	1.66484	-4.19454
KIF3B	1.66497	-5.14991
ELMO1	1.66515	-4.69724
AP3B1	1.66521	-4.53791
IPO8	1.66546	-5.17464
MON2	1.66578	-5.41037
GNPNAT1	1.66744	-5.02438
UBE3C	1.66795	-5.22821
HERC4	1.66857	-4.90868
SLC9A3R2	1.66906	-4.95749
ACAP2	1.66906	-5.08396
UBASH3B	1.66962	-5.67911
PPME1	1.66964	-4.2083
MRPS22	1.67006	-4.43962
HIST1H2A4L4	1.6703	-3.75528
PTK2	1.67107	-5.47157
SLC25A22	1.67144	-4.32413
TSNAX	1.67169	-3.94534
GSS	1.67193	-3.9984
GEMIN5	1.67196	-6.45311
MAP2K4	1.67263	-4.84332
CPSF2	1.67264	-5.83969
CHMP6	1.67362	-4.12963
SMARCC2	1.67396	-5.65954
CLIP1	1.67536	-5.38034
GOLGA2	1.6756	-5.0798
STX12	1.67686	-4.0547
HIST1H2BO	1.67693	-3.1061
SAAL1	1.67696	-4.74203
CSTF2	1.67701	-4.86391
LEMD2	1.67737	-4.84814
HTRA2	1.67759	-4.89369
PIGS	1.6778	-4.19233
SIRT5	1.6778	-4.7532
HECTD1	1.67855	-5.99355
PBXIP1	1.67856	-4.76064
FAR1	1.67903	-4.96343
IKBKG	1.67917	-4.47491
EIF2B5	1.67942	-4.5244
ARMH3	1.67969	-4.78057
HSD11B1L	1.67985	-6.07882
RBM27	1.6808	-5.62328
PTGR1	1.68105	-4.33938
USP24	1.6816	-5.84749
GPD1L	1.68209	-4.1018
DCTN6	1.68214	-4.53728
CHUK	1.68229	-4.59398
TBL1XR1	1.6831	-6.83788
CEP55	1.68316	-5.74064
RAB8A	1.68331	-4.33207
NT5C1B	1.68334	-4.5137
MAT1A	1.68383	-4.13015
DNAJC11	1.68409	-5.9506
MAP1A	1.68423	-5.39518
GCLC	1.68434	-4.39177
TMEM147	1.68447	-4.89947
SACM1L	1.68459	-5.09242
ATL2	1.68533	-4.60025
BNIP2	1.68576	-4.56718
LNPEP	1.68576	-4.50173
ITPA	1.68635	-4.71014
GNL2	1.68635	-5.65579
CHORDC1	1.68674	-4.11394
MRPS27	1.68757	-4.06369
PPP2R5D	1.68902	-4.18383
PGM3	1.68904	-4.11674
TST	1.68922	-4.24461
STRIP1	1.68968	-5.29298
TRIM47	1.6897	-5.05942
COMMD1	1.68998	-4.9129
WFS1	1.69008	-6.57594
UNC119B	1.69083	-4.77474
MAP1B	1.69261	-4.02679
CALHM2	1.69278	-4.7651
HPRT1	1.69313	-4.06114
RABIF	1.69327	-4.0409
ETFDH	1.69328	-4.10879
PDS5A	1.69337	-5.12666
POLR1C	1.6934	-4.39507
PTPN1	1.69359	-4.2406
CIAO1	1.69372	-5.96078
DNAJB12	1.69375	-4.61192
HSPA12A	1.69406	-4.42042
QTRT2	1.69466	-5.68346
LARP4	1.69487	-5.34181
GATAD2B	1.69492	-5.28341
LPGAT1	1.69513	-4.51069
NAA25	1.69575	-4.4201
CDC73	1.69632	-5.31687
LEO1	1.69676	-5.27413
LSG1	1.69702	-5.1178
GTPBP10	1.69749	-5.16338
NDRG1	1.69811	-4.52799
SLC25A24	1.69818	-3.92366
PUS1	1.69929	-4.92753
IRF7	1.69949	-5.04307
TCIRG1	1.69951	-4.65382
XPO4	1.69979	-5.43452
LCMT1	1.70001	-4.10066
MRPL24	1.70061	-4.61954
STAU2	1.70083	-4.94019
NEK9	1.70089	-4.99919
ZMPSTE24	1.70132	-4.89068
KIF20B	1.70133	-4.9843
TPP2	1.70239	-4.3221
TRAPPC4	1.70251	-5.82422
PTCD3	1.7033	-4.63277
FLOT2	1.70333	-5.16796
GMPPA	1.70352	-4.60273
OSTF1	1.70424	-4.22102
TNPO3	1.70528	-4.91611
RHOG	1.70654	-5.62134
RPA2	1.70668	-4.24424
FARSA	1.70729	-3.95745
NUP54	1.70791	-4.30988
CASK	1.70819	-5.53566
THUMPD1	1.70834	-4.775
GCN1	1.7089	-4.65548
PLEKHF1	1.709	-4.42996
MAD1L1	1.70916	-5.24691
PURA	1.70946	-3.79645
FHIP2A	1.71013	-4.55738
CHCHD6	1.71021	-5.23937
ACBD3	1.71084	-4.30324
GALNT4	1.71228	-5.86853
G3BP2	1.71254	-4.5578
AFAP1	1.71353	-5.14597
ALG2	1.71361	-4.656
SUCLG1	1.71386	-4.02857
SMS	1.71443	-5.46844
PSMD5	1.71451	-3.85567
PIP4K2C	1.71459	-5.89838
PLXDC2	1.7152	-5.07338
DOHH	1.7155	-4.41699
HMOX2	1.71623	-4.68738
ADSL	1.71671	-4.11003
PHPT1	1.71677	-5.64517
PECR	1.71714	-4.2268
GGPS1	1.71833	-5.02857
TPP1	1.71862	-4.39783
SRP68	1.71868	-4.14867
SNRNP40	1.7187	-4.9755
CSTF3	1.7189	-5.44801
TRIO	1.71907	-5.68116
TBC1D15	1.71913	-3.99239
NUP155	1.72061	-4.6712
RAB24	1.72124	-5.01649
SLC33A1	1.72196	-3.47776
PNPO	1.7221	-6.1283
RHOT1	1.72225	-4.58896
MAP2K2	1.7226	-4.31629
PDS5B	1.72269	-4.67151
EXOSC7	1.72322	-4.46232
RHOG2	1.72502	-5.06616
LAMTOR3	1.72515	-4.77435
GOSR2	1.72625	-4.63609
UFSP2	1.72628	-4.76783
ARL3	1.72652	-3.4172
ARFGAP1	1.72775	-4.78618
ARMC1	1.72887	-4.53294
CCDC134	1.72903	-5.40691
GNPAT	1.72933	-5.41124
KIF2A	1.72958	-4.98585
PRIM1	1.73018	-4.43878
SEPHS1	1.73068	-4.17889
TRMT10C	1.73125	-4.95116
MAP7D3	1.73177	-5.29624
UBLCP1	1.73187	-4.51814
ASAP1	1.7321	-4.95194
RANBP9	1.73387	-5.13635
SNX4	1.73444	-4.67419
METAP1	1.73633	-4.43969
CDK6	1.73694	-4.45636
PRMT7	1.73768	-5.59028
GTF2B	1.73845	-5.42052
PSAT1	1.73861	-3.65519
USP47	1.73968	-4.90177
SPTLC2	1.7403	-4.82105
UBE4A	1.7405	-5.91245
VTI1B	1.74072	-4.82716
RANBP3	1.74143	-6.69677
GMPS	1.74208	-4.21535
PRPSAP1	1.74216	-4.35914
PUS7	1.74533	-4.65359
GALNT7	1.74536	-6.55043
PTPN9	1.74574	-4.63308
CLPX	1.74591	-4.70387
MICAL2	1.74616	-5.59917
ATRX	1.74646	-5.67359
CDK17	1.74695	-5.27457
NXF1	1.74742	-4.46867
MRPL1	1.74749	-4.19662
MAPK11	1.74794	-5.0578
NANS	1.7483	-3.88525
MED24	1.74858	-6.22263
CBR3	1.74885	-3.90627
PTPA	1.74945	-3.62416
FAM91A1	1.74974	-4.9633
HEBP1	1.74981	-4.32219
PPT1	1.74997	-3.9121
STK3	1.75017	-4.90798
PGP	1.7505	-3.90863
ZNF512	1.75122	-5.24915
OSBPL11	1.75141	-4.85544
MSH6	1.7523	-5.22288
FBXO44	1.75237	-3.91413
DIAPH2	1.7524	-4.93414
FAM98A	1.75247	-4.48389
SKIV2L2	1.75279	-5.44411
FYN	1.75357	-5.75973
STX17	1.75371	-4.52123
ACSL3	1.75436	-4.85191
CNPY3	1.75458	-4.16353
TRIP13	1.75541	-4.38175
XPO7	1.75562	-4.18518
COPG2	1.75571	-3.91078
ARPC5L	1.7558	-5.07818
ACIN1	1.75593	-4.84259
GOT1	1.75644	-3.36993
EIF4G3	1.75744	-5.54127
MYO18A	1.75744	-5.41449
LOC107049862	1.75772	-4.54236
DNAJB1	1.75901	-3.80593
NUBP2	1.75924	-4.05066
NAV1	1.75936	-5.11848
GNPDA1	1.76045	-4.80372
DIS3	1.76062	-5.10482
OXCT1	1.76084	-3.37747
OCIAD2	1.76241	-4.69941
KIAA1524	1.76311	-4.13119
FASTKD2	1.76316	-4.6962
CRK	1.76347	-4.4638
UCK2	1.76362	-4.23859
VPS26B	1.76391	-5.22067
SLC25A20	1.76467	-5.45683
ARMC6	1.76548	-5.06295
CERCAM	1.76551	-4.91371
DAB2	1.76597	-4.82229
QRICH1	1.76684	-4.74224
ATXN2	1.76688	-4.68645
VKORC1	1.76697	-4.32965
GLOD4	1.76699	-3.9817
LIG1	1.76857	-4.99627
PPP2R5C	1.76876	-5.10739
DPP9	1.76912	-6.00479
SEC23IP	1.76925	-4.35437
HSPA14	1.76975	-4.84804
RNF20	1.76992	-6.0548
GALM	1.77073	-3.83494
TMEM11	1.77163	-4.16979
THOC2	1.77193	-4.98598
XRCC5	1.77318	-6.26689
ANKFY1	1.7735	-4.40599
ACTR10	1.77381	-4.56014
MECP2	1.77618	-4.73974
ARFGAP2	1.77712	-4.784
IDH3B	1.77767	-3.97914
ECI2	1.77802	-3.82009
NT5C2	1.77822	-4.26828
STX10	1.77871	-3.99076
ARHGAP1	1.77907	-3.87844
TWF1	1.77954	-4.48829
SUN2	1.78112	-4.44601
TOLLIP	1.78186	-4.11986
PPAT	1.78194	-4.97753
MAT2B	1.78238	-4.10435
STX8	1.78266	-4.60128
VAT1L	1.78267	-3.92271
WDR82	1.78291	-4.57926
POLDIP2	1.78299	-4.50482
CPNE3	1.78316	-4.23379
GTF2F2	1.78357	-3.94763
DECR2	1.78412	-4.42056
TMEM214	1.78435	-4.53831
NANP	1.78459	-5.09856
RPEL1	1.78484	-4.50728
ESYT1	1.78528	-4.35584
YARS	1.78626	-3.46772
MCU	1.78719	-4.96648
XPNPEP1	1.78789	-3.94281
ALG5	1.78812	-3.03512
MAP1LC3A	1.78824	-4.01636
ARFIP2	1.78833	-5.44535
RDH11	1.78846	-3.72103
SMPD1	1.78855	-4.38934
ARHGEF2	1.78923	-4.47305
COQ9	1.7895	-4.0447
LETM1	1.78969	-3.99396
NAPA	1.79073	-3.58818
CLASP2	1.79083	-5.4598
PRRC1	1.79115	-4.08461
PDIA5	1.7924	-3.71517
ALDH2	1.79322	-3.76139
LOC107050659	1.79396	-4.39575
TUBGCP2	1.79415	-4.64001
ZPR1	1.79496	-4.74409
CUL2	1.79516	-4.83249
MTMR1	1.79538	-5.8542
SRRM1	1.79548	-5.52026
AUP1	1.79556	-5.31592
PNPT1	1.79582	-6.23519
ZC3H18	1.79738	-4.16291
SMARCD2	1.79823	-5.14889
CLIP2	1.79872	-4.49008
WDR45	1.79972	-4.47461
XPO6	1.8001	-4.14504
RP2	1.80118	-5.22202
GLB1	1.80124	-4.31261
GID8	1.80165	-5.78119
AP2A2	1.80202	-3.65581
MRE11	1.80208	-5.04989
ZW10	1.80268	-4.39999
UGP2	1.8036	-3.74197
SEPTIN8	1.80399	-4.95481
OSBPL2	1.80401	-5.09282
NMT2	1.80428	-4.23379
SC5D	1.80517	-4.90132
MRPS7	1.80552	-6.6007
UBAP2L	1.80557	-4.48788
TFCP2	1.80564	-5.00453
MRI1	1.80612	-3.73808
PITPNA	1.80623	-4.09075
NUP153	1.80646	-5.06055
EPS15	1.80647	-5.50596
TMEM126A	1.80706	-5.77984
PPA2	1.8072	-4.27899
UTRN	1.80762	-5.65312
PAK2	1.80805	-4.41894
POLD1	1.80879	-4.43747
IAH1	1.80965	-4.46616
SNAP23	1.80978	-5.4015
SYAP1	1.80991	-4.7564
HSDL2	1.81081	-3.78961
FBXO22	1.81093	-4.36925
HIGD2A	1.81125	-5.51214
SRPK2	1.81127	-5.94753
IGF2BP1	1.81144	-3.35158
POFUT1	1.81152	-3.86633
DLAT	1.81242	-3.95104
FAHD1	1.81266	-4.37476
BLMH	1.81375	-4.56555
SUPT6H	1.81449	-4.74796
UFC1	1.81464	-3.85446
PARN	1.81487	-5.37785
RAB23	1.81537	-4.09489
GFM1	1.81653	-4.28697
LRRC15	1.817	-3.64267
GBF1	1.81731	-5.75145
PTPN11	1.81784	-5.03006
PDPK1	1.81787	-6.15712
ENPP3	1.81806	-5.54093
NUP88	1.81837	-5.59376
DHRS7B	1.81851	-4.00995
ACAA2	1.81896	-3.23288
NCLN	1.81923	-4.16635
SEC23B	1.81971	-3.76982
PTPN12	1.8206	-4.84973
SUCLA2	1.82106	-3.94729
PRPF4B	1.82191	-5.91387
MSH2	1.82231	-4.33095
TNKS1BP1	1.82263	-5.17336
CRNKL1	1.82265	-5.40513
BDH1A	1.82421	-3.67452
NUDT5	1.8248	-3.93492
NUP205	1.82568	-4.90254
AS3MT	1.82572	-4.16507
THRAP3	1.82601	-4.5976
HAGH	1.82616	-4.62296
DNAJC5	1.82673	-3.7161
GALK2	1.82786	-4.24957
DIABLO	1.8283	-4.74211
NSUN2	1.82916	-4.97855
CDK5RAP3	1.82935	-4.02268
C16orf62	1.8296	-5.81162
CAPG	1.83063	-3.22756
SNX9	1.83064	-4.13183
RAB31	1.83075	-4.51905
MLST8	1.83087	-5.66026
EXOC5	1.83163	-5.20242
EIF2B1	1.83163	-4.37802
RBM25	1.83185	-4.88597
PMM2	1.83192	-4.31021
GPR107	1.83194	-5.07723
DAP3	1.83217	-4.2942
TBRG4	1.83276	-3.91124
SAP30	1.83433	-6.75173
WASHC5	1.83437	-5.43306
VTA1	1.8348	-4.20668
POLD2	1.83547	-4.40746
SETD7	1.83684	-4.52123
ATP6V1A	1.83703	-3.63123
DHCR24	1.83734	-4.29857
NUMA1	1.83757	-5.53818
SCCPDH	1.83764	-3.52089
FASN	1.83814	-3.85626
PGAM5	1.83823	-4.71354
NAPG	1.83852	-3.90292
GPS1	1.8388	-3.81148
NME3	1.83898	-4.41912
ACBD6	1.83907	-4.58557
LOC121108714	1.83955	-4.457
UBE2N	1.83971	-3.37136
NUP98	1.84044	-4.59803
COPA	1.84089	-3.71523
MARVELD1	1.84107	-4.45298
UXS1	1.84166	-5.059
PDK1	1.84183	-4.76082
CCZ1	1.84298	-4.94157
RFC1	1.84299	-5.50196
RBMXL3	1.8433	-3.13326
RCC2	1.84336	-4.5051
PIGK	1.84341	-4.52296
ADPGK	1.84378	-3.75209
TOMM34	1.84446	-3.99508
UBE2J2	1.84511	-5.59457
MRPL16	1.84559	-4.55749
GNG2	1.84605	-4.54187
JUP	1.84622	-5.6827
THOP1	1.84644	-3.51921
PLXNB2	1.84667	-4.93741
TRIP12	1.84785	-5.54012
ARIH1	1.84811	-4.83806
PMPCB	1.84813	-4.28938
POLB	1.84818	-5.02567
PDCD11	1.84886	-4.96418
TIMM44	1.84932	-4.12652
NAT10	1.84937	-5.93503
IDE	1.8504	-3.8284
MRPL15	1.85131	-4.18233
CHERP	1.85254	-5.79202
RPAP3	1.85265	-4.85261
BRMS1L	1.85316	-3.44658
LSS	1.85339	-3.48727
AIDA	1.85355	-5.55674
UQCC1	1.85357	-4.56363
DDX17	1.85405	-3.59083
STX7	1.855	-3.8852
FUBP3	1.85571	-4.76836
CTNND1	1.85614	-3.84425
USP25	1.85673	-6.06987
KIF1BP	1.85761	-4.74651
PCID2	1.85763	-4.57759
VPS4B	1.85784	-4.17301
PGM2	1.85796	-3.64883
FAM179B	1.85874	-4.94789
DDX46	1.85885	-4.83734
USP39	1.85919	-4.55292
NAA40	1.85961	-5.64055
THUMPD3	1.85964	-4.20106
PARVA	1.85976	-4.05981
DLGAP5	1.8599	-6.05119
EXOSC2	1.86009	-4.04352
SCPEP1	1.86011	-5.93693
LMNB1	1.86042	-3.7842
SRSF11	1.86161	-4.19912
PPP3CB	1.86369	-3.70958
NUDCD3	1.86407	-4.51719
XRN2	1.86463	-5.52991
UBE3A	1.86464	-4.90636
WARS	1.86543	-4.39578
CCNDBP1	1.86617	-5.81314
HNRNPLL	1.86683	-5.65704
CAST	1.86699	-4.36922
RAPH1	1.86711	-4.90305
NFS1	1.86714	-4.39643
PSMD9	1.86771	-4.67389
IMPA1	1.8678	-3.72483
PPP6C	1.86812	-4.46817
UGDH	1.86827	-4.0272
TSR1	1.86837	-4.42545
CCDC173	1.86839	-4.2424
POLDIP3	1.86882	-4.50251
MAP1S	1.86968	-4.15952
POLR2H	1.86997	-4.66848
NACAD	1.8706	-5.76514
RTCB	1.87099	-3.80225
C10orf2	1.87131	-5.59098
APOA1BP	1.87166	-4.87747
DRG2	1.87249	-3.94298
AGFG1	1.87281	-4.77684
GGH	1.87288	-4.89777
DLGAP4	1.87299	-4.45176
DDX6	1.87323	-3.8068
DYNLT1	1.8739	-4.56072
ARL8B	1.87395	-4.31436
CRKL	1.87416	-4.26095
UTP14A	1.87421	-5.60801
PCMT1	1.87425	-4.52627
DOCK7	1.8743	-5.36789
STAM2	1.87471	-4.54181
SNX3	1.87488	-3.54567
TRNT1	1.87493	-4.43421
TPR	1.87706	-4.36029
MYD88	1.87765	-4.13061
GNAS	1.87801	-3.68031
SFXN3	1.87806	-3.25451
CCAR1	1.88002	-6.38146
PDXK	1.88011	-3.71826
HEATR3	1.88055	-5.07967
STK4	1.88094	-4.42982
CORO1B	1.88168	-4.20396
FLII	1.88176	-4.63841
PTTG1IP2	1.88211	-3.99322
ERAP1	1.8824	-5.15687
UBE2K	1.88242	-3.94782
CHST3	1.88262	-4.599
AP3D1	1.88276	-4.54092
SEC11C	1.88301	-5.76967
NDE1	1.88357	-5.47553
AKT1	1.88404	-4.22619
FKBP5	1.88407	-4.27364
CLCC1	1.88461	-4.64128
SNX27	1.88491	-4.27704
SNX2	1.8865	-3.76884
CPNE1	1.88655	-3.69193
ATP2B4	1.88719	-4.24045
GART	1.88721	-4.27071
LOC418108	1.88825	-5.18462
CSK	1.88851	-4.21241
RFTN1	1.88856	-5.24816
NUBP1	1.88893	-4.11598
APMAP	1.88902	-4.39739
SCARB2	1.88903	-3.94228
GRSF1	1.88924	-4.32592
PUM3	1.88939	-4.89557
OSBP	1.88962	-3.8502
POLR2B	1.88971	-5.25251
ROCK2	1.89034	-4.83568
RAB21	1.89102	-4.55977
RBPMS	1.89153	-5.04797
AK1	1.89168	-3.30536
LPCAT2	1.89221	-3.9175
RAB7B	1.89258	-4.8791
NFKB2	1.89258	-4.96539
TOR1B	1.89345	-4.50628
CAB39	1.89368	-3.80074
PMPCA	1.89408	-4.53729
TMOD3	1.8941	-4.3366
SH3GL1	1.89463	-3.61386
MCUB	1.89499	-6.11786
SCAMP2	1.89517	-3.69182
MTPAP	1.89529	-5.0609
TCEA1	1.89542	-4.4941
RAB5A	1.89559	-4.7945
LOC107050662	1.89566	-3.72128
RAB3GAP1	1.89574	-5.53786
RBM12	1.8958	-3.9412
LOC107050579	1.8962	-3.98222
MAP4K4	1.89633	-5.24881
UPF2	1.89667	-5.24782
RRP1B	1.89687	-5.73497
VMA21	1.89725	-4.46564
PRDX3	1.89742	-3.1058
ITPRIP	1.89744	-4.79144
RABGGTB	1.89787	-4.09872
UFD1L	1.89814	-4.05741
SNX8	1.89835	-4.19296
UNC45A	1.89887	-3.89768
SBDS	1.89895	-4.259
EDC4	1.89976	-4.53814
ATP6V0D1	1.89986	-3.61971
AAMP	1.89995	-4.52097
EXOC7	1.90048	-5.78693
CHTOP	1.90081	-4.92153
EIF2A	1.90082	-4.26119
SF3A1	1.90183	-4.33853
FHOD1	1.90199	-4.97505
RRBP1	1.9025	-3.40132
R3HCC1	1.90278	-4.74869
RPS6KA3	1.90306	-4.12666
ATAD3B	1.90347	-3.7811
SEC24D	1.90349	-4.53118
MRPS26	1.90404	-4.62537
PHF6	1.90425	-5.12003
VAPA	1.90425	-4.13977
USO1	1.90439	-3.74933
ADSS1	1.90451	-3.68936
RFTN2	1.90494	-4.5611
GNB4	1.9055	-4.53806
NAE1	1.90634	-3.95302
CUL1	1.90638	-4.14922
NUF2	1.90653	-4.68768
DNAJC17	1.90688	-4.33278
AHNAK2	1.90703	-3.76912
RFC5	1.90777	-4.33845
LONP1	1.90808	-4.09679
PHKG1	1.90975	-5.00427
PXN	1.9105	-4.43782
CARHSP1	1.91052	-4.87089
LOC776273	1.91068	-5.24646
DHX36	1.91071	-5.02433
RAB27A	1.91076	-4.88202
RAP1GDS1	1.91332	-3.86115
NIF3L1	1.91356	-4.10572
PPP4R1	1.91408	-5.25022
RRP12	1.91431	-5.19323
MRPS31	1.91432	-4.4087
ANKRD13A	1.91448	-5.28717
SCP2	1.91473	-4.17132
PREP	1.91552	-3.65687
USP9Y	1.91568	-5.12946
TAOK1	1.91622	-4.97016
QSOX1	1.91695	-6.21807
AARSD1	1.91705	-4.13995
RFC3	1.91828	-4.46992
ALDH9A1	1.91896	-3.30666
TMX2	1.92009	-4.49433
AIFM1	1.92071	-4.33294
PCNP	1.92112	-5.62519
IPO9	1.92172	-3.95613
NOB1	1.92291	-4.50471
ESD	1.92308	-3.26033
SH3PXD2B	1.92335	-4.67282
NDUFA9	1.92422	-3.90873
MCM2	1.92422	-3.76014
LOC107056280	1.92443	-4.3358
DCUN1D5	1.9247	-4.77135
P3H1	1.92476	-4.21049
EIF2B3	1.92481	-5.38262
SNRNP200	1.9256	-4.80889
SRI	1.92593	-3.60227
HPCAL1	1.92618	-4.18025
PES1	1.92722	-4.50863
KRAS	1.92727	-4.01487
SRC	1.92808	-4.10764
HGS	1.92903	-4.71056
LOC112531447	1.92921	-3.89758
LOC425607	1.92947	-3.67291
STAT6	1.92972	-4.99659
LARS	1.93028	-3.9837
ACSL4	1.93047	-4.40787
NUP35	1.93055	-4.24075
GATD3AL1	1.93058	-3.96515
KHDRBS1	1.93112	-4.43324
SEH1L	1.93139	-6.35748
ADSS2	1.93209	-4.35204
HMBS	1.93211	-3.7994
PRMT3	1.93223	-4.72843
ARFRP1	1.9325	-5.45829
DNAJC9	1.93299	-4.06976
RRS1	1.93341	-4.41041
MMS19	1.9338	-4.68292
MYBBP1A	1.93385	-5.3415
PPP2R2A	1.9339	-4.09054
ACOT7	1.93488	-4.35168
MARS	1.93508	-4.15189
SEL1L	1.93607	-4.82953
AHSA2	1.93663	-5.87446
CTBPL	1.93681	-5.02103
MRPS35	1.93745	-4.50166
SEC23A	1.93851	-3.80666
KIF11	1.93929	-4.95189
ERLIN1	1.93935	-3.94549
TYMS	1.93949	-4.96143
ERGIC3	1.93967	-4.62843
SLC27A4	1.94034	-4.09625
CCDC6	1.94038	-4.97097
TOR1AIP1	1.94079	-4.72217
ERG28	1.94119	-4.17288
NSDHL	1.94137	-3.2794
ASPH	1.9416	-4.01013
PSMD10	1.94184	-4.0567
RAB8B	1.94249	-4.37953
UBQLN1	1.94279	-4.41556
ADD1	1.9442	-4.75166
TCEB1	1.94443	-4.18074
NPLOC4	1.94451	-4.19293
CASP1	1.94456	-4.47562
RAB6A	1.94478	-3.18233
GOLGA7	1.94565	-4.79621
THOC1	1.94609	-4.81782
CALD1	1.94648	-4.44297
CCDC25	1.94651	-5.13641
PML	1.94665	-4.9981
DCTN1	1.94701	-4.21662
EPB41L1	1.94705	-4.92704
LNPK	1.94719	-4.71612
PRKACB	1.94767	-3.73922
MIEN1	1.949	-4.11403
AP2B1	1.94929	-3.46903
MTA2	1.95002	-4.07557
PDHB	1.95076	-3.40337
CARS	1.95187	-3.66315
SARAF	1.95194	-4.60742
FAM234A	1.95263	-5.08607
PRMT5	1.95376	-3.63779
MRPL58	1.95471	-4.70551
MICU1	1.95498	-4.54634
FADD	1.95526	-3.57327
AAR2	1.95541	-5.02615
PYCR1	1.95582	-3.186
GNA11	1.95619	-3.75297
ERO1A	1.95731	-3.53813
SAMM50	1.95767	-4.13665
SWAP70	1.95797	-3.92744
PICALM	1.95813	-4.04915
SPTBN1	1.95839	-4.96662
LIN7C	1.95852	-4.74223
NUP62	1.95925	-4.11039
TARDBP	1.95936	-3.8962
NDUFA5	1.95961	-4.34394
GUSB	1.96035	-4.18347
CBFB	1.96113	-4.45076
DTYMK	1.96182	-4.15213
LOC107057310	1.96183	-4.21472
RELL1	1.96307	-5.02225
MTERF3	1.96324	-5.14576
THOC5	1.96368	-5.1246
PTGES3L	1.96533	-4.63035
FIP1L1	1.96676	-4.92785
GRPEL1	1.96677	-4.31579
LYAR	1.96697	-5.34937
SPG21	1.96711	-4.67302
APOO	1.96864	-4.27534
MRPS23	1.969	-4.77775
KTN1	1.96906	-3.99737
RAD23B	1.9693	-4.96002
LUC7L	1.96936	-4.26836
NUP85	1.96962	-4.39102
NUP160	1.96995	-5.049
CSNK1D	1.97069	-4.80954
ARFGAP3	1.9711	-5.39968
AP1G1	1.97126	-4.00848
LOC107049501	1.97128	-3.8299
NUP58	1.97157	-4.24923
SEC22B	1.97227	-3.3365
CKAP5	1.97253	-4.28809
PTRH2	1.97301	-4.50417
TCERG1	1.97303	-4.56305
MAP2K3	1.97309	-4.31406
ATP6V1B2	1.97373	-3.56784
SMTN	1.97392	-5.21821
KLC2	1.97429	-4.30553
PRPF38A	1.97434	-4.84929
TOR1A	1.97447	-5.09617
CACYBP	1.9754	-4.21497
LMAN1L	1.97542	-4.32876
DLD	1.9764	-3.93273
SYNGR2	1.97655	-3.73376
MVD	1.97684	-3.48688
HSPB9	1.97696	-2.48625
IDH3A	1.97763	-3.50257
TMEM165	1.97783	-4.48542
LOC101749377	1.97981	-3.99618
FAF2	1.9801	-4.24763
MCM4	1.98066	-3.66788
CD99L2	1.98084	-4.80372
ACOT9	1.98088	-3.75786
STUB1	1.98148	-4.2999
FAM129B	1.98174	-4.13299
MRPL45	1.98175	-4.29619
PBK	1.98193	-4.18709
FAM49A	1.98193	-4.20682
FXYD6	1.98212	-4.22825
MRPL46	1.98254	-4.32605
TMEM87B	1.9838	-5.42334
MRPS9	1.98399	-4.56961
NSFL1C	1.98437	-3.13865
UBA3	1.98519	-4.21209
PPM1G	1.98522	-4.34106
MAPK14	1.98563	-4.29252
SRPK1	1.98638	-4.46704
DLST	1.98877	-3.77638
DNAJA1	1.9889	-4.85218
SRM	1.9889	-3.95943
PNN	1.98961	-5.24023
DCTN3	1.98974	-4.64316
MARCKS	1.99096	-3.7792
LRRC59	1.99101	-3.76886
DNM1L	1.99108	-4.14402
GANAB	1.99259	-3.25026
ATP6V1C1	1.99271	-3.84229
MOV10	1.99287	-4.83096
STX16	1.99305	-4.88794
NDC1	1.99403	-5.00757
QARS	1.99422	-3.5214
MRTO4	1.99483	-3.87529
ERLEC1	1.99496	-4.73207
NDUFS1	1.99657	-4.27004
CUL4B	1.99685	-4.3344
PRKAG1	1.99728	-5.11542
LOC112531384	1.9977	-3.45564
GATD3A	1.99785	-4.54796
HADHB	1.9989	-3.28477
BYSL	1.99897	-4.42948
STOML2	1.99906	-4.12744
CLINT1	1.99941	-4.30747
STAG2	1.99946	-4.9941
EWSR1	1.99978	-4.64954
SH3BGRL	1.99994	-4.24703
TRIM7.2	2.00058	-4.52337
MRPL19	2.00109	-4.08264
FUT11	2.00185	-4.99833
SEC24C	2.00231	-3.71114
CWF19L1	2.00252	-3.12983
CD47	2.00301	-4.27144
MRPL10	2.00312	-4.25718
UBP1	2.00323	-4.94125
WDR43	2.00328	-5.65031
PPP4R2	2.00515	-4.97195
FBL	2.00571	-4.4109
PARP9	2.00649	-6.30846
EEF1E1	2.00679	-3.7774
TMEM30A	2.00718	-4.34954
PLXNA1	2.00747	-5.41492
COPS5	2.00835	-3.73549
UPF1	2.00836	-3.86122
EFL1	2.00904	-4.98139
EPN2	2.00973	-4.07684
TTLL12	2.00999	-4.0079
SMURF2	2.01063	-4.87774
PEPD	2.0111	-3.46796
CCDC47	2.0113	-4.06553
WDR77	2.01169	-3.61341
PIN1	2.01171	-4.32329
IMP4	2.01174	-4.66358
OGDH	2.01175	-3.90835
SQLE	2.01242	-4.81105
LOC121108729	2.01306	-3.17663
MCM3	2.01424	-3.7999
FKBP8	2.01489	-4.0135
ALG12	2.01513	-4.1064
WDR61	2.01663	-4.1672
ALDOA	2.01701	-3.10857
SRPRB	2.01703	-3.71785
TBL2	2.01723	-5.29827
IARS	2.01727	-3.96253
TPMT	2.01756	-4.45147
PSMF1	2.01862	-3.58943
TMEM43	2.01871	-3.63984
GATSL3	2.01913	-4.05375
PSPH	2.01976	-4.18142
SH3BP4	2.01982	-5.1375
CEP170	2.02008	-5.47247
NQO1	2.02066	-3.57842
NUP107	2.02167	-4.21864
ERGIC1	2.02172	-3.28103
DNAJB4	2.02289	-3.84204
DPYSL2	2.0233	-2.88019
CUL3	2.02333	-4.66584
UGGT1	2.02426	-4.17428
ACADL	2.0244	-3.44542
ATP2A2	2.02458	-4.02153
NOC3L	2.02493	-4.64368
GYG1	2.02546	-4.43962
ECI1	2.02635	-3.70187
NUP93	2.02691	-3.98076
PAPSS1	2.02708	-3.71325
CHD4	2.02713	-5.28539
SOD2	2.02745	-3.76235
TUBGCP4	2.02831	-5.00394
RNASEH2B	2.02862	-4.66914
HMGCS1	2.02872	-3.31296
FARSB	2.02877	-3.55223
DYNC1LI2	2.02881	-4.50356
MRPL44	2.02889	-4.76077
P4HA2	2.02929	-3.63827
STX2	2.02955	-4.07475
LOC107051449	2.02955	-5.49201
NOP2	2.03	-5.05746
SEC63	2.03002	-4.51603
BICD2	2.03042	-5.22662
SNX12	2.03051	-3.81403
TM9SF4	2.03068	-4.70544
CTPS1	2.03104	-4.26425
TFG	2.03164	-4.6726
QDPR	2.03189	-3.87627
NDUFS2	2.03221	-4.4181
PPP1R19L	2.03253	-5.99912
API5	2.03273	-3.46406
AP1M1	2.03315	-3.91878
FNTB	2.03362	-5.0668
NDUFS7	2.03482	-4.51377
ATG3	2.03497	-3.72093
DPM1	2.03529	-4.43621
LRPPRC	2.03556	-3.59097
CORO1C	2.03618	-4.76721
SFXN1	2.03652	-3.01354
ACAT2	2.03664	-3.31195
RPA1	2.03787	-4.70684
CNOT1	2.03842	-5.0344
DBNL	2.03959	-4.3409
PRPF3	2.0403	-4.92691
RAP1B	2.04047	-3.35882
TARS	2.04054	-3.60464
RFC4	2.04066	-3.92849
ENDOD1	2.04118	-3.93534
LOC121109775	2.04138	-3.34186
SF3A3	2.04189	-4.22629
U2AF1	2.04208	-3.38222
ST13P5	2.04272	-3.67037
DOCK1	2.04291	-4.73029
GSTM2	2.04348	-2.85244
BRIX1	2.04379	-4.92327
GALNS	2.04508	-3.95148
PPP1CC	2.04517	-4.55543
NIPSNAP2	2.04555	-4.07959
GET4	2.04739	-3.91071
STK26	2.04761	-4.28378
BID	2.04768	-4.26868
NSF	2.04822	-3.43437
MRPS5	2.04875	-4.37314
COPS7A	2.04895	-4.54006
CAPZA2	2.04938	-3.22209
GLUD2	2.04943	-3.11921
MRPL47	2.04945	-5.47943
UGT2A1	2.04999	-3.3922
CDC5L	2.0504	-5.01476
HSD17B12	2.05078	-3.52439
IST1	2.05092	-3.95323
HNRNPR	2.05186	-3.8602
CTNNBL1	2.05212	-4.05964
POFUT2	2.05215	-4.98033
HSPA4L	2.05216	-3.25834
ATP6V1D	2.0522	-4.43374
LAMTOR5	2.05257	-4.27834
RAE1	2.0527	-4.90883
RALA	2.05346	-4.42303
MTX2	2.05349	-4.82165
WDR5B	2.05376	-5.57185
TWF2	2.05394	-3.91935
CASP8	2.05398	-4.31427
MRPS25	2.05541	-4.97865
PIK3C2A	2.05572	-4.96775
LIMS1	2.05646	-4.00574
RALB	2.05711	-4.30493
FTSJ3	2.05783	-4.73225
FUNDC2	2.05791	-4.87153
CPSF3	2.05798	-4.85371
GLIPR2	2.05812	-4.25784
FAM3C	2.05969	-4.7349
DDB1	2.06018	-4.56596
GLS2	2.06029	-3.99113
STAT5A	2.06035	-5.48479
DNPEP	2.06094	-3.36491
TOMM70	2.06128	-3.74041
CFAP20	2.06134	-4.63205
MYH10	2.0633	-3.70562
KIF5B	2.06396	-3.7262
POLR2C	2.06427	-4.31278
YTHDF1	2.06547	-4.62045
PDE6D	2.06588	-4.23434
DHODH	2.06658	-4.34284
H1FX	2.06822	-4.16163
NTMT1	2.06904	-4.67214
AKR7A2	2.06979	-3.12905
TXNDC12	2.06984	-4.99885
PRKAG2	2.07027	-4.51016
TMEM41B	2.07057	-5.45863
UBR5	2.07074	-6.1031
PPP4R3A	2.07097	-4.683
SNX1	2.07115	-4.05354
SMNDC1	2.07213	-4.43197
KPNA4	2.07213	-5.0063
RPF2	2.0724	-4.35884
TAF15	2.07256	-4.83428
EPHA2	2.07271	-4.64573
HELZ2	2.07321	-5.58839
SEC31A	2.07328	-4.11634
TMUB1	2.07358	-2.90005
GPD2	2.07378	-3.66784
MFAP1	2.07486	-6.56611
PARP1	2.07528	-4.09149
LAMTOR1	2.07566	-4.11467
XPO5	2.0757	-4.47367
MAPRE2	2.07574	-5.46251
MAT2L2	2.07606	-3.60328
TUBA4AL	2.07611	-3.09035
EIF4E2	2.07677	-5.58729
RER1	2.07692	-4.96214
FAM49B	2.07696	-3.70477
DNAJA3	2.07796	-4.66662
TXNRD3	2.07821	-4.45137
SSU72	2.07894	-4.42665
NMT1	2.07985	-4.3637
MLEC	2.08026	-3.43098
CYB5R1	2.08052	-3.2123
PM5	2.08053	-4.99231
PDHA2	2.08329	-3.59685
FAS	2.08433	-4.97501
NAA50	2.0846	-4.26401
RBMS1	2.08485	-4.26448
PAFAH1B2	2.08568	-3.41965
CYFIP1	2.08605	-4.39301
CHMP2A	2.08607	-3.67723
CPSF6	2.08616	-3.95858
CLIC4	2.08655	-3.6763
OGFR	2.08686	-7.16563
HIKESHI	2.08721	-3.72879
CA5A	2.08811	-4.5314
PRPF6	2.08816	-4.40863
RACGAP1	2.08838	-5.75905
PLEK2	2.08918	-4.46943
KIF5C	2.08947	-4.45869
RPRD1B	2.0905	-4.02259
CMTR1	2.09054	-4.92386
MRPL48	2.09069	-4.96196
GMDS	2.0912	-4.91816
EZR	2.09145	-3.48005
BCLAF1	2.0916	-4.75122
HPF1	2.09203	-4.6141
PPIL1	2.09207	-3.95102
LOC107050559	2.09237	-3.06736
CNDP2	2.09274	-3.44061
LTA4H	2.09333	-3.11995
KNSTRN	2.09503	-3.94379
DRG1	2.09586	-3.62506
ARL1	2.09669	-4.32846
DNAJA4	2.0972	-4.35406
MEMO1	2.09733	-4.20841
SUMO1	2.0977	-4.64508
NRDC	2.09885	-5.33548
RBM17	2.09935	-4.90202
SDR16C5	2.10001	-3.88744
JUN	2.101	-4.67281
VASN	2.10183	-5.4793
LOC776067	2.10244	-5.49078
FAM177A1	2.10291	-4.52369
PARP14	2.103	-5.94715
DHCR7	2.10305	-3.66226
TFAM	2.10447	-5.27862
NPTN	2.10518	-5.51414
SEPTIN9	2.10621	-3.64598
USP7	2.10666	-4.72025
CCS	2.10683	-3.87899
TMED7	2.10727	-4.19146
CAND1	2.10776	-3.50108
SLK	2.108	-4.26563
VPS29	2.10824	-3.34671
CRTAP	2.10853	-4.09051
GLYR1	2.10907	-5.13331
M6PR	2.10983	-4.39672
CLTB	2.11115	-3.55341
RANGAP1	2.11152	-3.47801
PRPF8	2.1116	-4.38931
XPOT	2.11246	-4.48192
LSM3	2.11268	-3.68645
LOC424109	2.11349	-4.22464
POR	2.11358	-3.44342
UMPS	2.11376	-3.31905
CNPY2	2.11453	-4.10158
LOC121107538	2.11528	-4.81448
PPCS	2.11636	-3.25228
SMC4	2.11659	-5.07034
BF2	2.11667	-5.0205
PTK7	2.11744	-6.12017
MRPL40	2.11797	-4.80081
MRPS17	2.11801	-4.36892
DNAJC8	2.11897	-5.56754
MAP1LC3B	2.12009	-6.10093
VPS26A	2.12011	-3.57545
HSPA4	2.12018	-3.76758
GSPT2	2.12097	-3.82811
SCD	2.12174	-4.10758
PHPT1L	2.12184	-4.5424
GOLIM4	2.12277	-5.81634
AFG3L2	2.12306	-4.39658
ACTL6A	2.12335	-3.88672
FAM134A	2.12367	-4.01676
SF3A2	2.12387	-4.67238
SARNP	2.12393	-3.50827
SEPTIN5	2.12399	-3.92147
MAP3K20	2.12441	-4.82984
LARP1	2.12649	-4.55089
IDH2	2.12706	-2.74315
NMRAL1	2.12719	-3.46008
BAK1	2.12722	-4.34295
KIF20A	2.12723	-5.38408
PGRMC2	2.12724	-3.48099
MRPL18	2.12733	-4.75979
MYO1D	2.12851	-5.87878
ATP6AP2	2.1289	-5.02338
CMPK1	2.1289	-3.32445
SDHA	2.12892	-4.00557
MRPL21	2.12959	-4.44478
ACO2	2.12985	-3.38185
NUP50	2.13047	-4.67859
ELMO2	2.13056	-5.16048
EIF4B	2.13071	-4.33403
ACTN4	2.13132	-4.00846
LBR	2.13136	-4.15709
CYP20A1	2.13229	-4.0131
MAIP1	2.13239	-4.53466
CHCHD3	2.13257	-4.38293
NARS	2.13337	-3.32331
KIAA2013	2.13356	-4.3538
CRELD2	2.13361	-5.28452
KDELC1	2.13392	-4.29235
PPIH	2.13429	-6.02504
FXR1	2.1344	-4.30234
NOC2L	2.13536	-4.36944
TMX4	2.13538	-3.35249
HARS1	2.13668	-3.33407
HAT1	2.13675	-4.11581
P4HA1	2.13833	-3.3843
NUP37	2.1385	-4.16244
RBM23	2.13957	-3.68646
SARS1	2.14087	-3.52701
COPG1	2.14157	-3.53788
TLN1	2.14169	-3.50092
ENAH	2.14219	-4.03239
CISD2	2.14239	-4.29408
QKI	2.14269	-4.02431
RAP2C	2.14369	-4.20834
FMR1	2.1438	-5.38381
CIAPIN1	2.14394	-3.8815
GNAI3	2.14572	-4.36621
TXNDC9	2.1458	-4.20376
ABCF2	2.1463	-3.9335
MRPL43	2.14674	-4.42957
PIGT	2.14739	-4.42287
SLC25A39	2.14778	-4.63429
PRPSAP2	2.14791	-3.92487
MYO1B	2.14834	-4.65945
SRP72	2.14841	-4.31299
USP5	2.14876	-3.38991
LOC100859276	2.15058	-3.40989
STAT3	2.15075	-4.23262
WDR12	2.15097	-5.60027
MRPL20	2.1521	-5.12318
HADH	2.15243	-3.48288
PDLIM7	2.15279	-4.92763
KIFC1	2.15289	-5.24548
PANK3	2.15334	-5.36762
RHOC	2.15341	-3.21021
SEC62	2.15341	-4.28066
ESYT2	2.15376	-4.17024
NDUFA2	2.15483	-4.39972
LSM12	2.15529	-3.96395
GMFB	2.15538	-3.4672
COPS4	2.15573	-3.70154
OAT	2.1558	-3.16082
TXNDC5	2.15609	-3.30514
UCHL5	2.15626	-3.5327
NDUFA8	2.15626	-4.67931
MAPK3	2.15635	-3.29353
SMCHD1	2.15636	-5.95712
SNRPB2	2.15683	-4.1454
ZNF326	2.15686	-4.1346
NSA2	2.15696	-5.02068
COPB1	2.15721	-3.52603
CLTA	2.15893	-4.00043
NPEPPS	2.15947	-3.14678
SH3GLB1	2.1597	-4.2363
HADHA	2.15978	-3.32904
TMX3	2.16001	-3.51206
STT3B	2.16132	-5.18285
GLG1	2.16133	-4.33296
AKR1A1	2.16178	-3.077
PSPC1	2.16189	-3.65903
PFDN4	2.16192	-4.12446
NUB1	2.16265	-4.65015
MCTS1	2.16319	-3.95869
MCMBP	2.16339	-3.92339
DERL1	2.16363	-4.14973
STRAP	2.16527	-3.38363
MAGT1	2.16559	-4.2462
MPC2	2.16578	-5.8129
TFRC	2.16598	-3.70891
CKAP2	2.1663	-5.75201
PLIN2	2.16754	-4.24341
LRP1	2.16762	-4.88943
TIAL1	2.16808	-3.92044
VAC14	2.16898	-3.48207
HNRNPD	2.17001	-3.67841
RARS	2.1701	-3.23597
ATIC	2.17047	-2.92346
SLC12A4	2.17047	-4.60805
DNAJC3	2.17081	-4.3211
ELAVL1	2.17122	-3.43723
NAMPTP1	2.17128	-3.70908
SAMD4A	2.17283	-4.6863
GCLM	2.17368	-3.83262
DKC1	2.17407	-4.76449
AIMP1	2.17419	-3.55359
CYB5A	2.17429	-3.54664
TSG101	2.17451	-4.91757
RRAS	2.17556	-4.33473
CNOT9	2.1756	-4.48681
SNRPD2	2.17583	-4.04264
NPEPL1	2.17713	-3.55982
CS	2.17721	-2.75781
CHP1	2.17804	-4.29849
NDUFS3	2.17898	-4.38139
PRRC2C	2.17992	-6.79481
SUPT16H	2.17994	-4.52829
DNAJC10	2.1801	-4.19103
MAPKAPK2	2.18018	-4.68043
ARF6	2.18036	-3.89605
KLHDC4	2.181	-4.22622
SAR1B	2.18118	-3.23222
CD2AP	2.18154	-5.54562
RBMXL1	2.18156	-4.39028
YWHAH	2.18164	-3.71143
RFC2	2.18166	-4.18246
ATP1A1	2.18169	-3.71679
UBE2G1	2.18257	-5.06746
ATAD1	2.18305	-4.35659
LOC107049991	2.18312	-3.67414
DDX19	2.18315	-4.42585
NDUFV1	2.18397	-4.16787
SRP54	2.18418	-4.43312
GTPBP4	2.18435	-4.20201
ATP5D	2.18508	-3.75368
EMC3	2.18518	-3.91944
EIF3I	2.18523	-3.61569
CNOT7	2.18536	-4.40447
CCDC50	2.18826	-4.44312
TRAP1	2.18853	-3.45476
ANXA11	2.18911	-3.37042
MTCH2	2.18913	-3.51012
AKR1B1	2.19099	-3.30054
CPD	2.19101	-4.44394
LUC7L2	2.19107	-4.41268
TMPO	2.19348	-4.89243
MCM5	2.19349	-3.72394
LUC7L3	2.19422	-3.93295
SNX32	2.19427	-3.91248
DHX15	2.19481	-3.77828
EIF3K	2.19521	-3.90245
SMC2	2.19631	-4.55191
SPTAN1	2.19638	-4.63868
ACAT1	2.19794	-3.21546
LIMS2	2.19795	-4.68863
USF1	2.19906	-5.35168
EXT2	2.1997	-5.17285
SRSF7L	2.19995	-3.07741
DDTL	2.20026	-3.69751
FKBP7	2.20146	-4.61247
MOB4	2.20216	-4.73267
KIF23	2.20332	-6.07833
SEPHS3	2.20341	-4.64914
LOC107050955	2.20405	-3.25194
TIMM13	2.20558	-4.38818
VPS4A	2.20562	-5.14366
CROT	2.20572	-4.33141
ADH4	2.20916	-4.48991
EMC2	2.21003	-3.68232
DCTN2	2.21021	-3.10813
MOB1A	2.21046	-3.76731
SURF6	2.21103	-4.79147
FKBP3	2.21237	-3.46907
CBX3	2.21245	-4.33534
CD151	2.21257	-4.32027
DAZAP1	2.21268	-3.95584
RDX	2.21276	-4.03461
ANXA1	2.21303	-2.79656
GRB2	2.2149	-4.26311
DDX1	2.21601	-3.7873
DNAJC2	2.2161	-4.41828
SF3B3	2.21685	-4.14961
PAFAH1B1	2.21755	-3.98975
ZYX	2.21772	-3.6517
NOTCH2	2.21837	-6.30131
POLR2E	2.22028	-6.3463
OTUD6A	2.22109	-4.90589
FH	2.22228	-3.32873
TMEM63B	2.2224	-4.54862
RCN1	2.22332	-4.14711
SUGT1	2.2239	-4.1002
DCK2	2.22401	-5.30148
ASAH1	2.22486	-3.85137
ANXA4	2.22516	-3.29674
UBE2M	2.22634	-3.36979
LIMA1	2.22674	-6.41034
MTDH	2.22707	-3.80373
CSPG4	2.22758	-4.21335
COPS8	2.22853	-3.95116
RIN3	2.22858	-4.50259
SFPQ	2.22886	-3.30372
LMNA	2.22976	-2.65669
EPRS	2.22999	-3.76616
CSNK2A2	2.23004	-4.42602
HP1BP3	2.23116	-3.37323
PALLD	2.23154	-3.7358
YME1L1	2.23227	-4.58607
BABAM1	2.23328	-4.23663
GLO1	2.2338	-4.02072
SF3B1	2.23406	-4.14024
SLMAP	2.23411	-3.2964
ETF1	2.23441	-3.23789
AIMP2	2.23442	-3.60371
LOC121108911	2.23525	-3.78903
PRPF40A	2.23544	-4.62645
NEK7	2.23571	-3.7349
TK1	2.23701	-5.25694
IPO5	2.23716	-3.47494
MRPL28	2.23807	-3.95547
ANO5	2.2384	-4.8893
TRA2B	2.23937	-4.67056
NDUFS8	2.24013	-4.96497
TXNDC17	2.24018	-3.85564
IDI2	2.24072	-3.84045
TXNL1	2.24078	-3.46798
COPB2	2.24112	-3.97024
CDH13	2.24164	-5.92233
NAP1L4	2.24183	-3.4813
MRPL13	2.24185	-4.32244
ACLY	2.24206	-3.12983
SDHB	2.24229	-4.79797
HDDC2	2.24292	-4.74172
SURF4	2.24349	-4.6734
FHL3	2.24468	-4.02912
ANP32A	2.24617	-2.86174
EIF2AK2	2.24648	-4.20472
RAB14	2.24677	-3.5876
PSMG2	2.24686	-4.31617
RAB11B	2.24695	-2.84548
DYNLL2	2.24718	-3.72074
PTBP1	2.24728	-3.49832
RPA3	2.24732	-5.49612
SEC13	2.24771	-3.52534
EGLN1	2.24776	-5.35201
DHRS7	2.24882	-3.04551
SH3BGRL3	2.24958	-3.34482
ERLIN2	2.24992	-4.42763
RUVBL1	2.25065	-3.12592
NEK6	2.25091	-4.20376
SPC25	2.25128	-5.01359
RAI14	2.25206	-5.54525
HINT2	2.25308	-4.12914
ARCN1	2.2532	-3.37147
TPD52L2	2.25361	-3.32499
NUDC	2.25489	-3.65255
BZW2	2.25741	-3.32695
LOC100859273	2.25743	-5.1128
RAB18	2.25785	-3.57887
USP10	2.2582	-3.81659
REEP5	2.25934	-3.05736
EXOSC8	2.2618	-4.28119
STIM1	2.26235	-3.42458
COPS2	2.26306	-4.03684
RAB2A	2.26325	-3.22209
EFTUD2	2.26423	-3.75056
RAB11A	2.26445	-3.95747
HMGB2	2.26568	-4.95883
GSTO2	2.2658	-3.31294
CISD1	2.26767	-5.45925
NFU1	2.26789	-4.66054
RAD21	2.26928	-5.39547
YWHAG	2.2713	-3.32899
LOC423693	2.27175	-4.36744
CSTA	2.27252	-3.78625
HSPH1	2.27262	-3.91651
DEK	2.27343	-4.36051
ZC3H15	2.27412	-4.17027
DYNC1LI1	2.27461	-4.05792
UQCRC1	2.27482	-3.33234
HELLS	2.27912	-5.14271
SSRP1	2.28157	-4.07692
FAM120C	2.28294	-4.32395
SESTD1	2.28303	-5.61674
MTHFD2	2.28376	-4.58591
GORASP2	2.28565	-3.63682
TUBG1	2.28616	-4.02311
PLOD2	2.28643	-3.97225
SRPRA	2.28791	-4.11397
PARK7	2.28828	-4.25722
MGST3	2.28995	-4.19053
XPO1	2.29148	-3.59371
PBDC1	2.29286	-4.52784
FUBP1	2.29448	-3.46113
PAICS	2.29494	-3.02189
RSL1D1	2.29774	-4.10177
TSN	2.29802	-3.50211
ABCC1	2.29838	-5.24135
SRXN1	2.30027	-5.33704
NIFK	2.30038	-4.35441
DENR	2.3004	-4.71909
TRA2A	2.30066	-4.08869
PDCL3	2.30077	-3.57735
[truncated: 626 more rows]

## Sheet: TPM-rIBAQ-pIpC-M
Gene	Log10(pIpC1) (TPM)	Log10(rIBAQ-pIpC-M)
RTN1	0.0807094	-3.31422
EVPL	0.161353	-4.59654
HIST2H3A	0.256448	-5.64325
LOC121107687	0.27785	-4.99499
ABHD10	0.594706	-5.44546
MYH11	0.695305	-4.75875
PNAT3	0.738393	-4.94814
DOP1B	0.776995	-7.2416
DYNC2H1	0.787665	-7.01286
GDPGP1	0.85329	-5.87909
ECHDC1	0.860036	-4.86865
NLRX1	0.866026	-6.55236
LOC121108244	0.879314	-4.96453
LOC107049543	0.899843	-3.65526
RPS6KA5	0.913059	-6.78746
KIF13A	0.930813	-5.76612
DPH2	0.946662	-5.54328
NHLRC2	0.952813	-5.21342
B3GALT6	0.961882	-5.59111
TBCC	0.965512	-4.26206
ALAD	0.988087	-4.66879
DCAKD	1.00631	-5.18938
HDHD2	1.00855	-4.79425
CRYM	1.00926	-4.80448
SGCD	1.00974	-5.60099
LOC121108947	1.01473	-5.45635
PEX11B	1.01561	-4.56237
RAB4A	1.01835	-4.50856
FAM114A2	1.03282	-5.15779
LOC426193	1.03658	-5.13113
ADPRHL2	1.03819	-3.28381
C2orf69	1.03888	-5.4933
AARS2	1.04919	-4.22894
PLD3	1.05241	-4.566
PRKAB2	1.05569	-5.00473
GALK1	1.07073	-5.15215
DHDH	1.07082	-4.83984
GSTK1	1.07416	-4.67594
METTL7A	1.07623	-5.26948
PGM2L1	1.0889	-6.16531
HMGCL	1.08956	-4.93326
HYI	1.09274	-6.22593
TXNDC15	1.09481	-5.19623
LOC770392	1.10133	-5.97128
THADA	1.10338	-6.27655
LPCAT1	1.10433	-5.64591
LOC424014	1.10826	-3.61869
SNTB2	1.11199	-5.27108
LOC121106933	1.11427	-4.93133
PPIE	1.11472	-5.41102
TAB1	1.1162	-5.66068
KTI12	1.11841	-5.47784
TRMT44	1.12843	-5.98089
LMCD1	1.12881	-4.48322
FDXR	1.13238	-5.10861
SERHL	1.134	-5.11123
RARS2	1.14252	-5.76943
BIN3	1.16162	-6.48248
EXOC8	1.16237	-7.47029
WDR18	1.16264	-4.47845
ECPAS	1.16475	-5.56274
UAP1	1.16617	-4.47746
NIT2	1.16631	-4.51166
LOC770653	1.16755	-4.05253
PPM1F	1.16822	-5.51079
LOC107051359	1.16947	-4.64263
COG3	1.17119	-5.5769
KIF3A	1.17137	-5.39444
CAND2	1.17179	-6.35301
PDXP	1.17523	-4.42832
ARIH2	1.18901	-6.28429
TUBGCP5	1.19595	-7.74805
EARS2	1.20037	-5.79147
ABCB6	1.20084	-4.95899
KMT2D	1.20512	-4.914
EXOSC5	1.20669	-4.7825
EPHX2	1.20992	-4.78812
MDN1	1.21064	-6.05134
ERC1	1.21154	-5.2753
MUT	1.21324	-4.74056
RXRA	1.22998	-6.73554
KCTD15	1.23279	-5.00498
LOC121108659	1.23807	-5.18841
RPP30	1.23823	-4.89856
UBE2R2L	1.23915	-4.6483
HOOK3	1.23936	-4.4525
FIG4	1.23967	-4.43479
LANCL1	1.24413	-4.74829
GOSR1	1.24957	-5.0738
ARL9	1.25709	-4.94452
APPL1	1.25812	-6.06199
TOM1	1.26091	-5.01268
NBAS	1.26125	-5.63363
COG1	1.26832	-5.70515
LMOD1	1.26991	-5.9267
HEATR6	1.27292	-6.83974
RALGAPA1	1.27295	-6.77855
ACADSB	1.27885	-4.30187
MEST	1.28202	-5.28001
KIAA1468	1.28426	-6.32953
GCAT	1.28486	-4.48278
UNC13D	1.28512	-6.67218
CUL4A	1.28587	-6.27733
ABHD6	1.28678	-5.44403
CPT1A	1.28713	-5.33738
LRRC47	1.28774	-6.13923
OSBPL1A	1.29094	-6.65203
SMYD5	1.29234	-5.01022
CAPNS2	1.29389	-3.25696
MCAT	1.29479	-6.88676
NUDT9	1.29513	-5.31151
NIPSNAP1	1.29823	-4.83374
GINS4	1.3029	-4.94971
PUDP	1.30365	-4.54101
VASP	1.30654	-6.05544
MTOR	1.3075	-5.35032
CAD	1.30815	-5.22314
COQ3	1.30816	-5.3361
SCRN3	1.30932	-4.88837
VAMP7	1.31029	-4.54459
SLC25A14	1.31042	-4.81776
ACOX1	1.31064	-5.46896
DBT	1.31146	-4.0539
COQ6	1.31172	-5.19143
PPM1E	1.31189	-5.81728
DNAAF5	1.31291	-5.35008
FUCA2	1.31354	-5.06144
NAGLU	1.31475	-5.01463
SLC25A10	1.31624	-4.29951
LOC427439	1.31971	-7.06595
APIP	1.32093	-4.99834
ARMC10	1.32097	-4.85247
LOC424430	1.32181	-4.65967
ASMTL	1.32212	-5.53645
TSSC1	1.32416	-4.42714
ACAD8	1.32426	-6.14063
BDH2	1.32523	-3.9223
PRPF4	1.32614	-4.55622
NEDD4	1.32674	-7.54696
PDLIM1	1.32786	-4.98176
GOLGA5	1.32811	-5.87564
YARS2	1.33029	-4.91245
OSBPL8	1.33103	-5.26209
FBXL8	1.33253	-5.18946
CRYZ	1.33457	-4.42984
MIA2	1.33506	-5.46519
BIRC6	1.33695	-5.90611
TBCK	1.34268	-5.68437
SHCBP1	1.34529	-5.71219
C9orf64	1.3473	-4.61193
CCDC43	1.34855	-4.60898
LOC121108916	1.34888	-4.75335
LARS2	1.34953	-6.26147
LPP	1.34966	-3.80474
PRKAA1	1.35327	-5.27008
TRIP11	1.3551	-5.23421
NMNAT1	1.35644	-5.38373
BPNT1	1.35713	-4.54169
SMPD4	1.35934	-5.26948
TOE1	1.35944	-5.97901
RAB43	1.35962	-5.59393
KDM1A	1.35996	-5.27168
ANKRD52	1.36048	-6.12831
GALNT2	1.36286	-5.17875
DFNA5	1.36407	-5.30742
MOGS	1.36793	-4.32414
RABEP1	1.36808	-6.58224
TJP1	1.36819	-5.92937
PDHX	1.36892	-4.5281
PSMG1	1.36936	-4.43139
VPS36	1.37079	-6.4394
PPP2R5E	1.37231	-5.1906
UBA6	1.37232	-4.8259
RPAP1	1.37302	-6.00283
JMJD6	1.37729	-5.04319
ACAA1	1.37819	-5.15823
PCYOX1L	1.37845	-4.6889
UBR1	1.38092	-4.64316
TRMT6	1.38098	-5.53663
SNX18	1.38364	-5.48096
ATL1	1.38364	-5.11768
PTPN23	1.38385	-4.92431
GEMIN2	1.38398	-4.633
APEH	1.38492	-4.99603
DST	1.38527	-7.57125
ENTPD1	1.38581	-4.77527
CNOT10	1.38867	-5.21963
HSD17B13	1.39559	-3.93731
EPS15L1	1.39565	-5.07461
FAM114A1	1.39628	-4.97023
OGFOD1	1.39765	-4.89019
HEATR5A	1.39824	-6.7644
UBFD1	1.39992	-4.96566
NOL6	1.4003	-5.67908
C17orf75	1.40091	-4.71352
MIF4GD	1.40183	-5.7617
SCLY	1.40398	-4.57574
PPP1R21	1.40466	-6.01573
STXBP3	1.40584	-5.22469
CUL5	1.4067	-5.90238
SFXN2	1.4069	-3.99149
ERO1B	1.40824	-5.3967
UBE2O	1.41023	-5.51467
ZADH2	1.41148	-4.54266
CAPN1	1.41155	-5.33793
LZTFL1	1.41423	-4.30141
USE1	1.41813	-4.75065
LOC100857197	1.41894	-5.3063
RPP40	1.41943	-4.9691
LRRC57	1.41964	-4.14924
APOOL	1.42052	-5.24291
DDX23	1.42234	-4.99291
TRABD	1.42372	-4.8975
RASA1	1.42553	-5.33583
HIBADH	1.4263	-4.37208
MYEF2	1.42648	-5.08944
DHRS4	1.42669	-3.98928
BRCC3	1.42685	-4.77629
ISYNA1	1.42755	-4.64033
MED12	1.42954	-6.70644
SEC14L2	1.43084	-4.66941
FLAD1	1.43189	-5.76593
ABCD3	1.43266	-5.06288
INPP1	1.4358	-4.19592
RIOX1	1.43594	-5.19321
NCK1	1.43714	-5.68286
CPPED1	1.43891	-4.88554
TKFC	1.43898	-5.69888
ZC3HC1	1.43987	-5.45482
POP4	1.44036	-5.11691
TRMT2A	1.44082	-5.82136
ALDH5A1	1.44382	-4.62985
LEMD3	1.44444	-5.83112
RETSAT	1.44529	-5.32876
UTP20	1.44705	-5.29063
SNAP29	1.44843	-4.87166
EXOC4	1.4506	-5.50172
EXOC2	1.45224	-5.92042
AMPD2	1.45288	-4.89785
FNTA	1.45307	-3.88844
XRCC6	1.45371	-4.85952
SART3	1.4556	-4.95582
ACSS1A	1.4591	-5.22183
MINPP1	1.45992	-5.11399
RDH14	1.4604	-4.47152
SURF1	1.46167	-4.30561
ENDOG	1.46402	-4.46317
FLNC	1.46611	-4.16328
ALDH3B1	1.46763	-4.49405
YTHDF3	1.46775	-5.18257
MPP6	1.46862	-4.56361
YKT6	1.47014	-4.90258
WASHC4	1.47041	-5.84729
LMAN2L	1.47055	-4.57312
CLUH	1.47096	-4.76097
WASHC1	1.47101	-5.00973
MSI2	1.47134	-4.73645
COG5	1.47146	-6.32793
PYCRL	1.47173	-4.13069
WDR4	1.47263	-4.9842
NADSYN1	1.47344	-5.08898
GOLPH3	1.47493	-4.86287
MICALL2	1.47547	-5.01545
TP53RK	1.47764	-4.08314
EMSY	1.47883	-4.35269
SIL1	1.47889	-5.31151
LTN1	1.48092	-5.53443
ACO1	1.48209	-5.01262
CD2BP2	1.4826	-4.13382
PTGES2	1.48312	-5.01569
SACS	1.48396	-6.01242
SUMF2	1.48485	-4.898
AIP	1.48492	-4.8382
PI4K2A	1.48566	-5.42576
RAB3GAP2	1.48604	-5.42433
BTAF1	1.48619	-7.74214
MGEA5	1.48649	-5.69696
MYO1E	1.48694	-5.12646
ALDH4A1	1.48698	-4.91572
GBA2	1.48807	-5.20574
TNPO1	1.48919	-4.19528
KDM3B	1.48977	-6.00808
MACF1	1.49004	-6.08788
USP4	1.49115	-5.71728
GAA2	1.49204	-4.36511
KLC1	1.49261	-6.58213
TMEM177	1.49272	-4.91444
EEA1	1.49349	-5.16973
OXSR1	1.49391	-4.55982
ATG4B	1.49508	-4.69651
TBK1	1.49542	-4.95041
SEC31B	1.49558	-5.1926
UBA5	1.49598	-4.43467
ALDH7A1	1.49628	-4.75249
PITRM1	1.49725	-4.75709
GNAO1	1.49804	-4.18427
TMEM192	1.49846	-4.43543
GSDMA	1.49926	-4.64877
DDX42	1.49932	-5.48136
AHCYL2	1.50096	-4.93765
PDLIM3	1.50115	-5.97665
TBCD	1.50125	-5.11408
HGH1	1.50257	-4.00601
MPST	1.50322	-4.14113
TUBGCP3	1.50663	-5.13653
BIN1	1.50677	-5.2436
TRMT61A	1.50684	-5.12929
PHYH	1.50708	-4.71618
SGPL1	1.50767	-5.02651
TAOK3	1.5081	-5.03707
NUP133	1.50837	-5.20741
DGUOK	1.50907	-4.91781
ACY1	1.50921	-4.28663
HCCS	1.51009	-4.74805
CPT2	1.51045	-4.94524
ATPAF2	1.51117	-4.17916
UFL1	1.51182	-5.49449
MRPS2	1.51192	-4.72985
NCBP1	1.51297	-5.02332
RTCA	1.51352	-4.35649
NECAP2	1.51563	-4.83314
PLAA	1.5159	-4.87745
ADO	1.51599	-3.97997
RAB28	1.51601	-5.22804
LYPLAL1	1.51805	-5.2128
TIPRL	1.51865	-4.98829
PEX14	1.51911	-4.77304
TRADD	1.52082	-4.7029
EIF2D	1.52252	-5.90134
HOMER3	1.52426	-5.1392
NCSTN	1.52448	-5.68153
SGTA	1.52468	-3.97609
MAU2	1.52512	-5.65297
PDPR	1.52549	-4.8898
DCUN1D1	1.52585	-4.14934
AK2	1.52772	-4.01755
VRK1	1.52776	-4.23025
SUCLG2	1.52834	-4.80596
MIA3	1.52855	-5.86948
SEC16A	1.52894	-6.00796
PBLD	1.52999	-4.73774
SLC25A1	1.53001	-3.82819
GNA13	1.53086	-5.14892
SCO2	1.5312	-5.07439
TARSL2	1.53139	-4.63567
APRT	1.5315	-4.22626
SUFU	1.53183	-3.46326
GEMIN5	1.5322	-6.57445
ECE1	1.53268	-4.92843
SPR	1.53284	-3.85235
RWDD1	1.53304	-4.28377
HMOX2	1.53326	-4.68331
ATP6V1H	1.53326	-4.63323
PPOX	1.53432	-4.07114
IFI30	1.53442	-4.98885
PSME1	1.53481	-3.96594
MSI1	1.53491	-5.29898
PCYOX1	1.53526	-4.56408
THG1L	1.53688	-5.17741
MVP	1.53704	-3.77164
UBE4B	1.53706	-6.12341
PROSC	1.53736	-3.95409
GSR	1.53742	-5.15137
NTPCR	1.5376	-5.25738
CARD8	1.53793	-6.44965
LOC101751687	1.54144	-5.41093
PRKAR2A	1.54325	-4.73355
NCAPD2	1.54359	-5.39206
MGST1	1.54389	-5.52336
CCDC51	1.54503	-5.56742
TRAPPC5	1.5455	-5.10209
CLASP1	1.54832	-6.19961
COPS7B	1.54861	-4.53705
CCDC9	1.54891	-4.09961
RBBP5	1.54961	-5.63506
PUS1	1.5503	-4.60294
YEATS4	1.55069	-4.65035
GLT8D1	1.5513	-5.607
UROD	1.55167	-4.98489
LEMD2	1.55262	-4.81451
ARSA	1.55292	-5.27034
CPSF7	1.55314	-6.2778
CCDC170	1.55345	-4.98775
SPTLC1	1.55358	-5.98807
VPS45	1.5541	-4.76831
LARP7	1.55421	-5.74209
DCPS	1.55426	-4.19463
SIRT3	1.55574	-5.57325
EHD4	1.55576	-3.98855
RNMT	1.55606	-4.41339
SNX11	1.55708	-4.5555
GFPT1	1.55837	-4.92625
IGF2R	1.55849	-4.81582
CBS	1.55883	-4.54337
MMAB	1.55901	-5.74371
COMMD6	1.55963	-5.04339
TSTA3	1.55989	-4.29105
LOC107049717	1.56065	-4.8332
ACADS	1.56186	-4.29021
RUFY1	1.56216	-5.40113
NAPRT	1.56228	-4.63008
EPB41L2	1.56328	-6.52849
MRPS27	1.56386	-5.25227
VDAC1	1.5645	-3.20534
MAP2K4	1.56475	-5.11951
DDI2	1.56572	-4.27188
C5H14orf4	1.5676	-6.11227
CHAF1B	1.56842	-5.31589
FAAH2	1.5694	-5.38754
IGBP1	1.57144	-4.87505
VTI1A	1.5717	-4.61904
MOCS3	1.57207	-4.90431
EXOSC7	1.57233	-4.95175
NNT	1.57276	-4.58258
WDR26	1.57277	-5.49365
MTHFD1	1.57289	-3.86044
DERA	1.57303	-5.48323
APPL2	1.57328	-4.56431
THOC3	1.5736	-5.06335
GOLGA2	1.57367	-5.17784
DCTN4	1.57471	-5.09941
INTS10	1.57524	-5.93112
PACSIN2	1.57579	-4.42923
EXOSC6	1.57585	-4.38072
FANCI	1.57657	-7.54994
GOPC	1.57664	-5.57109
EIF4E	1.57714	-3.14658
FAM210A	1.57841	-4.84309
SERPINB6	1.58024	-4.39474
COMMD10	1.58049	-5.06895
HDAC1	1.58088	-5.13987
ACSL1	1.58145	-4.73622
ARVCF	1.58253	-5.94065
MON2	1.58277	-5.32241
FAM105A	1.58356	-5.03818
LARP4	1.58365	-6.43781
TMEM33	1.58389	-3.83693
MAPK9	1.5864	-4.84166
TMLHE	1.5864	-4.10146
LARP4B	1.58656	-6.06676
NCAPG	1.58747	-5.20586
SCAMP3	1.58765	-4.47466
TBL1XR1	1.58853	-6.26108
IGF2BP3	1.58922	-4.59442
COA7	1.59004	-5.22701
ASH2L	1.59006	-5.50123
MGMT	1.59015	-4.97252
MRPS30	1.59038	-5.50833
AIFM2	1.59066	-4.81754
GCDH	1.59081	-4.43837
DHX30	1.59113	-4.64263
SLC25A17	1.59147	-4.64258
OXNAD1	1.59173	-5.33606
PAF1	1.59293	-5.85221
RMDN1	1.59329	-3.67919
ANXA7	1.59413	-4.44065
FAM129A	1.59531	-4.90228
VAT1	1.59545	-4.25269
GPX7	1.59573	-4.79968
PTPN1	1.59742	-4.2052
OPA1	1.59815	-4.26702
EMG1	1.59864	-4.7827
GNPDA2	1.59878	-4.35249
PGM1	1.59902	-4.03756
CHORDC1	1.59912	-4.0551
LOC769000	1.5996	-4.33182
AKAP8L	1.60077	-6.36333
ZMPSTE24	1.60082	-5.72871
EIF2B5	1.60143	-4.72025
TRMT11	1.60149	-5.54891
YIF1B	1.60168	-4.04638
SETD3	1.60233	-4.81879
FAF1	1.60258	-5.24757
GCLC	1.60325	-4.69361
AGPS	1.60446	-4.62344
QSOX2	1.60474	-5.22849
LACTB2	1.60575	-4.52741
KIF3B	1.60629	-5.00165
HERC4	1.60694	-4.96241
SLC25A13	1.60699	-4.01399
NIPSNAP3A	1.60701	-5.17361
KPNA3	1.60708	-3.9552
NUP188	1.60758	-4.898
BORCS6	1.6081	-6.24944
SOAT1	1.60959	-4.94398
PTCD3	1.61057	-5.19497
HSD17B4	1.61093	-4.11174
GADD45GIP1	1.61166	-4.7626
MGAT2	1.61167	-3.91467
MRPS22	1.61186	-4.73977
SHMT1	1.61189	-4.08944
MRPL38	1.61238	-4.44532
SEPHS1	1.613	-5.09851
AFAP1L2	1.61318	-6.12104
XPO4	1.61403	-5.52857
ANKMY2	1.61405	-5.25528
GOLT1B	1.61419	-5.19758
CAMLG	1.6143	-4.76054
AK4	1.61517	-5.56254
DPH5	1.61518	-4.68759
SCFD1	1.61613	-4.65014
FAM98B	1.61643	-5.22224
ATL2	1.61661	-4.8112
NAA16	1.61682	-4.50975
UNC119B	1.61689	-4.40168
SH3PXD2A	1.61724	-6.6965
CAMK1	1.61743	-4.82873
GALNT7	1.61744	-6.45935
EIF2B4	1.6176	-4.6049
SPAG9	1.61852	-5.00832
MRPL37	1.61885	-5.20417
RHOT2	1.61886	-4.5425
CELF2	1.61894	-5.00694
GIPC1	1.61923	-4.22861
PLCD1	1.6198	-4.48888
ABHD12B	1.62003	-4.31092
COG4	1.62026	-5.47943
QTRT2	1.62034	-5.61968
ACBD3	1.62047	-4.47664
MAN2A1	1.62118	-4.00716
CLIP1	1.62141	-5.32998
ENOPH1	1.62239	-4.56515
HSPA14	1.62422	-4.89254
SRP68	1.62447	-4.52835
SEC24A	1.62448	-4.98864
ETFDH	1.62453	-4.15641
RBBP7	1.62513	-4.81165
SMS	1.62542	-4.79163
TRAPPC3	1.62645	-5.06063
GPD1L	1.62674	-4.10543
LNPEP	1.62813	-4.28192
CLTCL1	1.6289	-4.97219
DCXR	1.62978	-4.01314
KIAA1429	1.63008	-6.67314
CAPN6	1.63054	-4.34876
INTS3	1.63128	-5.56778
EXOC1	1.63147	-6.79586
CPSF2	1.63421	-6.59262
VKORC1L1	1.63424	-4.25936
GCN1	1.63442	-4.47413
KPNA1	1.63534	-5.08685
PPME1	1.63667	-4.20966
PSMD5	1.63738	-3.91938
NUP43	1.63774	-4.78445
CEP55	1.63786	-6.35113
MYO5A	1.63839	-5.48188
IPO8	1.63904	-5.05687
FAM98A	1.63906	-4.61592
EXOC3	1.6391	-5.26079
UBR4	1.63914	-5.21732
GMPPB	1.63977	-4.30005
GOSR2	1.63981	-4.05687
COMMD1	1.64002	-5.06929
USP24	1.64045	-5.91734
NAGA	1.64085	-4.67383
NUP155	1.64211	-4.74435
USP15	1.64257	-4.74498
FBXL15	1.6431	-5.01637
GSTA2	1.6434	-4.40899
PECR	1.64528	-4.28209
CHUK	1.64535	-5.25783
C12orf10	1.6455	-4.2175
SPATS2	1.6458	-6.94742
SKIV2L2	1.64604	-5.47094
RAB24	1.64605	-4.79597
UFSP2	1.64675	-6.53313
RHOT1	1.64855	-4.76847
IARS2	1.64908	-4.03185
RAB8A	1.64923	-4.29558
LCMT1	1.64925	-4.37602
GGPS1	1.65012	-5.11311
MTHFD1L	1.65056	-4.01866
ALDH3A2	1.651	-4.81458
TRIP13	1.65109	-4.99522
GBP4L	1.65115	-6.037
MSH6	1.65214	-5.77192
HIST1H4D	1.65248	-6.49998
NEK9	1.65264	-5.1136
ECHS1	1.65386	-4.02796
SPECC1	1.6539	-4.88651
LOC107056801	1.65409	-5.43098
HECTD1	1.6554	-5.73783
PDS5B	1.65578	-4.64846
AP3B1	1.65582	-4.64928
GSK3A	1.65593	-4.16081
NUP54	1.65616	-4.72587
MAT2B	1.6563	-4.27466
PHKB	1.65653	-4.16889
RAB5B	1.65753	-3.77456
PTPN11	1.65971	-5.66966
HSD17B7	1.66022	-4.12156
PYGL	1.66133	-4.25358
LOC121108975	1.66141	-3.84546
PRIM2	1.66194	-4.98578
GSS	1.66235	-4.16744
PRMT7	1.66243	-5.46235
ADH1C	1.66389	-4.33355
TBCB	1.66444	-4.7731
SORBS1	1.66527	-7.01809
CAMK2D	1.66555	-4.23143
LOC107049500	1.66564	-6.4195
MAP7D3	1.66618	-5.41611
WASF2	1.66697	-5.33614
PPP2R5D	1.66744	-4.60461
MAP2K2	1.66756	-4.48792
DNM1	1.66858	-4.25871
NAA25	1.66995	-4.68465
RFTN1	1.67063	-6.05392
SUCLG1	1.67065	-4.19865
ANKRD46	1.67214	-5.29572
STX12	1.67216	-4.15329
CBR3	1.67302	-3.40605
PPP3CA	1.67307	-3.23714
RIC8A	1.6732	-5.37738
TFCP2	1.6743	-7.35402
AP1B1	1.67445	-4.20157
CSTF2	1.6746	-5.32418
ACACA	1.67612	-5.08966
CHM	1.67665	-4.96905
DIS3	1.67688	-4.8738
FAHD2A	1.67691	-6.07992
LAP3	1.6773	-4.71188
LYPLA2	1.67778	-5.25832
EDEM3	1.67798	-5.36802
SLC1A4	1.67803	-4.08472
PDS5A	1.68043	-5.37802
DNAJC13	1.68109	-5.54314
RNPEP	1.68117	-4.31023
CIAO1	1.68139	-4.95403
ARMC1	1.68171	-5.35084
SNX4	1.68298	-4.69474
STXBP1	1.68308	-4.49329
RAD50	1.68423	-5.66163
G3BP2	1.68556	-5.05122
CDC73	1.68603	-5.74267
AAAS	1.68711	-4.98419
PTGR1	1.68717	-4.79382
BCAT1	1.68837	-3.62481
ITPA	1.68854	-4.00794
FASTKD2	1.68891	-5.06956
PGLS	1.68978	-3.35601
PTK2	1.69055	-6.73663
RHOJ	1.69073	-6.19634
WASL	1.69165	-5.11534
GMPS	1.69197	-4.45096
ARMH3	1.69298	-5.34547
ACOT8	1.69327	-4.83185
AKTIP	1.6934	-5.82553
PUS7	1.69525	-4.96278
STAU2	1.69589	-5.63063
EXOSC10	1.69596	-6.6431
XPO7	1.69612	-4.21019
TSNAX	1.69634	-3.91811
PGM3	1.69686	-4.62497
GBE1	1.69708	-4.95065
GATAD2B	1.69722	-5.19279
MAP1A	1.69748	-5.63255
CRLF3	1.69834	-4.78397
NRBP1	1.69836	-6.04165
FHIP2A	1.69875	-4.85916
BLMH	1.69891	-5.39266
DNAJB12	1.69896	-6.16994
LOC121108129	1.6999	-5.18495
TRMT10C	1.70067	-5.22551
PPAT	1.7011	-5.09159
PTPA	1.70162	-3.72313
AP3S1	1.70212	-4.44762
KIF2A	1.70237	-5.11625
ECI2	1.70251	-4.10602
CRK	1.70259	-4.51899
CHMP6	1.7031	-4.14408
MRPL15	1.7036	-4.22804
CUL2	1.70429	-6.63595
CUX1	1.70449	-6.65223
TST	1.70457	-4.09292
ALG5	1.70466	-6.36865
VTI1B	1.70468	-4.34377
ATRX	1.70473	-6.40422
TAF9	1.70588	-5.33564
OSTF1	1.70659	-3.82047
ARFGAP2	1.70664	-5.41091
HPRT1	1.70669	-3.52094
RMND1	1.70789	-5.17781
LPGAT1	1.70806	-4.58433
SLC9A3R2	1.70807	-5.02033
TRNT1	1.70839	-4.38651
PLXDC2	1.70879	-5.12982
SLC25A20	1.70997	-4.88673
ARMC6	1.71059	-5.58781
EXOSC2	1.7119	-4.04087
CASP7	1.71193	-6.81451
POLR1C	1.71314	-5.73835
NCLN	1.71388	-4.7478
VAT1L	1.71409	-3.74859
FAM91A1	1.7142	-5.04
SLC25A22	1.71432	-4.41998
PGM2	1.71531	-3.88842
PPP2R5C	1.7156	-5.71432
XPNPEP1	1.71564	-4.24254
PGAM5	1.71566	-4.23028
MRPL24	1.71632	-4.89986
IKBKG	1.71687	-4.62502
GLOD4	1.71773	-4.02829
GPR107	1.71903	-5.17921
FBXO22	1.71907	-4.66328
DNAJB1	1.71983	-4.48454
MRE11	1.72051	-5.16662
C11orf54	1.72095	-3.44659
GMPPA	1.72235	-5.04843
ACTR10	1.72256	-4.56637
IAH1	1.72266	-4.11937
MRPL1	1.72341	-4.2884
SIN3A	1.72408	-5.61317
DIABLO	1.7241	-4.09521
SLC25A24	1.72426	-3.93274
CALD1	1.72438	-4.68731
DHRS7B	1.72441	-3.88257
EIF4G3	1.72477	-5.80107
ANKFY1	1.72561	-4.13188
MRPL39	1.72671	-4.80149
CTH	1.7276	-4.42432
METAP1	1.7277	-5.06789
TWF1	1.72828	-4.20894
THOP1	1.72843	-3.56364
HEATR3	1.72845	-5.3226
ACAP2	1.72899	-6.14249
NSUN2	1.72965	-4.81155
TPP2	1.73138	-4.24681
PARN	1.73141	-5.17786
NT5C2	1.73171	-4.46577
THOC2	1.73174	-5.00494
PPT1	1.73175	-4.22831
TRAPPC4	1.73178	-5.30108
PIGS	1.73198	-4.34247
PRMT3	1.732	-5.41122
LPCAT2	1.73279	-4.01717
SEC23IP	1.73432	-4.46169
TRIO	1.73435	-6.92722
GNPDA1	1.73447	-5.09648
TIMM44	1.73589	-4.43562
NPC1	1.73617	-4.54646
SACM1L	1.73645	-4.50607
GTF2F2	1.73659	-5.46715
LOC418170	1.73694	-3.43805
NFS1	1.73704	-4.43444
GOLGA3	1.73742	-5.84708
RBM12	1.73796	-4.24235
DPP9	1.73843	-6.39025
RBM25	1.73867	-4.75933
QRICH1	1.73876	-5.09995
PPA2	1.73878	-4.57754
DCTN6	1.73918	-4.21074
SNAP23	1.73964	-7.04104
OSBPL2	1.73986	-5.65517
PPM1B	1.74183	-4.80859
CLASP2	1.74195	-5.72015
GFM1	1.7422	-4.3463
SUPT6H	1.74251	-5.04704
SPTLC2	1.74272	-4.73896
OSBPL9	1.7429	-4.7585
PARG	1.74315	-5.04041
DIAPH2	1.74328	-5.34211
NUDT5	1.74368	-4.12249
CHCHD6	1.74383	-4.66388
AHSA2	1.74459	-5.53019
TRIM47	1.74722	-5.24092
PNPT1	1.74731	-5.92136
MAD1L1	1.74763	-4.77354
ADSL	1.74803	-4.31648
CLPX	1.74837	-4.81535
AP2A2	1.74902	-3.73586
POLDIP2	1.74916	-4.49738
LETM1	1.75013	-4.10013
PCMT1L	1.7508	-5.24776
ACIN1	1.75088	-5.48086
MTA1	1.75103	-5.91972
TNPO3	1.75305	-4.94542
USP47	1.75337	-4.90009
CCZ1	1.75338	-5.28326
ZPR1	1.75402	-4.59714
XPO6	1.75428	-6.0174
ALG2	1.7548	-4.78158
STK38L	1.75488	-5.12761
GLTSCR2	1.75498	-5.66443
NUBP2	1.75508	-3.8109
HSPA12A	1.75508	-4.78219
PRODH	1.7557	-4.69665
SIRT5	1.75573	-4.60708
RABGGTB	1.75579	-4.59672
ADPGK	1.75644	-4.00431
HK2	1.75653	-4.27214
LYAR	1.75718	-6.10293
NUP153	1.75745	-5.72445
FAM179B	1.75827	-4.99923
UGP2	1.75961	-3.81216
FARSA	1.75969	-4.08186
ARFIP1	1.76025	-7.06768
PRPF4B	1.76034	-6.21295
YY2	1.76077	-5.40451
CALHM2	1.7608	-5.19713
TBC1D15	1.76083	-4.10611
SRRM1	1.76115	-5.4393
RP2	1.76156	-5.37103
PMPCB	1.76223	-4.24145
VPS4B	1.76262	-4.17671
DDX46	1.76382	-4.53488
NXF1	1.764	-5.28767
PIP4K2A	1.76428	-5.93481
LRRFIP1	1.76513	-6.95382
UBE2N	1.76517	-3.86567
FAHD1	1.76547	-3.93617
CLPTM1L	1.76575	-4.58505
MVK	1.76669	-4.04648
UQCC1	1.76695	-4.96913
SULT1E1	1.76713	-4.16962
PIP4K2C	1.76778	-5.21838
POFUT1	1.76779	-4.00249
GPS1	1.76813	-4.12778
PCID2	1.76829	-4.94676
PDP1	1.76893	-4.99221
RB1	1.76932	-5.45715
NAPG	1.76935	-4.16206
OSBPL11	1.76947	-4.99019
PAK2	1.77209	-4.14446
NMT2	1.7726	-4.25068
ARFIP2	1.7726	-4.55178
MRPS7	1.77303	-4.7036
CHCHD4	1.77348	-5.13714
NUP205	1.77367	-4.46563
CCAR1	1.77379	-5.15253
RPAP3	1.77379	-5.37674
ATAD3B	1.77422	-3.80019
WDR82	1.77455	-4.41033
CASP3	1.77481	-4.27248
ZW10	1.77495	-5.06705
IGF2BP1	1.77507	-3.60613
SNX9	1.7755	-4.46133
MYBBP1A	1.77621	-5.05279
UBE2J2	1.77642	-4.86531
CCDC173	1.77649	-4.67141
DBR1	1.77701	-5.72924
ARL3	1.77735	-4.48039
PURA	1.77824	-3.93075
TUBGCP2	1.77836	-5.51152
SUCLA2	1.779	-3.83343
DLAT	1.7808	-4.00357
CCDC134	1.78085	-4.66201
ACSL3	1.78182	-4.7144
SEC23B	1.782	-4.33463
SRSF11	1.78238	-4.33067
PDPK1	1.78247	-4.47059
RRP12	1.78248	-5.33988
TOMM34	1.78339	-3.6619
DOHH	1.78347	-5.03187
PMPCA	1.78352	-4.9259
TOLLIP	1.78471	-4.08121
STRN3	1.78489	-4.49066
U2SURP	1.78553	-5.48206
TSR1	1.78558	-4.48967
UBE2J1	1.78633	-5.13746
ENPP3	1.78636	-4.60648
THUMPD3	1.78649	-4.76414
DDX6	1.7866	-4.30779
DECR2	1.78671	-4.16741
ATXN2	1.78712	-5.02834
BCAS2	1.78825	-4.65818
METTL10	1.78867	-4.41452
PBXIP1	1.78914	-4.9709
DCK	1.7895	-4.81012
DLGAP4	1.78981	-4.64145
ARHGAP1	1.79042	-3.96793
PITPNA	1.79148	-4.23421
NT5DC2	1.7923	-5.62741
STX17	1.79248	-4.643
PTPN12	1.79303	-6.08223
HEBP1	1.79354	-4.33475
LMNB1	1.79389	-4.25848
PARVA	1.79416	-4.24129
DRG2	1.79421	-4.06362
IPO9	1.79502	-4.09505
R3HCC1	1.79561	-4.76457
GUK1	1.79613	-4.69089
CNPY3	1.79632	-5.27178
ESYT1	1.79693	-4.23452
SNX27	1.7971	-4.93754
RPS6KA3	1.79735	-4.51539
PISD	1.79783	-5.32331
LOC121108714	1.79801	-4.52458
GLB1	1.79824	-4.93683
CDK6	1.79891	-4.91898
SYAP1	1.79895	-4.48671
RBKS	1.7992	-5.07499
EIF2B1	1.79968	-3.86148
IDH3B	1.79981	-3.93881
OXCT1	1.80058	-3.44921
DNAJB4	1.80144	-4.54227
UBAP2L	1.80148	-4.54878
VTA1	1.80153	-4.57987
COPG2	1.80173	-4.55008
STX8	1.80205	-6.16105
CTNND1	1.80211	-4.5328
ERLIN1	1.80228	-4.66843
ERAP1	1.80229	-5.79105
XRN2	1.80233	-6.34278
ARL8B	1.80319	-4.22138
GBF1	1.80368	-5.45233
UXS1	1.80467	-4.97256
ATP6V1A	1.80612	-3.98559
TPR	1.80628	-4.04553
LOC420374	1.80636	-5.05174
DNAJA4	1.80761	-4.17257
C16orf62	1.80766	-6.71168
FKBP5	1.80796	-4.62013
EEF1E1	1.80845	-4.9777
SNX8	1.80917	-4.79184
PIGK	1.80922	-5.3269
MAP4K4	1.80968	-5.37926
GART	1.81069	-4.34964
RRP1B	1.81077	-5.73162
UCK2	1.81099	-4.15157
PPP3CB	1.81121	-3.86601
NUP98	1.81196	-5.02551
PRRC1	1.81222	-4.42465
SCCPDH	1.81242	-3.69059
PTTG1IP2	1.81267	-3.87948
POLD1	1.81298	-4.71312
SBDS	1.81318	-3.69773
PDIA5	1.81371	-3.93798
NAA40	1.81393	-4.99884
STK4	1.81404	-5.91898
PCMT1	1.81456	-4.07637
GGH	1.81504	-5.8485
PAK3	1.81607	-5.21753
TXLNA	1.81657	-5.21832
NUP88	1.81671	-6.11513
CLCC1	1.81672	-4.98242
MTPAP	1.81715	-5.33063
AP3D1	1.81762	-5.23569
PNPO	1.81912	-4.01517
MPP1	1.82017	-5.83606
GALM	1.82033	-3.97451
DNAJC5	1.8211	-4.79898
UTP14A	1.82164	-6.37683
LYPLA1	1.82252	-3.9416
UFD1L	1.82275	-4.34721
CARMIL1	1.82279	-6.27325
EDC4	1.8229	-4.46115
WASHC5	1.82373	-5.39023
TRIP12	1.82447	-6.02844
THRAP3	1.82488	-4.97398
UTRN	1.8258	-5.38102
ELMO1	1.82691	-4.90733
USO1	1.82697	-3.87725
TMEM214	1.82704	-5.22448
FUBP3	1.82706	-4.67558
LRRC15	1.82712	-3.8182
STX10	1.82776	-4.09376
PSMD9	1.82915	-4.19043
PRPSAP1	1.8293	-4.46794
C10orf2	1.82989	-5.93008
DOCK7	1.82998	-5.03635
NIF3L1	1.83035	-4.27406
MECP2	1.83065	-5.76845
CHERP	1.83104	-5.58919
SUN2	1.83184	-4.87391
RTCB	1.8325	-3.85733
MSH2	1.83286	-4.76534
CLIP2	1.83311	-4.67536
COPA	1.83327	-3.454
PRIM1	1.83328	-4.64883
RCC2	1.83339	-4.42361
BDH1A	1.83351	-3.77795
EIF2A	1.8342	-4.44935
IDE	1.83428	-3.74876
ALDH2	1.83451	-3.82998
MYO18A	1.83498	-4.85395
ARHGEF2	1.835	-4.56223
LIG1	1.83564	-5.18173
ANKRD13A	1.83624	-5.59309
NANS	1.83628	-4.17558
DDX17	1.83642	-3.80254
PMM2	1.83771	-3.7289
COX15	1.8383	-4.73347
RBPMS	1.83847	-5.04358
GALK2	1.83935	-4.56248
CSK	1.83974	-4.32226
PGP	1.84058	-3.8248
LARS	1.84163	-3.93188
EMC8	1.84193	-4.32987
SETD7	1.84229	-4.56719
GRSF1	1.84321	-4.40539
ACBD6	1.84435	-4.20678
RAB23	1.8453	-3.6167
NUP35	1.84683	-4.6106
RBMXL3	1.84707	-3.66198
NOP2	1.84783	-4.77903
MRI1	1.8483	-3.85808
STX7	1.84863	-3.85233
RANBP9	1.84876	-5.17387
MCU	1.84886	-4.43468
GNB4	1.84917	-4.69975
UBE3A	1.8493	-4.93861
HSDL2	1.85072	-3.86267
PPM1G	1.85085	-4.42832
CCDC6	1.85105	-4.14849
FBXO44	1.85131	-3.50203
RAB27A	1.85175	-3.84604
NAPA	1.85178	-3.67978
STAM2	1.85345	-4.8058
CCDC90B	1.85389	-5.00133
CUL1	1.854	-4.32369
NUBP1	1.85404	-4.25275
AIFM1	1.85532	-4.72012
TCEA1	1.85553	-4.36781
CPNE3	1.85618	-4.32312
NAE1	1.85629	-4.53798
LOC107049862	1.85641	-4.2893
FAM234A	1.85714	-5.13626
SNX2	1.85719	-4.18882
TARDBP	1.85778	-4.02682
DHX36	1.85811	-5.49322
ERGIC3	1.85832	-4.56321
DNAJC9	1.85906	-4.22505
SRPK2	1.85938	-5.29845
CTBPL	1.85943	-6.10482
MRPL46	1.85949	-3.83591
DCUN1D5	1.85961	-5.37789
ATP2B4	1.86018	-4.20083
RRBP1	1.86076	-3.53143
CERCAM	1.86254	-4.95611
AAMP	1.86259	-4.77111
MRPS9	1.86276	-4.69174
GOT1	1.86284	-3.31912
EPS15	1.86296	-6.54771
OXA1L	1.86391	-4.17795
RAB6A	1.86393	-3.17148
CACYBP	1.86397	-3.65281
USP9Y	1.86419	-4.98358
CCDC47	1.86437	-4.91229
RAB15	1.86437	-3.26393
PPP6C	1.86482	-5.00905
EIF2B3	1.86484	-4.95198
NACAD	1.86509	-6.51136
ADSS2	1.86529	-4.2775
SARAF	1.86538	-4.66179
PTPN9	1.86568	-5.64056
HAGH	1.86572	-4.02172
COQ9	1.86575	-4.08592
RAPH1	1.86615	-7.71629
RFC3	1.86751	-5.16403
SAMM50	1.8683	-3.95073
DAP3	1.86869	-4.90097
LUC7L	1.86954	-4.22758
SLC7A3	1.86971	-5.10144
MMS19	1.86988	-5.05277
PPP2R2A	1.8703	-4.39289
KIF1BP	1.8705	-5.60974
CCDC25	1.8718	-4.04987
AS3MT	1.87212	-4.07556
UBE2K	1.87364	-3.76043
ASAP1	1.87366	-5.1524
TAOK1	1.87404	-4.88154
LIN7C	1.87415	-5.31934
UGDH	1.87417	-4.03252
KRAS	1.87546	-4.26908
TMOD3	1.87559	-4.20969
VAPA	1.87612	-4.03281
TMEM165	1.87655	-4.23168
NDUFA9	1.87735	-4.35193
DNAJC17	1.87808	-4.67263
SMARCD2	1.87851	-5.63062
CAB39	1.88062	-4.12898
ASPH	1.88289	-4.17843
PIK3C2A	1.88297	-5.68198
ARHGAP31	1.8834	-5.2779
CHST3	1.88488	-4.80086
MRPS31	1.88678	-4.63562
NUF2	1.88694	-5.39573
LNPK	1.88708	-4.83874
TOR1B	1.8872	-4.80966
MRPL45	1.88734	-4.42151
KHDRBS1	1.8887	-4.62507
UPF2	1.88958	-5.07558
JUP	1.89019	-5.52237
LMAN1L	1.89107	-4.05346
LOC107050659	1.89108	-4.46699
FBL	1.89137	-4.70414
APMAP	1.89216	-4.55154
POLB	1.89222	-5.28972
RAP1GDS1	1.89267	-3.96903
RAB3GAP1	1.89276	-5.30837
SRPK1	1.89339	-4.7449
CLIC2	1.89362	-3.94706
CENPE	1.89397	-5.38958
SCAMP2	1.89416	-3.57802
IMPA1	1.89426	-3.48887
ATP6V0D1	1.89644	-3.69594
MIS12	1.89744	-5.75144
KIF11	1.89791	-4.67247
LONP1	1.89808	-4.18954
AACS	1.89809	-3.57039
MRPS26	1.89837	-5.01343
SEC23A	1.89928	-3.66436
CDK5RAP3	1.8996	-4.55329
STX16	1.90017	-5.03614
PPP4R2	1.90018	-5.2548
SMTN	1.90052	-5.51382
AGFG1	1.9011	-5.43626
SRPRB	1.90119	-3.30191
NOB1	1.90165	-4.72343
TPP1	1.9019	-4.26491
MYO9B	1.90215	-7.01558
TOR1A	1.90239	-4.87592
COPS5	1.90316	-3.94567
CASP1	1.90328	-4.53251
RRS1	1.90404	-5.03678
MRPL19	1.90418	-4.18692
RAB21	1.90465	-4.44385
TBRG4	1.90466	-4.39152
RFC1	1.9049	-5.74598
YARS	1.90531	-3.56871
LRRC59	1.90542	-3.67785
PLCG1	1.90547	-5.8672
SCARB2	1.90549	-3.90448
PXDN	1.90614	-5.48984
USP39	1.90639	-5.13609
POLDIP3	1.90708	-5.71894
PRKACB	1.90766	-4.03893
P3H1	1.90794	-4.59962
PDXK	1.90902	-3.92356
SF3A3	1.90933	-4.27422
ERO1A	1.90934	-3.69169
AKAP1	1.90976	-6.07673
PICALM	1.91007	-4.39059
PXN	1.91015	-4.57515
PRDX3	1.91068	-2.90742
MRTO4	1.91102	-3.89948
AP1M1	1.91156	-3.94303
PREP	1.91167	-3.76166
ROCK2	1.91197	-4.28213
SRM	1.91267	-3.86817
RAB7B	1.91314	-4.43987
CRKL	1.91356	-4.4751
CAST	1.91358	-4.57149
HMBS	1.91393	-4.00852
NUP58	1.91466	-4.53298
SF3A1	1.91529	-4.60174
NUMA1	1.91545	-6.02422
DLD	1.91572	-3.95246
RRAGA	1.91586	-5.14859
SON	1.91587	-5.4526
RELL1	1.91646	-4.97912
MRPS23	1.91669	-6.38942
G6PC3	1.91684	-5.24991
MRPS35	1.91687	-4.5415
FNDC3B	1.91716	-7.73307
LOC107056280	1.9178	-4.43424
GNAS	1.91806	-3.52678
SNW1	1.91813	-4.85865
MAP1B	1.91826	-4.20402
U2AF1	1.91905	-3.52245
AKT1	1.91966	-4.5123
APOA1BP	1.92052	-4.41741
RAB8B	1.92101	-4.22916
WDR43	1.9211	-6.78115
ACOT7	1.92162	-4.24858
HADHB	1.92294	-3.27291
ATP6V1C1	1.92356	-4.28154
KLC2	1.92358	-4.65685
RPF2	1.92393	-4.5381
ITPRIP	1.92435	-5.44743
AARSD1	1.92438	-4.21222
UPF1	1.92493	-3.7712
MCUB	1.92526	-5.111
FAM188A	1.92593	-5.68222
SEC63	1.92614	-4.82066
SLC27A4	1.92649	-3.79815
ST13P5	1.92667	-3.39816
MAT1A	1.92817	-4.38473
MAP1S	1.92886	-4.2636
RALB	1.9302	-3.84496
FAF2	1.93035	-4.18124
APOO	1.93092	-4.8646
ALDH9A1	1.93105	-3.34908
TOR1AIP2	1.93134	-7.67815
GRPEL1	1.9314	-3.89295
HSPA4L	1.93196	-3.19871
LOC112531447	1.93307	-4.34007
GUSB	1.93318	-4.20117
POLD2	1.93395	-4.37003
ARHGAP17	1.93403	-5.48567
PPEF1	1.93411	-5.16849
RAB5A	1.9344	-4.41896
NUP107	1.93456	-4.72744
TCERG1	1.93575	-4.62638
WARS	1.93671	-3.96556
WDR77	1.93694	-3.78212
DNM1L	1.93751	-4.25622
RPA1	1.93765	-5.17238
TM9SF4	1.93847	-4.16516
KTN1	1.93951	-3.74806
MAPK14	1.93965	-4.69199
FADD	1.94009	-3.51396
NUDCD1	1.94009	-4.2094
GATD3AL1	1.94104	-4.18893
COMMD4	1.94116	-5.58096
LOC425607	1.94122	-4.03742
PES1	1.94142	-4.82873
THOC1	1.94206	-5.38227
TMEM119	1.94279	-4.62745
MLEC	1.94379	-3.36906
ATG3	1.94424	-3.80085
NSFL1C	1.94454	-3.17345
LOC107050579	1.94487	-4.27533
SH3GL1	1.94488	-3.80098
DCTN5	1.9455	-4.52558
PLXNB2	1.94588	-5.02432
OSBP	1.94633	-4.42308
UBA3	1.94682	-4.6389
SPG21	1.94795	-4.60703
SEC22B	1.94889	-3.4285
SRI	1.94939	-4.36619
MCM2	1.94983	-3.89031
UBE3C	1.94988	-5.45326
SMARCA4	1.95029	-6.39465
ZNF326	1.95042	-4.78596
CPSF3	1.95068	-5.43997
NDUFS1	1.95204	-4.52445
UNC45A	1.95245	-4.15779
SEL1L	1.95264	-4.7682
NT5C1B	1.95306	-5.05952
NSF	1.9531	-3.57958
ADD1	1.95392	-4.939
AP2B1	1.95429	-3.53933
SWAP70	1.95435	-4.00848
UGGT1	1.95449	-3.86687
DCTN3	1.9546	-4.5519
TMEM30A	1.95466	-5.1184
FLII	1.95477	-4.71066
SOD2	1.95555	-5.01786
SNRNP200	1.9557	-4.67036
GET4	1.95572	-4.11555
HGS	1.95723	-5.27957
GNA11	1.95754	-3.98022
ACAA2	1.95781	-3.09193
PSAT1	1.95838	-3.68805
NPLOC4	1.95864	-4.42391
STAT6	1.95864	-4.9808
HSPA4	1.95874	-3.74119
MICU1	1.95897	-5.05914
RER1	1.95921	-3.76312
RAD23B	1.9602	-5.8557
CREG1	1.96032	-4.24779
CUL4B	1.96033	-4.65027
NOC3L	1.96116	-5.09144
NUP85	1.96192	-5.01345
SMURF2	1.96228	-5.1943
NUP160	1.9624	-4.74925
CAPG	1.96308	-3.3071
TXNRD3	1.96335	-4.97813
IDH3A	1.96344	-3.71096
AP1G1	1.96455	-4.05271
THOC5	1.96472	-5.86183
FAM49A	1.96477	-4.09423
EPB41L1	1.96503	-4.7404
NANP	1.9663	-5.15088
GATD3A	1.96632	-3.64078
PIEZO1	1.96655	-5.83623
SOGA1	1.96699	-6.04043
PDCD10	1.96767	-4.04658
FARSB	1.96828	-3.79876
RFTN2	1.97014	-4.97876
LOC107050662	1.97057	-3.22795
DYNC1LI2	1.97062	-4.85074
PPP4R3A	1.971	-5.03523
NUP37	1.97151	-4.51777
STUB1	1.9716	-4.74208
ALG12	1.9733	-4.51984
ATP6V1B2	1.97337	-3.38722
SMPD1	1.97357	-4.78647
UBQLN1	1.97504	-4.94756
LIMS1	1.97515	-4.14453
PPP1CC	1.97577	-4.6223
STOML2	1.97719	-3.939
SPTBN1	1.97861	-4.7743
PSMF1	1.97881	-3.57117
DLST	1.97948	-3.76208
POFUT2	1.9795	-5.55705
AK1	1.97992	-4.10717
RAP1B	1.97992	-3.31577
RAE1	1.97995	-5.02859
DTYMK	1.98006	-4.59296
SBNO1	1.98169	-5.38347
MRPL3	1.98201	-5.04686
ATP2A2	1.98216	-4.10845
PBK	1.98247	-4.17294
ESD	1.98261	-3.37263
CUL3	1.98267	-4.77067
MRPS5	1.98268	-4.76072
CLINT1	1.98301	-4.4469
NUP62	1.98356	-4.4598
CPNE1	1.98406	-3.5439
TMEM43	1.98458	-3.83377
SLC2A1	1.98489	-4.32949
QDPR	1.98548	-3.92713
LOC107057310	1.98601	-4.67285
CAPZA2	1.98689	-3.36304
DCTN1	1.98696	-4.06226
MARCKS	1.98722	-4.2209
MCM3	1.98811	-3.82675
MRPL10	1.98841	-3.98479
PM5	1.98947	-4.56536
TOMM70	1.99005	-3.96298
SFXN3	1.99015	-3.31151
PDHB	1.99098	-3.39504
LRPPRC	1.9914	-3.52976
API5	1.99156	-3.62942
DPM1	1.99179	-4.0083
CORO1B	1.9924	-4.45447
CTPS1	1.99291	-4.94674
MTA2	1.99295	-4.13859
QSOX1	1.99401	-5.63049
FOSL2	1.99472	-5.04049
CPSF6	1.99487	-3.97397
SEC24C	1.99501	-3.74875
ENDOD1	1.99616	-3.97086
SIGMAR1	1.99637	-4.64836
LOC101749377	1.99695	-4.52515
PTRH2	1.99718	-5.18127
MRPL2	1.99745	-5.5586
PSMD10	1.99762	-3.94057
CTNNBL1	1.99783	-4.68507
EIF4E2	1.99794	-5.41364
EFL1	1.99798	-4.94034
ACOT9	1.99861	-3.86662
LOC418108	1.99867	-5.15378
BYSL	1.99898	-4.70933
CHD4	1.99909	-4.90491
GPD2	1.99949	-3.91594
TARS	1.99967	-3.60912
MAPRE2	2.00042	-6.20044
NES	2.00175	-4.41939
FAM3C	2.00188	-4.8612
XPO5	2.00224	-4.63764
RFC5	2.00345	-4.4855
NDRG1	2.00388	-4.17201
ACADL	2.00442	-3.4999
CWF19L1	2.00454	-3.8493
MAT2L2	2.00467	-3.81209
PRMT5	2.00471	-3.80293
TRIM7.2	2.00547	-4.71109
LOC424109	2.00552	-3.65918
WDR61	2.00613	-4.922
TFAM	2.00833	-4.97348
KIF5B	2.00855	-3.65642
SNX1	2.00881	-4.36379
FUT11	2.009	-6.57364
P4HA2	2.00914	-3.73407
SYNGR2	2.00952	-3.33968
LUC7L3	2.00976	-4.14897
MYH10	2.00981	-3.32065
CORO1C	2.00994	-3.92383
SLMAP	2.01013	-3.44403
STK26	2.01024	-4.51097
DDB1	2.01105	-4.08615
CLIC4	2.01124	-3.3285
DHODH	2.01159	-4.87553
GLS2	2.01163	-3.9311
CNOT1	2.01189	-4.74358
UBP1	2.01196	-5.54484
ERGIC1	2.01237	-3.34467
NIPSNAP2	2.01282	-3.61657
FUNDC2	2.01331	-4.31529
WDR5B	2.01347	-4.69063
GANAB	2.01426	-3.28906
DHX38	2.01562	-6.00264
EPN2	2.01623	-4.61754
GYG1	2.01638	-4.30023
EIF2B2	2.01645	-5.52297
CNDP2	2.01685	-3.50488
PARP1	2.0175	-4.36727
TUBA4AL	2.01844	-3.06714
USP7	2.01909	-4.71099
ERLEC1	2.01916	-4.93709
DPCD	2.01984	-4.8529
NFKB2	2.02	-5.20514
IST1	2.02009	-4.15304
SH3PXD2B	2.02098	-5.32728
TOR1AIP1	2.02114	-4.58652
TTLL12	2.02115	-4.19054
CKAP5	2.02122	-4.25317
PPCS	2.02159	-3.39076
CRTAP	2.02211	-3.73981
PIN1	2.02218	-4.67894
DRG1	2.02254	-3.58825
ACTL6A	2.02313	-3.81266
SMC4	2.0233	-4.54039
SEC24D	2.02382	-4.62419
P4HA1	2.02421	-3.68903
CAND1	2.02428	-3.55169
MCM4	2.0244	-3.95872
MTX2	2.0248	-3.86613
HNRNPR	2.02527	-4.4299
FAM129B	2.02612	-4.57248
ATP6V1D	2.02615	-4.34884
MTFR1	2.02622	-5.85494
COPS7A	2.02631	-3.96737
PSPC1	2.02687	-3.84529
DNAJA3	2.0276	-4.7682
MYD88	2.02851	-4.37939
FASN	2.02959	-3.56006
NTMT1	2.03045	-4.32694
OGDH	2.03051	-3.88709
RFC4	2.03074	-4.21283
IARS	2.03145	-3.65747
RDH11	2.03197	-3.57516
PLEK2	2.033	-5.27194
QARS	2.0344	-3.61942
TPMT	2.03501	-4.26646
CARS	2.03566	-3.87166
GLUD2	2.03576	-3.27554
VASN	2.03578	-5.56525
NUP50	2.03584	-5.41077
DBNL	2.03611	-4.5733
EPHA2	2.03692	-4.84925
FNTB	2.03736	-4.51313
PEPD	2.03759	-3.63261
NMT1	2.04017	-4.24379
FAM49B	2.04034	-4.07446
NUP93	2.04058	-4.06983
MRPL44	2.04172	-4.62831
MOV10	2.04264	-5.59235
MEMO1	2.04464	-4.28892
HPF1	2.04486	-4.84002
HAT1	2.04512	-4.14583
CDC42BPB	2.04583	-5.77794
TFRC	2.04695	-3.87916
CDC5L	2.04753	-6.60242
PRPSAP2	2.04807	-4.01452
TFG	2.04814	-4.13379
LOC107051449	2.04834	-5.9641
EZR	2.04904	-3.54527
PYCR1	2.04988	-3.04955
VPS29	2.05126	-4.07563
ENAH	2.05192	-4.45084
FXR1	2.05232	-4.52638
ELOVL1	2.05265	-5.34353
NDUFS2	2.05332	-5.17127
SNX12	2.05333	-4.31426
TMX3	2.0539	-3.68478
PRPF6	2.05613	-4.77033
RRAS	2.05681	-4.01915
SRP54	2.05686	-4.45611
LOC121108729	2.05693	-3.18819
MRPL40	2.05781	-6.70891
UBR5	2.05786	-6.7147
PDLIM7	2.05841	-5.40738
MARS	2.0586	-4.30241
BID	2.05882	-4.98372
PPP1R19L	2.05989	-4.90258
TIAL1	2.06018	-4.02298
CYP20A1	2.06094	-4.08513
HIKESHI	2.06207	-3.88951
LOC112531384	2.06277	-3.35451
POLR2C	2.06413	-4.46532
ADSS1	2.06562	-3.60793
ALDOA	2.06613	-3.44663
NOC2L	2.06684	-4.74316
XPOT	2.06736	-4.6506
PGRMC2	2.06765	-4.19503
RNASEH2B	2.06774	-4.64168
SMNDC1	2.06776	-4.7394
TMED7	2.06799	-3.74315
IMP4	2.06873	-5.15852
SURF6	2.06916	-4.15101
CLTB	2.06968	-3.56312
YTHDF1	2.06983	-4.65795
LSM12	2.07074	-4.16032
RAP2C	2.07186	-4.5702
USP5	2.07231	-3.38356
GSPT2	2.073	-3.87009
NARS	2.0734	-3.49112
WDR12	2.07347	-4.43162
LOC776067	2.07368	-5.23213
KIF5C	2.07463	-4.82839
SNRPB2	2.07487	-3.75227
LOC121107538	2.07504	-4.19891
YWHAH	2.07595	-3.19705
SDR16C5	2.07596	-3.77274
PLXNA1	2.07596	-4.82054
NRDC	2.07742	-5.1934
AHNAK2	2.07745	-3.78041
PALLD	2.07801	-4.10664
TMX4	2.07828	-3.53715
MFAP1	2.08043	-5.79135
TAX1BP3	2.08069	-5.18383
DDX19	2.0808	-4.64489
AFG3L2	2.08194	-4.5203
EMC3	2.08195	-4.02878
CCS	2.08198	-4.0553
GLIPR2	2.08235	-4.46298
CYB5R1	2.08266	-3.00082
NEK6	2.08267	-4.46835
DPYSL2	2.08288	-3.0716
RPRD1B	2.08406	-4.3747
HSPH1	2.08437	-3.69262
ACSL4	2.08438	-4.3902
KIF20A	2.08476	-5.29742
PAFAH1B2	2.08554	-3.00719
AKR7A2	2.0867	-3.25774
PRPF8	2.08678	-4.29923
HSPB9	2.08694	-1.84689
KPNA4	2.08708	-5.26954
DNAJC2	2.08806	-4.63257
SH3BP4	2.08908	-5.04144
SEC62	2.0898	-4.19688
FKBP8	2.08993	-3.94714
HSD17B12	2.09	-3.33606
UMPS	2.09027	-3.42388
MOB4	2.09114	-4.16571
CKAP2	2.09124	-6.91192
CMPK1	2.09149	-3.37926
SDHA	2.09151	-4.22165
FHOD1	2.09166	-5.59575
UCHL5	2.09221	-3.64613
MCMBP	2.09268	-4.16718
DNAJC8	2.09359	-4.47708
SHC1	2.0954	-4.87974
NQO1	2.09578	-3.10363
ABCF2	2.09613	-4.24338
SARNP	2.09723	-3.86293
CYFIP1	2.09881	-4.48903
HNRNPD	2.09923	-4.11373
NDUFS7	2.09999	-5.28833
PSPH	2.09999	-3.60608
STX2	2.10061	-4.05263
DKC1	2.10086	-5.48803
HADHA	2.10099	-3.45211
NSA2	2.10186	-4.98775
FMR1	2.10226	-5.56782
SRP72	2.10238	-4.75377
TWF2	2.1029	-4.51056
TXNDC5	2.10328	-3.28522
STRAP	2.10375	-3.41933
AIMP1	2.10382	-3.55558
ATAD1	2.10423	-4.56599
MAP2K3	2.10424	-4.87925
LUC7L2	2.10482	-4.4101
HARS1	2.10625	-3.29681
GTPBP4	2.107	-5.1875
SEPTIN5	2.10714	-3.89847
PDHA2	2.10792	-3.5436
GALNS	2.10986	-3.85053
COPS4	2.11187	-3.74244
EIF4B	2.11254	-4.80618
SAR1B	2.11278	-4.34709
ETF1	2.11295	-3.35609
PAPSS1	2.11441	-3.97434
POR	2.11478	-3.57912
PTBP1	2.11531	-3.77641
ACO2	2.11575	-3.55144
RDX	2.11645	-4.0677
KIF23	2.11816	-4.22242
DNAJC10	2.11819	-4.32305
SEC31A	2.11877	-4.33777
ATP1A1	2.11902	-3.30909
NMRAL1	2.1197	-3.43601
DERL1	2.11982	-3.9886
LARP1	2.12021	-4.80451
DOCK1	2.12061	-4.75783
RANGAP1	2.12116	-3.72105
RBM23	2.12133	-3.98758
ANP32A	2.12224	-2.87994
GYPC	2.12224	-4.24627
SPTAN1	2.12296	-4.38016
PLIN2	2.12347	-5.41382
NPEPL1	2.12385	-3.48653
RACGAP1	2.12396	-6.1232
NDUFS3	2.12557	-3.80864
TMUB1	2.12585	-2.92916
FAM134A	2.12688	-6.07469
IMMT	2.12758	-3.80012
LTA4H	2.12764	-3.44684
VPS26A	2.12804	-3.61451
TXNDC9	2.12841	-3.83879
HADH	2.12981	-3.71878
DNAJC3	2.13135	-4.4665
LOC121109775	2.13146	-3.14366
KDELC1	2.13174	-4.22123
RFC2	2.13185	-4.36498
SH3GLB1	2.13347	-4.25007
DDX1	2.13378	-4.06722
STT3B	2.13449	-4.50757
RUVBL1	2.13489	-3.28254
MAPK3	2.13493	-3.26663
PRRC2C	2.13497	-6.73454
EXOSC8	2.13504	-4.47592
DHCR24	2.13635	-4.72864
RARS	2.13708	-3.57369
ELAVL1	2.13746	-3.55784
FUBP1	2.13823	-3.47714
UBE2Q1	2.13835	-5.06228
GSTM2	2.1384	-3.36652
GLG1	2.13868	-3.99517
HELLS	2.13882	-5.44332
RCN1	2.13941	-4.64042
GCLM	2.14059	-3.24023
SLC12A4	2.14092	-4.44642
COPS2	2.1416	-4.11975
PPIL1	2.14164	-4.72488
MOB1A	2.14185	-4.04551
PXMP4	2.14194	-5.33409
CHCHD3	2.1423	-3.70509
LOC423693	2.14379	-4.65159
ESYT2	2.14413	-4.30862
LIMS2	2.14512	-5.34215
DNPEP	2.14641	-3.38382
SLK	2.14676	-4.06942
COPB1	2.14681	-3.61259
EIF3I	2.14696	-3.69645
ADH4	2.14748	-4.08681
MTDH	2.14854	-4.34984
RBMS1	2.14945	-4.64364
SMC2	2.15031	-5.0951
TMPO	2.15094	-5.24571
GMFB	2.15125	-4.1068
PARP14	2.15246	-6.84486
ERLIN2	2.15249	-3.9753
ECI1	2.15251	-3.16001
CHMP2A	2.15266	-3.7997
CA5A	2.15407	-4.38845
CBX3	2.15442	-4.91192
DDX18	2.15468	-4.81586
LOC107050559	2.15521	-3.16846
ATP6AP2	2.15525	-5.41219
SUGT1	2.15569	-4.18113
GRB2	2.15581	-4.14814
SPC25	2.15641	-5.49265
SUPT16H	2.1566	-4.52125
EMC2	2.15663	-3.58109
SEPTIN9	2.15681	-3.6649
SFPQ	2.15734	-3.56947
FH	2.15756	-3.4567
DCK2	2.15942	-5.25058
CCDC50	2.16002	-4.88488
NUDC	2.16068	-3.54894
QKI	2.16074	-4.53236
SF3B1	2.16097	-4.2531
PDCL3	2.1613	-3.69361
GNL3	2.16154	-4.8306
RALA	2.16181	-4.14665
CIAPIN1	2.16236	-4.26551
RSL1D1	2.16318	-4.55155
SF3B3	2.16335	-4.11564
FKBP3	2.16338	-3.11862
MITD1	2.16407	-5.02204
PRKAG2	2.16444	-4.9466
COPG1	2.16447	-3.75805
KLHDC4	2.16482	-4.37896
YME1L1	2.16514	-4.84892
CASP8	2.16565	-4.47577
CHP1	2.16653	-4.4812
ANXA1	2.16782	-2.96359
BCCIP	2.16863	-4.36573
ACTN4	2.16901	-3.88362
CNOT7	2.16997	-4.36519
LRP1	2.17085	-4.89387
CD151	2.17276	-3.85698
ARCN1	2.17318	-3.59472
SKA2P1	2.17333	-5.2809
TXNL1	2.17368	-3.60272
XPO1	2.17376	-3.62899
DAZAP1	2.17393	-4.14373
FKBP7	2.17422	-4.43161
NPEPPS	2.17445	-3.07017
MRPL28	2.175	-4.03385
NAA15	2.17573	-4.41189
PLOD2	2.17607	-4.29094
NEK7	2.17624	-3.65318
SEC13	2.17789	-3.59029
SURF4	2.17918	-4.75145
ANO5	2.17938	-4.06736
LBR	2.17955	-4.18811
TLN1	2.17963	-3.30033
CLTA	2.18088	-4.01689
ACSBG2	2.18138	-4.73163
KIAA2013	2.18223	-5.02743
FAM177A1	2.18249	-4.84695
CNOT9	2.18278	-4.01356
PIGT	2.18306	-4.90078
PRPF40A	2.18371	-4.84345
DHX15	2.18649	-4.15101
TSN	2.18685	-3.43683
PAK1	2.18709	-3.73222
ANXA4	2.18757	-3.12033
ZDHHC6	2.18839	-4.81457
PTK7	2.18858	-5.36374
DDX21	2.1898	-4.42547
IDH2	2.19089	-2.66354
BAK1	2.19102	-4.47592
TRAP1	2.19338	-3.72789
ACAT1	2.19406	-3.38746
DECR1	2.19456	-3.35719
TPD52L2	2.19654	-3.17905
NUB1	2.19758	-5.218
MAGT1	2.19869	-3.99178
NAP1L4	2.19884	-3.22332
DENR	2.19914	-4.27429
STAT5A	2.19916	-5.98341
HIBCH	2.20034	-4.0098
LOC107049991	2.20208	-4.13098
SSU72	2.20311	-4.26626
ANXA11	2.20367	-3.41019
RAB14	2.20451	-3.71282
MTCH2	2.20473	-3.09062
GATSL3	2.20478	-4.18059
MCM5	2.20503	-4.06205
SLC25A39	2.20567	-4.75315
SYNCRIP	2.20665	-3.24829
ASAH1	2.20781	-3.98598
ZC3H15	2.20818	-4.59931
OAT	2.20851	-3.11306
EXT2	2.20867	-5.379
FDFT1	2.20883	-5.56058
AIMP2	2.20891	-3.58766
VAC14	2.20979	-3.69867
STAU1	2.2098	-4.48539
COPB2	2.21009	-3.7101
AKR1A1	2.21038	-3.17441
ZNF207	2.21263	-4.45715
EIF3K	2.21305	-4.08498
AKR1B1	2.21347	-3.0098
PAFAH1B1	2.214	-3.61565
NHP2	2.21544	-6.60084
MYH15	2.21639	-7.16997
MPC2	2.21693	-5.03809
FHL3	2.2178	-4.34479
SAMD4A	2.21997	-5.15452
MAPKAPK2	2.22047	-4.63979
ZYX	2.22124	-3.77376
SFXN1	2.22207	-2.97005
SC5D	2.22229	-4.81218
SMC3	2.22525	-4.76217
MATR3	2.22525	-4.15585
CSPG4	2.22612	-4.17983
EPRS	2.22964	-3.50765
CSNK2A2	2.22966	-4.52719
IPO5	2.23039	-3.53321
KIFC1	2.23085	-5.18681
REEP5	2.23088	-3.59043
RAB2A	2.23212	-3.52039
ATIC	2.23253	-2.98824
FAM120C	2.23491	-4.35767
PDAP1	2.23548	-4.62596
SNX32	2.23616	-4.11308
DNAJB6	2.23806	-4.81509
MESDC2	2.23807	-4.26317
NDUFV1	2.23878	-4.17374
USP10	2.24029	-3.97949
SSRP1	2.24165	-4.23794
BABAM1	2.24176	-4.16579
BZW2	2.24254	-3.60485
NIFK	2.24347	-4.50653
TRA2A	2.2445	-4.28412
EFTUD2	2.24476	-3.89918
CPD	2.24526	-4.17023
RAB18	2.24582	-4.25825
DYNC1LI1	2.24749	-4.10166
POLR2E	2.24824	-4.21205
HMGB3	2.2487	-3.27298
DHRS7	2.24925	-3.17294
SESTD1	2.24939	-5.12838
VPS4A	2.24957	-4.49136
ATP5D	2.25024	-4.85488
CS	2.25118	-2.71481
YWHAG	2.25146	-2.86992
SRPRA	2.25269	-4.46676
EGLN1	2.25327	-5.30367
ACAT2	2.25332	-3.51152
G3BP1	2.25362	-3.35209
UBE2M	2.25422	-3.83855
HNRNPU	2.25438	-3.64359
PARK7	2.25506	-3.85786
LMNA	2.25549	-2.91762
EN1	2.25566	-5.3637
CLNS1A	2.25612	-4.1205
ACP1	2.25624	-4.92615
EMC1	2.25961	-4.0971
CDH13	2.26018	-5.79236
PPP1R7	2.26048	-3.80152
CYB5A	2.2606	-4.2274
SDHB	2.26076	-4.07316
MYO1D	2.2614	-4.78246
LOC100859273	2.2614	-4.92769
SRSF7L	2.26381	-3.46558
DCTN2	2.26392	-3.07526
DEK	2.26441	-3.89839
ABCE1	2.26514	-4.0997
LMNB2	2.26645	-3.22466
SEPHS3	2.26848	-6.14907
NFU1	2.26901	-4.17321
PSMD6	2.26915	-3.30356
CAPZA1	2.26923	-3.82244
VAPB	2.26938	-3.02876
NSDHL	2.26977	-3.27422
RAI14	2.27009	-5.2812
HP1BP3	2.27244	-3.88251
SMARCA5	2.27261	-4.35767
AHSA1	2.27328	-3.98958
DUT	2.27408	-4.3506
AURKB	2.27426	-5.35976
RPL7L1	2.27459	-4.14638
FKBP4	2.27489	-3.15495
PPA1	2.27631	-3.75233
CTBP1	2.27632	-3.6751
EIF2S1	2.27691	-3.06369
DNAJB11	2.27696	-4.17569
GORASP2	2.27837	-3.78305
RAB11B	2.27901	-2.92169
RIN3	2.28064	-4.6933
CCNB1	2.28296	-4.63159
VBP1	2.28435	-3.57807
TES	2.28575	-3.7037
USP14	2.28661	-3.3589
PAICS	2.28707	-3.03229
TRA2B	2.2872	-5.50683
HMGB2	2.28778	-4.41957
FEN1	2.28789	-3.50537
FAS	2.29226	-5.21228
LOC107050955	2.29312	-3.02443
VPS35	2.29478	-3.3375
TUBG1	2.2953	-4.8523
SARS1	2.29621	-3.69142
SMARCE1	2.29691	-4.79074
GNS	2.29934	-3.91809
NAMPTP1	2.30124	-3.97719
SQLE	2.30172	-4.51968
VDAC3	2.30368	-3.10666
TMEM63B	2.30566	-4.83774
UCHL3	2.30797	-3.43409
CLTC	2.30874	-3.17881
ETFA	2.30881	-3.25403
LOC422513	2.30884	-6.11632
TK1	2.30941	-4.53445
ILF2	2.30988	-3.89574
LIMA1	2.31007	-5.93217
EIF4A3	2.31036	-3.84797
ABCC1	2.3105	-6.65732
MYO1C	2.31182	-3.39033
TRPC4AP	2.31209	-6.89253
SNF8	2.3123	-4.42259
CNN2	2.31272	-2.96472
MDH1	2.31289	-2.90435
DNAJC7	2.31342	-4.58657
CSTA	2.31353	-5.60434
COPE	2.31357	-3.31592
SLC29A1	2.31491	-5.43457
IDH1	2.31559	-2.80191
SEC61A1	2.3163	-3.96247
CSNK2A1	2.31705	-3.72218
LOC100859645	2.31768	-3.17037
NDUFS8	2.31782	-5.46806
OLA1	2.31834	-3.36994
PARVB	2.3187	-3.72755
CAP1	2.31873	-3.19514
LSS	2.3188	-3.77425
PFDN2	2.31979	-4.37785
UQCRC1	2.31987	-3.28584
UGT2A1	2.3206	-4.51011
NUDT21	2.3211	-3.88407
EIF6	2.32125	-3.16112
CSE1L	2.32168	-3.18673
LOC121108911	2.32186	-3.99214
ANXA6	2.32194	-2.77758
PUF60	2.32288	-3.69257
TMED5	2.32401	-3.16315
CERS2	2.32448	-4.78114
MVD	2.32675	-3.4083
MRPL12	2.32738	-3.63481
STIM1	2.32767	-3.56952
MTHFD2	2.32841	-5.40141
CROT	2.3286	-4.82488
CAPRIN1	2.3294	-3.58827
FAP	2.33056	-3.92791
UQCRC2	2.33209	-3.20397
GLRX3	2.33343	-3.39444
SH3BGRL3	2.33399	-3.63519
EIF3F	2.33491	-3.08311
RRM1	2.33493	-3.45789
PSMD12	2.33552	-3.09223
DNAJC1	2.33558	-4.21664
HSD17B10	2.33986	-2.75924
LMO7	2.34165	-4.67539
LOC430766	2.34208	-2.73326
CAPN2	2.3426	-3.98472
CDC37	2.34345	-3.3939
RAB5C	2.34394	-2.74707
MAP2K1	2.34408	-3.35829
MCAM	2.34548	-3.48534
STT3A	2.34631	-3.72502
TMCO1	2.34682	-4.72544
DHCR7	2.34687	-3.55743
LMF2	2.34782	-4.06868
PITPNB	2.34805	-3.75989
ATP5F1AW	2.34865	-4.19753
PSMG2	2.34875	-3.90098
STIP1	2.34959	-3.1213
MXRA7	2.35035	-3.45413
LMAN2	2.35044	-3.26023
PFKP	2.35067	-3.2185
COL6A3	2.35199	-4.00195
PPID	2.35322	-3.16723
HK1	2.35408	-3.1723
GULP1	2.35431	-3.75104
ADK	2.3547	-3.4328
TOP2A	2.35474	-4.71181
THYN1	2.35481	-3.88122
RAB10	2.35552	-3.74384
EIF5B	2.35622	-3.95198
SAR1A	2.35649	-3.39944
UQCRFS1	2.35795	-4.25265
WDR1	2.3599	-3.04877
VAMP3	2.36037	-3.58122
ANGPTL2	2.36039	-6.86688
PFDN5	2.36109	-5.08827
MAP4	2.36121	-4.54474
RANBP1	2.36222	-2.89543
SRSF2	2.36291	-3.3747
SRSF5A	2.3642	-4.16242
PHB2	2.36471	-2.66161
OTUB1	2.36491	-2.95242
DYNC1I2	2.36563	-3.62577
PDLIM5	2.36592	-3.42372
ACTR1A	2.36658	-3.11258
AKR1B10	2.36843	-3.01325
ADRM1	2.36854	-3.83806
LOC121108960	2.36956	-3.35882
ITGA11	2.37005	-5.10336
CYCS	2.37044	-4.53629
MCM6	2.37064	-3.716
ATP5F1AZ	2.37093	-2.34172
ATP6V1E1	2.37378	-3.58
HNRNPKL	2.37432	-3.14944
PGD	2.37432	-2.96916
TOP1	2.37616	-3.68729
PGRMC1	2.37669	-3.76552
TIMM8A	2.37673	-5.18073
ARL6IP5	2.37777	-2.89251
UBXN4	2.37913	-4.16351
ACAD9	2.37952	-3.60915
NT5C3B	2.38007	-4.64937
LOC424740	2.38041	-5.03231
DYNC1H1	2.3805	-3.18219
PEBP1	2.38089	-3.54795
PSMC3	2.38141	-3.34428
PTPN2	2.3819	-4.51304
RAB34	2.38296	-4.03996
RSU1	2.38398	-3.1226
EIF3L	2.3845	-3.50661
NOP58	2.38608	-4.64517
COPZ1	2.38771	-4.09791
HMOX1	2.38903	-3.56365
FKBP10	2.38907	-3.21342
ATP6AP1	2.38949	-4.67096
HSP90AB1	2.38993	-3.30062
HYOU1	2.38993	-3.73681
NDUFA10	2.39119	-4.29522
SPCS3	2.39241	-3.44563
NDUFV2	2.39286	-4.63511
SOD1	2.39419	-3.84253
HSPA2	2.39502	-3.15124
BCAR1	2.39605	-5.04947
EHD3	2.3961	-3.53164
RTRAF	2.39625	-3.72934
PDIA4	2.39629	-3.0272
PSMB5	2.39722	-3.89422
IMPDH2	2.39773	-3.38809
HMGCS1	2.39871	-3.25923
CAPN11	2.39874	-3.63104
ERP29	2.40001	-3.01902
DDAH1	2.40061	-3.19755
HPGDS	2.40114	-3.0827
PSME3	2.40306	-3.23474
ATP5C1	2.40326	-2.86859
MYL12B	2.40329	-3.77881
DARS	2.40384	-3.39465
MYOF	2.40423	-3.82374
PSMD14	2.40478	-3.29756
SRSF6	2.40524	-3.17116
ERP44	2.40599	-3.29473
RAB1B	2.40689	-3.33386
LOC395611	2.40752	-4.39375
TSPAN3	2.40775	-4.3642
EIF3D	2.4079	-3.91497
PSMA1	2.40882	-2.92145
CCDC93	2.40884	-5.10744
APEX1	2.40954	-3.15411
PRPS1L1	2.41008	-3.24229
RBBP4	2.41282	-3.08476
[truncated: 400 more rows]

## Sheet: TPM-rIBAQ-pIpC-H
Gene	Log10(pIpC3) (TPM)	Log10(rIBAQ-pIpC-H)
RTN1	0.161787	-3.30367
EVPL	0.168073	-4.56781
LOC121107687	0.297474	-4.76764
HIST2H3A	0.53622	-5.43524
ABHD10	0.616532	-5.6019
MYH11	0.644774	-4.75194
DOP1B	0.651542	-7.33465
DYNC2H1	0.672099	-7.00845
PNAT3	0.692879	-5.14634
ECHDC1	0.819389	-4.81787
GDPGP1	0.851866	-5.91843
NLRX1	0.858435	-6.71016
LOC107049543	0.861604	-3.59964
LOC121108244	0.879231	-4.83087
KIF13A	0.893366	-5.76646
RPS6KA5	0.895722	-6.65474
NHLRC2	0.897279	-5.14848
TBCC	0.966215	-4.25426
DCAKD	0.967311	-5.25843
LOC121108947	0.96757	-5.20421
HDHD2	0.978424	-4.80479
LOC426193	0.980069	-5.11131
C2orf69	0.990146	-5.535
DPH2	0.996682	-5.48058
RAB4A	1.00323	-4.62454
B3GALT6	1.00754	-5.51579
ADPRHL2	1.02052	-3.26907
CRYM	1.03331	-5.14112
FAM114A2	1.03373	-5.1914
HMGCL	1.03518	-5.0301
PGM2L1	1.04144	-6.20832
PRKAB2	1.04618	-4.95635
THADA	1.04633	-6.14048
AARS2	1.04706	-4.28869
LOC424014	1.05846	-3.63502
ALAD	1.06239	-4.80327
GALK1	1.07289	-5.17521
PPM1F	1.08118	-5.48651
MDN1	1.08594	-5.97567
TXNDC15	1.08827	-5.19439
DHDH	1.08929	-4.7471
SGCD	1.09294	-4.99018
LPCAT1	1.0931	-5.61821
TAB1	1.1066	-5.63305
LOC770392	1.10767	-5.91963
KTI12	1.10931	-5.61562
TRMT44	1.12163	-5.87425
ECPAS	1.12366	-5.59366
GSTK1	1.12781	-4.70553
COG3	1.13381	-5.50656
HYI	1.13453	-4.96891
METTL7A	1.13739	-4.97144
PEX11B	1.14124	-4.7831
ERC1	1.14678	-5.38833
SNTB2	1.14769	-5.27835
LMCD1	1.14794	-4.63727
EXOC8	1.14958	-7.26466
TUBGCP5	1.15135	-7.40637
KIF3A	1.15263	-5.41704
PLD3	1.15521	-4.54842
LOC770653	1.15946	-4.13385
FDXR	1.16054	-5.0977
SERHL	1.16063	-4.87477
CAND2	1.16829	-6.1852
BIRC6	1.17324	-5.90632
PDXP	1.17908	-4.51825
KMT2D	1.17918	-6.22635
UAP1	1.18212	-4.5702
FIG4	1.18311	-4.46263
EPHX2	1.1889	-4.70272
ARIH2	1.1913	-6.12402
LOC107051359	1.19193	-4.60587
ABCB6	1.19273	-5.10157
FUCA2	1.19465	-4.97011
WDR18	1.19618	-4.49123
NIT2	1.19829	-4.35558
PPIE	1.20066	-5.32621
LANCL1	1.20302	-4.73487
HOOK3	1.20353	-4.33592
GOSR1	1.20406	-4.99718
NBAS	1.21043	-5.61711
BIN3	1.21227	-6.7487
KCTD15	1.21819	-5.01129
RARS2	1.21944	-5.67065
RPP30	1.2195	-4.91911
RXRA	1.22185	-6.79921
APPL1	1.22916	-5.96901
NIPSNAP1	1.23251	-4.61609
ABHD6	1.23272	-5.43409
RALGAPA1	1.23444	-6.8082
LOC121106933	1.23494	-4.94385
HEATR6	1.24357	-6.8095
CPT1A	1.24405	-5.19752
MUT	1.2471	-4.6728
MTOR	1.24961	-5.30117
LOC427439	1.25362	-7.20769
PUDP	1.25434	-4.42768
UBE2R2L	1.25634	-4.60851
LRRC47	1.25763	-6.3073
LOC121108659	1.25993	-5.15423
FBXL8	1.26311	-5.12432
ACADSB	1.26754	-4.14724
COG1	1.26944	-5.75556
OSBPL1A	1.26947	-6.66527
PDLIM1	1.27102	-4.7373
RAB43	1.27125	-5.53991
EXOSC5	1.27317	-4.73311
ARL9	1.27658	-4.90035
MEST	1.27785	-5.29901
ARMC10	1.27966	-4.82941
NEDD4	1.2797	-7.48221
GOLGA5	1.2825	-6.33496
UNC13D	1.28281	-5.805
EARS2	1.2831	-5.83101
LOC424430	1.28445	-4.69672
SCRN3	1.28487	-5.04877
TOM1	1.28533	-5.19118
CUL4A	1.28737	-6.15774
KIAA1468	1.28841	-6.3134
TRIP11	1.29212	-5.17537
PPM1E	1.29263	-5.76135
SLC25A14	1.29301	-4.78452
OSBPL8	1.29306	-5.32749
DBT	1.29675	-4.09398
ANKRD52	1.29902	-6.09197
ACAD8	1.30006	-5.50167
LARS2	1.30083	-6.21615
COQ6	1.30392	-5.25782
VAMP7	1.30456	-4.46417
CAPNS2	1.30472	-3.22405
DNAAF5	1.30706	-5.62627
BDH2	1.30818	-3.9143
NAGLU	1.30991	-5.11756
SLC25A10	1.31043	-4.26927
COQ3	1.31379	-5.36257
LPP	1.31403	-3.7419
SHCBP1	1.31461	-5.72318
RPAP1	1.31581	-6.33673
NUDT9	1.31913	-5.20361
APIP	1.3197	-5.00192
ACOX1	1.32051	-5.55829
VASP	1.32105	-4.69866
UBA6	1.32236	-4.83347
CAD	1.32386	-5.27771
LMOD1	1.32589	-5.62845
UBR1	1.32701	-4.64864
TSSC1	1.32897	-4.40094
TJP1	1.32917	-5.92534
MIA2	1.33018	-5.57045
TBCK	1.33215	-5.6303
GEMIN2	1.3372	-4.59742
SMPD4	1.33848	-5.28673
ASMTL	1.3396	-5.28231
RABEP1	1.34089	-6.64057
PRKAA1	1.34203	-5.28769
HEATR5A	1.34313	-6.73571
DST	1.34435	-7.57681
CRYZ	1.35469	-4.47895
PDHX	1.35518	-4.54854
ACAA1	1.35613	-5.1742
PPP2R5E	1.35656	-5.02159
BPNT1	1.35691	-4.49292
NMNAT1	1.3574	-5.36884
SMYD5	1.35897	-5.19486
KDM1A	1.36173	-5.39453
GCAT	1.36247	-4.5557
MOGS	1.36272	-4.34366
ZADH2	1.36426	-4.71356
HSD17B13	1.3656	-3.88089
GALNT2	1.36653	-5.05451
CNOT10	1.36719	-5.33859
MCAT	1.36994	-6.18238
TRMT6	1.37145	-5.35542
ATL1	1.37162	-5.08922
JMJD6	1.37257	-5.09535
SNX18	1.37293	-5.3851
MED12	1.37364	-6.70438
YARS2	1.37375	-5.02642
PSMG1	1.37405	-4.44636
PCYOX1L	1.3756	-4.68205
APEH	1.37922	-5.01239
CUL5	1.37955	-5.84957
NOL6	1.38138	-5.7219
PRPF4	1.38352	-4.65892
ERO1B	1.38383	-5.35446
OGFOD1	1.38628	-5.3082
LRRC57	1.38644	-4.19942
EPS15L1	1.3866	-5.01806
C9orf64	1.38686	-4.61952
GINS4	1.38728	-4.9109
VPS36	1.38804	-5.3387
TOE1	1.3889	-5.9292
PTPN23	1.39103	-4.93283
SACS	1.39319	-5.91386
PPP1R21	1.39488	-5.97967
DFNA5	1.39595	-5.31325
LOC100857197	1.3967	-5.15441
ENTPD1	1.39913	-4.67409
MIF4GD	1.39931	-5.81284
SNAP29	1.39963	-4.90093
C17orf75	1.3999	-4.74391
FAM114A1	1.40159	-5.04889
RDH14	1.40307	-4.60136
USE1	1.40346	-4.82005
TRABD	1.40798	-4.73756
ALDH3B1	1.41086	-4.43296
ABCD3	1.41475	-5.13247
HIBADH	1.41506	-4.48002
UTP20	1.4166	-5.24261
LTN1	1.41744	-5.68267
ALDH5A1	1.41777	-4.64038
UBE2O	1.41909	-5.59285
LOC121108916	1.41986	-4.68821
CPT2	1.42078	-4.93989
RASA1	1.42218	-5.2056
ISYNA1	1.42436	-4.69562
MPP6	1.42468	-4.52
SFXN2	1.4247	-4.24667
EMSY	1.42485	-4.50811
CCDC43	1.4251	-4.69912
CLUH	1.42535	-4.75957
BTAF1	1.42563	-7.69243
PITRM1	1.42834	-4.9628
APOOL	1.43044	-5.25509
MINPP1	1.43048	-5.07443
MYEF2	1.43231	-5.07822
AMPD2	1.43288	-4.84651
BRCC3	1.43466	-4.82917
EXOC2	1.43606	-5.94398
GOLPH3	1.43638	-4.75541
PBLD	1.43735	-4.58896
UBFD1	1.43756	-5.10297
CAPN1	1.43789	-5.2488
MIA3	1.44241	-5.88346
RETSAT	1.44332	-5.40968
TKFC	1.44533	-5.9679
ACO1	1.44754	-5.03322
RIOX1	1.44801	-5.23332
FLNC	1.44872	-4.20047
KDM3B	1.4496	-6.05463
STXBP3	1.45046	-5.27673
SEC16A	1.45054	-5.94158
EEA1	1.45219	-5.16369
CPPED1	1.45386	-4.7851
LZTFL1	1.45664	-4.29622
ALDH4A1	1.45714	-4.85334
LEMD3	1.45718	-5.65874
ACSS1A	1.45754	-5.22041
SART3	1.45758	-4.88262
SEC31B	1.45801	-5.08162
RAB3GAP2	1.45906	-5.29178
XRCC6	1.45951	-4.86533
SEC14L2	1.46041	-4.96746
MPST	1.46074	-4.29147
MSI2	1.4612	-4.74749
YTHDF3	1.46121	-5.19394
CBS	1.46373	-4.53822
COG5	1.46498	-6.38295
WASHC1	1.46811	-5.03499
DDX23	1.4687	-4.93538
NECAP2	1.46873	-4.84288
TRMT2A	1.46901	-5.74741
ENDOG	1.4693	-4.52246
ZC3HC1	1.46991	-5.39092
NCBP1	1.47021	-4.96293
RPP40	1.47065	-4.94973
NCK1	1.47195	-6.02116
USP4	1.4728	-5.73289
LYPLAL1	1.4733	-5.15193
SCLY	1.47431	-4.50404
SIL1	1.47448	-5.28711
TNPO1	1.47512	-4.11675
ACY1	1.4757	-4.39458
PHYH	1.47678	-4.78438
TAOK3	1.47724	-5.02909
POP4	1.47809	-5.12525
TMEM177	1.47871	-4.84602
SURF1	1.47937	-4.26095
WASHC4	1.47985	-5.82308
VDAC1	1.48002	-3.48899
EXOC4	1.48077	-5.43599
TUBGCP3	1.48146	-4.93202
TBK1	1.48185	-4.88196
TBCD	1.48223	-5.15723
MACF1	1.48226	-6.27165
NUP133	1.48234	-5.12218
GAA2	1.48303	-4.3777
MRPS2	1.48347	-4.58392
TMEM192	1.4838	-4.42559
MGST1	1.4839	-5.36134
TRADD	1.48413	-4.68368
PTGES2	1.48457	-4.99129
FLAD1	1.48608	-5.69441
SUCLG2	1.48789	-4.70382
FNTA	1.48819	-3.85788
AIP	1.49179	-4.82444
IGF2R	1.49353	-4.8515
PI4K2A	1.49376	-5.32015
GNAO1	1.49435	-4.15441
MSI1	1.49465	-5.20867
PEX14	1.49843	-4.81887
PDLIM3	1.49848	-5.56346
VAT1	1.49944	-4.62578
ATPAF2	1.50014	-4.21776
OXSR1	1.50127	-4.50779
NCSTN	1.50145	-5.73447
MAU2	1.50296	-5.60062
MICALL2	1.50306	-4.98036
GEMIN5	1.50331	-6.50091
INPP1	1.50567	-4.1983
NADSYN1	1.50572	-4.91936
DDX42	1.50575	-5.45619
VRK1	1.50604	-4.13281
KLC1	1.50676	-5.94639
BIN1	1.50729	-5.24081
SUFU	1.50849	-3.43802
COMMD6	1.50899	-5.01876
PDPR	1.50902	-4.8453
MGEA5	1.50923	-5.77351
ATG4B	1.50936	-4.6891
RNMT	1.50957	-4.68806
HCCS	1.51098	-4.60709
LMAN2L	1.51266	-4.60484
SGPL1	1.51357	-5.02114
CLASP1	1.51389	-6.12091
UBA5	1.51496	-4.40212
WDR4	1.51589	-5.12022
AHCYL2	1.51692	-4.90834
RTCA	1.51749	-4.55692
PCYOX1	1.51777	-4.51821
MYO1E	1.51816	-5.15512
TRMT61A	1.51841	-6.24217
NTPCR	1.5185	-5.17253
UFL1	1.51911	-5.34791
GNA13	1.51916	-5.11712
TIPRL	1.51962	-4.94313
YKT6	1.52081	-4.83225
CPSF7	1.52172	-5.74355
PLAA	1.5233	-4.90059
GFPT1	1.52386	-4.94304
DCUN1D1	1.52404	-4.14644
SPR	1.52525	-3.87882
GSDMA	1.52537	-4.57028
DHRS4	1.52856	-3.94301
CCDC170	1.52896	-5.09679
PRKAR2A	1.52917	-4.85024
EHD4	1.52958	-4.00855
EIF2D	1.52981	-5.86016
ECE1	1.52982	-4.94062
RBBP5	1.5306	-5.36516
RAB28	1.53124	-5.27906
DERA	1.53171	-5.02331
MAPK9	1.53191	-4.8364
HIST1H4D	1.53203	-6.34088
TARSL2	1.53273	-4.65549
THG1L	1.53378	-5.20103
TP53RK	1.53794	-4.09955
NCAPG	1.53866	-5.05952
MVP	1.53889	-3.84989
ACADS	1.54031	-4.32219
CD2BP2	1.54068	-4.07544
VPS45	1.54099	-4.6402
PROSC	1.5414	-3.88609
LARP7	1.54149	-5.76512
HOMER3	1.54277	-5.19242
CHAF1B	1.5429	-5.37491
GSR	1.54322	-5.06562
SPTLC1	1.54352	-5.63549
DCPS	1.54376	-4.13363
C5H14orf4	1.54428	-6.11682
NNT	1.54549	-4.53717
PACSIN2	1.54571	-4.4987
APRT	1.54597	-4.25073
UBE4B	1.54606	-6.13754
RWDD1	1.54703	-4.28187
GPX7	1.54717	-4.67759
INTS10	1.54742	-4.6067
ABHD12B	1.54755	-4.37563
SUMF2	1.54766	-4.91052
GBA2	1.54846	-5.22534
GLT8D1	1.54916	-5.68413
CARD8	1.5496	-6.02328
ADO	1.54962	-3.9556
CCDC51	1.55096	-5.54155
UBR4	1.55103	-5.19965
NCAPD2	1.55178	-5.58245
AK2	1.55275	-4.08554
SLC25A1	1.55336	-3.8717
CELF2	1.554	-4.99218
EIF4E	1.55431	-3.1714
MTHFD1	1.55434	-3.83144
FAM210A	1.55461	-4.71173
EPB41L2	1.55476	-6.67307
LACTB2	1.55509	-4.47244
SCO2	1.55522	-5.14151
LOC101751687	1.55581	-5.41327
XPO4	1.55602	-5.79301
ALDH7A1	1.55702	-4.70241
PSME1	1.55826	-3.99748
OPA1	1.55903	-4.20332
SNX11	1.55954	-4.55612
RUFY1	1.56035	-5.59907
SGTA	1.56054	-4.07464
COMMD10	1.56224	-5.10645
TMEM33	1.56253	-3.86253
ARVCF	1.56335	-5.85037
LOC107049717	1.56386	-4.76156
MMAB	1.56459	-5.62526
LARP4B	1.56519	-6.18977
NUP188	1.56523	-4.9715
SOAT1	1.56525	-4.92607
AGPS	1.56557	-4.53792
IGF2BP3	1.56648	-4.56407
ATP6V1H	1.56668	-4.64422
HMOX2	1.56703	-4.73694
UROD	1.56708	-4.9796
LNPEP	1.56755	-4.20483
QSOX2	1.56774	-5.26653
ANKMY2	1.56785	-5.31711
MOCS3	1.56867	-4.88641
PGM1	1.57004	-3.98244
FAM105A	1.57073	-5.05044
APPL2	1.57133	-4.58905
FAM129A	1.57152	-4.89375
ANXA7	1.57163	-4.55121
ARSA	1.57168	-4.92843
DHX30	1.57188	-4.67076
NAA16	1.5721	-4.47775
SEC24A	1.57314	-5.00039
KPNA3	1.57343	-4.01761
USP24	1.57391	-5.90252
SIRT3	1.57409	-5.68071
DCTN4	1.57425	-5.00234
NAPRT	1.57519	-5.51288
TRMT11	1.5763	-5.23561
DCXR	1.57637	-4.07186
YEATS4	1.57648	-4.85325
GCN1	1.5768	-4.43964
IGBP1	1.57694	-5.1194
HDAC1	1.57724	-5.47618
FANCI	1.5792	-7.78364
AK4	1.57924	-5.46299
MTHFD1L	1.57953	-4.05052
PUS1	1.57978	-4.81638
IFI30	1.58012	-4.64565
MON2	1.58031	-5.27368
KIAA1429	1.58089	-6.66329
SLC25A13	1.58113	-4.03153
WDR26	1.58126	-5.43895
CAMK1	1.58177	-4.6196
MRPS27	1.58223	-5.29869
ASH2L	1.58281	-5.51484
PYCRL	1.58289	-4.15099
CLTCL1	1.5829	-4.95473
GOPC	1.58316	-5.41449
PTPN1	1.58338	-4.2771
LOC769000	1.58367	-4.32425
EXOSC6	1.58458	-4.34468
TRAPPC5	1.58479	-5.15037
RHOT2	1.58486	-4.59741
TBL1XR1	1.58627	-6.33952
ETFDH	1.58708	-4.09197
FAF1	1.58713	-5.03443
HERC4	1.5873	-5.00298
TMLHE	1.58822	-4.22266
MAN2A1	1.58871	-4.05601
MRPS30	1.5888	-5.42413
MYO5A	1.58917	-5.57129
MGMT	1.59049	-5.04483
KIF3B	1.59082	-5.05349
SETD3	1.59112	-4.79887
MAP2K4	1.59205	-5.02129
DDI2	1.59254	-4.25442
DGUOK	1.59275	-4.87207
CAMLG	1.59286	-4.8313
GNPDA2	1.59312	-4.3499
SERPINB6	1.59312	-4.27838
VTI1A	1.59412	-4.73268
NUP155	1.59447	-4.66289
CEP55	1.59608	-6.33723
SCFD1	1.59615	-4.54823
LEMD2	1.59653	-4.91711
LARP4	1.59716	-6.27479
SHMT1	1.59768	-4.07724
EXOC1	1.59824	-6.75674
RMDN1	1.59868	-3.67039
SLC25A17	1.59881	-4.45188
PTCD3	1.59918	-5.25911
FAM98B	1.59949	-5.26607
MGAT2	1.60026	-3.93899
COPS7B	1.60152	-4.36615
GPD1L	1.60156	-4.12241
OXNAD1	1.6016	-5.39603
SH3PXD2A	1.60274	-7.60992
AKAP8L	1.60322	-6.56366
CCDC9	1.60331	-4.12825
ACACA	1.60349	-5.09488
PPOX	1.6038	-4.13298
PDS5B	1.60528	-4.71782
NIPSNAP3A	1.60545	-5.22331
ATL2	1.60641	-4.72079
ACSL1	1.60691	-4.84712
DNAJC13	1.6078	-5.4974
MRPL38	1.60873	-4.51187
GSTA2	1.60908	-4.56521
AFAP1L2	1.60928	-6.29671
GOLGA2	1.60941	-5.19281
CHORDC1	1.61008	-4.0975
ALDH3A2	1.61045	-5.03806
IPO8	1.61056	-5.05607
GBP4L	1.61063	-6.03734
TRAPPC3	1.61118	-5.09281
SCAMP3	1.61129	-4.31307
ZMPSTE24	1.6113	-5.81386
EIF2B5	1.61144	-4.74732
PLCD1	1.61185	-4.49929
TSTA3	1.61435	-4.38145
HSD17B4	1.61453	-4.18599
EMG1	1.61473	-4.62261
PRIM2	1.61508	-5.0596
INTS3	1.61547	-6.27442
EXOSC7	1.61562	-4.9654
KPNA1	1.61604	-5.1766
FAAH2	1.61637	-5.38653
MAP1A	1.61837	-5.6233
GALNT7	1.61994	-6.3549
CLIP1	1.62081	-5.48733
GCLC	1.62092	-4.60285
UNC119B	1.62119	-4.37122
CAPN6	1.62206	-4.15367
SPAG9	1.62243	-5.16431
CHM	1.62395	-5.06271
GADD45GIP1	1.62459	-4.80625
CHUK	1.62474	-5.21929
AIFM2	1.62476	-4.9068
SMS	1.62479	-4.75676
LCMT1	1.62529	-4.45687
RHOT1	1.62536	-4.7836
SEPHS1	1.62565	-4.72664
PAF1	1.62572	-5.77668
MRPL37	1.62617	-5.13928
PHKB	1.62643	-4.14151
GOLT1B	1.62719	-5.21726
CPSF2	1.62804	-6.58974
RAB8A	1.62832	-4.24607
CASP7	1.62908	-6.99844
MSH6	1.62941	-5.68729
COG4	1.6297	-5.52219
EXOC3	1.62999	-5.26519
HSPA14	1.63103	-4.68689
FBXL15	1.63442	-4.95797
PSMD5	1.63512	-3.88928
TRIP13	1.63542	-4.9267
SRP68	1.63563	-4.39476
MRPS22	1.63593	-4.70382
PPP2R5D	1.63613	-4.55198
NAA25	1.63618	-4.55259
RBBP7	1.63647	-4.96332
SORBS1	1.63657	-7.19317
USP15	1.6374	-4.81154
HGH1	1.63799	-3.98374
PPME1	1.6387	-4.2212
NEK9	1.63874	-5.16879
LOC121108975	1.63879	-4.05678
THOC3	1.63947	-5.03696
PYGL	1.63999	-4.2409
AP3B1	1.64165	-4.60337
BCAT1	1.64199	-3.6928
GGPS1	1.64239	-5.22927
GCDH	1.64241	-4.41009
DPH5	1.64243	-4.58556
IARS2	1.64268	-4.1323
EIF2B4	1.64314	-4.64164
HECTD1	1.64315	-5.82136
AAAS	1.64535	-5.00835
NUP54	1.64632	-4.70883
VKORC1L1	1.64636	-4.27385
SKIV2L2	1.64636	-5.46826
C12orf10	1.64686	-4.32175
EDEM3	1.64737	-5.31052
UFSP2	1.6474	-5.48376
ANKRD46	1.6475	-5.33762
SLC1A4	1.64818	-4.17769
MAT2B	1.64834	-4.29258
RAD50	1.6493	-5.67411
GIPC1	1.64962	-4.2418
STX12	1.64993	-4.1719
RIC8A	1.65029	-5.26241
PDS5A	1.65049	-5.37609
ENOPH1	1.65107	-4.69669
WASF2	1.65123	-5.39304
SPATS2	1.65137	-6.63503
HSD17B7	1.65276	-4.10344
MAP7D3	1.65343	-5.47182
QTRT2	1.6538	-5.59389
PRMT7	1.65629	-5.83586
ATRX	1.6565	-6.42069
NUP43	1.65728	-4.79981
AP1B1	1.65766	-4.1823
DNM1	1.65844	-4.27848
ACBD3	1.65936	-4.47347
ARMC1	1.66089	-6.15782
SPECC1	1.66378	-4.83953
SNX4	1.665	-4.63811
PTK2	1.66534	-6.04966
CBR3	1.66587	-3.42679
FAM98A	1.66619	-4.91224
GBE1	1.66675	-4.88027
C11orf54	1.66685	-3.47225
CAMK2D	1.66749	-4.08976
HPRT1	1.66752	-3.55835
FHIP2A	1.66989	-4.8016
GMPS	1.67072	-4.44001
CDC73	1.67099	-5.79507
GOSR2	1.67124	-4.07888
ANKFY1	1.67337	-4.2296
CRLF3	1.67342	-4.95685
DIS3	1.67437	-4.96645
ARMH3	1.67494	-5.32984
NAGA	1.67589	-4.41832
MRPL39	1.67624	-4.82454
COMMD1	1.68022	-4.78088
LYPLA2	1.68085	-5.22794
FAHD2A	1.68097	-5.91929
PTPN11	1.68108	-5.76983
TAF9	1.68114	-5.357
G3BP2	1.68124	-5.17756
ALG5	1.68159	-6.36582
OSTF1	1.68241	-3.79808
BORCS6	1.68248	-5.75551
RAB5B	1.68278	-3.79195
PTGR1	1.68323	-4.82261
GSS	1.68444	-4.2495
ECHS1	1.68529	-3.92612
BLMH	1.68578	-5.31575
TSNAX	1.68618	-3.9069
CRK	1.68632	-4.54332
KIF2A	1.68685	-5.19098
EIF4G3	1.68739	-5.75818
SUCLG1	1.68772	-4.21673
WASL	1.68822	-5.24168
TRIO	1.68823	-6.94686
METAP1	1.68999	-5.00889
YIF1B	1.69044	-4.01826
RBM12	1.69083	-4.15974
AKTIP	1.69107	-5.58343
FAM91A1	1.69126	-5.08509
GMPPB	1.69173	-4.19942
GNPDA1	1.69318	-5.07092
COA7	1.69319	-5.26375
LPGAT1	1.69325	-4.49518
SLC25A24	1.69349	-4.03971
PDP1	1.69398	-5.02199
STXBP1	1.69412	-4.62793
TPP2	1.6943	-4.25042
GSK3A	1.69508	-4.17135
MAP2K2	1.69593	-4.48228
SIN3A	1.69612	-5.64927
LPCAT2	1.69627	-4.16193
PUS7	1.69655	-4.91193
CSTF2	1.69686	-5.33454
ACOT8	1.69697	-4.92935
DIAPH2	1.6972	-5.31759
PPP2R5C	1.69894	-5.7218
PPAT	1.69926	-6.10324
STAU2	1.69947	-5.51526
PECR	1.69952	-4.24261
NT5C2	1.69971	-4.43253
LOC107056801	1.69997	-5.38381
TWF1	1.70014	-4.25225
RHOJ	1.7006	-6.01926
CUX1	1.70098	-5.95353
DIABLO	1.70112	-4.08016
POLR1C	1.70141	-5.97599
RNPEP	1.70177	-4.32609
TRMT10C	1.70284	-5.1648
TBCB	1.7032	-4.68702
DCTN6	1.70424	-3.98979
RFTN1	1.70449	-6.0199
NRBP1	1.70456	-6.08287
PGM3	1.70494	-4.6148
SLC9A3R2	1.70527	-4.9494
XPO7	1.7054	-4.17732
SEC23IP	1.7059	-4.39525
PIGS	1.70611	-4.3091
GMPPA	1.70643	-5.083
PPP3CA	1.70704	-3.24214
MRPL1	1.70737	-4.2989
MRPL24	1.7074	-4.66241
VAT1L	1.70778	-3.76274
CUL2	1.70855	-6.6273
FASTKD2	1.70986	-5.07149
EXOSC10	1.71023	-6.67128
PPT1	1.71029	-4.22474
RAB24	1.71059	-5.13356
MTA1	1.71116	-5.78449
TRAPPC4	1.71143	-5.29693
LOC418170	1.71212	-3.54945
THOC2	1.71239	-4.93728
NPC1	1.71294	-4.7286
ARMC6	1.71319	-5.68648
ACAP2	1.71342	-5.85847
CHMP6	1.71385	-4.17802
LAP3	1.71503	-4.75087
RP2	1.71517	-5.43973
RBM25	1.71537	-4.781
RMND1	1.71544	-5.06996
MRPL15	1.71623	-4.27663
PLXDC2	1.71645	-4.98931
ACTR10	1.71662	-4.52916
SLC25A22	1.71706	-4.4334
NCLN	1.71713	-4.82172
OSBPL2	1.71825	-5.66369
DNAJB12	1.71871	-5.19785
GOLGA3	1.71903	-5.75697
AP2A2	1.71973	-3.69787
TFCP2	1.71982	-6.12314
USP47	1.71988	-4.77811
GTF2F2	1.72044	-5.45961
HSPA12A	1.72057	-4.78206
SUPT6H	1.72066	-5.06758
PCMT1L	1.72103	-5.1634
SLC25A20	1.72177	-4.90024
TRNT1	1.72222	-4.43024
DPP9	1.72288	-5.28299
PARN	1.72444	-5.12515
CDK6	1.72449	-4.87749
PGLS	1.72465	-3.41787
ECI2	1.72576	-3.99353
PTPA	1.72603	-3.66845
GLOD4	1.72653	-4.06329
VTI1B	1.72759	-4.34523
OSBPL9	1.72802	-4.82808
NUP205	1.72831	-4.45848
MRE11	1.7284	-5.13428
ZW10	1.72944	-4.95103
HEATR3	1.72946	-5.29598
RABGGTB	1.72974	-4.42466
AP3S1	1.73008	-4.46477
EXOSC2	1.73025	-4.10087
PARG	1.73045	-4.95333
LETM1	1.7307	-4.11046
FBXO22	1.73102	-4.48098
PRPF4B	1.73249	-6.23035
GATAD2B	1.73287	-5.18788
CLPX	1.73313	-4.78345
SIRT5	1.73325	-4.85601
PGAM5	1.7334	-4.24426
PGM2	1.73435	-3.82968
GPR107	1.73569	-5.2508
DDX46	1.73589	-4.48782
NSUN2	1.73596	-4.92326
GFM1	1.73722	-4.37164
STK38L	1.73724	-5.10079
ERAP1	1.73874	-5.60889
NUP153	1.73913	-5.62433
SACM1L	1.74009	-4.38627
LRRFIP1	1.74022	-7.17615
ARL3	1.74031	-4.41791
WDR82	1.74064	-4.41733
LOC107049500	1.74125	-5.39648
ARFGAP2	1.74143	-5.27633
HEBP1	1.74331	-4.45338
RB1	1.74341	-5.4559
POFUT1	1.74358	-3.98709
DHRS7B	1.74361	-3.96466
SRRM1	1.74368	-5.45695
RBKS	1.74377	-4.956
QRICH1	1.74519	-4.97787
TUBGCP2	1.74546	-5.48558
DBR1	1.7455	-5.57555
CLASP2	1.74568	-5.69312
ALG2	1.74605	-4.77598
ADPGK	1.74672	-3.83
SPTLC2	1.7469	-4.72921
TOLLIP	1.74707	-4.06524
TST	1.74813	-4.07096
XPO6	1.74814	-5.9629
ADSL	1.7482	-4.20106
PIP4K2C	1.74837	-5.31874
POLDIP2	1.7494	-4.56456
PITPNA	1.74948	-4.17177
CHCHD6	1.74984	-4.87308
LYAR	1.75001	-6.07052
CALHM2	1.75046	-5.28735
PNPT1	1.75075	-5.9163
YY2	1.75173	-5.36077
TPR	1.75187	-4.02266
ATXN2	1.75236	-5.12529
NFS1	1.75259	-4.49154
TNPO3	1.75292	-4.88452
UBE2N	1.75347	-3.91579
ADH1C	1.75352	-4.04849
UQCC1	1.7544	-4.99718
DNAJB1	1.75568	-4.39133
PRMT3	1.75593	-5.39688
GPS1	1.75597	-4.06744
PIP4K2A	1.75675	-5.8367
PAK2	1.75735	-4.15067
XPNPEP1	1.75738	-4.25372
CTH	1.75794	-4.58359
CLPTM1L	1.75895	-4.62925
TBC1D15	1.75913	-4.1293
FAM179B	1.75965	-5.20881
NMT2	1.7603	-4.26021
NUDT5	1.76298	-4.03255
NAPG	1.7632	-4.10806
PPM1B	1.76337	-4.87079
PBXIP1	1.76408	-4.90543
VPS4B	1.76433	-4.15866
TRIM47	1.76437	-5.63325
CCAR1	1.76445	-5.14944
CCZ1	1.76453	-5.28914
PAK3	1.76464	-5.16188
CARMIL1	1.76504	-6.0686
PTTG1IP2	1.76527	-3.92902
PNPO	1.76609	-3.9556
DLAT	1.76716	-4.04431
ARHGAP1	1.76744	-3.87267
OSBPL11	1.76802	-4.95
NUBP2	1.76802	-3.88236
RPAP3	1.77041	-5.44036
NXF1	1.77078	-5.2527
IKBKG	1.771	-4.56505
CHCHD4	1.77123	-5.11994
THOP1	1.77133	-3.55748
ITPA	1.77174	-3.95573
COPG2	1.77185	-4.48992
IDH3B	1.77206	-3.94097
ARFIP1	1.77214	-5.81561
ACSL3	1.77429	-4.63271
MAD1L1	1.77557	-4.76518
SNAP23	1.77571	-6.98258
ARFIP2	1.77614	-4.61918
STK4	1.7769	-6.04122
MPP1	1.77708	-5.91548
UGP2	1.77722	-3.82058
AHSA2	1.77723	-5.68364
LMNB1	1.77742	-4.23512
GUK1	1.77772	-4.61585
PDIA5	1.77829	-3.91985
LOC121108129	1.77853	-4.96733
ZPR1	1.77867	-4.60926
MAP4K4	1.77887	-5.37906
DNAJC5	1.77892	-4.79732
DRG2	1.77919	-4.06197
METTL10	1.78045	-4.3455
SYAP1	1.78066	-4.52594
SRSF11	1.78072	-4.35446
PTPN12	1.78187	-6.07686
PCID2	1.78227	-4.85816
MRPS7	1.78229	-4.83672
GBF1	1.78289	-5.42923
MVK	1.78363	-4.04514
NT5DC2	1.78378	-5.76686
FARSA	1.78379	-3.94916
UBAP2L	1.78388	-4.50675
PDPK1	1.78441	-4.44827
GGH	1.78459	-5.53866
HK2	1.78466	-4.64551
ENPP3	1.78483	-4.65426
CIAO1	1.78575	-4.94012
SUCLA2	1.78755	-3.80847
TOMM34	1.78796	-3.78753
MSH2	1.78811	-4.7068
LYPLA1	1.7883	-3.94619
VTA1	1.78901	-4.58285
DCK	1.78923	-4.82099
PARVA	1.78936	-4.16992
ERLIN1	1.7901	-4.68975
DOCK7	1.7905	-5.17556
DDX6	1.79114	-4.17604
PURA	1.79121	-3.94351
PRRC1	1.79332	-4.4159
PRODH	1.79394	-4.59229
NUP98	1.79401	-4.99628
SEC23B	1.79426	-4.28255
PMPCB	1.79504	-4.42333
PRIM1	1.7963	-4.78289
CCDC134	1.7963	-4.86976
OXCT1	1.79634	-3.39062
TIMM44	1.79684	-4.37508
PPA2	1.79717	-4.47808
PMPCA	1.79726	-4.94658
RPS6KA3	1.79785	-4.45601
IGF2BP1	1.79841	-3.6358
PISD	1.79845	-5.38342
IPO9	1.79951	-4.03499
XRN2	1.79956	-6.53606
CNPY3	1.79988	-5.24494
RRP1B	1.79995	-5.61391
DECR2	1.80015	-4.1345
SNX9	1.8003	-4.42078
ACIN1	1.80109	-5.41132
ALDH2	1.8012	-3.86203
U2SURP	1.80159	-5.43006
IAH1	1.80162	-4.13825
SNX8	1.80227	-4.69255
MYBBP1A	1.80228	-5.12806
AP3D1	1.80242	-5.09343
NANS	1.80261	-4.05923
RRP12	1.80287	-5.37932
UXS1	1.80295	-4.82753
BCAS2	1.80339	-4.68498
CHERP	1.80465	-5.45436
STRN3	1.80482	-4.44027
GALM	1.80527	-4.0042
UBE2J2	1.80542	-4.83794
ARL8B	1.80568	-4.25111
CALD1	1.8066	-4.53063
TRIP12	1.80711	-6.00078
CCDC173	1.80717	-4.67043
COQ9	1.80719	-4.20242
THUMPD3	1.80763	-4.64204
SCCPDH	1.80781	-3.65177
WASHC5	1.80807	-5.16252
EIF2A	1.80975	-4.46035
PIGK	1.81116	-5.29598
ELMO1	1.81152	-4.89276
SULT1E1	1.8119	-3.9208
CLCC1	1.81202	-4.9956
HSDL2	1.81206	-3.9206
UTRN	1.81305	-5.44459
USP9Y	1.81491	-4.91493
MTPAP	1.81623	-5.45077
GALK2	1.81673	-4.55576
ESYT1	1.8168	-4.23852
DOHH	1.81697	-5.01567
PPP3CB	1.81722	-3.85465
MYO18A	1.81863	-4.8508
FAHD1	1.81952	-3.95947
STX17	1.81982	-4.65174
SBDS	1.81997	-3.74135
CTNND1	1.82019	-4.42797
RAB23	1.82029	-3.54215
DDX17	1.82086	-3.78742
PCMT1	1.82148	-4.13786
CASP3	1.82192	-4.16537
UBE2J1	1.82207	-5.24335
DNAJB4	1.82335	-4.5285
C16orf62	1.82413	-6.6651
LOC420374	1.8246	-5.03814
COPA	1.82462	-3.42134
RAB27A	1.82549	-3.86002
IDE	1.82589	-3.74124
LIG1	1.82768	-5.18983
UBE3A	1.82777	-5.03665
EDC4	1.82841	-4.39253
SETD7	1.82883	-4.54227
TSR1	1.82941	-4.4808
EIF2B1	1.82948	-3.92793
RTCB	1.82949	-3.79437
NUP88	1.82955	-6.42929
STX7	1.83012	-3.87039
DNAJA4	1.83036	-4.21309
DLGAP4	1.83062	-4.57891
KIF1BP	1.83218	-5.64703
SRPK2	1.8322	-5.47838
DHX36	1.83252	-5.56509
UGDH	1.83317	-4.04577
CENPE	1.83318	-5.41626
ARHGAP31	1.83331	-5.3848
NAE1	1.8337	-4.50966
TCEA1	1.83406	-4.4398
STAM2	1.83448	-4.83558
STX10	1.83554	-4.21112
THRAP3	1.83555	-4.99996
GLB1	1.83588	-5.06152
PRPSAP1	1.83616	-4.41485
UBE2K	1.83642	-3.79867
TMEM214	1.83654	-5.07254
MCU	1.83687	-4.3911
FUBP3	1.83708	-4.61951
LARS	1.8371	-3.87446
PMM2	1.83718	-3.73123
CPNE3	1.83767	-4.34279
ANKRD13A	1.83781	-5.6134
GART	1.83826	-4.31461
EMC8	1.8386	-5.09235
SON	1.83877	-5.15228
GLTSCR2	1.8388	-5.87466
GRSF1	1.83897	-4.38696
PGP	1.83898	-3.83339
MAP1B	1.83942	-4.12203
RFC1	1.83947	-5.5399
ASAP1	1.83961	-5.12627
R3HCC1	1.83968	-4.78419
TXLNA	1.8402	-5.24264
UCK2	1.84054	-4.10969
NAA40	1.84056	-5.0076
GNB4	1.84118	-4.74263
TMOD3	1.84119	-4.22969
SNX27	1.84133	-4.91379
RBPMS	1.84134	-4.98609
CCDC90B	1.84139	-4.7847
CTBPL	1.84246	-5.0493
CCDC25	1.84643	-4.01193
USO1	1.84783	-3.86636
KIF11	1.84788	-4.73575
ATAD3B	1.84858	-3.79405
CRKL	1.84903	-4.46028
STX8	1.85038	-6.31402
ATP6V1A	1.85127	-4.0082
UTP14A	1.85198	-6.13981
NUBP1	1.85298	-4.22662
EPS15	1.85427	-6.61171
AIFM1	1.8555	-4.85726
PPP6C	1.85565	-4.88433
RFC3	1.85598	-5.06512
NUF2	1.8562	-5.45949
BDH1A	1.85729	-3.65888
HAGH	1.85877	-4.02086
PIK3C2A	1.85885	-5.627
RANBP9	1.85991	-5.16961
SUN2	1.8601	-4.78302
CUL1	1.86068	-4.30896
FKBP5	1.86096	-4.2322
CSK	1.86185	-4.34252
UFD1L	1.8622	-4.55664
TAOK1	1.86238	-4.91084
COX15	1.86258	-4.70518
CAB39	1.86285	-4.06675
CLIP2	1.86364	-4.62439
TARDBP	1.8638	-3.9758
POLD1	1.86414	-4.53216
SARAF	1.86415	-4.72858
ERGIC3	1.86421	-4.56732
DNAJC9	1.86473	-4.2162
ACBD6	1.86502	-4.19503
LIN7C	1.86523	-5.35209
ATP2B4	1.86534	-4.21764
MRPS26	1.8656	-5.07151
LMAN1L	1.86564	-4.08257
PXDN	1.86567	-5.38064
FAM234A	1.86745	-5.18357
CERCAM	1.86794	-5.04122
LNPK	1.86933	-4.95283
UPF2	1.86974	-5.10866
CCDC47	1.87102	-4.8052
C10orf2	1.87156	-6.05056
KRAS	1.87229	-4.27693
CCDC6	1.87236	-4.08548
NUMA1	1.87313	-6.39824
PPP2R2A	1.87566	-4.28058
MECP2	1.87591	-5.89601
AS3MT	1.87626	-4.05166
EEF1E1	1.87668	-5.05393
PSMD9	1.87725	-4.19525
RAP1GDS1	1.8774	-4.00522
EIF2B3	1.8778	-5.07752
FAM188A	1.87826	-5.72915
CACYBP	1.87835	-3.62131
FNDC3B	1.87862	-6.73868
STX16	1.87905	-5.06669
NAPA	1.87942	-3.68196
VAPA	1.87969	-4.05597
NUP35	1.87995	-4.57228
MRI1	1.88036	-3.89064
ARHGEF2	1.88051	-4.70819
PPM1G	1.88109	-4.49591
MRPS31	1.88115	-4.67202
PXN	1.88191	-4.54196
RAB15	1.88236	-3.20332
AACS	1.88249	-3.55685
MRPS9	1.88309	-4.39773
SCARB2	1.8832	-3.91248
IMPA1	1.88354	-3.54629
ASPH	1.88366	-4.10105
SEC23A	1.88387	-3.62578
RRBP1	1.88396	-3.48704
RAB3GAP1	1.884	-5.3688
MYO9B	1.88403	-6.76658
APMAP	1.88432	-4.49332
JUP	1.88626	-5.79091
NT5C1B	1.88656	-5.31387
SMARCD2	1.88666	-5.63469
CHST3	1.88731	-4.85193
RCC2	1.88821	-4.37273
PPP4R2	1.88868	-5.3721
POLB	1.88972	-5.20563
PDXK	1.88983	-3.94793
WARS	1.89162	-3.93894
LOC107049862	1.89165	-4.01193
SLC7A3	1.89218	-5.17293
RBMXL3	1.89231	-3.50603
TMEM165	1.89246	-4.1957
LOC121108714	1.89262	-4.504
DNAJC17	1.89281	-4.66584
ADSS2	1.89372	-4.34084
RAB8B	1.89447	-4.24937
MIS12	1.89448	-5.74277
CASP1	1.89478	-4.58047
SRPK1	1.89509	-4.80787
TOR1B	1.89571	-4.70355
RAB6A	1.89575	-3.17317
MMS19	1.89624	-5.08345
LUC7L	1.89687	-4.19403
MRPS35	1.89735	-4.54882
LRRC15	1.8976	-3.88782
RELL1	1.89794	-4.87799
TOR1AIP2	1.89828	-6.85167
OXA1L	1.89895	-4.23144
GOT1	1.89923	-3.32908
AAMP	1.89929	-4.76371
SNW1	1.89937	-4.74975
YARS	1.89999	-3.56067
FBXO44	1.90054	-3.48043
RAPH1	1.90104	-6.82082
ROCK2	1.90284	-4.2833
ERO1A	1.90286	-3.71469
GNAS	1.90306	-3.5426
PRKACB	1.904	-4.03564
LONP1	1.90414	-4.19665
DCUN1D5	1.90414	-5.38107
KHDRBS1	1.90445	-4.63468
PTPN9	1.90465	-5.63916
AGFG1	1.90567	-5.28299
POLDIP3	1.90652	-5.20612
TPP1	1.9076	-4.31344
AP1M1	1.90773	-3.97417
MRPL45	1.90829	-4.38021
LRRC59	1.90873	-3.6981
PREP	1.90896	-3.76088
TBRG4	1.90945	-4.41666
NACAD	1.9096	-6.38956
SNX2	1.91035	-4.04145
PLCG1	1.91046	-6.04936
ATP6V0D1	1.91104	-3.55569
TOR1A	1.91137	-4.96274
LOC107050659	1.91177	-4.58191
NUP58	1.9119	-4.46822
SCAMP2	1.91218	-3.67085
ACAA2	1.91338	-3.10328
UPF1	1.91417	-3.79085
SRPRB	1.91523	-3.27362
AKT1	1.91528	-4.43607
NDUFA9	1.91536	-4.25698
HSPA4L	1.91577	-3.27385
TFRC	1.91593	-3.8143
DLD	1.91639	-3.92192
SAMM50	1.9167	-4.07342
PICALM	1.91736	-4.33396
UGGT1	1.91786	-3.83874
MRPL46	1.91829	-3.8677
SNRNP200	1.91841	-4.56467
FASN	1.91872	-3.5626
SEL1L	1.92008	-4.63586
SPG21	1.92019	-4.61367
RAB5A	1.92052	-4.39779
DNM1L	1.92081	-4.28136
NUP107	1.92117	-4.6244
RPF2	1.92157	-4.37428
PES1	1.92159	-5.21471
ARHGAP17	1.92167	-5.26102
USP39	1.92171	-5.17206
SF3A1	1.92268	-4.48055
RAB21	1.92305	-4.49592
WDR77	1.92313	-3.75366
AKAP1	1.92321	-6.15641
TM9SF4	1.92322	-4.21457
NIF3L1	1.92329	-4.3099
APOO	1.92344	-4.89975
PRDX3	1.92346	-2.92558
MCM2	1.92366	-3.86835
AP2B1	1.92403	-3.47876
SRM	1.92457	-3.91181
THOC1	1.92487	-5.45901
MRPS23	1.92768	-5.49335
NOP2	1.92782	-4.79178
G6PC3	1.92865	-4.98297
UBA3	1.92898	-4.53308
COPS5	1.92935	-3.93064
PIEZO1	1.92972	-5.68522
ALDH9A1	1.93019	-3.42195
CDK5RAP3	1.93113	-4.48158
AP1G1	1.93146	-4.08645
PBK	1.9319	-4.21346
SWAP70	1.93256	-3.99687
HMBS	1.93303	-4.02021
MRTO4	1.93317	-3.89893
CLIC2	1.93341	-3.88728
ADD1	1.93354	-4.8204
CPSF3	1.93358	-5.27926
POLD2	1.93372	-4.37542
FADD	1.93382	-3.45308
KTN1	1.9341	-3.77773
RAD23B	1.93439	-6.08349
KLC2	1.93455	-4.61923
CPNE1	1.93506	-3.62666
HGS	1.93526	-5.23475
SMTN	1.93526	-5.6733
CAST	1.93547	-4.67215
P3H1	1.93619	-4.502
ITPRIP	1.93663	-6.28539
ST13P5	1.93713	-3.61578
MCUB	1.9372	-5.04564
WDR43	1.93839	-6.7503
RALB	1.93938	-3.92997
SH3GL1	1.93989	-3.82756
AARSD1	1.94008	-4.24629
SEC63	1.94058	-4.85086
DCTN5	1.94073	-4.39714
PLXNB2	1.94079	-5.02561
NDUFS1	1.94087	-4.48684
UBE3C	1.94091	-5.50712
GRPEL1	1.94113	-3.93061
GUSB	1.94164	-4.13593
DAP3	1.94226	-4.72961
ATP2A2	1.94272	-4.03878
SEC22B	1.94327	-3.51402
MRPL19	1.94329	-4.21106
PPP4R3A	1.94429	-4.86174
RAB7B	1.94444	-4.65901
LOC112531447	1.94475	-4.01462
ALG12	1.94485	-4.25734
SF3A3	1.94504	-4.15387
FLII	1.94514	-4.73174
RRS1	1.94526	-5.21694
U2AF1	1.94529	-3.50352
AHNAK2	1.94546	-3.71159
UNC45A	1.94591	-4.13769
MAT2L2	1.94631	-3.86408
SRI	1.94702	-4.21902
NOB1	1.94705	-4.71538
LOC418108	1.9475	-5.29682
SOD2	1.94817	-5.00123
HADHB	1.94881	-3.28535
GATD3AL1	1.94883	-4.10891
MAPK14	1.94949	-4.70007
RPA1	1.94976	-6.51515
RRAGA	1.95005	-5.02725
CUL4B	1.95039	-4.5519
SMARCA4	1.9508	-6.72119
TCERG1	1.95088	-4.64873
NANP	1.95089	-5.05635
NUP160	1.95121	-4.83225
SLC2A1	1.95137	-4.41638
MYH10	1.95152	-3.33037
MAP1S	1.95153	-4.23287
ATP6V1C1	1.95231	-4.2361
TMEM30A	1.9524	-4.97459
MAT1A	1.95266	-4.32358
CAPG	1.95588	-3.29286
FARSB	1.95866	-3.76688
NUP62	1.95897	-4.53577
NDRG1	1.95909	-4.22197
ESD	1.96046	-3.40398
UBQLN1	1.96076	-5.09363
NUDCD1	1.96077	-4.24075
ACOT9	1.96086	-3.88585
LOC107056280	1.96101	-4.50658
SEC24D	1.96102	-4.52062
AK1	1.9612	-4.11076
COMMD4	1.96125	-5.11538
CNOT1	1.96135	-4.72916
NUP85	1.96192	-5.23047
PPP1CC	1.96214	-4.66749
CAPZA2	1.96228	-3.36603
GNA11	1.96379	-4.03132
DCTN3	1.96396	-4.61048
ACOT7	1.96434	-4.26762
SLC27A4	1.96444	-3.81196
P4HA2	1.96451	-3.65247
PPEF1	1.96469	-5.11346
RFTN2	1.96543	-4.92206
HSPA4	1.96652	-3.698
NSF	1.96677	-3.58389
CLINT1	1.96733	-4.50216
FAF2	1.96762	-4.08297
NOC3L	1.96801	-5.05206
ZNF326	1.96829	-4.48836
SPTBN1	1.96982	-4.7085
GLS2	1.9704	-4.06871
SEC24C	1.97059	-3.71808
MLEC	1.97095	-3.29081
LOC425607	1.97168	-4.04343
FOSL2	1.97175	-5.2062
LOC107050579	1.97214	-4.09132
RAP1B	1.97279	-3.3123
MAPRE2	1.97302	-6.06017
LOC107057310	1.97308	-4.62237
CKAP5	1.97473	-4.27242
SBNO1	1.97522	-5.4199
PDCD10	1.97549	-4.17984
CUL3	1.97583	-4.6221
SMURF2	1.97665	-5.08226
IDH3A	1.97755	-3.69183
WDR61	1.9784	-4.75698
APOA1BP	1.97861	-4.38987
PSAT1	1.97863	-3.664
GATD3A	1.97867	-3.62075
SMC4	1.97907	-4.42369
FAM49A	1.97937	-4.00093
POFUT2	1.98002	-5.55179
MICU1	1.98007	-4.94652
ATG3	1.98089	-3.71951
PM5	1.98091	-4.81991
CHD4	1.98118	-5.00036
LRPPRC	1.9813	-3.55371
OSBP	1.98162	-4.33646
ATP6V1B2	1.98164	-3.38222
NPLOC4	1.98186	-4.45451
STUB1	1.98252	-4.72486
EFL1	1.98322	-5.14519
DCTN1	1.98358	-3.94365
NUP37	1.98471	-4.65199
CLIC4	1.98493	-3.28167
FBL	1.98494	-4.57622
ERLEC1	1.98499	-4.85813
LIMS1	1.98537	-4.0779
PDHB	1.9855	-3.49326
STOML2	1.98576	-4.04974
WDR5B	1.98605	-4.70491
PSMD10	1.98698	-3.87396
API5	1.98716	-3.66437
DYNC1LI2	1.98741	-4.84262
RAE1	1.98759	-5.00851
GYG1	1.98832	-4.23957
TXNRD3	1.98835	-5.01279
DLST	1.98853	-3.80914
NSFL1C	1.98854	-3.17434
IST1	1.98856	-4.10627
THOC5	1.98892	-6.10018
CAND1	1.98989	-3.49782
MCM4	1.99058	-3.94223
TMEM43	1.99069	-3.64626
SFXN3	1.99132	-3.30744
CORO1B	1.99142	-4.02533
HSPB9	1.99162	-2.33553
STAT6	1.99201	-4.9664
CTNNBL1	1.99297	-4.74396
EPB41L1	1.99376	-4.72161
CREG1	1.99426	-4.03018
ERGIC1	1.99554	-3.34692
XPO5	1.9958	-4.71405
MRPL3	1.99582	-5.09737
RER1	1.99627	-3.73996
SIGMAR1	1.99639	-4.64727
TOMM70	1.9972	-3.94295
RFC5	1.99735	-4.62966
STK26	1.99783	-4.4953
FUNDC2	1.9993	-4.76548
MCM3	2.00019	-3.83551
SMPD1	2.00037	-4.78574
P4HA1	2.00121	-3.6579
NIPSNAP2	2.00144	-3.60399
TMEM119	2.00239	-4.52449
TARS	2.00252	-3.65346
TOR1AIP1	2.00261	-4.5432
KIF5B	2.00356	-3.64054
LOC107050662	2.00408	-3.17719
PSMF1	2.00488	-3.58394
GET4	2.00538	-4.14255
EIF4E2	2.00614	-5.89745
HAT1	2.00621	-4.08994
DTYMK	2.00623	-4.58413
LOC776067	2.00713	-5.19805
MOV10	2.0074	-5.76216
UBR5	2.00812	-6.71089
MTX2	2.00827	-3.94046
UBP1	2.00869	-5.25413
EPN2	2.00873	-4.57133
CDC42BPB	2.00977	-5.82064
MTA2	2.00981	-4.04194
CTPS1	2.01085	-4.7594
CDC5L	2.01101	-6.54107
PRPF8	2.01115	-4.2513
SOGA1	2.0114	-6.10081
CPSF6	2.01249	-3.9566
CWF19L1	2.01307	-3.84467
USP7	2.01317	-4.63189
SNX12	2.01331	-5.09334
TTLL12	2.01371	-4.15905
QSOX1	2.01419	-5.70375
QDPR	2.01432	-3.98604
FAM3C	2.01489	-4.40007
IARS	2.01508	-3.65971
CORO1C	2.01514	-3.8425
DPCD	2.01585	-4.92633
PPCS	2.01735	-3.48686
KIF5C	2.01736	-4.79715
ENDOD1	2.01788	-3.99
FUT11	2.0186	-6.68426
CARS	2.01878	-3.83423
SNX1	2.01911	-4.34954
GPD2	2.01941	-3.86425
LOC101749377	2.0199	-4.40992
PTRH2	2.02062	-5.1009
MYD88	2.02097	-4.43077
DPM1	2.02162	-4.14739
FAM49B	2.02197	-4.0528
LUC7L3	2.02319	-4.14896
BYSL	2.02411	-4.66854
DHX38	2.02511	-5.97299
SLMAP	2.02554	-3.36364
MRPS5	2.02622	-4.79907
TRIM7.2	2.02722	-4.68208
RDH11	2.02876	-3.52068
MARCKS	2.02901	-3.97642
RNASEH2B	2.02995	-4.55973
TUBA4AL	2.0304	-3.19417
EIF2B2	2.03234	-5.36847
FAM129B	2.03301	-4.59944
NUP93	2.03348	-4.05192
DDB1	2.03395	-4.1148
LOC424109	2.03458	-3.66753
NFKB2	2.03608	-5.14055
TFAM	2.03644	-4.89142
MTFR1	2.03652	-5.37529
PLEK2	2.0369	-5.3086
GLUD2	2.03714	-3.24852
TMX3	2.03845	-3.62831
VASN	2.04044	-5.23939
PIN1	2.0408	-4.62894
CRTAP	2.04134	-3.66894
OGDH	2.04155	-3.86909
MRPL10	2.04227	-3.87251
PRMT5	2.04542	-3.79118
SYNGR2	2.046	-3.33182
PRPF6	2.04601	-4.74912
DNAJA3	2.04697	-4.77095
DOCK1	2.04746	-4.64949
MEMO1	2.04755	-4.21723
DRG1	2.04859	-3.55736
ACADL	2.04871	-3.44672
PEPD	2.04891	-3.6213
PARP1	2.04899	-4.38701
CYP20A1	2.05023	-4.12915
SNRPB2	2.05083	-3.73581
ACTL6A	2.05153	-3.82725
VPS29	2.05243	-3.84237
SPTAN1	2.05307	-4.2952
SH3PXD2B	2.05315	-5.37711
GSPT2	2.05374	-3.88555
MRPL2	2.05425	-5.54756
PPP1R19L	2.05514	-5.01013
PSPC1	2.05564	-3.97796
UMPS	2.05599	-3.4755
XPOT	2.05646	-4.58556
TMED7	2.05665	-3.60838
NUP50	2.05753	-5.01096
ATP6V1D	2.05809	-4.36876
GANAB	2.05901	-3.24069
HNRNPR	2.0605	-4.27794
ELOVL1	2.06095	-5.38175
CYB5R1	2.06129	-3.06007
FNTB	2.06161	-4.49787
ACSBG2	2.06161	-4.51467
TIAL1	2.06181	-4.00542
HIKESHI	2.06196	-3.87896
CKAP2	2.06265	-6.96777
TAX1BP3	2.06289	-5.39705
ACSL4	2.06347	-4.32122
MRPL40	2.06373	-5.82735
MRPL44	2.0649	-4.62674
ADSS1	2.06543	-3.58543
DHODH	2.06568	-4.99323
CYFIP1	2.06581	-4.4491
DNAJC10	2.06619	-4.31948
SMNDC1	2.06665	-4.66821
LOC121108729	2.06732	-3.23156
NES	2.06748	-4.54619
YTHDF1	2.06806	-4.22103
RPRD1B	2.06859	-4.51412
LOC107051449	2.06941	-5.68743
TMX4	2.06952	-3.51199
PYCR1	2.07053	-3.0557
SARNP	2.07063	-3.60308
UCHL5	2.07076	-3.65574
PRRC2C	2.07084	-6.54227
BID	2.0713	-4.95221
RAP2C	2.0719	-4.60593
GLIPR2	2.07207	-4.42913
COPS7A	2.07251	-3.96321
SEC31A	2.07286	-4.34022
KIF20A	2.07412	-5.32553
CMPK1	2.07474	-3.3587
ENAH	2.07499	-4.34002
EZR	2.07514	-3.46055
TFG	2.07652	-4.13397
FXR1	2.07695	-4.39205
PAFAH1B2	2.07713	-3.02236
CNDP2	2.07748	-3.52007
KPNA4	2.07749	-5.33484
IMP4	2.0779	-5.15512
NARS	2.07828	-3.52669
KIF23	2.07858	-4.2353
NOC2L	2.07921	-4.74409
NTMT1	2.07941	-4.34295
NDUFS7	2.07957	-5.357
MARS	2.0798	-4.3396
NMT1	2.08031	-4.19486
LOC121109775	2.08059	-3.18313
SRP54	2.08098	-4.46661
RACGAP1	2.08139	-5.6782
SEC62	2.08288	-4.27198
AKR7A2	2.0829	-3.28011
GYPC	2.08305	-4.13591
NRDC	2.08396	-5.14706
SDR16C5	2.08489	-3.75749
DBNL	2.08511	-4.5793
PRPSAP2	2.08542	-3.97352
PLIN2	2.08607	-5.86736
EPHA2	2.08626	-4.84552
PLXNA1	2.08631	-4.76075
PGRMC2	2.08676	-4.16903
LTA4H	2.08696	-3.4537
POLR2C	2.08753	-4.44277
WDR12	2.08864	-4.59198
ABCF2	2.08869	-4.35293
RFC4	2.08872	-4.11258
ATAD1	2.08895	-4.6431
MCMBP	2.08989	-4.18351
MFAP1	2.09008	-6.77603
HSD17B12	2.09056	-3.26614
FHOD1	2.09131	-5.65444
FKBP8	2.09231	-3.97801
PSPH	2.09232	-3.63438
QARS	2.09303	-3.62522
PALLD	2.09359	-4.09138
PDLIM7	2.09479	-5.02968
LSM12	2.09559	-4.13695
PARP14	2.09632	-6.98468
VPS26A	2.0965	-3.6243
MOB4	2.09742	-4.91361
SDHA	2.09788	-4.26316
PAPSS1	2.09801	-3.92991
CLTB	2.09808	-3.52739
DNAJC3	2.09936	-4.21979
GALNS	2.09954	-3.74201
RRAS	2.09962	-4.02957
GATSL3	2.10012	-4.30174
YWHAH	2.10059	-3.10911
NQO1	2.10121	-3.11111
DERL1	2.1014	-4.07254
STRAP	2.10215	-3.44366
EMC3	2.10342	-4.0275
RBM23	2.10496	-4.02169
DDX19	2.10588	-4.62037
NDUFS2	2.106	-5.02195
DNAJC8	2.10605	-4.41959
SRP72	2.10765	-4.87281
SURF6	2.10873	-4.00925
PDHA2	2.10886	-3.54042
HADHA	2.10888	-3.49005
HPF1	2.10922	-4.73168
TPMT	2.10967	-4.23537
SHC1	2.11079	-4.93653
ALDOA	2.11094	-3.36582
AFG3L2	2.11176	-4.48674
CA5A	2.11222	-4.5253
GTPBP4	2.11267	-5.12708
MAPK3	2.1135	-3.22945
FMR1	2.11356	-5.45625
KDELC1	2.11494	-4.23147
ACO2	2.11527	-3.54079
STX2	2.11557	-4.08632
LARP1	2.11558	-4.79103
DKC1	2.11626	-5.67744
MITD1	2.11691	-5.0574
GLG1	2.11733	-3.94964
SMC2	2.11733	-4.9796
HADH	2.11742	-3.70568
HSPH1	2.1181	-3.7682
SLK	2.11901	-4.13791
CCDC50	2.11971	-4.94021
COPB1	2.11993	-3.59616
TMPO	2.12067	-5.30306
SH3BP4	2.12161	-4.99796
TXNDC5	2.12164	-3.25197
HNRNPD	2.12188	-3.98861
NPEPL1	2.1222	-3.49614
SAR1B	2.1223	-4.32163
LOC112531384	2.12263	-3.35756
SLC12A4	2.12452	-4.31914
ESYT2	2.12474	-4.22689
RDX	2.12567	-4.0306
PTBP1	2.12597	-3.65926
TWF2	2.127	-4.51471
COPS4	2.1272	-3.7109
ELAVL1	2.12901	-3.50538
SUPT16H	2.12914	-4.31774
SF3B1	2.12991	-4.13632
AIMP1	2.12993	-3.55147
RANGAP1	2.13009	-3.73352
FAM134A	2.13044	-6.80672
NSA2	2.13081	-4.95015
GMFB	2.13093	-4.31862
HELLS	2.13095	-5.43961
CD151	2.13174	-3.91045
GSTM2	2.13227	-3.38869
STT3B	2.13268	-4.50325
RFC2	2.13273	-4.2818
SH3GLB1	2.13318	-4.24896
TLN1	2.13348	-3.28563
RARS	2.13362	-3.55433
CHP1	2.13364	-4.35241
DPYSL2	2.13391	-3.02601
LRP1	2.13428	-4.79244
SEPTIN5	2.1344	-3.90393
UBE2Q1	2.13495	-5.32436
HARS1	2.13654	-3.32999
DNPEP	2.14042	-3.41799
TXNDC9	2.14222	-3.81358
RBMS1	2.14299	-4.72478
LUC7L2	2.14302	-4.33584
DNAJC2	2.14325	-4.71551
IMMT	2.1433	-3.90328
NEK6	2.14388	-4.42152
CBX3	2.14404	-5.23613
ATP6AP2	2.1457	-5.30881
MTDH	2.14723	-4.36421
COPG1	2.14833	-3.68485
ANO5	2.14864	-4.1742
PXMP4	2.14917	-5.42372
GCLM	2.15199	-3.22587
ERLIN2	2.1524	-3.87219
MAP2K3	2.15294	-4.80323
LBR	2.15303	-4.05473
CCS	2.15365	-3.98943
CHMP2A	2.15511	-3.7778
QKI	2.15567	-4.46615
ACTN4	2.15591	-3.83528
RCN1	2.15599	-4.55606
NDUFS3	2.15654	-3.84106
EIF3I	2.15738	-3.64386
NPEPPS	2.15791	-3.1
DDX1	2.15909	-4.05316
SKA2P1	2.15938	-5.22827
ECI1	2.16016	-3.19824
COPS2	2.16018	-4.052
RUVBL1	2.16122	-3.26893
YME1L1	2.16174	-4.81342
EXT2	2.16184	-5.05836
FUBP1	2.16246	-3.50526
RSL1D1	2.1629	-4.4852
LOC121107538	2.1634	-4.23014
CNOT7	2.16358	-4.37774
SF3B3	2.16362	-4.03643
SPC25	2.16371	-5.05116
DHX15	2.16456	-4.06752
DECR1	2.16612	-3.39182
ADH4	2.16655	-4.06493
ETF1	2.16658	-3.31497
NEK7	2.16732	-3.60888
DCK2	2.16747	-5.25551
CNOT9	2.16754	-4.00361
CIAPIN1	2.16767	-4.25538
TMUB1	2.16845	-2.8667
LIMS2	2.16909	-5.34381
NMRAL1	2.16946	-3.507
SSU72	2.16988	-4.25369
MAGT1	2.16999	-4.11417
ATP1A1	2.17004	-3.28231
PRKAG2	2.1701	-4.93229
USP5	2.17145	-3.35603
CSPG4	2.17222	-3.99225
SUGT1	2.17232	-4.20695
AKR1A1	2.17235	-3.17665
EPRS	2.17242	-3.50888
POR	2.17287	-3.53148
PTK7	2.17372	-5.19082
ANXA1	2.17463	-2.94529
KLHDC4	2.17477	-4.35635
FKBP7	2.17557	-4.33243
GNL3	2.17604	-4.73065
SURF4	2.17742	-4.73938
BCCIP	2.17825	-4.37403
XPO1	2.17869	-3.58618
CHCHD3	2.17974	-3.81053
FAM177A1	2.17991	-4.83089
ANP32A	2.18039	-2.96041
SC5D	2.18118	-4.79495
ARCN1	2.18191	-3.51091
DAZAP1	2.18212	-4.0526
PAK1	2.18218	-3.70372
EIF4B	2.18222	-4.85456
SFPQ	2.18231	-3.51991
LOC107049991	2.18241	-3.97317
PAFAH1B1	2.18277	-3.66882
LOC107050559	2.18372	-3.144
MYH15	2.18374	-7.03316
CPD	2.18387	-4.09864
SEPTIN9	2.18395	-3.62391
DHCR24	2.18417	-4.3609
LOC423693	2.18531	-4.80362
DDX18	2.18547	-4.92249
EXOSC8	2.18592	-4.73228
TSN	2.18617	-3.44685
CLTA	2.18669	-4.06421
FH	2.18695	-3.34649
GRB2	2.18698	-4.28638
MOB1A	2.19047	-4.02499
PRPF40A	2.19067	-4.59867
TPD52L2	2.19147	-3.19971
PIGT	2.19238	-4.9065
DENR	2.19242	-4.2971
IDH2	2.19306	-2.66499
STAT5A	2.19312	-5.58193
RALA	2.19371	-4.20646
FKBP3	2.19411	-3.11721
PPIL1	2.19417	-4.58258
SEC13	2.19432	-3.5544
NAA15	2.19436	-4.45869
PDCL3	2.19581	-3.61189
ZC3H15	2.19803	-4.48551
ZDHHC6	2.19884	-4.50442
EMC2	2.1992	-3.61647
AIMP2	2.20038	-3.61421
CASP8	2.20087	-4.30697
SFXN1	2.20151	-2.95242
STAU1	2.20276	-4.47409
BAK1	2.20296	-4.51033
COPB2	2.20305	-3.68327
TRAP1	2.20375	-3.77382
SNX32	2.20429	-4.03075
ANXA11	2.20528	-3.41614
CSNK2A2	2.2068	-4.51527
NUB1	2.20687	-5.12499
TXNL1	2.20727	-3.60728
ATIC	2.2098	-3.03626
ZNF207	2.21038	-4.45801
SLC25A39	2.21054	-4.97543
ACAT1	2.21247	-3.30647
NUDC	2.21248	-3.56904
SAMD4A	2.21333	-5.06912
OAT	2.21436	-3.12629
KIAA2013	2.21543	-4.95595
SMC3	2.21605	-4.77495
SYNCRIP	2.2162	-3.23366
EFTUD2	2.2167	-3.9136
FAM120C	2.21682	-4.30345
MRPL28	2.21839	-3.94733
ZYX	2.2198	-3.86072
IPO5	2.2206	-3.52912
MATR3	2.22157	-4.02928
AURKB	2.22302	-5.25875
MESDC2	2.2243	-4.34088
FHL3	2.22726	-4.09599
RAB14	2.22769	-3.6445
AKR1B1	2.22847	-2.99805
SESTD1	2.2306	-5.06557
MCM5	2.23071	-4.03634
PLOD2	2.231	-4.10509
FDFT1	2.23146	-5.58446
USP10	2.23152	-4.00321
MTCH2	2.23286	-3.24245
VPS4A	2.23516	-4.52523
MYO1D	2.23691	-4.71348
DDX21	2.23698	-4.26092
CLTC	2.23791	-3.12371
LMNB2	2.23799	-3.11952
CDH13	2.23814	-5.70245
TRA2A	2.23972	-4.12691
DEK	2.23979	-3.91444
HIBCH	2.23991	-4.00396
BZW2	2.24094	-3.62871
G3BP1	2.24131	-3.42615
NAP1L4	2.24181	-3.2274
RAB18	2.24268	-4.21905
ASAH1	2.24343	-3.95403
MPC2	2.24439	-5.14706
MAPKAPK2	2.24742	-4.58931
NFU1	2.24798	-4.13002
ABCE1	2.24804	-4.09279
RAB2A	2.24929	-3.49992
PPP1R7	2.24982	-3.8527
LMNA	2.25194	-2.84187
SRSF7L	2.25227	-3.33159
EGLN1	2.25279	-5.24676
SMARCA5	2.254	-4.36032
POLR2E	2.25406	-4.21019
DUT	2.25471	-4.37567
NSDHL	2.25534	-3.25583
PAICS	2.2554	-3.07914
CCNB1	2.25564	-4.64429
SRPRA	2.25628	-4.35233
ANXA4	2.25744	-3.10233
EIF3K	2.25826	-3.9183
TES	2.2587	-3.66402
RAI14	2.25887	-5.23656
DCTN2	2.25933	-3.03707
NIFK	2.25957	-4.53712
PARK7	2.25957	-3.8767
KIFC1	2.26026	-5.27148
CAPZA1	2.26067	-3.8074
RAB11B	2.26221	-2.93244
HMGB3	2.26348	-3.23926
HP1BP3	2.2635	-3.80831
GNS	2.26376	-3.83756
EMC1	2.26384	-4.11279
RIN3	2.26496	-4.57779
VBP1	2.26501	-3.63034
NDUFV1	2.2661	-4.16327
DNAJB6	2.26642	-4.8266
FAS	2.26659	-5.13047
CS	2.26756	-2.71004
SSRP1	2.26766	-4.14751
RPL7L1	2.26842	-4.21961
BABAM1	2.26917	-4.20262
ATP5D	2.27219	-4.17055
VAPB	2.27267	-3.06085
ACP1	2.27317	-4.94471
DYNC1LI1	2.27367	-4.12225
YWHAG	2.27643	-2.86207
HMGB2	2.27905	-4.47861
NAMPTP1	2.27943	-3.946
CTBP1	2.28004	-3.64135
TOP2A	2.28019	-4.70418
SARS1	2.28033	-3.72854
DYNC1H1	2.28061	-3.15193
LOC422513	2.28066	-6.2618
REEP5	2.28201	-3.56106
CYB5A	2.28285	-4.23363
ACAT2	2.28432	-3.44615
EN1	2.28598	-5.45099
LOC107050955	2.28628	-3.05453
UBE2M	2.28682	-3.82448
HNRNPU	2.28732	-3.47048
TK1	2.28978	-4.89712
SMARCE1	2.29205	-4.82645
PSMD6	2.29282	-3.28852
PDAP1	2.29539	-4.65611
SEC61A1	2.29636	-3.89934
VAC14	2.29699	-3.66999
VPS35	2.29739	-3.3358
FKBP4	2.29741	-3.13962
SDHB	2.29859	-4.17359
LOC100859273	2.29927	-4.88903
CLNS1A	2.30013	-4.09475
EIF2S1	2.30021	-3.06833
EIF6	2.30038	-3.1781
UCHL3	2.30153	-3.42361
UGT2A1	2.30187	-4.41019
MYO1C	2.30292	-3.41852
PARVB	2.30299	-3.73421
CSE1L	2.30415	-3.20174
NHP2	2.3047	-6.48894
CROT	2.30628	-4.94759
AHSA1	2.30697	-4.01338
ILF2	2.30737	-3.78183
TMED5	2.30748	-3.23229
MDH1	2.30774	-2.88701
CAP1	2.30828	-3.24736
USP14	2.30834	-3.34598
PPA1	2.30838	-3.70302
GORASP2	2.30985	-3.80776
OLA1	2.3111	-3.35033
SEPHS3	2.31123	-5.98185
CAPRIN1	2.31221	-3.61939
LSS	2.31233	-3.70034
UQCRFS1	2.3125	-4.24016
SQLE	2.31271	-4.6634
TRPC4AP	2.31306	-7.08639
ABCC1	2.31328	-6.49481
TUBG1	2.31351	-4.76181
FEN1	2.31714	-3.50637
DNAJB11	2.31827	-4.1781
COL6A3	2.31891	-4.0358
NUDT21	2.3201	-3.8879
LOC121108911	2.32025	-3.98616
AKR1B10	2.32217	-3.09035
LOC430766	2.32274	-2.72756
PGRMC1	2.32319	-3.78732
UQCRC1	2.32337	-3.30039
RRM1	2.32476	-3.42937
SNF8	2.32579	-4.21103
ETFA	2.32601	-3.25095
CSNK2A1	2.32929	-3.67811
TMEM63B	2.33061	-4.77463
LIMA1	2.33062	-5.88384
SLC29A1	2.33147	-5.35878
IDH1	2.33151	-2.82049
DHRS7	2.3318	-3.08686
PSMG2	2.33226	-3.94809
MCAM	2.33231	-3.40348
ANGPTL2	2.33599	-6.24843
ANXA6	2.33703	-2.82003
MAP2K1	2.3374	-3.34104
TRA2B	2.33849	-5.32688
VDAC3	2.33856	-3.36126
DYNC1I2	2.33889	-3.63897
CERS2	2.341	-4.78617
PUF60	2.34123	-3.69344
DHCR7	2.34229	-3.55596
LOC100859645	2.34251	-3.11468
DNAJC7	2.34268	-4.61394
GULP1	2.34548	-3.75145
SH3BGRL3	2.34669	-3.80953
ITGA11	2.34673	-5.00933
VAMP3	2.34765	-3.67638
CNN2	2.34769	-2.8179
MTHFD2	2.34821	-5.35454
PDIA4	2.34836	-3.02435
RAB10	2.34842	-3.7348
EIF3F	2.34861	-3.09237
COPE	2.34945	-3.27105
SRSF2	2.34947	-3.37243
EIF4A3	2.34961	-3.74071
SRSF5A	2.35125	-4.19979
CYCS	2.35127	-4.54281
ATP6AP1	2.35254	-4.76075
NDUFS8	2.35429	-5.22683
STIM1	2.35434	-3.57881
MAP4	2.35449	-4.55564
PSMD12	2.35565	-3.11742
UQCRC2	2.35603	-3.1803
PFDN5	2.35676	-5.06099
LMAN2	2.35715	-3.23129
CAPN2	2.35722	-3.90207
LMO7	2.35822	-4.55342
EIF5B	2.35894	-4.13433
SRSF6	2.36079	-3.23174
LOC121108960	2.3608	-3.38124
CSTA	2.36086	-5.71395
TMCO1	2.36091	-4.53553
HMGCS1	2.36095	-3.29122
STT3A	2.36229	-3.70374
RAB34	2.36514	-4.01795
PFKP	2.36528	-3.15557
ARL6IP5	2.36651	-2.83694
BCAP29	2.3681	-4.02699
NT5C3B	2.36884	-4.56503
ACAD9	2.3699	-3.55979
RAB5C	2.37055	-2.78971
PFDN2	2.3713	-4.35421
ACTR1A	2.37211	-3.16589
THYN1	2.3722	-3.80381
ATP5F1AZ	2.37234	-2.31981
EHD3	2.37281	-3.52505
MCM6	2.3733	-3.74883
SAR1A	2.37525	-3.35599
LOC424740	2.3762	-4.99766
GLRX3	2.37664	-3.42708
NDUFA10	2.37691	-4.28177
PITPNB	2.37774	-3.79197
MRPL12	2.37812	-3.52483
ADK	2.37849	-3.43096
RANBP1	2.38037	-2.88867
TOP1	2.38106	-3.74096
WDR1	2.38151	-3.02746
SPCS3	2.38228	-3.45042
HNRNPKL	2.38327	-3.10784
PDLIM5	2.38359	-3.42264
OTUB1	2.38366	-2.92878
PEBP1	2.38564	-3.48047
KDELC2	2.38577	-4.19528
ANLN	2.38624	-5.554
TM9SF2	2.38685	-4.57855
ATP5F1AW	2.38723	-4.25232
PTPN2	2.38742	-4.60974
HK1	2.38789	-3.35623
DNAJC1	2.38948	-4.23341
RBBP4	2.38978	-2.99145
HYOU1	2.39061	-3.70893
MYL12B	2.39117	-3.75004
PHB2	2.39186	-2.70707
EIF3L	2.39278	-3.52984
ERP29	2.39306	-2.99847
PPID	2.39364	-3.1514
CFL2	2.39493	-3.92517
CAPN11	2.3953	-3.53762
HSD17B10	2.39647	-2.756
MYOF	2.39697	-3.73766
FKBP10	2.39762	-3.23776
RSU1	2.39811	-3.05866
PSMA1	2.39888	-2.91474
UBXN4	2.39907	-4.28721
STIP1	2.3996	-3.0853
TSPAN3	2.39966	-4.29335
MXRA7	2.39988	-3.46039
NDUFV2	2.40016	-4.66751
BCAR1	2.40059	-5.04811
LMF2	2.40303	-3.99047
CDC37	2.4041	-3.30053
DDAH1	2.40472	-3.16932
FAP	2.40521	-3.74161
IMPDH2	2.4071	-3.40725
TIMM8A	2.40876	-4.89748
ERP44	2.4108	-3.2451
GSTO2	2.41236	-2.71412
ATP5C1	2.41326	-2.78637
ATP6V1E1	2.41366	-3.51385
IQGAP3	2.41567	-2.80709
ADRM1	2.41707	-3.89272
MVD	2.41755	-3.41605
NOP58	2.41774	-4.61062
AP2M1	2.41938	-4.24152
PSME3	2.41943	-3.23589
COPZ1	2.41961	-4.06756
CCDC93	2.42027	-5.05182
AP3M1	2.42143	-4.49128
CALCOCO2	2.42216	-4.79367
HPGDS	2.42353	-3.0393
CTNNB1	2.42442	-3.58819
PRDX6	2.42577	-2.92372
RTRAF	2.42628	-3.72382
ACTR2	2.42656	-2.83043
DARS	2.42668	-3.37983
[truncated: 400 more rows]

## Sheet: TPM-rIBAQ-IBDV-M
Gene	Log10(IBDV1) (TPM)	Log10(rIBAQ-IBDV-M)
LOC121107687	0.0121241	-5.1999
LOC121108245	0.260024	-5.17553
PNAT3	0.293373	-5.04042
MARCH1	0.37425	-4.92977
MYH11	0.498642	-4.97785
HIST2H3A	0.528595	-3.34285
HNMT	0.528735	-5.53415
PDE9A	0.652489	-5.32909
NCALD	0.65998	-5.20648
ECHDC1	0.697704	-5.77279
GDPGP1	0.77994	-4.94371
CSRP2	0.807159	-4.73155
ATG7	0.809119	-5.29338
LOC107049543	0.823863	-3.98669
GEMIN4	0.827505	-5.9691
B3GALT6	0.834709	-5.50606
LOC396380	0.847565	-5.17344
LOC121108244	0.862806	-5.11983
ALDH3B2	0.863802	-5.52516
NHLRC2	0.8953	-5.13349
NLRX1	0.899796	-6.01528
DHDH	0.916045	-5.60844
LOC121107828	0.919329	-5.62203
TBCC	0.93019	-4.29424
DCAKD	0.933922	-5.32625
GRHPR	0.937178	-5.37424
CRYM	0.973809	-5.14488
NDUFAF4	0.976228	-4.96118
SULT1B	0.977248	-6.34782
ISOC1	0.992525	-5.25629
LOC426193	0.998123	-5.65345
ADA	1.00445	-5.27507
LOC424014	1.02642	-3.67511
FAM114A2	1.02792	-4.65969
PLD3	1.03058	-4.62476
CAB39L	1.03377	-5.77015
ASPA	1.03403	-7.24098
RAB4A	1.03528	-4.91185
LOC770653	1.03551	-4.01029
UNC13D	1.04813	-5.93753
SLC25A38	1.05476	-5.15099
LOC770392	1.05775	-5.91257
LOC121108869	1.05832	-4.38659
PPP1R8	1.071	-4.62845
ILVBL	1.08118	-5.18321
HDHD2	1.09269	-4.71335
PUDP	1.09449	-4.62369
ALAD	1.09572	-4.74131
NT5DC3	1.1032	-7.03954
DIS3L2	1.10331	-5.40331
NDUFAF3	1.10563	-5.87354
LOC107050879	1.10741	-4.39164
PGM2L1	1.10937	-5.67961
EPHX2	1.11093	-5.07905
UBXN7	1.11228	-5.82308
BNIP1	1.11811	-5.30601
HYI	1.11971	-5.50757
SUOX	1.12048	-5.21856
GSTK1	1.12394	-4.77931
LPCAT1	1.12469	-5.6027
FOXK1	1.12637	-5.16296
NIT2	1.1302	-4.50593
ECPAS	1.13218	-5.54925
PRKAB2	1.13765	-4.9594
ADPRHL2	1.14749	-5.19957
HMGCL	1.15021	-5.00763
LOC107051359	1.16336	-5.09197
PEX11B	1.16468	-4.59673
FIG4	1.16597	-5.35458
RARS2	1.17691	-5.73341
TOM1	1.17712	-6.88925
TRMT44	1.17816	-6.22676
GBP4L	1.17868	-5.89159
PCCA	1.1847	-5.75381
EXOC8	1.18904	-6.94633
GOSR1	1.19726	-4.89021
C2orf69	1.20342	-5.28061
FBXL8	1.20493	-5.39202
HOOK3	1.20988	-4.57501
LOC121107546	1.21074	-2.886
METTL7A	1.21077	-5.2689
BDH2	1.21454	-4.07815
BIRC6	1.21682	-6.10347
PANK2	1.21718	-5.1492
APPL1	1.21811	-6.03522
COG3	1.21905	-5.79836
COG1	1.22148	-5.84433
LMOD1	1.22184	-5.12568
FDXR	1.22457	-5.36388
CAND2	1.22669	-6.30243
GALK1	1.22841	-5.53576
SEC24B	1.22854	-5.20953
FUCA2	1.22879	-5.0054
AGL	1.22906	-5.80612
UBE2R2L	1.22994	-4.76677
EXOSC5	1.22996	-5.06055
ARIH2	1.23249	-5.36243
LOC427439	1.23442	-6.72251
SLC25A21	1.23539	-4.26483
CTSA	1.23693	-6.67624
MIOS	1.23777	-6.03352
MUT	1.23801	-4.9773
ACAA1	1.24051	-5.00076
GAN	1.24061	-5.51259
MDN1	1.24245	-5.84551
NIPSNAP1	1.2453	-4.8755
OSBPL1A	1.24593	-6.67672
CUL4A	1.24991	-6.44234
LPP	1.25376	-3.64008
LANCL1	1.25932	-4.51448
COQ6	1.26439	-5.36008
LOC107055444	1.26698	-3.59249
ASMTL	1.27162	-5.49054
PREB	1.27669	-5.21785
LOC121108659	1.27697	-5.03874
DBT	1.27769	-5.31475
GOLGA5	1.2793	-5.23114
MYO6	1.28288	-7.07994
LIN9	1.28594	-4.87311
ECHDC3	1.28608	-6.50587
ACAD8	1.28851	-5.62287
GCAT	1.29026	-5.85313
NAXD	1.29101	-5.14959
NMNAT1	1.2911	-5.24801
QRSL1	1.29515	-5.12431
SHOC2	1.29681	-5.61395
VAT1	1.29855	-4.35989
EXOC4	1.30197	-6.50139
CELF2	1.30392	-4.81475
RRAGC	1.30539	-4.97906
ACADSB	1.30831	-4.38208
MTAP	1.30914	-5.20988
ATL1	1.30954	-5.50619
LARS2	1.30995	-5.66974
HINT1	1.31131	-5.46944
ABCB6	1.31207	-5.26199
ABHD6	1.31398	-5.46523
CNOT10	1.3154	-5.38697
ARMC10	1.31579	-5.26439
TIGAR	1.31651	-5.10462
VAMP7	1.31782	-4.47888
NAGLU	1.31841	-5.04906
COQ3	1.31856	-5.29037
KIAA1468	1.31954	-4.55614
VASP	1.32082	-5.03847
UAP1	1.32176	-4.5172
NOVA1	1.32266	-5.15289
SNTB2	1.3251	-5.1037
NAA35	1.32607	-5.67527
LOC424430	1.32737	-4.70443
RAB43	1.32918	-5.77109
LOC107051391	1.3295	-4.47162
APIP	1.32972	-5.48936
EMSY	1.33012	-4.36028
MPP5	1.33122	-6.20893
LOC121108916	1.33233	-4.92813
UEVLD	1.33346	-6.16664
HLCS	1.33452	-4.89607
MOGS	1.33699	-4.63066
RPAP1	1.33704	-5.78687
NEDD4	1.33794	-6.2239
SPAST	1.33797	-4.5341
METTL13	1.3395	-5.70847
GALE	1.33999	-4.81373
OSBPL8	1.34068	-5.38815
EARS2	1.34124	-6.33899
PDXP	1.34337	-4.65114
APEH	1.3441	-5.36876
SMUG1	1.34572	-5.89265
ENTPD1	1.34695	-4.80669
PDLIM1	1.34856	-4.60454
PPP2R5E	1.34868	-4.96169
LMCD1	1.35048	-4.59176
BPNT1	1.35366	-4.58705
MYO1E	1.35432	-5.01142
FAM114A1	1.3566	-4.50021
GDPD1	1.35859	-6.26708
CASP7	1.36104	-5.73165
PRKAA1	1.36171	-4.92688
TSSC1	1.36323	-4.63337
CAD	1.36326	-5.36506
SCLY	1.36482	-4.45673
NUDT9	1.36852	-5.42548
GINS4	1.36914	-4.89511
UBR1	1.36991	-6.28421
SMPD4	1.37012	-5.2277
PRPF4	1.37329	-5.35433
RPTOR	1.37432	-6.01961
KLC1	1.37538	-6.39157
CARD8	1.38075	-6.35917
PSME1	1.38136	-4.10036
PLCD1	1.38194	-4.75213
PDHX	1.382	-5.05588
COG7	1.38431	-5.66942
SCRN3	1.3857	-5.11477
DNAAF5	1.38572	-6.18647
WASHC1	1.38584	-5.02198
SACS	1.38671	-6.0717
PTPN23	1.38673	-5.34154
CCDC43	1.38677	-4.54395
EPS15L1	1.38921	-4.92473
UBFD1	1.38994	-4.55437
LZTFL1	1.39006	-4.15813
MZT2B	1.39056	-5.31174
2025-03-01	1.39064	-4.92977
KDM1A	1.39092	-4.93219
SLC25A10	1.39158	-4.60025
COG5	1.39368	-6.32797
CPT2	1.39407	-4.78109
ACOX1	1.39826	-5.13903
TJP1	1.39872	-6.07202
FLNC	1.39895	-4.63145
ZC3HC1	1.39996	-5.07053
USE1	1.40024	-4.90096
ZADH2	1.40067	-4.71766
MIA2	1.40105	-5.45019
LOC100857197	1.40331	-5.13842
TRAPPC12	1.40393	-5.83904
RPP30	1.40545	-4.96388
INPP1	1.4056	-4.53031
ELMOD2	1.40597	-5.48676
ABCD3	1.40604	-5.26895
EEA1	1.40631	-5.34874
CAPN1	1.40698	-5.07303
BRCC3	1.40713	-5.07211
C9orf64	1.40934	-4.39185
TBK1	1.40968	-4.72608
SHCBP1	1.40986	-5.77541
PRKD1	1.4099	-5.54054
AQR	1.40992	-5.88656
TRMT6	1.41023	-5.22063
MOB1B	1.41049	-3.72726
RDH14	1.41413	-4.95251
COG6	1.41491	-5.39385
MPST	1.41494	-4.37522
PPP1R21	1.41605	-5.65329
SART3	1.41685	-4.93312
CUL5	1.41694	-5.68981
SERPINB6	1.41765	-4.8184
ANKRD52	1.41793	-6.22782
HIBADH	1.41825	-4.75187
CRYZ	1.41886	-4.38459
PTPMT1	1.42044	-5.32863
APOOL	1.42079	-5.91161
CPPED1	1.42132	-5.15376
SCAF8	1.42426	-5.24036
PM20D1	1.42505	-5.8494
ZFAND1	1.42785	-5.31584
PDLIM3	1.42797	-6.09745
ALDH5A1	1.4297	-4.73328
RPP40	1.43102	-5.56334
CPT1A	1.43195	-4.6275
ERO1B	1.43266	-5.41074
PDPR	1.43299	-5.01657
TFIP11	1.43411	-5.60887
SEC31B	1.43436	-4.98333
SFXN2	1.43526	-4.62957
UBA6	1.43711	-4.9762
TKFC	1.43732	-5.48603
NADSYN1	1.43748	-5.03686
SLC25A14	1.43849	-5.24839
AHCYL2	1.43975	-5.54654
GAA2	1.44068	-4.52817
DNAJC13	1.44186	-5.71288
EXOC2	1.44218	-4.23829
LEMD3	1.44285	-5.65733
LTN1	1.44506	-5.70412
SORBS1	1.44647	-7.46341
ALDH4A1	1.4478	-5.08968
CDK9	1.44845	-6.24973
ITCH	1.44895	-5.26023
DDX42	1.45014	-6.03352
GOLPH3	1.4503	-5.15489
GALNT2	1.45235	-5.3674
RETSAT	1.45312	-5.25909
GEMIN2	1.4544	-4.96283
TRADD	1.45499	-5.37053
BIN1	1.45712	-5.38742
LGALS1B	1.45784	-5.21621
CAPN6	1.45829	-4.7635
CCDC170	1.46207	-5.00445
RAB3GAP2	1.46264	-6.91322
MPP6	1.46308	-4.76704
USP4	1.46316	-5.30538
PPM1A	1.46332	-4.77802
VDAC1	1.4644	-3.26126
UBE2O	1.4655	-5.6157
LRRC57	1.46602	-4.26428
UFL1	1.4664	-5.47471
SCARB1	1.46685	-5.04832
FUT8	1.46734	-6.91818
MCAT	1.46763	-5.53644
SIL1	1.4692	-5.57188
C17orf75	1.46923	-5.60532
TAOK3	1.47082	-5.6829
PSMG1	1.47086	-4.31645
NNT	1.47104	-4.97937
HSD17B13	1.4714	-4.07953
MINPP1	1.47247	-5.30696
RASA1	1.47286	-5.53337
MVP	1.47295	-3.92208
MGEA5	1.47525	-5.54466
LSM8	1.47685	-4.01325
DCTN4	1.47739	-4.68164
RNMT	1.47854	-4.58323
SCYL3	1.47872	-6.63165
TPRKB	1.48005	-4.75166
TRAPPC6A	1.48179	-5.26431
MOCS3	1.48191	-4.88302
FAM129A	1.48232	-5.31235
TUBGCP3	1.48267	-5.3935
EPB41L2	1.48276	-5.56513
MYEF2	1.48338	-4.94775
FNTA	1.48358	-4.45406
PCYOX1L	1.48411	-4.78099
ACO1	1.48477	-4.68377
IRAK4	1.48478	-5.12479
GSDMA	1.48479	-4.7834
ANXA7	1.48653	-4.89837
PBLD	1.48773	-4.49038
NOC4L	1.48869	-6.16718
SNAP29	1.48978	-4.45446
SEC16A	1.49	-5.72657
YARS2	1.49115	-6.30438
VPS33A	1.49183	-6.45844
TRMT61A	1.49291	-5.21439
ISYNA1	1.4933	-4.80995
DHFR	1.49361	-4.91836
AMPD2	1.4942	-4.86363
DERA	1.49632	-5.65949
SLC30A1	1.49774	-5.2814
ACSS1A	1.49887	-5.00398
MGST1	1.49927	-3.4712
IGF2BP3	1.49934	-4.43123
ANAPC5	1.49945	-6.03054
WASHC4	1.49994	-6.0243
TBCD	1.50097	-5.53905
MSI2	1.50184	-4.84865
IFI30	1.50289	-4.97614
DDX23	1.50354	-4.87397
WDR47	1.50381	-5.35336
GSR	1.50457	-4.54622
MACF1	1.50549	-6.43157
AIP	1.50617	-4.69315
IPO11	1.50705	-7.00383
EHD4	1.50879	-4.00694
PI4K2A	1.50936	-5.15382
CPSF7	1.51039	-4.87937
COMMD6	1.51049	-4.62483
POGLUT1	1.51115	-5.45775
LOC107049411	1.51225	-5.45547
GNA13	1.51385	-6.60866
CLUH	1.51402	-5.36279
RUFY1	1.51467	-5.5949
LOC107056278	1.51546	-5.10388
NUP133	1.51796	-5.09703
NTPCR	1.51837	-4.93084
GBE1	1.51926	-4.89023
DDHD1	1.51985	-5.54712
ARSA	1.52057	-5.40205
SLC25A1	1.52058	-3.93051
ACY1	1.52075	-4.7032
CLTCL1	1.52116	-4.9986
LYPLAL1	1.52219	-5.3915
RAD50	1.52309	-6.40696
NCSTN	1.52403	-5.82551
FAM105A	1.52635	-5.90825
PLAA	1.52637	-4.99467
LACTB2	1.52731	-4.61422
SURF1	1.52783	-4.97858
SCRIB	1.52801	-6.45535
LOC772071	1.52882	-7.14219
TNPO1	1.52893	-4.19842
OGFOD1	1.52979	-4.53611
SUCLG2	1.53044	-5.08508
UROD	1.53179	-5.00292
DCPS	1.53187	-5.04626
ATP6V1H	1.53196	-5.07305
DSTYK	1.53215	-6.68825
PPM1E	1.53233	-6.13591
VRK1	1.5335	-4.10459
SPECC1	1.53357	-4.41612
DUS3L	1.53382	-5.80376
ATG4B	1.53477	-5.00173
NECAP2	1.53854	-4.7817
KIAA1429	1.541	-6.28413
SCFD1	1.54116	-4.61156
OARD1	1.54184	-4.36243
MIA3	1.54238	-6.09786
UTP20	1.5424	-5.03657
QSOX2	1.54254	-5.23881
ENDOG	1.54256	-4.6709
DGUOK	1.54284	-4.9988
DHRS4	1.54379	-4.23608
GLT8D2	1.54502	-5.21607
IPO13	1.54527	-4.70543
MGMT	1.54658	-4.35183
LRCH3	1.54797	-5.98847
PEAK1	1.54805	-5.84329
JMJD6	1.54819	-5.17633
FAM98B	1.55028	-4.62754
RBBP5	1.55065	-5.45104
ACSL1	1.55151	-4.35288
GPX7	1.55152	-4.42246
ALDH7A1	1.55354	-4.78416
TRABD	1.55408	-4.76267
MICALL2	1.55429	-5.27309
TP53RK	1.55438	-4.27392
CCDC9	1.55524	-4.20779
OPA1	1.55548	-3.67559
TBL1XR1	1.55553	-5.65569
TOR1AIP2	1.55571	-5.73751
SPR	1.55575	-4.10527
POLA1	1.55639	-3.94181
THG1L	1.5571	-5.27853
NUP188	1.55758	-5.45681
MRPS2	1.55849	-5.215
RIOX1	1.5585	-4.83525
WDR4	1.55902	-5.21722
ATPAF2	1.56051	-4.72022
AGPS	1.56138	-4.59605
UBE4B	1.56138	-6.02961
PROSC	1.56151	-3.99247
NCBP1	1.56233	-5.44163
NUP214	1.56242	-5.25139
SGTA	1.5631	-3.86153
MMAB	1.56357	-4.93279
PDP1	1.56421	-4.93146
PPP1R12A	1.56521	-6.16576
GPS2	1.56662	-3.79712
CHM	1.56664	-5.14434
ASPSCR1	1.56668	-6.45313
SRSF5	1.56715	-4.99504
GOLGA3	1.56836	-5.93731
ERAP1	1.5692	-5.94308
MYO5A	1.56948	-5.82412
PITRM1	1.57008	-5.09007
CDK6	1.57027	-4.72411
KIF3B	1.57069	-5.21335
RTCA	1.57128	-4.66169
VTI1A	1.57172	-4.96381
KPNA3	1.57243	-4.04134
TARSL2	1.57321	-4.69352
TRAPPC3	1.57326	-4.1484
YKT6	1.57341	-4.75748
UBA5	1.57385	-4.87326
COMMD1	1.57503	-4.94561
NCAPD2	1.57529	-5.30636
LARP7	1.57755	-5.78602
IFT27	1.57803	-5.34151
ECI2	1.58007	-4.28037
SPTLC1	1.58024	-5.61155
HIST1H4D	1.58041	-3.28322
FLAD1	1.58076	-6.30572
KPNA1	1.58127	-4.88828
NIPSNAP3A	1.58133	-4.44116
RRN3	1.58143	-5.76041
COMMD5	1.58145	-6.66411
LOC107051565	1.58178	-4.59719
ACADS	1.58197	-4.35449
UBR4	1.58225	-5.17514
ETFDH	1.58237	-4.20685
WDR26	1.5824	-5.09127
GFPT1	1.5835	-4.97211
SUMF2	1.58396	-5.62553
NAPRT	1.584	-5.21595
LOC107049717	1.58447	-4.6647
PTGES2	1.58452	-5.28921
HGH1	1.58489	-4.3034
ADO	1.58624	-4.55761
MAU2	1.58674	-5.565
CBS	1.58715	-4.69792
LEMD2	1.58826	-4.80105
ARHGAP5	1.58951	-5.50023
RTEL1	1.59032	-6.22105
DCUN1D1	1.59035	-4.28156
OSBPL9	1.59098	-4.90771
PRODH	1.59122	-5.23726
NCAPG	1.59221	-5.35729
ARVCF	1.59257	-5.9806
AP3B1	1.59265	-4.74931
KIF15	1.59316	-5.8037
SOAT1	1.59327	-5.50515
SCO2	1.594	-5.06821
GOSR2	1.59416	-3.95539
RBBP7	1.59563	-5.91351
LOC121108727	1.59612	-4.6748
VPS45	1.59705	-4.46978
CDC73	1.59769	-5.50579
DHX30	1.59788	-5.33575
HIP1	1.59868	-5.65947
HCCS	1.59967	-5.07367
IPO8	1.60056	-5.34716
C5H14orf4	1.60061	-5.18789
CAMK2D	1.60062	-4.27094
LOC121108975	1.60094	-4.98545
PGM1	1.60118	-4.04752
TIPRL	1.60303	-4.08612
PHYH	1.60309	-4.91382
ANKMY2	1.6038	-4.80416
TMEM177	1.60381	-4.52812
SETD3	1.60485	-4.72705
RIC8A	1.60498	-5.78211
GOPC	1.60545	-4.86064
CLASP1	1.60547	-6.26465
ACACA	1.60658	-4.78665
HSD17B4	1.60877	-4.33652
SEC24A	1.60878	-4.87269
TSTA3	1.60897	-4.42737
ASH2L	1.60931	-5.62233
PTPN1	1.60975	-4.52478
PMVK	1.61033	-4.30415
LNPEP	1.61043	-4.51065
GBA2	1.61073	-5.11967
AK4	1.61175	-4.79868
CSTF3	1.61193	-6.18391
COQ8A	1.6121	-6.72268
MRPS30	1.61434	-4.74932
MRPL37	1.61474	-5.27932
RMDN1	1.61538	-3.83335
EXOC3	1.61557	-5.44112
ATL2	1.61644	-4.9253
PRIM2	1.61657	-5.04151
PNPT1	1.61696	-5.69262
SGPL1	1.61724	-4.79658
TRMT10C	1.61748	-5.0952
CAMLG	1.61748	-4.79313
LOC769000	1.618	-4.43249
MAN2A1	1.61827	-4.02993
PTCD3	1.61907	-4.774
DPH5	1.61921	-4.80243
BRE	1.61931	-4.92344
PRKAR2A	1.62023	-4.66831
SPAG9	1.62083	-4.71976
SRP68	1.62092	-4.3059
SIRT3	1.62134	-5.68185
TMLHE	1.62161	-4.41638
HECTD1	1.62193	-5.72625
EXOSC6	1.62258	-4.68867
GEMIN5	1.62308	-5.6497
KIAA1524	1.62319	-5.6193
MTHFD1L	1.62342	-4.1685
PGM3	1.62402	-4.51867
CHEK1	1.62506	-5.89156
C11orf54	1.62572	-3.48098
GNL2	1.62657	-6.28224
ARHGAP31	1.62675	-6.67848
GPD1L	1.62716	-4.347
PCYOX1	1.62728	-4.66656
NAA16	1.6274	-4.94344
ANKFY1	1.62742	-4.29146
FAF1	1.62814	-4.90907
TMEM33	1.6285	-3.53201
TMEM65	1.62883	-4.62416
PPME1	1.62884	-4.57884
SH3PXD2A	1.62888	-5.77737
MKLN1	1.62901	-6.42817
AFAP1L2	1.62955	-6.2584
NAGA	1.62998	-5.44037
HERC4	1.63121	-5.21509
HPRT1	1.63134	-3.786
WFS1	1.63158	-5.09648
COG4	1.63206	-5.77929
RWDD1	1.63249	-4.19829
LEO1	1.63301	-5.63035
ABHD12B	1.63334	-5.12524
RRP7A	1.63379	-5.40087
LCMT1	1.63386	-4.29587
CUX1	1.63391	-5.80341
QPCTL	1.63393	-6.77809
USP15	1.6341	-4.99543
HEXA	1.63426	-6.50475
CAMK1	1.63432	-4.48491
DCXR	1.63465	-4.11431
YIF1B	1.63497	-4.15923
MAD1L1	1.63571	-5.05857
ATP5S	1.63668	-3.9627
TRAPPC5	1.63756	-4.72395
GCN1	1.63758	-4.48822
RBM27	1.63788	-4.8695
WASL	1.6382	-6.5097
XRCC6	1.63849	-5.4739
PHKB	1.6385	-6.05433
CD2BP2	1.63852	-4.05024
VSNL1	1.63865	-4.26651
INTS3	1.63878	-5.7204
CLIP1	1.63972	-5.51727
GSK3A	1.63983	-4.40674
MAP1B	1.6403	-4.36602
PACSIN2	1.64063	-4.4649
GOLGA2	1.6408	-5.4179
CASP3	1.64106	-4.29357
STAU2	1.64116	-4.93746
GSTA2	1.64129	-4.27285
CPSF2	1.6416	-5.64024
NUP155	1.64172	-5.07524
CLIC2	1.64278	-3.96152
SNAP23	1.64309	-5.22473
ARHGEF6	1.64389	-6.3542
AK2	1.64401	-4.07502
SKIV2L2	1.64413	-5.14951
APRT	1.64474	-3.23826
CHMP6	1.6461	-4.69507
TSNAX	1.64612	-4.16282
ECE1	1.64617	-5.45032
SULT1E1	1.64631	-4.32997
LRRC15	1.64656	-3.81138
STX17	1.64712	-4.35378
CCDC51	1.64767	-5.53859
EIF2B4	1.64775	-4.65988
DDI2	1.64797	-4.47709
IARS2	1.64895	-4.48652
PYCRL	1.64895	-4.32211
STX12	1.64908	-4.03529
SLC25A13	1.6491	-3.88865
GCDH	1.64944	-4.98176
UBE3C	1.64965	-5.77082
LMAN2L	1.64996	-4.21379
FAHD2A	1.65015	-5.14655
MOV10	1.65041	-5.3509
PECR	1.65068	-4.42646
UBE2J1	1.65078	-5.16858
FAM210A	1.65132	-5.25621
GIPC1	1.65172	-4.41199
MON2	1.65185	-5.42703
PPOX	1.65238	-4.786
IGBP1	1.65245	-5.14858
EXOC1	1.65276	-6.89952
NT5C1B	1.65374	-5.11802
PTK2	1.65493	-5.83877
LARP4	1.65549	-5.22871
NAA25	1.65592	-4.5618
RFC1	1.65677	-5.99815
EIF2B5	1.65728	-4.64197
MTHFD1	1.65777	-3.96777
ADH1C	1.65791	-4.42058
MRPS27	1.65875	-4.86058
HMOX2	1.65916	-4.50309
FHIP2A	1.65934	-4.8803
RAB22A	1.65956	-6.02055
RAB5B	1.66049	-3.83792
HSPA12A	1.66063	-4.67575
ARMH3	1.66153	-5.1854
LSG1	1.6617	-5.01637
RBM45	1.66226	-6.52138
UNC119B	1.66283	-4.3607
CHORDC1	1.66353	-4.02894
SIN3A	1.6639	-5.68063
OXNAD1	1.66416	-5.79685
ARMC1	1.66486	-5.6664
YEATS4	1.66567	-5.03776
CBR3	1.66616	-3.54901
PRMT7	1.66652	-5.09347
MED23	1.66703	-6.13314
GNPNAT1	1.66722	-4.77275
ACBD3	1.66734	-4.51317
NRBP1	1.668	-4.81471
PTGR1	1.66808	-4.74934
GNPDA2	1.66809	-5.04452
PDS5B	1.66812	-4.58017
USP24	1.66853	-6.06667
SNX4	1.66891	-4.99183
UFSP2	1.66893	-5.15174
RHOT2	1.66967	-4.70354
AKAP8L	1.66984	-6.24299
RAB8A	1.67081	-4.3908
G3BP2	1.67205	-5.06419
NEK9	1.67215	-5.29338
SRRM1	1.67507	-5.2729
XPO4	1.6753	-6.2009
RBM14	1.67621	-5.22262
KIF2A	1.67658	-4.97349
GALNT4	1.67688	-5.42779
SLC25A17	1.67702	-5.93063
COPS7B	1.67718	-4.72073
RAB9A	1.67747	-4.49824
ALDH3A2	1.67799	-4.46827
SACM1L	1.67826	-4.49863
TRIO	1.67841	-6.00444
MRPL39	1.6787	-5.01878
MSH6	1.67878	-5.7486
QTRT2	1.67879	-4.45543
KIDINS220	1.67962	-5.46349
AKTIP	1.68064	-5.46271
SEPHS1	1.68097	-4.58135
LOC418170	1.68097	-2.92933
TCIRG1	1.6813	-4.59074
ALG2	1.6819	-5.06152
GCLC	1.68195	-4.5776
FAAH2	1.68253	-5.0022
SMARCC2	1.68351	-5.7673
MRPL38	1.68402	-4.50737
MGAT2	1.68439	-3.89626
ERI3	1.68445	-3.94866
EMG1	1.68525	-4.7159
TPP2	1.6853	-4.54982
LOC101749352	1.68563	-5.80015
GTF2B	1.68571	-5.4824
PYGL	1.68767	-4.4995
DNAJB12	1.68801	-5.26397
MITD1	1.68961	-5.46407
NUP43	1.69002	-4.91213
GGPS1	1.69012	-5.40048
GTPBP10	1.69024	-5.72365
EXOSC7	1.69029	-4.59992
STK3	1.69083	-5.18774
CIAO1	1.69135	-4.33384
SLC25A22	1.69142	-4.5151
ARFGAP1	1.69163	-6.89242
NUDT5	1.69172	-4.77278
WASF2	1.69219	-5.27528
SHMT1	1.69316	-4.20327
ECHS1	1.69336	-4.38732
PPP3CA	1.69433	-4.15707
CHMP1A	1.69436	-5.05554
CHUK	1.69452	-5.42366
APPL2	1.69465	-4.1363
MRE11	1.69506	-5.033
MAPRE3	1.6952	-4.52518
DDX17	1.69549	-3.72618
PPP6R3	1.69606	-6.26996
PRORSD1P	1.69611	-5.11815
HSPA14	1.69627	-5.36896
ACAP2	1.69664	-5.57712
ACTR10	1.69691	-5.01931
SNRNP40	1.69731	-5.19285
EXOSC3	1.69735	-5.02372
TST	1.69821	-4.38106
HSD17B7	1.69881	-4.34332
RNPEP	1.69882	-4.14444
PIP4K2A	1.69969	-4.65493
SLC25A20	1.70241	-6.14693
FKBP11	1.70367	-5.9919
PRPF4B	1.70389	-6.84762
CTH	1.70403	-5.01445
EXOSC10	1.70431	-5.90153
SEC24D	1.70433	-4.97102
NT5C3A	1.70458	-6.62171
SEC23IP	1.70493	-4.70173
STX10	1.70524	-4.03852
STXBP1	1.70539	-4.54315
AP1B1	1.70578	-4.56806
CUL2	1.70675	-4.90553
MRPL1	1.70698	-4.18917
AKAP8	1.70703	-5.46341
PSMD5	1.70766	-4.05516
PDS5A	1.70767	-5.4468
TRIP13	1.70768	-5.51165
FAM98A	1.70841	-4.6846
OSTF1	1.70847	-3.90594
PPP2R5D	1.70865	-4.48133
OCIAD2	1.70902	-5.71141
SNX11	1.70934	-4.63936
TUBGCP2	1.70963	-5.02782
SUCLG1	1.70988	-4.20696
NMD3	1.71011	-6.0552
RHOT1	1.71027	-4.73341
NPC1	1.71086	-4.89791
RPA2	1.71164	-4.49768
DNM1	1.7118	-4.1609
MAP1A	1.71199	-5.52343
SIRT5	1.71222	-4.69275
LPGAT1	1.71271	-4.81324
PCMT1L	1.71298	-5.03163
SMARCA2	1.713	-4.97238
PTPN11	1.71556	-6.74703
EIF4G3	1.71622	-5.21778
PNPO	1.71629	-4.38024
SLC25A24	1.71689	-4.0919
XPNPEP1	1.71693	-4.17489
OGT	1.71694	-4.50664
PPT1	1.71723	-4.15095
DIS3	1.71755	-5.34401
DPP9	1.71796	-5.50046
PATL1	1.71796	-5.74244
RMND1	1.71811	-5.32415
MRPS22	1.71816	-4.40461
SLC33A1	1.71822	-3.75154
COPG2	1.71852	-4.32316
LOC418108	1.71938	-5.45959
FBXL15	1.71949	-4.77656
THOC2	1.72007	-5.09159
ARL8A	1.72029	-4.3723
ARHGEF17	1.72042	-7.19889
BCAT1	1.72122	-4.18271
DCTN6	1.72123	-4.27509
RFTN1	1.72162	-5.4225
GNPAT	1.72184	-5.48584
UPF2	1.72231	-5.08916
POLDIP3	1.72261	-5.44597
PTPA	1.72278	-3.71614
MAT2B	1.723	-4.11944
AAAS	1.7233	-4.79451
FASTKD2	1.72331	-4.92788
DESI1	1.7234	-6.03353
ACOT8	1.72471	-4.58827
LOC107050163	1.7252	-5.0129
TAF9	1.72576	-5.14486
RAB23	1.72598	-3.82396
ENOPH1	1.72672	-4.45232
PUS7	1.72675	-4.96125
PLXDC2	1.72711	-4.85996
TBCB	1.72712	-4.80736
NXF1	1.72751	-5.58192
NT5C2	1.72776	-4.33283
GMPS	1.72841	-4.65622
CCDC173	1.7285	-4.40403
LTV1	1.72916	-5.23954
GMPPB	1.72924	-3.51414
ALG5	1.72929	-2.91955
TWF1	1.72941	-4.18538
FAM91A1	1.7322	-4.90801
TIMM44	1.73223	-4.64225
ATP6V1A	1.73316	-3.79333
PUS1	1.73394	-5.26811
CHCHD6	1.73493	-4.84381
NAPG	1.73529	-4.15206
GID8	1.7353	-5.64906
OSBPL2	1.73608	-6.45003
GPR107	1.7361	-5.28331
TBC1D15	1.73648	-4.12764
GNPDA1	1.73676	-4.42548
QRICH1	1.73784	-5.15874
PMPCB	1.73844	-4.58967
ARL3	1.73893	-3.33458
DIAPH2	1.73985	-5.03512
UBASH3A	1.74012	-5.33572
DHRS7B	1.74021	-3.89363
METAP1	1.74066	-4.97048
XRCC5	1.7413	-5.25932
NUP205	1.7415	-4.56809
PGLS	1.74162	-3.45832
CLASP2	1.74162	-5.63543
MTMR1	1.74189	-6.34067
SEPTIN8	1.742	-6.59587
GMPPA	1.74286	-5.32767
NUP54	1.74304	-4.40356
CD276	1.74319	-5.68755
CRLF3	1.74369	-4.95242
COPA	1.74378	-3.57854
ZC3H18	1.74457	-5.05884
EXOSC1	1.74555	-5.11713
AACS	1.74607	-3.7092
FAM179B	1.74675	-5.52006
TMEM11	1.74682	-4.04575
CLPX	1.74819	-4.85917
ATXN2	1.7486	-4.80383
SPTLC2	1.74909	-5.26082
MAP2K2	1.74911	-4.56403
STRIP1	1.74936	-5.39887
PIGS	1.74938	-4.59505
GALK2	1.75076	-4.692
VTA1	1.75097	-4.3407
PLEKHF1	1.75115	-4.72785
VPS4B	1.75169	-4.32415
ARFGAP2	1.75265	-5.0072
DIABLO	1.75461	-5.09877
MRPS7	1.75552	-4.5056
ENPP3	1.75554	-4.93412
MAP7D3	1.75591	-5.72758
XPO7	1.75615	-4.25094
PRPSAP1	1.75655	-4.58494
THUMPD1	1.75673	-5.32622
FBXO44	1.75696	-3.70047
GSS	1.75704	-4.16691
DOK2	1.75747	-5.78095
LAP3	1.75773	-4.9607
CARHSP1	1.75843	-4.76832
METTL10	1.7605	-5.28968
ADSL	1.76059	-4.28372
UGP2	1.76064	-3.93242
LAMTOR3	1.7614	-4.68649
SUPT6H	1.76321	-5.72922
WDR82	1.76358	-4.76242
ACSL3	1.76366	-5.00742
C12orf10	1.7654	-4.17839
LIG1	1.76559	-4.9585
UBE2H	1.76702	-4.15111
GGH	1.76751	-5.99899
FNDC3B	1.76765	-5.29452
WBSCR22	1.76792	-5.14775
LETM1	1.76876	-4.00885
LOC107056801	1.76915	-4.43998
ZW10	1.77058	-4.71053
GLOD4	1.7709	-4.18107
PRKG1	1.77144	-6.989
MED24	1.77159	-7.04411
TPR	1.77177	-4.19307
RAB33B	1.77198	-5.22342
GALM	1.77223	-3.97286
DDX6	1.77299	-3.91758
NANS	1.77327	-4.36493
PPA2	1.77433	-4.5438
PIP4K2C	1.77493	-4.71226
ITPA	1.77538	-4.19708
TXLNA	1.77563	-5.00914
PDIA5	1.77568	-4.01811
NECAP1	1.77618	-4.83354
SLC1A4	1.77665	-4.31634
ARMC6	1.77686	-5.3093
EDEM3	1.77854	-5.64458
AP3S1	1.77856	-4.06492
GLB1	1.77864	-4.61736
TMEM147	1.77903	-4.70197
PGM2	1.77978	-3.83287
NT5DC2	1.78046	-5.73031
CALD1	1.78065	-4.51328
PCMT1	1.78093	-4.52163
RPAP3	1.78122	-4.79819
CCZ1	1.78153	-5.04678
ARHGAP1	1.78181	-3.78242
VKORC1	1.78218	-4.25997
RBM25	1.78248	-4.98277
AP2A2	1.78268	-3.80361
ACIN1	1.7858	-4.87484
BLMH	1.78586	-4.7479
ZPR1	1.78598	-5.04765
THRAP3	1.78605	-5.87697
HK2	1.78632	-4.43698
SNX9	1.78718	-4.58299
PPAT	1.78753	-5.65712
PURA	1.78803	-4.31346
TNPO3	1.78838	-5.07372
MVK	1.78873	-4.33998
TRIP12	1.78876	-5.72161
PIGK	1.78882	-5.36588
LMNB1	1.78886	-3.97839
TRIM47	1.78963	-5.29243
COQ9	1.7898	-4.32758
SUCLA2	1.79145	-4.1369
GFM1	1.79145	-4.44637
STX7	1.79152	-4.04347
VTI1B	1.79163	-4.52165
LYPLA1	1.79174	-4.37556
NCLN	1.7918	-4.28497
SCPEP1	1.79319	-5.48189
CRK	1.794	-4.3965
MCU	1.7942	-4.82268
POLR1C	1.79653	-4.95123
U2SURP	1.79696	-5.14963
FARSA	1.79792	-4.09189
USP47	1.79829	-5.62268
UBE2N	1.79893	-3.16808
DNAJB4	1.79937	-4.41831
MRPL15	1.79945	-4.31607
ARFIP1	1.79955	-5.24849
FAHD1	1.79969	-4.14074
PARVA	1.8002	-4.43127
SNX3	1.80021	-3.57187
SARAF	1.80034	-4.74773
PLXNB2	1.80083	-5.15554
GTF2F2	1.80125	-5.48539
GBF1	1.80274	-5.09467
OSBPL11	1.80306	-4.96833
NUBP2	1.80317	-4.00095
ARFIP2	1.80326	-4.83468
UCK2	1.80375	-4.37226
SDAD1	1.80395	-6.51272
HAGH	1.80406	-4.34881
UBAP2L	1.80486	-4.55724
PARP14	1.80504	-5.64655
CASP1	1.80517	-4.79511
OXCT1	1.80522	-3.66177
POFUT1	1.80556	-4.26983
VAT1L	1.80579	-4.07502
HEBP1	1.80584	-4.24026
DOCK7	1.80593	-5.37434
SLC9A3R2	1.80637	-6.3482
PRRC1	1.80664	-4.62272
STRN3	1.80672	-4.64091
MSH2	1.80816	-4.84814
BCL10	1.80826	-4.27978
PTPN12	1.80876	-5.56155
GPS1	1.80879	-3.86902
ILKAP	1.80906	-5.18733
C16orf62	1.80989	-6.34151
PAK2	1.80991	-4.30047
IDH3B	1.81037	-4.32517
TRNT1	1.81055	-4.47739
TFCP2	1.81117	-5.83536
LOC107049500	1.81147	-5.06111
HTRA2	1.81148	-4.9094
PPP3CB	1.81154	-4.09343
SYAP1	1.81189	-4.73606
PBXIP1	1.81257	-4.94242
SEC23B	1.81263	-3.87597
XXYLT1	1.81411	-5.16257
TOLLIP	1.8147	-4.10587
GART	1.81614	-4.28404
PDK1	1.81615	-5.19835
RBM12	1.81623	-4.15899
HIST1H2A4L4	1.81629	-3.63362
IDE	1.81663	-3.95743
DNAJC5	1.81771	-4.97283
DNAJB1	1.81834	-4.14255
NFS1	1.8185	-4.87846
DLAT	1.81862	-3.81786
PITPNA	1.81901	-4.09632
CARS	1.81901	-3.89578
NMT2	1.82063	-4.35046
EIF2A	1.82064	-4.55495
AS3MT	1.82096	-5.63298
ADPGK	1.82123	-4.1672
BCAS2	1.82191	-4.53315
RFTN2	1.82297	-5.33048
HSDL2	1.8233	-3.97354
RABIF	1.82369	-4.07863
POLD1	1.82421	-5.21105
POLDIP2	1.82426	-4.39941
MRPL24	1.82438	-4.54707
UTRN	1.82521	-5.39364
NUP98	1.82637	-4.81242
EIF2B1	1.82641	-4.10323
XPO6	1.82695	-4.23095
EDC4	1.82711	-4.54038
STX8	1.82741	-4.6814
GYPC	1.82773	-4.38215
CNPY3	1.82778	-4.60807
TRAPPC4	1.82895	-4.68121
SAP30	1.82915	-5.36522
FUBP3	1.82932	-4.85866
RFC3	1.82947	-4.7028
SNX8	1.82951	-4.44708
PHPT1	1.82955	-4.2335
SRSF11	1.82959	-4.36493
THOP1	1.83023	-3.56084
PTTG1IP2	1.83083	-4.10531
PGP	1.83094	-3.97189
PDPK1	1.83102	-4.55056
UBE3A	1.83145	-4.9218
MPP1	1.83265	-5.9309
FBXO22	1.83303	-6.21402
ARFRP1	1.8334	-6.08705
TMEM126A	1.83349	-6.75808
WASHC5	1.8337	-5.3208
HSPB9	1.8338	-1.84442
MYD88	1.83547	-4.52386
GATAD2B	1.83588	-5.509
DLGAP4	1.83651	-4.99204
TOR1B	1.83666	-4.90982
CLCC1	1.83684	-4.85847
PGAM5	1.83719	-4.48284
SCCPDH	1.83734	-3.82242
CUL1	1.83737	-4.29587
PCID2	1.83763	-5.32574
DDX46	1.83805	-4.74962
KIF1BP	1.83811	-4.93917
ASAP1	1.83828	-4.68208
SBDS	1.83881	-3.87566
ACSBG2	1.8395	-5.58713
NDRG1	1.84044	-4.33942
ESYT1	1.84078	-4.50278
STAM2	1.84105	-4.64642
DRG2	1.8412	-4.35885
EMC8	1.84153	-4.63252
UGDH	1.84167	-4.17663
RAB3GAP1	1.84259	-5.19331
CALHM2	1.84269	-4.9586
CLIP2	1.84309	-4.61553
XRN2	1.84336	-5.9262
RAB24	1.84348	-4.60757
MAP1LC3A	1.84461	-4.15295
MYO9B	1.84464	-6.356
TCEA1	1.84471	-4.16799
OGFR	1.84489	-6.48111
PCNP	1.84516	-6.53097
CHERP	1.84519	-6.5812
PMM2	1.84521	-3.96214
SETD7	1.84532	-5.69685
NAE1	1.84599	-4.43815
PUM3	1.84626	-5.53215
RRP1B	1.84663	-5.54453
SNX2	1.84726	-3.98998
PPP6C	1.84734	-4.89134
USP9Y	1.84829	-4.92854
NSUN2	1.84876	-5.03647
VAPA	1.84905	-3.72383
SNX27	1.84961	-4.57454
RTCB	1.84976	-3.81307
TMEM214	1.85018	-5.18774
ACBD6	1.85044	-4.32223
FASN	1.85072	-3.75914
PRIM1	1.85103	-5.01106
THUMPD3	1.85174	-4.51587
PTPN9	1.85214	-5.13572
GINS2	1.85221	-5.85863
IKBKG	1.85251	-4.64908
ERLIN1	1.85259	-4.13492
HIST1H2BO	1.85265	-2.95317
MAP4K4	1.85302	-4.93672
IAH1	1.85305	-4.19422
SON	1.85313	-5.84989
NDUFAF1	1.85331	-5.53803
SMU1	1.85391	-6.12951
RIDA	1.85398	-4.88883
RCC2	1.85463	-4.60058
CCNDBP1	1.8552	-4.74113
NAPA	1.85565	-3.8087
KIF5C	1.85593	-4.87407
ASPH	1.85615	-4.21175
COMMD3	1.85664	-4.91335
VMA21	1.85774	-4.10669
PRPF38B	1.85778	-4.81776
ALDH2	1.85785	-3.89925
HEATR3	1.85854	-5.26556
DNAJC17	1.8599	-4.62783
SRI	1.86009	-3.55904
POLB	1.86023	-5.03313
IGF2BP1	1.86057	-3.53732
ABRACL	1.86078	-4.44589
GRSF1	1.8609	-4.58249
DHX36	1.86169	-5.51368
NME3	1.86172	-3.88346
DYNLT1	1.86175	-4.46337
KIF11	1.86255	-4.92426
EXOSC2	1.86278	-4.25816
ANKRD13A	1.86296	-5.63355
GNAS	1.86491	-3.65407
NUF2	1.8655	-4.90636
FADD	1.86554	-3.52448
SEC11C	1.86563	-4.72751
USO1	1.86611	-4.01702
ARL8B	1.86718	-4.71411
NUBP1	1.868	-4.56444
PXN	1.86812	-4.71996
RANBP9	1.86908	-6.53386
AP3D1	1.86922	-4.93251
PISD	1.87	-5.33461
POLR2H	1.87038	-4.44887
NOP14	1.87041	-5.48465
AKT1	1.87116	-4.65625
CCDC25	1.87158	-4.02638
ADSS2	1.87224	-4.6811
SCP2	1.87237	-4.06098
EFL1	1.87281	-4.89139
ARIH1	1.87319	-6.15866
NUMA1	1.87373	-5.03189
YARS	1.8767	-3.74669
GLTSCR2	1.87723	-5.74693
CAST	1.87747	-4.53069
ROCK2	1.87748	-4.31113
EXOC7	1.87854	-6.07522
PDXK	1.87892	-3.86912
RAB27A	1.87905	-4.07016
NDUFA5	1.87919	-4.19903
NUP35	1.87944	-4.50232
UFC1	1.87971	-4.51116
FAM234A	1.87974	-4.82207
RABGGTB	1.88099	-4.38424
IMPA1	1.88103	-3.82163
TCEB1	1.88145	-4.34992
NUP88	1.88186	-5.46577
DOHH	1.88191	-4.52752
UFD1L	1.88193	-4.2729
UBA3	1.88193	-4.268
ACAA2	1.88205	-3.38249
RAP1GDS1	1.88209	-3.86605
CCDC134	1.8822	-6.1377
LNPK	1.88256	-4.83572
LOC107049862	1.88286	-3.93623
SMARCD2	1.88287	-5.79297
BDH1A	1.88294	-4.09676
CPNE3	1.8836	-4.36263
NDUFA9	1.88409	-4.31197
KCTD10	1.88439	-5.49152
MARVELD1	1.88491	-4.33915
MTPAP	1.88592	-5.7156
SEC23A	1.88655	-3.92517
PXDN	1.88699	-5.65017
RRBP1	1.88709	-3.60374
RAB5A	1.88734	-4.41564
LARS	1.88769	-4.30898
KHDRBS1	1.88807	-4.57888
SCAMP2	1.88873	-3.89609
CCDC90B	1.88915	-5.09243
MECP2	1.88987	-4.69014
CCDC6	1.89077	-5.23684
SCARB2	1.89191	-3.85228
TOMM34	1.89209	-3.89066
CCAR1	1.89218	-6.77903
CAB39	1.89243	-3.9696
AGFG1	1.89247	-5.28086
ACOT9	1.89294	-4.11158
ARHGEF2	1.89382	-4.63089
FMR1	1.89416	-6.31645
P3H1	1.89431	-4.52531
CTNND1	1.8946	-4.2265
PREP	1.89515	-3.79777
DECR2	1.8965	-3.97579
TRIOBP	1.89666	-4.79457
CSK	1.89669	-4.68366
PRDX3	1.89733	-2.98322
PPEF1	1.89743	-5.24518
PICALM	1.8981	-4.4198
RAB8B	1.89814	-4.07224
MAT1A	1.90089	-4.52146
RPS6KA3	1.90181	-4.44919
RAB21	1.90213	-4.19154
JUP	1.9024	-5.49817
PRMT3	1.90242	-6.09609
UBE2K	1.90282	-3.76715
DAP3	1.90304	-4.6002
PMPCA	1.90364	-4.61837
TOR1AIP1	1.90429	-4.66282
MYH15	1.90536	-7.28946
GOLGA7	1.90626	-5.00342
OXA1L	1.90628	-4.37894
MRPS35	1.90642	-4.85635
GOT1	1.90778	-3.45317
TPP1	1.90848	-4.43485
UTP4	1.90866	-5.97749
FAM96B	1.9091	-4.95177
IPO9	1.91001	-4.06106
UTP14A	1.91045	-5.9501
DNM1L	1.91072	-4.23226
APMAP	1.91141	-5.1967
ATP2B4	1.91148	-4.36506
USP39	1.912	-4.73518
CERCAM	1.91216	-4.77033
SUN2	1.91281	-4.94911
STK4	1.91294	-4.88892
LOC107050579	1.91308	-4.27905
TBRG4	1.91327	-4.46606
PPP2R2A	1.91328	-4.37681
FLII	1.91407	-4.78343
G6PC3	1.91471	-4.96273
MRPS9	1.91526	-4.44688
UBQLN1	1.91547	-4.82562
DCUN1D5	1.9156	-4.78356
SAMM50	1.91589	-4.03404
MRPL19	1.9159	-4.31622
CDK5RAP3	1.9163	-4.38
PKP4	1.91758	-5.84556
NAV1	1.91784	-5.66089
MYO18A	1.91814	-5.42741
HGS	1.91847	-4.88563
AP2B1	1.91851	-3.68398
SMPD1	1.91962	-4.62236
TMOD3	1.91963	-4.32286
LUC7L	1.91975	-4.47238
SEL1L	1.92051	-4.78272
CCDC47	1.9208	-4.51295
MKI67	1.9213	-4.55805
WARS	1.92147	-4.08068
SF3A1	1.9215	-4.61278
DUSP22	1.92174	-5.47424
MRPL46	1.9223	-3.96582
NUDCD3	1.92232	-4.79975
AARSD1	1.92242	-4.47238
ATP6V0D1	1.9225	-3.68163
CAPG	1.92293	-3.49006
ESD	1.92315	-3.37704
MCUB	1.92341	-4.55931
PNN	1.92418	-5.19316
LOC121108714	1.92433	-4.42223
CTBPL	1.92439	-6.0614
PSMD9	1.92458	-4.35739
MRPS15	1.92478	-4.85887
AP1G1	1.92493	-4.08366
ATAD3B	1.92576	-3.89676
GATD3A	1.92641	-3.78061
UNC45A	1.92672	-4.11155
CRKL	1.92696	-4.26895
TOR1A	1.92774	-5.13504
PRKACB	1.92782	-3.88828
CACYBP	1.92787	-3.72091
LONP1	1.92834	-4.37762
MRI1	1.92886	-3.88931
RPEL1	1.92959	-4.31031
LPCAT2	1.92968	-4.09875
PDCD10	1.93015	-3.79411
THOC1	1.93017	-5.32918
LSM6	1.93081	-4.3156
SPG21	1.93095	-4.77173
CPNE1	1.93145	-3.69321
CREG1	1.93312	-4.50548
NAA40	1.93364	-5.17146
CENPE	1.93381	-6.23265
DLD	1.93384	-3.97636
RAD23B	1.93433	-5.0708
NUP107	1.93438	-4.54191
RAB7B	1.93488	-4.53585
MRPS31	1.93501	-4.62488
GLIPR2	1.93509	-4.08454
RAB6A	1.93547	-2.9712
ADD1	1.93566	-4.95347
LMAN1L	1.93587	-4.17357
SPTBN1	1.93665	-5.11868
POLD2	1.93672	-4.67556
ERO1A	1.9374	-3.74329
SNX1	1.93802	-4.31657
MAP1S	1.93821	-4.42661
IER3IP1	1.93823	-5.00915
PTGES3L	1.93875	-4.6373
ITPRIP	1.93877	-5.27155
STX16	1.93887	-5.12273
FAF2	1.93914	-4.34587
EPB41L1	1.93945	-5.52338
RAB31	1.93974	-3.91408
GATD3AL1	1.94007	-4.75551
CPSF3	1.94025	-4.98077
KIFAP3	1.94058	-5.41943
NIF3L1	1.94124	-4.15564
TMEM43	1.94179	-3.94504
ARFGAP3	1.94244	-5.60746
LIMS1	1.9433	-4.23376
RBMXL3	1.94346	-3.45248
AIFM1	1.9436	-4.59566
TSR1	1.94394	-4.87131
DYNC1LI2	1.94486	-5.0454
KRAS	1.94554	-3.89901
UGGT1	1.94624	-3.9601
MRPS26	1.94787	-4.77356
CD47	1.94967	-4.4943
FKBP5	1.94992	-4.27662
UPRT	1.95186	-5.12128
ATP6V1C1	1.952	-4.35626
NFKB2	1.95214	-5.63046
COMMD4	1.95249	-4.24316
RFC5	1.95256	-4.5805
NUP58	1.95277	-4.56137
SH3GL1	1.95292	-4.15436
SEC24C	1.95337	-3.8969
DCTN3	1.95365	-4.3426
HMBS	1.9547	-3.97915
APOA1BP	1.95514	-4.46619
SNRNP200	1.95541	-4.66111
CKAP5	1.95543	-4.32316
SEC22B	1.95567	-3.42699
NSFL1C	1.95581	-3.34282
CLINT1	1.95586	-4.33964
NPLOC4	1.95711	-4.42468
TMX2	1.95751	-4.38951
FARSB	1.95771	-3.83776
PPP4R3A	1.95784	-4.66529
TAOK1	1.95841	-5.09832
PIK3C2A	1.95856	-5.43558
AP1M1	1.95875	-4.1017
TCERG1	1.95875	-4.44018
C10orf2	1.95892	-5.71505
LOC107050659	1.95903	-4.60036
GRPEL1	1.95949	-4.16693
DNAJC9	1.95968	-4.20641
CHST3	1.95986	-4.6719
TMEM30A	1.96031	-4.96226
ADSS1	1.96032	-4.01945
SOD2	1.96037	-3.8312
MRPL47	1.96042	-5.28522
RAP1B	1.96067	-3.15631
CORO1B	1.9618	-4.45011
APOO	1.96225	-4.13494
CAPZA2	1.96263	-3.32487
SEH1L	1.96298	-4.91372
MTERF3	1.96304	-4.86289
KTN1	1.96329	-3.93272
GUSB	1.96338	-4.27373
TMEM87B	1.96358	-5.3972
NDC1	1.96359	-5.42321
AHNAK2	1.96393	-3.86173
GYG1	1.96401	-4.41601
OPTN	1.9641	-5.30942
DTYMK	1.96454	-4.10187
MRPL16	1.96549	-4.41931
RDH11	1.9655	-3.8032
MICU1	1.96565	-6.8956
UPF1	1.96571	-3.88212
HADHB	1.96635	-3.64944
NSF	1.96708	-3.52702
CHTOP	1.96754	-5.06953
SEC63	1.96773	-4.65841
TMEM165	1.96818	-4.40414
BID	1.96849	-3.96622
LOC422513	1.9692	-6.49316
SRPK1	1.96982	-4.54086
COPS5	1.9701	-3.82273
DCTN5	1.97055	-4.6329
EEF1E1	1.97057	-3.91227
LIN7C	1.97092	-4.66178
TMEM119	1.97141	-4.43023
ALG12	1.97166	-4.30033
ATP6V1B2	1.97184	-3.67498
MARCKS	1.97215	-4.24753
MYBBP1A	1.97247	-5.09986
ALDH9A1	1.97255	-3.39681
PPP4R2	1.97302	-5.00962
CORO1C	1.97409	-4.07735
OSBP	1.97434	-4.28415
MRPS23	1.97436	-4.42163
SFXN3	1.9753	-3.37006
ERLEC1	1.97544	-5.56838
CUL4B	1.97593	-4.55283
RRP12	1.9763	-5.13756
SC5D	1.97632	-5.03522
AAMP	1.97706	-5.4669
SWAP70	1.97715	-4.05792
STAG2	1.97733	-5.28358
PPP4R1	1.97751	-5.23301
MCM2	1.97759	-3.94952
LOC107057310	1.97765	-4.72484
NDUFS5	1.97793	-4.83943
RGS14	1.97843	-6.88918
PBK	1.97888	-4.47272
MMS19	1.97972	-4.84801
SF3A3	1.98024	-4.29363
MRPL45	1.98029	-4.52096
THOC5	1.98039	-6.34414
LOC107050662	1.98058	-3.29424
DCTN1	1.98183	-4.40725
MYH10	1.98307	-3.59638
MAPK14	1.98342	-5.44943
CHD4	1.98349	-5.89628
CBFB	1.98349	-4.05123
NDUFS1	1.98387	-4.23143
LOC107056280	1.9839	-4.57152
RALA	1.98399	-4.16491
POFUT2	1.98468	-5.28882
ACSL4	1.98472	-4.65747
NAA50	1.98518	-4.26199
SLMAP	1.98555	-3.55466
PDCD6IP	1.98578	-3.64257
RPA1	1.98583	-5.07239
R3HCC1	1.98583	-5.14725
NUP160	1.98612	-5.10052
HPCAL1	1.98771	-3.94162
PAPSS1	1.98857	-4.21837
DNAJA4	1.98936	-4.24631
TTLL12	1.98955	-4.11963
PPP1CC	1.98959	-4.62572
PPM1G	1.98961	-4.33164
PSMD10	1.98968	-3.98419
AK1	1.9899	-3.38297
EIF2AK2	1.98991	-5.25167
CEP170	1.99034	-6.16183
SRPRB	1.99066	-3.38167
CLIC4	1.99183	-3.38376
DPM1	1.99272	-4.17364
LOC425607	1.99323	-3.94132
ATG3	1.99331	-4.29567
PLEK2	1.99334	-4.79793
FAM49A	1.99381	-4.47297
CDC5L	1.994	-4.86747
NUB1	1.9943	-5.32976
TM9SF4	1.99574	-4.47828
IST1	1.99575	-4.28303
NMT1	1.99645	-4.26727
WDR43	1.99739	-5.51423
KIF5B	1.99771	-3.82143
MCM4	1.99792	-3.9218
TARDBP	1.99803	-4.11838
IDH3A	1.99925	-3.65619
FAM3C	1.99931	-4.74029
STOML2	1.99935	-4.32773
U2AF1	1.99983	-3.47302
PSAT1	1.99996	-4.02895
RNASEH2B	2.00012	-4.97522
LOXL2	2.00022	-7.02921
PPP1R19L	2.00037	-5.50548
CRELD2	2.00093	-5.30968
MTA2	2.00108	-4.38099
PM5	2.00136	-5.61098
OGDH	2.00211	-3.97201
NOC3L	2.00228	-4.74225
API5	2.00251	-3.62007
RAE1	2.00253	-4.77854
PEPD	2.0034	-3.64172
STAT6	2.00356	-5.05392
TOMM70	2.00432	-3.96911
QDPR	2.00535	-3.86946
NUP85	2.00575	-4.97465
MRPS25	2.00623	-5.47213
HSPA4L	2.00627	-3.38085
GNA11	2.0066	-4.22219
LRRC59	2.00684	-3.76382
EWSR1	2.00718	-5.93132
PDE6D	2.00774	-4.99826
DHCR24	2.00803	-4.32912
RPF2	2.00809	-4.37549
NOB1	2.00913	-4.67172
PRPF6	2.00931	-4.72842
BICD2	2.00932	-6.33455
KLC2	2.00954	-4.54037
CUL3	2.00995	-4.69941
CACTIN	2.01099	-4.04375
GLYR1	2.01141	-5.43873
CWF19L1	2.01205	-3.89738
AP2S1	2.01253	-4.36734
SH3BGRL	2.01338	-4.03277
GPD2	2.01373	-3.90029
PLIN2	2.01396	-4.77914
MRPS5	2.01457	-4.6317
RALB	2.0146	-3.77021
PSMF1	2.01553	-3.62867
TRIM7.2	2.01561	-4.82672
EZR	2.01761	-3.49801
RER1	2.01792	-4.20357
PLCG1	2.01793	-6.0355
UBE2L6	2.01799	-5.04479
SSU72	2.01908	-4.47428
FUNDC2	2.02001	-4.48542
YTHDF1	2.02014	-4.66533
ALDOA	2.02061	-3.43581
PDHB	2.02099	-3.61984
ATP2A2	2.02169	-4.1584
MLEC	2.02181	-3.53295
MYDGF	2.02193	-4.67728
LRPPRC	2.02244	-3.67277
LOC112531447	2.02373	-4.11561
CNOT1	2.02492	-4.83021
NUP93	2.02501	-4.03637
NDUFA6	2.02506	-4.6789
HSPA4	2.02531	-3.91042
LOC101749377	2.02702	-4.49097
CASP8	2.02726	-4.44645
CTNNBL1	2.02735	-4.48841
P4HA2	2.02753	-3.83015
DLST	2.02842	-3.84014
FAM49B	2.02845	-4.15772
FHOD1	2.02863	-5.19354
LOC107049501	2.02883	-4.26732
HAT1	2.02907	-4.55922
TFG	2.02973	-5.77626
NT5C3B	2.02988	-4.85551
ZNF326	2.03152	-4.50392
ERGIC1	2.03251	-3.40736
NQO1	2.03256	-3.18107
STUB1	2.03366	-4.32367
MARS	2.03408	-4.57249
MRTO4	2.03512	-3.766
UBR5	2.03513	-6.22871
MCM3	2.03547	-3.9816
SMNDC1	2.03557	-5.23849
WDR61	2.03597	-4.31985
IARS	2.03665	-3.83762
M6PR	2.03672	-4.37039
PES1	2.03696	-4.62986
AKAP1	2.03696	-5.4357
SIGMAR1	2.03776	-4.52693
DDB1	2.03777	-4.5141
NIPSNAP2	2.03864	-3.9345
HNRNPR	2.03873	-4.09042
NUP62	2.03875	-4.49578
VPS25	2.03885	-6.39045
LOC776067	2.03937	-5.30817
CAND1	2.03943	-3.68798
SPTAN1	2.03979	-4.55431
PALLD	2.03982	-3.67337
GALC	2.0399	-4.88933
WDR77	2.04035	-3.98889
GET4	2.04055	-4.04458
CPSF4	2.04074	-5.432
PRMT5	2.04094	-3.87312
NUDCD2	2.04125	-4.97988
ARL1	2.04159	-4.10419
GSPT2	2.04191	-3.83799
SMTN	2.04251	-5.74274
CNDP2	2.04291	-3.42931
HPF1	2.04309	-4.76708
TARS	2.04315	-3.63565
ACTL6A	2.04407	-4.324
NUP37	2.0445	-4.79865
FXYD6	2.04474	-4.10506
COPS7A	2.04477	-4.46744
MAP2K3	2.04487	-4.59089
TMX4	2.04496	-3.5865
QSOX1	2.04603	-6.01495
FAM136A	2.04848	-4.60791
LSS	2.04863	-3.68177
GALNS	2.04987	-3.98639
RACGAP1	2.05075	-6.32256
CYB5R1	2.0514	-3.19683
GLS2	2.05168	-4.34849
MAPRE2	2.05183	-5.1738
ACADL	2.05238	-3.97223
ATP6V1D	2.05319	-4.61924
SLC27A4	2.05369	-4.05654
EPN2	2.0542	-4.40681
DRG1	2.05519	-3.84725
EIF4E2	2.05549	-6.06913
SNX32	2.05601	-4.52843
DHX38	2.05641	-6.13952
AKR7A2	2.05693	-3.19764
WDR5B	2.05723	-4.42752
FKBP8	2.05731	-4.05056
ST13P5	2.05778	-3.96853
SMURF2	2.05816	-5.24983
EIF2B2	2.05816	-5.4609
NPC2	2.05931	-4.10582
SH3PXD2B	2.05933	-4.91126
MRPL48	2.05963	-4.5818
PSPC1	2.0598	-3.96864
EMC7	2.0602	-5.06821
TMX3	2.06104	-4.06697
SLC2A1	2.06108	-4.14765
KPNA4	2.0614	-4.919
TFAM	2.06194	-4.80433
MYO1B	2.06235	-4.75089
SNX12	2.06256	-4.20967
NAMPTP1	2.06339	-4.02025
TXNDC12	2.06359	-4.82402
USP7	2.06427	-4.98438
HIKESHI	2.06509	-3.51909
SRM	2.06792	-4.01331
SEPTIN9	2.06792	-3.8051
VPS29	2.0688	-3.28075
LOC107051449	2.06924	-5.1919
DBNL	2.07025	-4.55048
CRTAP	2.0704	-4.7324
ANXA1	2.0706	-2.95217
NOP2	2.07127	-4.66263
RBMS1	2.072	-4.61215
TMED7	2.07267	-3.83291
FUT11	2.07269	-5.83205
PARP1	2.07328	-4.31956
PRPF8	2.07411	-4.40471
PFDN4	2.07471	-3.90696
MRPL40	2.07528	-5.12431
GANAB	2.07599	-3.47675
TXNRD3	2.07618	-4.78215
PTRH2	2.07698	-4.26798
RFC4	2.07699	-4.0563
SMC4	2.07736	-4.33578
ACOT7	2.07769	-4.23819
TAF15	2.08015	-4.85799
MRPL10	2.08016	-4.1371
MRPS17	2.08023	-4.24468
PLXNA1	2.08092	-5.51195
LOC107050559	2.08093	-3.13766
RBMXL1	2.08134	-6.54747
NDUFS2	2.08138	-6.43223
FBL	2.08166	-5.04588
SMC2	2.08246	-4.85978
SF3A2	2.08286	-5.45515
FOSL2	2.08309	-4.80442
DPYSL2	2.08325	-3.06714
MTX2	2.08353	-4.35065
RPRD1B	2.08383	-4.13944
PPCS	2.08447	-3.46848
HSD17B12	2.08454	-3.38034
CTPS1	2.08579	-4.70941
FTSJ3	2.08604	-5.10747
CPSF6	2.08635	-4.03145
LOC424109	2.08784	-3.62582
STX2	2.0879	-4.22559
PAFAH1B2	2.08797	-3.16288
SRP19	2.08822	-3.90771
LOC112531384	2.08944	-3.86151
MED6	2.09027	-5.0617
NDUFS7	2.09184	-4.4908
MRPL44	2.09293	-4.49417
CMPK1	2.09363	-3.06049
COPS4	2.09384	-4.10363
PGRMC2	2.09399	-3.45418
DECR1	2.09447	-3.435
PDLIM7	2.09486	-4.53455
TBL2	2.0959	-4.79014
ENDOD1	2.09609	-3.92742
EMC3	2.0969	-4.03519
UMPS	2.09706	-3.49159
CHP1	2.0973	-3.95305
HNRNPD	2.098	-4.41342
SH3GLB1	2.09839	-4.50273
SNRPB2	2.09848	-4.09939
TXNDC9	2.09875	-3.92155
NSDHL	2.09906	-3.45172
CYFIP1	2.09924	-4.75335
NUP50	2.09961	-4.97958
NOC2L	2.09966	-4.49111
ECI1	2.10021	-3.24411
ENAH	2.10033	-4.15967
ACAT2	2.10057	-3.463
FXR1	2.10089	-4.44454
MAIP1	2.10121	-4.2412
MEMO1	2.10181	-4.78478
DOCK1	2.1019	-5.02774
DNAJC3	2.10195	-4.23672
PPIH	2.10258	-4.19706
SRP54	2.10315	-4.50661
DNAJA3	2.10428	-4.8973
BAK1	2.10433	-4.06388
PRPSAP2	2.10457	-3.92286
ELMO2	2.10516	-5.32951
TLN1	2.10516	-3.52135
LTA4H	2.10536	-3.35487
LOC121109775	2.10569	-3.24321
ATAD1	2.10609	-4.22624
CISD2	2.1062	-4.18371
SRP72	2.1066	-4.46619
KDELC1	2.10668	-4.48322
IMP4	2.10671	-5.34026
KIF20A	2.10687	-5.32481
PAK1	2.10806	-3.71106
PIN1	2.10874	-4.5521
INTS5	2.109	-5.7329
COPB1	2.1094	-3.71637
LOC121108729	2.10995	-3.19963
NRDC	2.11003	-5.34912
LIMA1	2.11018	-4.92244
KIAA2013	2.1102	-4.70242
STRAP	2.11028	-3.43535
RRAS	2.1105	-4.02381
MOB4	2.11084	-4.23748
TPMT	2.11132	-4.36863
TXNDC5	2.11163	-3.57372
LSM3	2.11211	-3.62492
SRC	2.11224	-4.25744
SUPT16H	2.11227	-4.61584
RFC2	2.11234	-4.88048
FAM129B	2.11303	-4.43539
SEC62	2.11328	-4.27643
STAT5A	2.1141	-5.75303
GSTM2	2.11428	-2.75528
PDHA2	2.11546	-3.84647
NARS	2.1157	-3.50292
TWF2	2.11576	-4.65008
AFG3L2	2.11602	-4.57395
EPHA2	2.11785	-4.37687
ZC3HAV1	2.11844	-5.65389
ESYT2	2.11872	-4.44387
PRRC2C	2.11889	-6.35937
XPOT	2.11951	-4.53907
CHMP3	2.1197	-4.42901
CLN6	2.11981	-4.96886
ACO2	2.12096	-3.49226
CYP20A1	2.12113	-4.49722
XPO5	2.12128	-4.71233
TIAL1	2.12207	-4.57401
CHMP2A	2.1231	-3.9142
BYSL	2.12312	-4.59012
RPA3	2.12322	-5.20724
MAPK3	2.1233	-3.48878
PAPOLB	2.12392	-5.20407
GLUD2	2.12393	-3.15386
RBM23	2.1241	-3.95832
SLC12A4	2.12434	-4.47395
USP5	2.12525	-3.54547
LUC7L3	2.12573	-4.14852
GCLM	2.12874	-3.41052
PLOD2	2.12912	-4.38514
COPG1	2.12936	-3.70847
CLTB	2.12969	-3.594
SF3B1	2.13108	-4.30823
FNTB	2.13167	-5.71862
SDHA	2.13203	-4.1519
LIMS2	2.13204	-5.92708
MRPL21	2.13217	-4.60614
MAT2L2	2.13237	-3.69901
DNAJC10	2.13241	-4.30005
DDX1	2.13246	-4.02529
MCTS1	2.13275	-4.34609
SARNP	2.13304	-3.93282
PIGT	2.13323	-4.75786
YWHAH	2.13356	-3.43979
HADH	2.13365	-3.64068
POLR2C	2.13404	-4.39962
RIN3	2.13499	-4.72072
DERL1	2.13516	-4.26033
SYNGR2	2.13556	-3.39223
LSM12	2.13575	-3.93766
ZYX	2.13618	-3.8563
VPS26A	2.13729	-3.60406
MXRA8	2.13775	-5.55953
SAR1B	2.1384	-4.38082
CFAP20	2.13848	-5.7894
MCMBP	2.1385	-4.10935
SURF6	2.13942	-4.83972
KIF23	2.14001	-5.47841
SLK	2.14088	-4.23114
NEK7	2.14131	-4.03987
LUC7L2	2.14143	-4.32758
SEPTIN5	2.14173	-4.48413
UCHL5	2.14186	-3.56166
RCN1	2.14222	-4.60871
ANO5	2.14234	-4.42265
CROT	2.14342	-4.68427
RAP2C	2.14359	-4.16084
CA5A	2.14426	-4.41909
PRKAG2	2.14568	-4.64736
GMFB	2.1461	-3.707
VASN	2.14908	-6.75485
SKA2P1	2.14923	-6.3042
GTPBP4	2.14985	-4.5697
SRSF7L	2.14987	-3.29857
PYCR1	2.14994	-3.31572
ELAVL1	2.1503	-3.65685
MAGT1	2.15039	-4.64062
AIMP1	2.15083	-3.50706
ANXA11	2.15085	-3.69254
HADHA	2.15157	-3.44057
LBR	2.1537	-4.24222
ATP1A1	2.15401	-3.57624
NSA2	2.15445	-4.41195
GLG1	2.15953	-4.33146
NPEPL1	2.16028	-3.50143
CBX3	2.16112	-4.18739
DHODH	2.16125	-4.66357
DCK2	2.16461	-5.31487
AKR1A1	2.16461	-3.13946
TAX1BP3	2.1647	-4.03515
TPD52L2	2.1649	-3.31861
STT3B	2.16505	-4.79467
PPP3R1	2.16535	-5.23841
TES	2.16556	-3.82674
GNS	2.16567	-3.70076
ANXA4	2.16682	-3.22226
LARP1	2.16784	-4.75992
MRPL18	2.16858	-4.30783
QARS	2.16919	-3.58424
NFU1	2.16987	-4.39125
SEC31A	2.1702	-4.20514
OAT	2.17047	-3.53835
RDX	2.17082	-4.114
CNOT9	2.17101	-4.09085
NTMT1	2.17129	-4.34574
TSG101	2.17252	-4.96815
NES	2.17299	-3.9431
TUBA4AL	2.17315	-3.11845
CLTA	2.17474	-4.21286
RARS	2.17483	-3.45232
BCAP29	2.17518	-4.36545
GATSL3	2.17528	-4.1137
LAMTOR1	2.17598	-4.43477
MRPL13	2.17605	-4.44919
H1FX	2.1762	-4.20548
ADH4	2.17629	-4.45629
COPB2	2.17685	-3.9776
CIAPIN1	2.17877	-3.95421
DNAJC2	2.17912	-4.64118
NDUFS3	2.17963	-3.93926
RAI14	2.17964	-5.6718
IMMT	2.17987	-3.72212
RANGAP1	2.1799	-3.61971
RAB18	2.18129	-3.3476
MYO1D	2.18156	-5.48215
QKI	2.18198	-4.28443
CHCHD3	2.18212	-3.87819
CSTA	2.18257	-3.42548
LRP1	2.18413	-5.09584
TMPO	2.18422	-4.64571
DNPEP	2.18557	-3.45232
MTHFD2	2.18574	-4.94747
COPS2	2.18575	-4.276
COPS8	2.18616	-3.8949
FKBP7	2.18682	-4.61642
FH	2.18711	-3.64323
SMC3	2.18797	-4.52501
SH3BP4	2.18848	-4.89112
PRPF40A	2.18857	-4.79526
EIF3I	2.18903	-3.63898
NDUFA8	2.18948	-4.7859
WDR12	2.18971	-5.3885
SFPQ	2.19056	-3.58756
VPS33B	2.19136	-5.70169
NMRAL1	2.19194	-3.68285
ACTN4	2.19256	-4.07348
PAFAH1B1	2.19301	-3.83509
MRPS11	2.19306	-5.06428
AKR1B1	2.19312	-3.34263
CALCOCO2	2.19366	-5.20887
TMUB1	2.19538	-3.22283
MPC2	2.1954	-5.21898
DAZAP1	2.19542	-4.32882
CNOT7	2.19763	-4.83653
BAG3	2.19807	-5.14421
SPC25	2.1985	-4.78016
MCM5	2.19914	-4.06108
CCDC50	2.19961	-4.55936
PPIL1	2.20042	-3.64806
UGT2A1	2.20094	-3.8206
STAT3	2.20156	-4.42025
MTDH	2.20205	-4.02933
RAB2A	2.20266	-3.08989
EPRS	2.20271	-3.66867
FAM134A	2.20402	-5.60592
SDHC	2.20457	-4.59552
ZNFX1	2.20457	-6.06294
DDX19	2.20487	-4.92882
ASAH1	2.20579	-4.1333
RUVBL1	2.20634	-3.37657
FAM120C	2.20636	-4.37495
PPIC	2.20884	-4.6075
DHX15	2.20961	-3.9438
SQLE	2.21005	-4.75459
LOC121107538	2.21088	-4.28214
CCS	2.21114	-3.86498
CNPY2	2.2119	-3.83228
PSPH	2.21206	-3.84713
SUGT1	2.21286	-4.19876
TNC	2.21301	-5.94394
ACAT1	2.21309	-3.66141
GRB2	2.21342	-4.33274
SHC1	2.21401	-5.02888
TRA2A	2.21426	-4.02886
CD151	2.21471	-3.92099
EXOSC8	2.21484	-4.57291
IDH2	2.21554	-3.0455
MVD	2.21563	-3.81364
OTUD6A	2.21579	-6.18114
YME1L1	2.21581	-4.9679
PTK7	2.21588	-5.33581
NUDC	2.2162	-3.94389
ABCF2	2.21657	-4.07296
NPEPPS	2.21724	-3.21346
HELLS	2.21752	-5.5325
PXMP4	2.21753	-4.41652
HDDC2	2.21769	-4.99571
CDH13	2.21804	-5.554
DHRS7	2.21849	-3.25031
POR	2.2186	-3.43226
ARCN1	2.21913	-3.47091
TRAP1	2.22098	-3.66598
ARF6	2.22104	-3.85795
TXNL1	2.22178	-3.62363
FHL3	2.22184	-4.04361
DEK	2.22204	-4.21755
NDUFA2	2.22267	-4.42453
FKBP3	2.22293	-3.3489
RAB11A	2.22315	-3.909
EMC2	2.22406	-3.75748
RAB14	2.2252	-3.52916
SNRPD2	2.22521	-3.74518
XPO1	2.22557	-3.73022
IFI35	2.22602	-4.83689
HP1BP3	2.22607	-3.85904
ATIC	2.22618	-2.99713
SEC13	2.22646	-3.60714
ETF1	2.22663	-3.39181
USP10	2.22856	-3.7624
GLO1	2.22862	-3.82369
MTCH2	2.22931	-3.14929
MESDC2	2.23041	-3.93847
DKC1	2.23062	-4.88335
FDFT1	2.23068	-5.22717
SFXN1	2.23139	-3.12371
HARS1	2.23292	-3.48995
LOC100859273	2.23383	-6.16649
IPO5	2.23521	-3.65918
CSPG4	2.23635	-4.67386
REEP5	2.23665	-2.97914
NDUFB6	2.23737	-4.38394
SF3B3	2.23816	-4.13504
GNAI3	2.24006	-4.46544
FUBP1	2.24047	-3.62507
TK1	2.24121	-4.98541
MAPKAPK2	2.24133	-5.02759
ZC3H15	2.24144	-4.44033
NEK6	2.24153	-5.00824
RAB11B	2.24207	-2.72781
NAP1L4	2.24224	-3.45637
SRSF6	2.24355	-2.9558
STIM1	2.24403	-3.5864
HMGCS1	2.24551	-3.43485
PTBP1	2.24562	-3.54749
PDCL3	2.24581	-3.91392
CPD	2.24664	-4.12659
DCTN2	2.24698	-3.34092
SYNCRIP	2.24906	-3.08874
MGST3	2.24912	-3.56397
DENR	2.25033	-4.11853
LMNB2	2.25091	-2.94605
BZW2	2.25094	-3.67305
DHCR7	2.25102	-3.75094
UBE2G1	2.25202	-5.02753
VPS4A	2.2559	-5.17215
CYB5A	2.25671	-3.34931
SDHB	2.25679	-4.18271
EIF3K	2.2568	-3.76725
DYNC1LI1	2.25699	-3.98839
VAC14	2.2576	-3.57621
KLHDC4	2.25794	-4.29304
EGLN1	2.25919	-5.16889
MATR3	2.25932	-4.09036
ZNF207	2.25939	-4.43605
EIF4B	2.25986	-4.49159
EFTUD2	2.26021	-3.98007
ATP5D	2.26197	-3.71383
HIBCH	2.2625	-4.03509
DYNC1H1	2.26357	-3.40947
TXNDC17	2.26415	-3.41232
AURKB	2.26463	-5.22597
UBA2	2.26467	-4.06875
SAMD4A	2.26483	-4.99441
DDTL	2.26531	-3.50568
VAPB	2.26587	-3.10473
LOC107050955	2.26591	-3.1321
UBE2M	2.26889	-3.36427
AIMP2	2.26925	-3.61303
TFRC	2.2713	-4.07175
UBE2V1	2.27221	-3.11907
MDH1	2.27269	-2.87699
BABAM1	2.27373	-4.5533
GULP1	2.27535	-3.67599
ANP32A	2.27589	-2.96411
MYO1C	2.27785	-3.48846
TSN	2.27811	-3.63049
CAPZA1	2.27905	-3.91052
HINT2	2.27911	-3.93926
BCCIP	2.28074	-4.66158
DNAJB11	2.28127	-4.4412
SDR16C5	2.28132	-3.83032
[truncated: 644 more rows]

## Sheet: TPM-rIBAQ-IBDV-H
Gene	Log10(IBDV2) (TPM)	Log10(rIBAQ-IBDV-H)
LOC121106514	0.082455	-4.41563
MARCH1	0.102905	-4.8937
LOC121108245	0.311082	-5.08038
HIST2H3A	0.330864	-3.69157
PNAT3	0.438041	-5.02028
PDE9A	0.500439	-5.25201
HNMT	0.531679	-5.63524
MYH11	0.570236	-5.0335
NCALD	0.6556	-5.24131
CSRP2	0.757659	-4.5851
ECHDC1	0.781012	-5.70563
GEMIN4	0.813956	-5.94938
LOC396380	0.816767	-5.13826
ATG7	0.839202	-5.17915
ALDH3B2	0.841797	-4.89205
GDPGP1	0.852352	-4.75406
NLRX1	0.853308	-6.10696
LOC107049543	0.861571	-3.8579
B3GALT6	0.890444	-5.33172
NHLRC2	0.893503	-5.10502
LOC121108244	0.897877	-6.54053
TBCC	0.904799	-4.28247
CRYM	0.91803	-5.15903
ISOC1	0.926834	-5.31783
LOC424014	0.9365	-3.69226
GRHPR	0.949978	-5.38525
DCAKD	0.952855	-5.39998
CAB39L	0.963242	-6.01526
NDUFAF4	0.965142	-5.08105
SULT1B	0.972542	-6.23148
LOC426193	0.974423	-5.55541
DHDH	0.97685	-5.0425
ADA	0.978022	-5.15021
RAB4A	1.01925	-5.35732
LOC770653	1.01942	-4.04357
LOC121107828	1.04973	-5.67829
SLC25A38	1.05405	-5.13093
ASPA	1.05477	-7.67614
NT5DC3	1.0586	-7.07258
FAM114A2	1.06045	-4.70422
PPP1R8	1.06215	-4.66645
HYI	1.06972	-5.54361
HDHD2	1.07495	-4.67829
ALAD	1.07636	-4.71729
PRKAB2	1.07778	-5.00382
UNC13D	1.0805	-5.90966
LPCAT1	1.09311	-5.60314
DIS3L2	1.09411	-5.26279
PGM2L1	1.09445	-5.56919
UBXN7	1.10327	-5.79582
LOC770392	1.11343	-5.91747
FOXK1	1.11499	-5.13247
SUOX	1.11912	-5.06031
EPHX2	1.12401	-5.05644
BNIP1	1.12474	-6.40834
FBXL8	1.13016	-5.48091
PUDP	1.13918	-4.62971
PLD3	1.14073	-4.57575
ECPAS	1.14695	-5.46111
ADPRHL2	1.14932	-5.25208
FUCA2	1.14955	-5.05361
RARS2	1.15227	-5.82483
GSTK1	1.15244	-4.67995
GOSR1	1.15361	-4.98005
NDUFAF3	1.15407	-5.7136
EXOC8	1.15951	-6.71247
LOC107050879	1.15956	-4.35352
METTL7A	1.16191	-5.22227
PCCA	1.16527	-5.67443
LOC121108869	1.17405	-4.36142
PEX11B	1.17875	-4.66127
CAND2	1.17924	-6.24231
SLC25A21	1.18566	-4.28443
C2orf69	1.18813	-5.29135
FIG4	1.19173	-5.35084
ILVBL	1.19268	-5.13022
BIRC6	1.19355	-6.04747
TRMT44	1.19443	-5.9976
COG1	1.19851	-5.93749
VAT1	1.19876	-4.53164
HMGCL	1.19881	-5.2749
UBE2R2L	1.20675	-4.77701
GBP4L	1.21048	-5.95814
NIT2	1.21161	-4.53771
HOOK3	1.21223	-4.41619
AGL	1.21235	-5.77502
NIPSNAP1	1.21276	-4.82226
COG3	1.21305	-5.836
PANK2	1.21833	-5.19942
GAN	1.22743	-5.60907
LOC427439	1.22784	-6.74227
ABCB6	1.23075	-5.43965
TOM1	1.23124	-6.79429
EXOSC5	1.23192	-5.0483
LANCL1	1.2327	-4.49574
LOC107051359	1.23573	-5.03776
MDN1	1.23816	-5.83421
MIOS	1.23835	-5.99411
SEC24B	1.24448	-5.16179
LPP	1.24604	-3.52725
ACAA1	1.24655	-4.93226
APPL1	1.24666	-5.95368
LOC424430	1.24702	-4.77484
MUT	1.25062	-4.76405
FDXR	1.25074	-5.79098
LIN9	1.25187	-5.05703
OSBPL1A	1.25517	-6.88305
GCAT	1.25582	-5.84435
LOC107055444	1.25583	-3.55986
QRSL1	1.25883	-5.21626
ARIH2	1.25887	-5.47339
COQ6	1.25896	-5.42947
BDH2	1.25917	-4.04475
HINT1	1.26263	-5.31202
GALK1	1.26282	-6.80902
CUL4A	1.26551	-6.39245
ACAD8	1.26572	-5.68297
MYO6	1.2672	-7.01656
RAB43	1.27056	-5.76725
LARS2	1.27146	-5.68702
GDPD1	1.27786	-6.26574
ACADSB	1.27816	-4.31326
SHOC2	1.28069	-5.43984
CTSA	1.28201	-6.96674
ARMC10	1.2869	-5.34436
EXOC4	1.2871	-6.53071
PREB	1.28904	-5.35553
RRAGC	1.29174	-4.99554
TIGAR	1.29329	-5.17276
NAXD	1.29514	-5.16892
ENTPD1	1.29519	-4.57877
GOLGA5	1.2978	-5.75047
OSBPL8	1.30225	-5.48109
ASMTL	1.30356	-5.48135
COQ3	1.30387	-5.32725
LMOD1	1.30417	-4.87318
GALE	1.30449	-4.67318
CNOT10	1.30518	-5.47514
DBT	1.30967	-5.33163
NAGLU	1.31059	-4.87342
SPAST	1.31607	-4.41474
MPP5	1.31821	-6.12927
LZTFL1	1.319	-4.1308
LOC121108659	1.32371	-4.99973
UEVLD	1.32386	-5.94296
UAP1	1.32402	-4.53383
NMNAT1	1.32461	-5.23644
KIAA1468	1.32862	-4.49927
RPAP1	1.32876	-5.79148
ATL1	1.32925	-5.38289
LMCD1	1.33137	-4.70875
SNTB2	1.3349	-5.01468
VAMP7	1.33524	-4.49779
MTAP	1.33857	-5.39868
ECHDC3	1.33862	-6.42728
KDM1A	1.34431	-5.01962
HIBADH	1.34705	-4.84115
CPT2	1.34793	-4.7677
NEDD4	1.34796	-6.21176
NAA35	1.34927	-5.74295
PDLIM1	1.35092	-4.61181
LOC107051391	1.35163	-4.46382
MOGS	1.35171	-4.41254
EMSY	1.35292	-4.4574
TSSC1	1.35418	-4.55985
COG7	1.35423	-5.69171
SLC25A10	1.35442	-4.63008
PRKAA1	1.35539	-4.93162
METTL13	1.35563	-5.72199
USE1	1.35622	-5.24256
APIP	1.35639	-5.51768
SMUG1	1.35741	-5.85893
SACS	1.36	-5.95515
UBR1	1.36121	-6.07916
NUDT9	1.36137	-5.40095
PPP2R5E	1.36311	-5.05002
FAM114A1	1.36339	-4.62953
CASP7	1.3641	-5.92809
HLCS	1.36565	-4.82846
CELF2	1.36586	-4.55671
COG5	1.36668	-6.34754
NOVA1	1.36798	-5.07965
TRMT6	1.37212	-5.27315
SMPD4	1.37257	-5.24548
PDHX	1.37261	-4.98739
2025-03-01	1.37476	-4.8937
RPP30	1.37531	-4.95482
LOC100857197	1.37685	-5.20566
ABHD6	1.37779	-5.41638
PDXP	1.37795	-4.75966
SCRN3	1.37905	-5.21057
BPNT1	1.38213	-4.42648
PTPMT1	1.38234	-5.37753
CARD8	1.38303	-6.0506
KLC1	1.38345	-6.5501
TJP1	1.38374	-6.0624
APEH	1.38622	-5.37358
EARS2	1.38654	-6.1731
ACOX1	1.38987	-5.27827
TRAPPC12	1.39016	-5.80893
MZT2B	1.39101	-5.26957
RPTOR	1.39161	-5.78209
DNAAF5	1.39207	-6.27407
AQR	1.39221	-6.04786
ZADH2	1.39274	-4.66265
CCDC43	1.39497	-4.6553
PRPF4	1.396	-5.80969
CAD	1.3961	-5.37186
PTPN23	1.39619	-5.07104
COG6	1.39763	-5.43961
SART3	1.39799	-4.92095
VDAC1	1.39964	-3.79068
SHCBP1	1.39967	-5.73109
BRCC3	1.40013	-5.041
MIA2	1.4006	-5.51047
GEMIN2	1.40326	-4.956
UBFD1	1.40363	-4.47866
ABCD3	1.40438	-5.22713
ANKRD52	1.40537	-6.3341
PPP1R21	1.40543	-5.76974
TBK1	1.40624	-4.9016
UBA6	1.40665	-4.98592
APOOL	1.40774	-5.94685
MPST	1.40814	-4.37263
MINPP1	1.40923	-5.3186
CPT1A	1.40936	-4.65834
CUL5	1.40946	-5.49949
VASP	1.41038	-4.98114
GALNT2	1.41061	-5.24198
CPPED1	1.41096	-5.07744
RETSAT	1.41144	-5.40178
ALDH5A1	1.41256	-4.62016
ZC3HC1	1.41385	-5.00736
CDK9	1.41625	-5.21206
RDH14	1.41638	-5.16274
PSMG1	1.41722	-4.32927
TFIP11	1.41828	-5.73144
INPP1	1.41931	-4.49788
CRYZ	1.42002	-4.38055
LTN1	1.42025	-5.77026
MYO1E	1.42215	-5.31202
WASHC1	1.42278	-5.09332
EPS15L1	1.42407	-4.92856
TKFC	1.42469	-5.53752
PDPR	1.42513	-4.89597
PM20D1	1.4254	-5.39465
ITCH	1.4265	-5.17473
ERO1B	1.42661	-5.66207
PRKD1	1.42697	-5.37678
ELMOD2	1.42707	-5.40178
GOLPH3	1.42816	-4.96717
PLCD1	1.42948	-4.70744
SLC25A14	1.43013	-5.52843
SFXN2	1.43091	-4.49379
FUT8	1.43104	-5.44729
HSD17B13	1.43128	-4.09499
BIN1	1.43242	-5.28837
MOB1B	1.43289	-3.72212
CAPN6	1.43337	-4.44898
ACSS1A	1.43352	-5.14855
EEA1	1.43366	-5.21624
SEC31B	1.43418	-4.97122
MCAT	1.43495	-5.65889
EXOC2	1.43524	-4.24943
RPP40	1.43576	-5.53863
ZFAND1	1.437	-5.39643
SCARB1	1.43708	-4.96609
FLNC	1.43757	-4.63389
ISYNA1	1.43798	-4.86906
RNMT	1.44175	-4.64295
PPM1A	1.44217	-4.82047
SCAF8	1.44495	-5.19933
ACO1	1.44547	-4.72784
LEMD3	1.44582	-5.60234
GAA2	1.44664	-4.62465
LOC121107546	1.44762	-2.8809
LOC121108916	1.44844	-4.86831
TRADD	1.44845	-5.38984
GINS4	1.44924	-4.83628
ALDH4A1	1.45051	-5.17144
TPRKB	1.45102	-4.79189
ACY1	1.45183	-4.81958
C9orf64	1.4525	-4.50831
MPP6	1.45332	-4.71482
CAPN1	1.4535	-4.96075
SEC16A	1.45385	-5.72834
LRRC57	1.45394	-4.30985
UFL1	1.45443	-5.26036
SERPINB6	1.45513	-4.63558
SORBS1	1.45771	-7.43009
RASA1	1.459	-5.3081
CCDC170	1.45917	-5.01467
DNAJC13	1.45925	-5.64687
USP4	1.46212	-5.38051
AHCYL2	1.46222	-5.40345
NOC4L	1.46423	-6.0799
SIL1	1.46448	-5.50074
PBLD	1.46509	-4.45229
CLUH	1.4671	-5.46344
UBE2O	1.46747	-5.71212
PCYOX1L	1.46783	-4.80003
DCTN4	1.4693	-4.62303
TUBGCP3	1.47041	-5.27821
MVP	1.47104	-3.97669
TRAPPC6A	1.47112	-5.25265
YARS2	1.47427	-6.52487
NUP133	1.47428	-5.07181
C17orf75	1.47433	-5.59628
SCYL3	1.47591	-6.92702
ANXA7	1.47686	-4.86922
NADSYN1	1.4774	-4.83677
NTPCR	1.47774	-4.83661
OGFOD1	1.47793	-4.78637
FNTA	1.48046	-4.42851
VPS33A	1.48075	-6.48968
HIST1H4D	1.48247	-3.55046
SCLY	1.48332	-4.39811
EHD4	1.48521	-3.98121
SNAP29	1.48534	-4.35811
AIP	1.48717	-4.78294
NNT	1.4872	-4.95941
SLC30A1	1.48728	-5.41351
POGLUT1	1.48869	-5.31285
OARD1	1.48885	-4.37243
COMMD6	1.489	-4.53727
NCSTN	1.48958	-5.78385
LYPLAL1	1.48975	-5.30203
TAOK3	1.49001	-5.64539
RAB3GAP2	1.49009	-6.80723
SLC25A1	1.49134	-4.03411
TRMT61A	1.49228	-5.2178
MGEA5	1.49231	-5.55082
PDLIM3	1.4948	-5.8775
PITRM1	1.49481	-5.19173
MGST1	1.49489	-3.59671
PLAA	1.49493	-4.97935
ANAPC5	1.49533	-5.99792
GSR	1.49537	-4.47428
MSI2	1.49626	-4.80782
PPM1E	1.49671	-5.71104
EPB41L2	1.49671	-6.7036
DDX42	1.4974	-6.03842
AMPD2	1.50069	-4.87887
KIAA1429	1.50136	-6.36649
GSDMA	1.50207	-4.65775
ATP6V1H	1.50478	-5.0728
IPO13	1.50519	-4.65761
PEAK1	1.50585	-5.92241
GNA13	1.50775	-5.43733
ASPSCR1	1.50828	-6.50275
IRAK4	1.50882	-5.03525
SUCLG2	1.50968	-4.97864
MYEF2	1.51079	-5.06113
DHFR	1.51101	-4.90259
CLTCL1	1.51268	-4.95281
UTP20	1.51294	-4.99826
TNPO1	1.513	-4.11207
TBCD	1.51308	-5.5886
RAD50	1.51436	-6.56481
IPO11	1.51443	-5.86683
DDX23	1.51498	-4.91931
SCRIB	1.51498	-6.29885
NECAP2	1.51517	-4.89554
LOC107056278	1.516	-4.79047
UROD	1.51624	-4.94665
FAM129A	1.51649	-5.20883
GBE1	1.51695	-4.7477
VPS45	1.51834	-4.35595
MOCS3	1.51837	-4.87792
LACTB2	1.51844	-4.55114
LSM8	1.5217	-4.25014
GSTA2	1.52225	-4.3831
WDR47	1.52268	-5.51565
WASHC4	1.52299	-6.1176
DERA	1.52366	-4.97188
NUP214	1.52529	-6.44873
GPX7	1.52586	-4.36096
PI4K2A	1.52699	-5.20314
TRABD	1.52741	-4.79791
RBBP5	1.52746	-5.26308
MGMT	1.52776	-4.41908
PSME1	1.52842	-4.0923
DDHD1	1.5285	-5.45839
ACSL1	1.52954	-4.37873
IGF2BP3	1.53113	-4.32692
SURF1	1.5317	-5.07415
ENDOG	1.53194	-4.66202
SPECC1	1.53325	-4.34443
VRK1	1.53373	-4.07826
SPR	1.53485	-4.01826
PTGES2	1.5349	-5.26577
CBS	1.53547	-4.87307
KIF3B	1.53578	-5.04465
DSTYK	1.53919	-6.77021
QSOX2	1.5405	-5.3965
IFI30	1.54086	-4.71297
AGPS	1.54368	-4.53186
SCFD1	1.5437	-4.50163
MIA3	1.54376	-6.12426
OPA1	1.54396	-3.77829
FAM98B	1.54401	-4.60714
POLA1	1.54432	-3.95771
RRN3	1.54464	-5.75584
TBL1XR1	1.54478	-5.84994
NUP188	1.54521	-5.45551
PDP1	1.54551	-4.82345
GFPT1	1.54565	-4.92578
LOC107049411	1.54654	-5.5456
NCBP1	1.54664	-5.42567
MACF1	1.54687	-6.5109
FAM105A	1.54792	-5.83784
DCPS	1.54848	-4.58125
ETFDH	1.55078	-4.16002
TARSL2	1.55101	-4.92391
TOR1AIP2	1.55288	-5.69279
PGM1	1.55365	-3.98426
RUFY1	1.5538	-5.63661
TP53RK	1.55388	-4.5148
GPS2	1.55437	-3.7551
WDR4	1.5545	-6.33138
RIOX1	1.55489	-4.9056
UBE4B	1.55515	-5.97078
LOC772071	1.55644	-7.33425
CHM	1.55694	-5.28045
JMJD6	1.55841	-5.1975
ALDH7A1	1.55898	-4.84876
ATP5S	1.55938	-3.92309
ARSA	1.56027	-5.31141
MRPS2	1.56059	-4.84258
MYO5A	1.56107	-5.95472
NCAPD2	1.56247	-5.24763
UBA5	1.56317	-4.82961
NAPRT	1.56464	-5.11213
SPTLC1	1.56483	-5.46261
ATG4B	1.56484	-5.01442
CPSF7	1.5649	-4.85025
KPNA3	1.56615	-4.0959
GLT8D2	1.56682	-4.96457
UBR4	1.56709	-5.19911
LRCH3	1.56823	-5.83013
NIPSNAP3A	1.56825	-4.47271
RTCA	1.56929	-4.65567
TRAPPC3	1.56951	-4.17928
IFT27	1.5704	-5.38106
IPO8	1.57043	-5.35401
MAN2A1	1.5712	-4.03293
THG1L	1.57371	-5.2962
ARVCF	1.57397	-5.56292
MICALL2	1.57452	-5.29899
ERAP1	1.57684	-5.87973
DUS3L	1.57713	-5.93896
MMAB	1.57721	-4.88667
VTI1A	1.5786	-4.99264
PPP1R12A	1.57874	-6.30436
CDK6	1.58014	-4.62198
TMEM177	1.58086	-4.60559
MRPS30	1.58128	-4.76857
LGALS1B	1.58156	-5.09316
NCAPG	1.58213	-5.2297
MAU2	1.58229	-5.51518
COMMD5	1.58288	-6.35869
GEMIN5	1.5831	-6.20261
ATPAF2	1.58314	-4.68045
PROSC	1.58319	-4.01241
LOC769000	1.58319	-4.37859
DCUN1D1	1.58552	-4.30624
GOLGA3	1.58586	-5.9315
ANKFY1	1.58602	-4.45031
SGTA	1.58795	-3.79006
HCCS	1.58796	-5.15767
C11orf54	1.58847	-3.50064
HIP1	1.58944	-5.65026
CCDC9	1.58963	-4.11018
DHX30	1.59082	-5.28001
ACADS	1.5913	-4.31341
SOAT1	1.59141	-5.51706
LNPEP	1.59307	-4.37667
KPNA1	1.5934	-4.9728
CAMLG	1.59371	-4.60642
BRE	1.59492	-4.79819
ASH2L	1.59541	-5.65348
LOC121108727	1.5955	-4.72225
XRCC6	1.59561	-5.48143
DGUOK	1.59643	-5.04864
LARP7	1.59666	-5.89913
KIF15	1.59719	-5.64874
DHRS4	1.59743	-4.11647
OSBPL9	1.59779	-4.79341
WDR26	1.60059	-5.14754
CLASP1	1.60086	-6.10801
HSPA12A	1.60114	-4.74143
YKT6	1.60133	-4.70684
HSD17B4	1.60176	-4.38213
PRIM2	1.60191	-5.0259
PHYH	1.60206	-5.04378
RMDN1	1.60242	-3.80596
LOC107051565	1.60269	-4.6369
WFS1	1.60284	-5.02136
PTCD3	1.60331	-4.75606
ANKMY2	1.60483	-4.9618
ARHGAP5	1.60677	-5.77078
RTEL1	1.60751	-5.66711
AP3B1	1.60825	-4.66394
TMEM33	1.60848	-3.67729
GOSR2	1.60853	-3.95258
HPRT1	1.60955	-3.83933
AK4	1.61037	-4.87199
SEC24A	1.6108	-4.88745
ATL2	1.61114	-5.12354
FAF1	1.61135	-4.91583
PHKB	1.61183	-6.16152
GOPC	1.61309	-4.70468
RRP7A	1.61384	-5.51285
PRKAR2A	1.61384	-4.64557
RBBP7	1.61412	-6.04223
EXOC3	1.61477	-5.46319
ACACA	1.61556	-4.71909
MTHFD1L	1.61666	-4.08415
LEMD2	1.61687	-4.76292
EXOC1	1.61717	-6.91457
CAMK2D	1.61758	-4.27674
SGPL1	1.61805	-4.70588
USP15	1.61939	-5.01995
ECI2	1.61965	-4.2105
CDC73	1.61974	-5.57879
CPSF2	1.62042	-5.59679
RWDD1	1.62099	-4.19372
MRPL37	1.62122	-5.17993
GCN1	1.62131	-4.47122
TRAPPC5	1.62201	-4.68269
RHOT2	1.62203	-4.73745
GPD1L	1.62214	-4.15612
ABHD12B	1.62271	-4.77295
FAM210A	1.62345	-5.27955
TMEM65	1.62354	-4.56959
NAA16	1.62528	-4.94603
PNPT1	1.62579	-5.52656
PTPN1	1.62625	-4.61613
ADO	1.62696	-4.49152
TMLHE	1.62715	-4.52346
LOC107049717	1.62718	-4.67846
SLC25A17	1.62734	-6.00481
HGH1	1.62812	-4.36676
COQ8A	1.62843	-6.79614
SLC25A13	1.62876	-3.92027
COMMD1	1.62896	-4.845
FLAD1	1.62923	-6.27729
HERC4	1.62962	-5.15612
CSTF3	1.63058	-6.07345
NT5C1B	1.6306	-5.27168
RIC8A	1.63081	-5.69593
CCDC51	1.63102	-5.58591
XPO4	1.63124	-6.14093
SRP68	1.63136	-4.18025
SH3PXD2A	1.63147	-5.60891
SCO2	1.63161	-5.0697
C5H14orf4	1.63238	-5.24712
SETD3	1.63268	-4.64113
NUP155	1.63298	-4.90693
UFSP2	1.63405	-5.19227
ARHGEF6	1.63492	-6.27791
PACSIN2	1.635	-4.5303
AFAP1L2	1.63537	-6.32528
SIRT3	1.63559	-6.09356
NAA25	1.63567	-4.54801
SUMF2	1.63569	-4.73691
IARS2	1.63579	-4.36037
CHMP6	1.6365	-4.31006
IGBP1	1.63663	-5.15187
ARMH3	1.63722	-5.16123
ALDH3A2	1.63813	-4.54204
UNC119B	1.63815	-4.35439
STX12	1.6385	-4.11786
STAU2	1.6385	-4.85293
TSNAX	1.63863	-4.14447
GNPDA2	1.63881	-5.0112
MRPL39	1.63906	-5.01875
TIPRL	1.63918	-4.14224
PCYOX1	1.63974	-4.68463
TRMT10C	1.63997	-5.04491
DDI2	1.64077	-4.48164
LSG1	1.6408	-5.07421
GNL2	1.64111	-6.42586
PRMT7	1.64149	-5.14212
DPH5	1.64315	-4.4335
HEXA	1.6432	-6.38334
ECE1	1.64368	-5.43233
MKLN1	1.64432	-6.63053
RBM27	1.6445	-4.92702
OXNAD1	1.64602	-5.86851
PYCRL	1.64661	-4.29771
PPME1	1.64712	-4.69979
FHIP2A	1.64719	-4.81082
COG4	1.64729	-5.7915
YEATS4	1.64741	-5.19307
GOLGA2	1.64753	-5.40889
MTHFD1	1.64756	-3.85746
CBR3	1.64768	-3.54528
BCAT1	1.64806	-4.09925
SKIV2L2	1.64848	-5.43358
USP24	1.64894	-6.0506
TSTA3	1.6491	-4.46161
LEO1	1.65043	-5.45209
SPAG9	1.65072	-4.74528
HECTD1	1.65126	-5.5905
CAMK1	1.65137	-4.59558
CASP3	1.65229	-4.16143
INTS3	1.65232	-6.30174
TPP2	1.65341	-4.53165
RAB8A	1.65373	-4.41165
PYGL	1.65414	-4.47862
LCMT1	1.65449	-4.44873
CHORDC1	1.65478	-4.08911
PGM3	1.65547	-4.43463
PTK2	1.65606	-5.61247
RAB22A	1.65612	-5.29242
MON2	1.6562	-5.3944
CD2BP2	1.65649	-4.11546
VSNL1	1.65712	-4.24854
KIAA1524	1.65748	-4.08781
LARP4	1.65771	-5.22177
CLIP1	1.65783	-5.49861
ADH1C	1.65811	-4.1561
APRT	1.65865	-3.31238
DCXR	1.65892	-4.25311
PTGR1	1.659	-4.77584
QPCTL	1.65952	-6.99432
GCDH	1.66006	-4.89451
CHEK1	1.66066	-5.88553
MAD1L1	1.66123	-4.98304
STK3	1.66146	-5.2108
CUX1	1.66225	-5.83654
LMAN2L	1.66281	-4.20936
NEK9	1.66284	-5.24732
GGPS1	1.66467	-5.48232
ACBD3	1.66509	-4.49822
RFC1	1.6658	-6.05912
LOC121108975	1.66583	-4.94881
MED23	1.66607	-5.98471
SNX4	1.6661	-4.92709
MAP1B	1.66613	-4.20938
MGAT2	1.66684	-3.92458
KIDINS220	1.66686	-5.35726
MRPL38	1.66707	-4.50796
EIF2B5	1.66721	-4.59357
UBE3C	1.66724	-5.50425
WASL	1.66797	-6.54251
RPA2	1.66817	-4.62162
HMOX2	1.66838	-4.51784
ARHGAP31	1.66885	-6.61352
PDS5B	1.669	-4.42331
RAB5B	1.66936	-3.81344
ACAP2	1.66956	-5.41563
GTPBP10	1.66968	-5.54056
SRSF5	1.67069	-5.02979
LPGAT1	1.67084	-4.73199
NT5C3A	1.67173	-5.62254
PPOX	1.67177	-4.84559
PMVK	1.67222	-4.28311
GNPNAT1	1.67277	-4.79507
SRRM1	1.67306	-5.28739
PRORSD1P	1.67385	-5.0783
COPS7B	1.67393	-4.43827
AP1B1	1.67418	-4.44857
NUP43	1.67512	-4.93957
CHUK	1.67574	-5.3728
AK2	1.67608	-4.07928
GCLC	1.67618	-4.52036
NAGA	1.67628	-5.50817
TRIP13	1.67649	-5.07347
STX17	1.67673	-4.10458
SNAP23	1.67706	-5.19981
TUBGCP2	1.67844	-4.9307
ARMC1	1.67895	-5.38581
TRIO	1.68021	-5.9644
G3BP2	1.68022	-4.96459
EIF2B4	1.68023	-4.75213
KIF2A	1.68027	-4.90357
ARFGAP1	1.68031	-5.64012
COPG2	1.68086	-4.26704
YIF1B	1.68088	-4.17392
GALNT4	1.68228	-5.37579
DIS3	1.68246	-5.33751
CHMP1A	1.68292	-5.08489
GBA2	1.6839	-5.15261
GTF2B	1.68401	-5.28993
SHMT1	1.68489	-4.14002
DNAJB12	1.68515	-4.86908
TAF9	1.68515	-5.13724
ALG5	1.68541	-2.89697
PRPF4B	1.68615	-6.91091
WASF2	1.68652	-5.33212
EXOSC6	1.6871	-4.71017
NT5C2	1.68718	-4.33586
ALG2	1.68794	-5.18492
DNM1	1.68802	-4.11833
MAP1A	1.68807	-5.52337
CD276	1.68879	-5.31661
RBM14	1.68883	-5.43152
EXOSC3	1.68971	-5.04757
SEC23IP	1.69016	-4.70025
EXOSC7	1.69054	-4.65566
SLC1A4	1.69133	-4.34774
PIP4K2A	1.69139	-4.63581
LOC101749352	1.69156	-5.78366
GSK3A	1.69194	-4.31577
PDS5A	1.69246	-5.43878
PRODH	1.69259	-5.02009
PSMD5	1.6931	-4.06051
CUL2	1.69369	-4.86286
MSH6	1.69372	-5.64267
SNRNP40	1.69382	-5.23471
MRPS27	1.69433	-4.79528
SEPHS1	1.69434	-4.68904
SIRT5	1.69443	-4.59417
NRBP1	1.69596	-4.7539
SIN3A	1.69597	-5.72298
RBM45	1.6965	-6.47501
HSPA14	1.69665	-5.27235
PPP6R3	1.69676	-5.94934
MRE11	1.69698	-4.9991
SACM1L	1.69717	-4.48078
SUCLG1	1.69761	-4.42755
MRPS22	1.69837	-4.3831
PTPN11	1.6985	-6.89955
MRPL1	1.69877	-4.18455
RNPEP	1.69932	-4.08693
ERI3	1.69992	-3.91747
PPP2R5D	1.69992	-4.45789
MOV10	1.70009	-5.71227
CTH	1.70011	-4.65226
DPP9	1.70035	-5.27219
LRRC15	1.70067	-3.91657
PTPA	1.7008	-3.70049
LOC418170	1.70094	-3.05374
PPP3CA	1.70138	-4.13235
AKAP8L	1.70169	-6.3102
FAAH2	1.70177	-4.99735
GNPAT	1.70253	-5.5912
MAT2B	1.70291	-4.10902
MAPRE3	1.70302	-4.65286
UBE2J1	1.70327	-5.41195
RHOT1	1.70363	-4.68804
SMARCC2	1.70381	-5.84949
NMD3	1.7047	-6.30589
TMEM11	1.70628	-4.03919
SNX11	1.70642	-4.70793
FAHD2A	1.70683	-5.17841
FBXL15	1.70752	-4.78572
THOC2	1.70772	-5.09043
PNPO	1.70778	-4.36752
AKTIP	1.70779	-5.53141
FAM91A1	1.7085	-4.95792
SLC25A24	1.70873	-4.14648
PECR	1.70873	-4.32307
CLASP2	1.70976	-4.47703
SLC25A22	1.70986	-4.40193
TWF1	1.71089	-4.1918
GMPS	1.71122	-4.45909
ACTR10	1.71187	-5.01735
EMG1	1.71255	-5.02039
XPNPEP1	1.71466	-4.14481
PIGS	1.715	-4.78896
XRCC5	1.71599	-5.76943
PUS7	1.71604	-4.84378
SLC33A1	1.71642	-3.67107
RAB23	1.71645	-3.75358
HSD17B7	1.71675	-4.34646
ARHGEF17	1.71825	-7.20885
FASTKD2	1.7184	-4.94261
ARL3	1.71841	-3.28576
STXBP1	1.71875	-4.41284
OCIAD2	1.71948	-5.51771
THUMPD1	1.71993	-5.35612
DIAPH2	1.72094	-5.13253
BLMH	1.72249	-4.78468
ENOPH1	1.72251	-4.58699
DESI1	1.72287	-6.11002
DDX17	1.72287	-3.72012
NUP205	1.72412	-4.57133
SEC24D	1.72413	-4.77072
OSTF1	1.72439	-3.95176
OGT	1.72465	-4.53452
SLC25A20	1.72585	-5.91
GIPC1	1.72596	-4.42472
FAM98A	1.72613	-4.76066
APPL2	1.72638	-4.20975
RAB9A	1.72695	-4.49839
MITD1	1.72714	-5.25483
CLIC2	1.72717	-4.01129
LAP3	1.72791	-4.98948
GID8	1.72856	-5.64942
PATL1	1.72898	-5.63116
RFTN1	1.72903	-5.31699
QTRT2	1.72907	-4.51572
EXOSC10	1.7294	-6.00035
SMARCA2	1.72985	-4.99989
STX10	1.73011	-4.2343
DCTN6	1.73043	-4.25641
PLXDC2	1.73053	-4.73511
GPR107	1.73085	-5.45962
HIST1H2A4L4	1.73098	-3.86664
VTA1	1.73108	-4.35722
TBCB	1.73126	-4.51987
RMND1	1.73164	-5.36997
CARHSP1	1.73214	-4.64273
GNPDA1	1.73278	-4.4367
ARL8A	1.73287	-4.36155
GMPPB	1.73307	-3.46733
ACOT8	1.7332	-4.64128
EIF4G3	1.73325	-5.14772
AAAS	1.7335	-4.79948
GMPPA	1.73379	-5.59831
NUP54	1.73416	-4.42362
PCMT1L	1.73442	-4.92337
ARFGAP2	1.73514	-5.20818
RAB33B	1.73556	-5.1999
SULT1E1	1.73576	-4.23282
ARHGAP1	1.73614	-3.74089
NUDT5	1.73635	-4.36813
ADSL	1.73658	-4.15389
SUPT6H	1.73728	-5.76148
LTV1	1.7373	-5.47113
CIAO1	1.7376	-4.41773
QRICH1	1.7378	-5.00809
GALK2	1.73806	-4.45177
WDR82	1.73807	-4.78386
DDX6	1.73858	-3.8045
OSBPL2	1.73874	-6.00909
NPC1	1.74068	-4.83044
ECHS1	1.74085	-4.25968
COPA	1.74099	-3.55342
EDEM3	1.74118	-5.5536
UPF2	1.7413	-5.11229
MAP7D3	1.74187	-5.74476
HEBP1	1.7422	-4.33652
LETM1	1.74262	-4.04734
XPO7	1.74329	-4.26646
TCIRG1	1.744	-4.58784
MTMR1	1.7441	-6.31208
TST	1.74572	-4.34297
AKAP8	1.74586	-5.33215
C12orf10	1.74621	-4.28895
CRLF3	1.74796	-4.96677
POLDIP3	1.74814	-5.25994
PUS1	1.74823	-5.41515
METAP1	1.74853	-4.45262
ARMC6	1.74981	-5.40367
TBC1D15	1.75129	-4.12683
MAP2K2	1.75134	-4.58294
ATXN2	1.75185	-4.78388
HIST1H2BO	1.75317	-3.06199
UGP2	1.75376	-3.95809
PRPSAP1	1.75461	-4.51656
ACSL3	1.75489	-4.97906
SPTLC2	1.75558	-5.0512
TIMM44	1.75568	-4.61565
PPT1	1.75594	-4.11818
LAMTOR3	1.75621	-5.27955
ENPP3	1.75642	-4.8869
GLOD4	1.7566	-4.2272
CLPX	1.75682	-4.86534
FAM179B	1.75701	-5.52543
COQ9	1.75741	-4.29968
ZC3H18	1.75767	-5.17221
LOC418108	1.75824	-5.47313
FBXO44	1.75868	-3.71164
CCDC173	1.75935	-4.33435
WBSCR22	1.75936	-5.20915
CRK	1.75942	-4.40622
DHRS7B	1.75962	-3.90378
PGLS	1.76008	-3.5407
SEPTIN8	1.76088	-5.48541
CHCHD6	1.76166	-5.08367
ZW10	1.7639	-4.62432
VPS4B	1.76515	-4.30575
AP2A2	1.76554	-3.75517
EXOSC1	1.76591	-5.60101
PGM2	1.7671	-3.75029
GPS1	1.76728	-3.87437
PDIA5	1.76825	-4.01004
VAT1L	1.76843	-4.01337
POLR1C	1.76944	-5.2947
PMPCB	1.77001	-4.51692
FNDC3B	1.77012	-5.81306
TNPO3	1.7703	-4.91102
STRIP1	1.77042	-5.28831
DIABLO	1.7706	-5.15598
GTF2F2	1.77137	-5.51827
PIP4K2C	1.77148	-4.74107
NXF1	1.77179	-5.07624
NECAP1	1.77211	-4.78894
NT5DC2	1.77214	-5.65976
TPR	1.77284	-4.1559
SCPEP1	1.77309	-5.25416
BCL10	1.77366	-4.15979
GGH	1.77384	-5.63312
UBE2N	1.77466	-3.16807
EIF2A	1.77495	-4.7552
NAPG	1.775	-4.13818
PITPNA	1.77515	-4.14421
MRPS7	1.77548	-4.56844
PURA	1.77569	-4.28179
MCU	1.77622	-4.84597
MED24	1.77631	-6.86846
TRIP12	1.78022	-5.71273
SUCLA2	1.78066	-4.0522
SLC9A3R2	1.78074	-6.26503
PPAT	1.78086	-5.39192
TXLNA	1.78088	-4.87712
ADPGK	1.78119	-4.08837
LMNB1	1.78197	-3.98076
PARVA	1.78245	-4.23376
GSS	1.78277	-4.20762
OSBPL11	1.78299	-4.92843
METTL10	1.78422	-5.2014
NANS	1.7847	-4.35075
ATP6V1A	1.78546	-3.76772
SEC23B	1.78548	-3.83451
HK2	1.78668	-4.59049
SCCPDH	1.7867	-3.8216
GBF1	1.78724	-5.18385
NCLN	1.78727	-4.45843
IDH3B	1.78851	-4.37284
ALDH2	1.78917	-3.98419
PRKG1	1.78937	-5.97498
STX7	1.78942	-4.1209
VTI1B	1.79003	-4.55704
DOCK7	1.79007	-5.27919
LIG1	1.79139	-4.86295
USP47	1.79165	-5.50615
FKBP11	1.79172	-4.97868
SDAD1	1.79186	-6.6414
DLAT	1.79368	-3.87119
UBE2H	1.79373	-4.20202
DOK2	1.79421	-5.93647
GFM1	1.79426	-4.41709
MRPL15	1.79491	-4.31566
POFUT1	1.79546	-4.2516
PPP3CB	1.79645	-4.04594
PIGK	1.79712	-5.23263
POLDIP2	1.79714	-4.48013
TMEM126A	1.79736	-5.63932
HTRA2	1.79768	-4.76032
LYPLA1	1.79778	-4.3225
TRIM47	1.79798	-5.2251
PLXNB2	1.79888	-4.92857
CLCC1	1.7989	-4.96003
DDX46	1.79914	-4.82211
PRRC1	1.79941	-4.50862
PTTG1IP2	1.79951	-4.1085
CCZ1	1.79979	-5.04522
FARSA	1.79995	-3.93316
RPAP3	1.80074	-4.87421
GLB1	1.80079	-4.54711
MPP1	1.80096	-5.90197
PBXIP1	1.8015	-5.0506
THRAP3	1.80156	-5.62771
TRAPPC4	1.80208	-4.65258
PARP14	1.80258	-5.72997
TMEM147	1.80307	-4.74274
PPA2	1.80351	-4.43133
ARFIP1	1.80455	-5.02478
SNX9	1.80465	-4.63183
BCAS2	1.80472	-4.501
XXYLT1	1.80485	-5.09259
SRSF11	1.80509	-4.35696
CALHM2	1.80536	-4.9577
MSH2	1.80542	-4.65606
LOC107056801	1.8058	-4.47888
UBE3A	1.80597	-5.00951
AS3MT	1.8061	-5.77256
OXCT1	1.80659	-3.54356
SYAP1	1.8066	-4.70877
NUBP2	1.80716	-3.98679
XPO6	1.80736	-4.14995
UBASH3A	1.8075	-5.32259
NMT2	1.80792	-4.37603
GALM	1.80861	-4.00018
FAHD1	1.80989	-4.13002
HSDL2	1.80993	-4.02061
PAK2	1.81082	-4.33031
PUM3	1.81155	-5.6435
U2SURP	1.81188	-5.07783
C16orf62	1.81251	-6.37007
SNX3	1.81293	-3.46813
NFS1	1.81401	-4.83202
TRNT1	1.81438	-4.53383
ACIN1	1.81459	-4.78076
PLEKHF1	1.81551	-4.65882
MVK	1.81574	-4.29459
RBM12	1.81579	-4.12547
GART	1.81602	-4.21337
EIF2B1	1.81618	-4.04078
LOC107050163	1.81651	-4.82406
PHPT1	1.81675	-4.1896
WASHC5	1.81682	-5.2476
UBAP2L	1.81694	-4.50803
AP3S1	1.81707	-4.05036
DNAJC5	1.81725	-5.03389
LOC107049500	1.81791	-5.09645
PTPN12	1.81795	-5.46885
IDE	1.81837	-3.92222
MRPL24	1.82157	-4.57677
ITPA	1.82168	-3.95765
PDPK1	1.82189	-4.49472
ARFIP2	1.82323	-4.76095
TOLLIP	1.82454	-4.12944
DNAJB4	1.82563	-4.36536
EDC4	1.82606	-4.58252
RRP1B	1.82682	-5.43323
NDUFAF1	1.82694	-5.70866
PPP6C	1.82706	-4.67813
UCK2	1.82765	-4.47617
POLR2H	1.82767	-4.41645
PMM2	1.8281	-3.96036
USP9Y	1.82897	-4.89382
UGDH	1.82914	-4.26919
DRG2	1.82985	-4.36803
VKORC1	1.83061	-4.26898
NAE1	1.83091	-4.21094
[truncated: 1,622 more rows]

[truncated: 1 more sheets: TPM-rIBAQ]
